# Supplementary material for: The cellular and molecular landscape of hypothalamic patterning and differentiation from embryonic to late postnatal development
Source: Nat Commun. 2020 Aug 31;11:4360. doi: 10.1038/s41467-020-18231-z (PMC7459115; doi:10.1038/s41467-020-18231-z)
Supplement: Supplementary file 3 — Supplementary Data 1 [file 41467_2020_18231_MOESM3_ESM.xlsx]

## Sheet: Sheet1
Genes	avg_logFC	% of cluster	% Rest	adjusted_p_value	cluster
Ptgds	4.05017	0.819	0.074	0	MO
Mal	3.56081	0.964	0.007	0	MO
Mobp	3.5503	0.979	0.045	0	MO
Plp1	3.34718	0.988	0.319	0	MO
Trf	3.16089	0.963	0.021	0	MO
Car2	3.0269	0.961	0.023	0	MO
Fth1	3.0241	0.998	0.774	0	MO
2020-09-04	3.00525	0.971	0.06	0	MO
Cldn11	2.98158	0.982	0.089	0	MO
Mog	2.86795	0.96	0.026	0	MO
Ermn	2.77599	0.951	0.004	0	MO
Ppp1r14a	2.73799	0.933	0.007	0	MO
Cryab	2.68766	0.978	0.239	0	MO
Qdpr	2.64541	0.954	0.11	0	MO
Csrp1	2.64098	0.959	0.071	0	MO
Aplp1	2.47602	0.984	0.224	0	MO
Opalin	2.43259	0.787	0.004	0	MO
Glul	2.33545	0.921	0.161	0	MO
Grb14	2.32745	0.858	0.033	0	MO
Apod	2.2814	0.821	0.008	0	MO
Tspan2	2.19315	0.926	0.127	0	MO
Ttll7	2.15039	0.911	0.051	0	MO
Stmn1	2.13851	0.957	0.185	0	MO
Mag	2.12305	0.907	0.053	0	MO
Kctd13	1.99702	0.891	0.063	0	MO
Desi1	1.98007	0.884	0.094	0	MO
Tppp3	1.96783	0.772	0.022	0	MO
Gpr37	1.96144	0.85	0.018	0	MO
Josd2	1.94706	0.942	0.165	0	MO
Nkx6-2	1.9366	0.863	0.042	0	MO
Ndrg1	1.93481	0.816	0.005	0	MO
Bin1	1.92398	0.934	0.161	0	MO
Sepp1	1.91757	0.654	0.072	0	MO
Tmem151a	1.90821	0.861	0.035	0	MO
Pdlim2	1.90806	0.79	0.009	0	MO
Mbp	1.90529	0.989	0.275	0	MO
Gng11	1.90322	0.844	0.134	0	MO
Tmem88b	1.84827	0.854	0.048	0	MO
Neat1	1.84558	0.679	0.018	0	MO
Ttyh2	1.81588	0.726	0.047	0	MO
Tubb4a	1.81309	0.971	0.213	0	MO
Cnp	1.7596	0.985	0.318	0	MO
Stmn4	1.74846	0.957	0.204	0	MO
Aspa	1.68777	0.733	0.002	0	MO
Hapln2	1.6837	0.621	0.001	0	MO
Pex5l	1.6805	0.711	0.015	0	MO
Slc48a1	1.64859	0.903	0.14	0	MO
Il33	1.63493	0.475	0.006	0	MO
Kcna1	1.62545	0.746	0.048	0	MO
Cmtm5	1.61013	0.866	0.138	0	MO
Slain1	1.59351	0.869	0.1	0	MO
Lpar1	1.58331	0.704	0.017	0	MO
Rnf13	1.58091	0.921	0.222	0	MO
Evi2a	1.57184	0.762	0.036	0	MO
Tmeff2	1.517	0.836	0.122	0	MO
Gjb1	1.5108	0.727	0.032	0	MO
Fnbp1	1.50323	0.715	0.011	0	MO
Gamt	1.48716	0.65	0.032	0	MO
Epb41l3	1.47882	0.821	0.073	0	MO
Dnajb2	1.46002	0.763	0.058	0	MO
Ccp110	1.44993	0.679	0.03	0	MO
Sez6l2	1.42871	0.675	0.041	0	MO
Cpox	1.41218	0.665	0.077	0	MO
Ugt8a	1.40305	0.871	0.218	0	MO
Dcaf17	1.39078	0.698	0.084	0	MO
Ptprd	1.35882	0.846	0.125	0	MO
Gatm	1.35623	0.989	0.461	0	MO
Pla2g16	1.3525	0.754	0.073	0	MO
Abca2	1.34783	0.775	0.07	0	MO
Gprc5b	1.34063	0.72	0.045	0	MO
Cntn2	1.33503	0.616	0.009	0	MO
Etv1	1.33452	0.75	0.134	0	MO
Rnf7	1.32805	0.946	0.382	0	MO
Mast4	1.3277	0.695	0.049	0	MO
Mbnl2	1.32579	0.829	0.14	0	MO
Litaf	1.32273	0.721	0.073	0	MO
Fa2h	1.30882	0.762	0.104	0	MO
Tppp	1.30823	0.691	0.046	0	MO
Enpp2	1.29878	0.926	0.311	0	MO
Slc24a2	1.29526	0.601	0.008	0	MO
Rhog	1.29294	0.692	0.052	0	MO
Fam177a	1.28949	0.627	0.068	0	MO
Klf13	1.28777	0.742	0.122	0	MO
Efnb3	1.28536	0.79	0.077	0	MO
Mapk8ip1	1.27313	0.779	0.116	0	MO
Rtn4	1.26462	0.936	0.31	0	MO
Clic4	1.24556	0.658	0.041	0	MO
Arpc1a	1.24432	0.908	0.264	0	MO
Ppp1r16b	1.22357	0.822	0.196	0	MO
Car14	1.21441	0.548	0.004	0	MO
Tmem125	1.21218	0.568	0.007	0	MO
Osbpl1a	1.21038	0.743	0.104	0	MO
Cers2	1.20879	0.76	0.117	0	MO
Sec11c	1.20537	0.912	0.321	0	MO
Ywhaq	1.20393	0.961	0.443	0	MO
Slc12a2	1.20343	0.774	0.13	0	MO
Scd2	1.18981	0.988	0.572	0	MO
Fgfr2	1.187	0.577	0.01	0	MO
Rhob	1.183	0.712	0.103	0	MO
Plekhh1	1.1724	0.548	0.006	0	MO
Hist1h2bc	1.16906	0.696	0.086	0	MO
Gnai1	1.16191	0.733	0.118	0	MO
Trim59	1.15593	0.648	0.034	0	MO
Pllp	1.13534	0.95	0.389	0	MO
Kif1b	1.13128	0.93	0.313	0	MO
Tmod1	1.13036	0.509	0.014	0	MO
Anln	1.12875	0.475	0.016	0	MO
Clmn	1.12658	0.509	0.008	0	MO
Secisbp2l	1.12418	0.697	0.11	0	MO
Sypl	1.11925	0.622	0.07	0	MO
Efhd1	1.11853	0.512	0.003	0	MO
Edil3	1.11282	0.827	0.167	0	MO
App	1.10941	0.947	0.338	0	MO
1700047M11Rik	1.10504	0.671	0.098	0	MO
Carhsp1	1.10136	0.743	0.114	0	MO
Gas7	1.09722	0.551	0.022	0	MO
Pacs2	1.09718	0.624	0.061	0	MO
Elavl3	1.08943	0.829	0.213	0	MO
Tmbim1	1.08383	0.611	0.065	0	MO
Syt11	1.07922	0.962	0.463	0	MO
Klhl2	1.07904	0.609	0.06	0	MO
Foxn3	1.07773	0.653	0.098	0	MO
Aatk	1.07121	0.679	0.101	0	MO
Smim1	1.06675	0.532	0.021	0	MO
Rnf130	1.05753	0.58	0.037	0	MO
Pak1	1.05722	0.624	0.075	0	MO
Gm15440	1.05522	0.555	0.041	0	MO
Lgi3	1.0433	0.565	0.058	0	MO
Pigz	1.03521	0.517	0.02	0	MO
Cdc42ep2	1.03511	0.495	0.008	0	MO
Map7	1.03226	0.518	0.021	0	MO
Ypel2	1.02861	0.495	0.017	0	MO
Atp1b3	1.02215	0.728	0.13	0	MO
Cystm1	1.01175	0.72	0.131	0	MO
Prr5l	1.01093	0.472	0.003	0	MO
Tnfaip6	1.0074	0.475	0.022	0	MO
Vmp1	1.0053	0.692	0.126	0	MO
Map7d1	0.987555	0.68	0.112	0	MO
Unc5b	0.98365	0.469	0.005	0	MO
Arhgap23	0.981935	0.503	0.028	0	MO
Phlda3	0.97673	0.684	0.117	0	MO
Tmeff1	0.975815	0.721	0.14	0	MO
Pde8a	0.975002	0.45	0.004	0	MO
Gjc2	0.974406	0.455	0.005	0	MO
Arsg	0.969518	0.46	0.006	0	MO
Arrdc3	0.94189	0.596	0.077	0	MO
Tmem229a	0.940366	0.523	0.047	0	MO
Hs3st1	0.937607	0.453	0.03	0	MO
Serpinb1a	0.931457	0.341	0.001	0	MO
Fam134b	0.925026	0.495	0.022	0	MO
Tnni1	0.915864	0.406	0.001	0	MO
Tprn	0.908203	0.457	0.027	0	MO
Smad7	0.908086	0.47	0.031	0	MO
Hcn2	0.897653	0.409	0.013	0	MO
Adssl1	0.889296	0.394	0.002	0	MO
Prr18	0.878121	0.531	0.045	0	MO
Tmem63a	0.875246	0.407	0.005	0	MO
Pip4k2a	0.863399	0.463	0.029	0	MO
Kif21a	0.859141	0.493	0.04	0	MO
Gna12	0.857784	0.563	0.062	0	MO
Gpr62	0.851943	0.414	0.011	0	MO
Sort1	0.838421	0.406	0.012	0	MO
Endod1	0.83694	0.498	0.042	0	MO
Galnt6	0.820923	0.369	0.002	0	MO
Rhou	0.814708	0.429	0.022	0	MO
Rpl13	-1.54178	0.972	0.947	0	MO
Marcks	-2.20448	0.096	0.808	0	MO
Ptprz1	-2.51918	0.075	0.766	0	MO
Fabp7	-3.26004	0.073	0.85	0	MO
Myrf	0.898333	0.55	0.063	1.61663e-302	MO
Mapk3	0.901103	0.55	0.063	3.35705e-302	MO
Frmd8	0.885359	0.524	0.055	2.52972e-299	MO
Nudt4	0.949137	0.563	0.068	4.40974e-299	MO
1190005I06Rik	0.814523	0.358	0.007	6.95526e-297	MO
S1pr5	0.719485	0.355	0.007	2.01022e-296	MO
Smco3	0.760152	0.325	0.001	1.9594e-294	MO
Tpd52	0.878594	0.565	0.071	3.12126e-293	MO
Ptp4a1	1.01518	0.937	0.374	9.265e-292	MO
5031439G07Rik	0.859604	0.542	0.065	1.51803e-289	MO
Ank2	0.926222	0.844	0.226	4.89021e-289	MO
Dixdc1	0.914274	0.554	0.073	7.1629e-286	MO
Plin3	0.898522	0.324	0.003	2.65543e-285	MO
Malat1	0.870333	1	0.967	7.15816e-285	MO
Cd82	0.790365	0.422	0.026	1.10478e-284	MO
Ube2d1	0.921908	0.691	0.135	2.35088e-282	MO
Slu7	0.91565	0.493	0.051	3.81557e-282	MO
Ptma	0.818489	0.995	0.767	5.0311e-282	MO
Shtn1	0.784746	0.416	0.025	5.86869e-281	MO
Mapt	1.00154	0.881	0.284	4.25272e-278	MO
Sytl2	0.761368	0.377	0.016	1.12078e-277	MO
Shisa4	1.04397	0.881	0.31	3.59043e-277	MO
Bnip3l	1.00426	0.846	0.262	1.06534e-276	MO
Plcl1	0.803365	0.456	0.04	1.11501e-276	MO
Plekha1	0.970824	0.497	0.055	1.83996e-276	MO
Srcin1	0.820822	0.595	0.09	8.7948e-275	MO
Wnk1	0.908203	0.739	0.171	1.01801e-274	MO
Map6d1	0.795476	0.474	0.047	2.47199e-274	MO
Elovl7	0.870893	0.543	0.07	2.79201e-274	MO
Nkain2	0.642623	0.342	0.009	4.77512e-274	MO
Arap2	0.786825	0.415	0.027	1.37169e-273	MO
Dip2b	0.801104	0.506	0.058	9.20976e-271	MO
Spock3	0.773803	0.435	0.033	1.16896e-270	MO
H2afj	1.03707	0.866	0.289	6.95409e-270	MO
Fez1	0.990742	0.959	0.509	1.50513e-268	MO
Gstm7	0.780056	0.405	0.026	9.76232e-267	MO
Pls1	0.683749	0.304	0.002	4.66665e-266	MO
Otud7b	0.790299	0.519	0.065	1.14426e-265	MO
Arhgef10	0.7701	0.447	0.041	6.52274e-265	MO
Map1a	0.876372	0.594	0.1	1.13197e-262	MO
Ninj2	0.766287	0.396	0.026	1.176e-261	MO
Gpx4	0.939659	0.947	0.434	1.04655e-260	MO
Eps15	0.764143	0.467	0.048	8.04086e-260	MO
Larp6	0.718764	0.373	0.02	8.12819e-260	MO
Rcan2	0.815	0.496	0.058	2.25449e-259	MO
Serpine2	-2.29077	0.077	0.693	1.36026e-258	MO
Cyth1	0.706792	0.418	0.033	2.90202e-257	MO
Erbb2ip	0.792331	0.579	0.093	3.71084e-255	MO
Creb5	0.778888	0.559	0.082	2.52764e-254	MO
Ralgds	0.771563	0.585	0.097	7.48727e-253	MO
Tspan15	0.857107	0.555	0.088	2.348e-251	MO
Insc	0.647003	0.328	0.011	1.58996e-249	MO
Lzts2	0.77642	0.467	0.053	1.0602e-247	MO
Jph4	0.830837	0.398	0.031	1.91979e-247	MO
Daam2	0.616464	0.289	0.003	3.05706e-247	MO
Rcbtb1	0.75609	0.484	0.059	3.50559e-247	MO
Sccpdh	0.950861	0.627	0.129	6.12184e-247	MO
Prkcz	0.82192	0.579	0.1	1.65268e-246	MO
Trp53bp2	0.772936	0.375	0.025	1.1605e-244	MO
Ccdc13	0.674148	0.334	0.014	5.02561e-244	MO
Limch1	0.761299	0.534	0.08	5.51217e-242	MO
Enpp4	0.682217	0.385	0.029	1.49575e-241	MO
Rps19	-1.2337	0.913	0.917	3.06989e-241	MO
Adap1	0.605694	0.344	0.017	4.28356e-241	MO
Ppp2r2c	0.727467	0.474	0.057	5.00467e-240	MO
Plekhb1	0.90826	0.779	0.232	8.54878e-240	MO
Slc44a1	0.820861	0.76	0.191	2.37543e-239	MO
Mid1ip1	0.952343	0.684	0.165	2.22437e-238	MO
Myo6	0.709124	0.528	0.078	1.27558e-237	MO
Tmsb4x	0.665555	0.994	0.862	3.45715e-236	MO
Tmem189	0.710202	0.457	0.054	7.46857e-236	MO
Slc4a2	0.610779	0.336	0.017	3.13856e-234	MO
Ado	0.863063	0.732	0.191	4.65879e-233	MO
Trim2	0.734213	0.638	0.131	1.12953e-232	MO
Sv2a	0.756317	0.632	0.131	3.05385e-231	MO
Rap1a	0.95912	0.868	0.332	4.41478e-231	MO
Agpat4	0.817632	0.658	0.15	1.54856e-230	MO
Inf2	0.656399	0.292	0.008	1.75559e-229	MO
Arl2	0.803942	0.564	0.103	2.90904e-229	MO
Rpl41	-0.796253	0.984	0.981	1.49424e-228	MO
Psat1	0.788018	0.697	0.173	4.07497e-228	MO
Dpy19l1	0.727242	0.547	0.092	8.63212e-228	MO
Wipi1	0.681665	0.412	0.042	2.1341e-227	MO
Ypel3	0.791442	0.764	0.213	9.81309e-227	MO
2020-09-08	0.929395	0.683	0.179	1.54007e-225	MO
Inpp5f	0.663505	0.517	0.078	1.36714e-224	MO
Ddr1	0.722668	0.507	0.078	1.26768e-223	MO
Kcnk13	0.630153	0.312	0.014	2.26591e-223	MO
Tulp4	0.76769	0.654	0.151	9.75955e-223	MO
Atp8a1	0.669836	0.605	0.117	1.54738e-222	MO
Mtus1	0.618718	0.324	0.017	3.60357e-222	MO
Ctsk	0.577241	0.256	0.002	1.0508e-221	MO
Nrbp2	0.663062	0.426	0.048	2.94637e-221	MO
Bcl2l1	0.672905	0.393	0.038	4.38227e-221	MO
Kndc1	0.655152	0.331	0.02	4.65551e-221	MO
D7Ertd443e	0.552647	0.248	0.001	1.33692e-220	MO
Dock10	0.748316	0.601	0.123	3.56261e-220	MO
Pon2	0.600627	0.379	0.032	5.2369e-220	MO
Gjc3	0.821918	0.807	0.245	7.0182e-220	MO
Spg20	0.709411	0.405	0.043	1.22895e-219	MO
Lap3	0.806302	0.523	0.091	1.31382e-219	MO
Itpk1	0.694283	0.43	0.051	2.23094e-219	MO
Fam53b	0.709091	0.35	0.026	7.20689e-219	MO
Arpc1b	0.873536	0.437	0.054	7.89812e-219	MO
Gde1	0.792448	0.747	0.218	2.91186e-218	MO
Mast3	0.589129	0.321	0.017	9.78234e-218	MO
Pcdh9	0.837971	0.821	0.281	3.05674e-217	MO
Wfdc18	0.707661	0.248	0.001	3.434e-217	MO
Micall1	0.628308	0.326	0.02	5.16256e-217	MO
Wscd1	0.846104	0.76	0.225	1.0655e-216	MO
Cspg5	-2.25957	0.092	0.636	8.58995e-215	MO
Cdc37l1	0.751978	0.615	0.136	1.98529e-212	MO
2020-09-07	0.809528	0.96	0.527	2.19563e-212	MO
Rtn1	-1.91977	0.122	0.648	3.68294e-210	MO
Itgb4	0.583079	0.236	0.001	9.5731e-208	MO
Elovl1	0.697713	0.423	0.054	1.7223e-207	MO
Efcab14	0.808201	0.583	0.127	3.9371e-207	MO
Bmp2k	0.706868	0.295	0.015	1.63269e-205	MO
Rffl	0.606569	0.321	0.022	3.78196e-205	MO
Phlpp1	0.681155	0.511	0.087	1.14912e-204	MO
Gsn	0.926372	0.509	0.093	3.80689e-203	MO
Slc38a2	0.791506	0.563	0.118	1.10279e-202	MO
P3h4	0.651894	0.409	0.051	1.19406e-202	MO
Zfp536	0.655691	0.393	0.045	1.56323e-202	MO
Dip2a	0.609407	0.372	0.038	7.80171e-202	MO
Hdac11	0.636462	0.423	0.055	9.38083e-202	MO
Lamp1	0.839833	0.907	0.426	1.27847e-201	MO
Eml2	0.624763	0.41	0.051	6.08839e-201	MO
Pcolce2	0.647413	0.291	0.015	1.07531e-200	MO
Jund	0.683369	0.757	0.218	2.89157e-200	MO
Gria2	-1.8825	0.105	0.619	1.39618e-199	MO
Lpgat1	0.574068	0.335	0.027	1.03616e-198	MO
Pdgfra	-2.18488	0.024	0.568	1.24417e-198	MO
Jup	0.58614	0.278	0.012	3.02376e-198	MO
Ap2a1	0.793516	0.758	0.231	3.34361e-197	MO
Adi1	0.605589	0.332	0.028	6.72185e-197	MO
Igsf8	0.757034	0.452	0.07	9.4539e-197	MO
Fkbp1a	0.76379	0.941	0.51	1.18505e-196	MO
Fis1	0.708868	0.867	0.326	2.95472e-196	MO
Klhl4	0.581684	0.293	0.017	4.87838e-196	MO
Dbndd2	0.74707	0.511	0.096	2.60037e-195	MO
Zdhhc20	0.804886	0.619	0.155	1.2859e-194	MO
Sbf1	0.648097	0.386	0.046	1.34662e-194	MO
Ppfibp2	0.677871	0.331	0.029	2.08227e-194	MO
Pcbp4	0.71259	0.771	0.248	2.94296e-193	MO
Card19	0.687469	0.471	0.08	3.74204e-193	MO
Rasgrp3	0.581208	0.222	0.002	1.1728e-190	MO
Setd8	0.654274	0.406	0.055	1.66718e-190	MO
Tsc22d3	0.597399	0.476	0.079	3.31767e-190	MO
Ank3	0.809534	0.692	0.205	4.8875e-190	MO
Pak7	0.633313	0.477	0.081	7.50655e-190	MO
Hebp1	0.685215	0.379	0.045	9.22553e-189	MO
Nmral1	0.666961	0.383	0.048	5.28176e-187	MO
Gpm6a	-1.8194	0.112	0.608	6.15512e-187	MO
Rnf141	0.577739	0.421	0.061	6.83957e-187	MO
Sh3bgrl3	0.681881	0.773	0.249	9.77133e-187	MO
Kctd3	0.656066	0.395	0.053	1.73584e-186	MO
Stxbp6	0.589331	0.393	0.051	2.52498e-186	MO
Acot7	0.679824	0.497	0.096	2.92449e-186	MO
C1ql1	-1.97958	0.029	0.548	1.49558e-185	MO
Zeb2	0.692604	0.811	0.28	2.29328e-185	MO
Slc6a9	0.545838	0.369	0.042	2.71848e-185	MO
Rpl32	-0.965807	0.933	0.88	5.643e-185	MO
Pdgfa	0.754237	0.532	0.114	1.31316e-183	MO
Usp54	0.521211	0.285	0.018	4.29046e-182	MO
Adipor1	0.590089	0.536	0.113	5.45128e-182	MO
Rgcc	-1.87748	0.037	0.546	3.83318e-181	MO
Tmcc3	0.714103	0.636	0.169	6.90573e-180	MO
D1Ertd622e	0.541507	0.464	0.08	1.46504e-179	MO
Rpl37a	-0.731125	0.979	0.931	2.41641e-179	MO
Dpysl2	0.752084	0.942	0.486	5.80781e-179	MO
Gab1	0.605202	0.519	0.106	6.26801e-179	MO
Myo1d	0.460147	0.217	0.003	6.76377e-179	MO
Golga7	0.773244	0.785	0.29	9.95802e-179	MO
Poc1a	0.571557	0.276	0.018	3.54805e-178	MO
Frmd4b	0.583785	0.31	0.028	2.38622e-177	MO
Tubb2b	-1.87309	0.066	0.56	2.60431e-177	MO
Dusp26	0.746432	0.539	0.124	8.42294e-176	MO
Prox1	0.543872	0.372	0.048	9.53541e-175	MO
St18	0.557385	0.298	0.026	2.48426e-173	MO
Zdhhc9	0.556685	0.324	0.033	2.83043e-172	MO
Tmod2	0.646327	0.586	0.146	3.44812e-172	MO
Mcam	0.517122	0.225	0.007	7.26745e-172	MO
3110035E14Rik	-1.78979	0.025	0.518	9.20573e-172	MO
Polr3e	0.660872	0.384	0.056	3.10305e-171	MO
Gm15417	0.531994	0.249	0.012	3.49516e-171	MO
Ank	0.622832	0.419	0.068	3.76924e-171	MO
Tmcc2	0.544069	0.392	0.058	6.91725e-171	MO
Scd1	0.56987	0.368	0.048	8.33855e-171	MO
Tsc22d1	-1.77197	0.178	0.614	2.51034e-170	MO
Bcan	-1.7018	0.074	0.555	1.51412e-169	MO
Cdk5	0.608044	0.488	0.1	1.66716e-169	MO
Tyro3	0.573049	0.345	0.042	2.37128e-169	MO
Mettl7a1	0.553136	0.262	0.016	3.98105e-169	MO
Fam174a	0.631143	0.723	0.233	1.14271e-168	MO
Tmem98	0.480059	0.238	0.011	5.38748e-167	MO
Gpr17	-2.06889	0.079	0.547	1.69957e-166	MO
Reep5	0.677668	0.835	0.329	1.98857e-166	MO
Lhfpl3	-1.79192	0.031	0.512	6.74199e-166	MO
Tmem123	0.439597	0.244	0.012	6.97565e-166	MO
Frmd5	0.504291	0.287	0.024	7.66055e-166	MO
Zfp706	0.636071	0.809	0.303	9.60672e-166	MO
Fabp5	0.711994	0.821	0.331	1.77786e-165	MO
St6galnac3	0.528022	0.3	0.028	7.73089e-165	MO
Atg4c	0.512231	0.299	0.028	1.13247e-164	MO
BC029214	0.616469	0.412	0.069	3.36293e-164	MO
Adamts4	0.595183	0.312	0.033	1.7833e-163	MO
Phgdh	0.660552	0.535	0.128	2.17573e-163	MO
Prnp	0.622405	0.743	0.249	3.04976e-163	MO
Prox1os	0.515009	0.249	0.015	3.26687e-162	MO
Usp31	0.571366	0.295	0.028	5.73384e-162	MO
Arid5b	0.531852	0.257	0.017	8.00285e-162	MO
Scrg1	-1.63874	0.147	0.585	1.0092e-161	MO
Hiat1	0.557631	0.517	0.118	2.11059e-160	MO
Stxbp3	0.590536	0.394	0.066	1.7274e-158	MO
Spock1	0.58027	0.301	0.031	2.6615e-158	MO
Nkd1	0.570398	0.394	0.065	1.1067e-157	MO
Gm15912	0.493737	0.216	0.008	1.55408e-157	MO
Nnat	-1.5915	0.307	0.66	1.84918e-157	MO
Faim2	0.629709	0.45	0.091	1.9429e-157	MO
Rtkn	0.603449	0.447	0.089	2.3325e-157	MO
Plekhg1	0.510276	0.28	0.026	1.25639e-156	MO
Daam1	0.542995	0.367	0.056	6.38903e-156	MO
Ankub1	0.456369	0.178	0	6.56876e-156	MO
Nipa1	0.537989	0.364	0.054	3.72652e-155	MO
H3f3b	-0.912597	0.937	0.9	1.31612e-154	MO
Tsc22d4	0.685029	0.903	0.466	8.16726e-154	MO
Mt1	0.762707	0.932	0.474	9.3207e-154	MO
Plxdc2	0.503673	0.294	0.03	1.24393e-153	MO
Pcyt2	0.60034	0.512	0.123	2.2916e-152	MO
Phldb1	0.601247	0.66	0.209	2.41522e-152	MO
Fbxl5	0.578741	0.484	0.108	5.33425e-152	MO
Kat2b	0.467434	0.291	0.03	8.00374e-152	MO
Sft2d1	0.530653	0.392	0.067	1.41875e-151	MO
Prkcdbp	0.59199	0.427	0.082	5.55713e-151	MO
Arhgef2	0.5411	0.382	0.065	8.53343e-150	MO
Acsl1	0.418965	0.236	0.015	1.6171e-149	MO
Gltp	0.680061	0.85	0.381	1.59585e-148	MO
Hist1h4h	0.411026	0.181	0.003	1.60335e-148	MO
Cdk19	0.501586	0.318	0.042	7.10933e-148	MO
Gpm6b	0.631606	0.969	0.623	8.67453e-148	MO
Piga	0.420321	0.229	0.014	1.04648e-147	MO
Bex2	-1.66197	0.106	0.534	2.41646e-147	MO
Ephb1	0.496435	0.364	0.058	2.68561e-147	MO
Wbp2	0.541302	0.543	0.14	3.46739e-147	MO
Trim13	0.478203	0.303	0.036	1.74313e-146	MO
Ano4	0.461219	0.26	0.023	4.89539e-146	MO
Ptpn11	0.564653	0.465	0.103	1.66167e-145	MO
Stx4a	0.58728	0.462	0.104	2.33578e-145	MO
Nfix	0.628104	0.637	0.199	3.94953e-145	MO
Rdx	0.564984	0.799	0.312	2.57082e-144	MO
Apbb1	0.535738	0.56	0.152	3.07077e-144	MO
Cep97	0.520895	0.307	0.04	8.49394e-144	MO
Stk39	0.474399	0.338	0.05	2.26771e-143	MO
Kcna6	0.486356	0.339	0.05	2.68379e-143	MO
Qk	0.554843	0.978	0.675	3.75875e-143	MO
Prkacb	0.497126	0.544	0.141	5.48697e-143	MO
Snapin	0.514185	0.555	0.149	2.38796e-142	MO
Pim3	0.577932	0.489	0.116	2.48376e-142	MO
Snx15	0.515304	0.374	0.065	3.16897e-142	MO
Enoph1	0.499065	0.34	0.052	3.508e-142	MO
Mob3b	0.457734	0.236	0.018	3.54953e-142	MO
Pithd1	0.49695	0.369	0.063	4.16266e-142	MO
Pde4b	0.562467	0.543	0.146	4.69145e-142	MO
Sorl1	0.373702	0.205	0.009	4.98803e-142	MO
Fgf1	0.447925	0.194	0.007	5.78844e-142	MO
Cox17	0.553895	0.735	0.266	1.0015e-141	MO
Kazn	0.577141	0.467	0.108	1.0596e-141	MO
Amd1	0.613688	0.582	0.17	4.64827e-141	MO
Cfl2	0.558415	0.836	0.356	6.59569e-141	MO
Klk6	0.774213	0.161	0	2.98013e-140	MO
Add1	0.566587	0.469	0.111	7.27308e-140	MO
Tmsb10	-1.47005	0.364	0.673	8.72617e-140	MO
Cyp2j12	0.37014	0.16	0	2.68981e-139	MO
Hmox2	0.536943	0.47	0.109	3.22242e-139	MO
Aes	0.503121	0.6	0.176	3.47401e-139	MO
Abhd17a	0.477693	0.45	0.101	7.05627e-139	MO
Slco3a1	0.534091	0.291	0.036	1.13247e-138	MO
Rpl29	0.509555	0.83	0.329	3.62678e-138	MO
Padi2	0.38458	0.208	0.011	1.61085e-137	MO
Cldn14	0.342969	0.172	0.003	2.4896e-137	MO
Sc5d	0.458232	0.336	0.052	3.04991e-137	MO
Git1	0.412552	0.265	0.027	5.10487e-137	MO
B3galt5	0.431365	0.183	0.006	7.89058e-137	MO
Hepacam	0.510876	0.481	0.114	1.38985e-136	MO
2020-03-02	0.51212	0.453	0.102	8.2586e-136	MO
Cxxc5	0.463944	0.397	0.077	5.88756e-135	MO
Urm1	0.542551	0.522	0.141	9.37392e-135	MO
AI413582	0.45079	0.424	0.089	9.91111e-135	MO
Ntm	-1.643	0.052	0.467	2.44532e-134	MO
Apbb2	0.507689	0.366	0.066	4.16999e-134	MO
Nbas	0.4704	0.233	0.019	8.25813e-134	MO
Ppp1r14b	-1.80268	0.065	0.476	1.88645e-133	MO
Ppp2r3a	0.482528	0.468	0.112	2.44227e-133	MO
Tpst1	0.491305	0.36	0.065	1.46801e-132	MO
Il1rap	0.477995	0.478	0.117	2.73199e-132	MO
Xaf1	0.474369	0.18	0.006	5.88433e-132	MO
Ramp1	-1.55166	0.121	0.517	1.58127e-131	MO
Rpl37	-0.700907	0.961	0.903	1.60641e-131	MO
Smim14	0.540071	0.65	0.219	1.77985e-131	MO
Phactr1	0.48413	0.392	0.079	3.17177e-131	MO
Mtmr2	0.498084	0.347	0.061	8.57977e-131	MO
Gng8	0.384483	0.185	0.008	1.31296e-130	MO
Ubl3	0.59661	0.681	0.246	5.97451e-130	MO
Cpm	0.484497	0.256	0.029	1.85877e-129	MO
Adamtsl4	0.377992	0.151	0.001	4.86516e-129	MO
Adipor2	0.499357	0.33	0.055	5.24655e-129	MO
Picalm	0.414482	0.511	0.135	5.35358e-129	MO
Dusp10	0.394242	0.209	0.014	1.69684e-128	MO
Msrb1	0.527063	0.45	0.109	1.99578e-128	MO
Dusp3	0.555161	0.41	0.09	2.59931e-128	MO
Itch	0.50052	0.45	0.107	4.44363e-128	MO
Rftn1	0.381154	0.179	0.007	6.54954e-128	MO
Brinp3	-1.64486	0.036	0.439	1.00984e-127	MO
Cntn1	-1.4463	0.261	0.599	1.68562e-127	MO
Meg3	-1.58005	0.159	0.538	2.61684e-127	MO
Myo18a	0.461781	0.336	0.057	3.86716e-127	MO
Prima1	0.338614	0.15	0.001	4.00567e-127	MO
Carns1	0.337617	0.15	0.001	6.0845e-127	MO
Eif4h	0.444324	0.617	0.195	8.08597e-127	MO
Aig1	0.501499	0.556	0.165	8.69317e-127	MO
Svip	0.460255	0.445	0.105	1.2048e-126	MO
M6pr	0.513577	0.417	0.095	1.35116e-126	MO
A230009B12Rik	0.429044	0.152	0.002	1.50612e-126	MO
4930402H24Rik	0.490787	0.521	0.144	2.08448e-126	MO
Jam3	0.523537	0.578	0.178	1.43204e-125	MO
Tmcc1	0.488735	0.446	0.107	1.50298e-124	MO
Npc2	0.537522	0.65	0.234	1.53284e-123	MO
Cdk18	0.421653	0.22	0.019	1.58295e-123	MO
Grm3	0.368198	0.158	0.003	3.71256e-123	MO
Igsf11	0.432571	0.233	0.023	5.21586e-123	MO
Insig1	0.50318	0.536	0.155	6.08312e-123	MO
Eml1	0.399236	0.223	0.02	2.68217e-122	MO
Dennd5a	0.480072	0.561	0.171	3.03992e-122	MO
Traf4	-1.47437	0.029	0.418	3.08226e-122	MO
Jph1	0.350619	0.157	0.004	1.63804e-121	MO
Gkap1	0.497459	0.469	0.125	4.33542e-121	MO
Fcor	0.48112	0.358	0.072	8.4016e-121	MO
Tmem100	-1.57499	0.02	0.407	1.48605e-120	MO
Hhip	0.340503	0.206	0.016	4.20057e-120	MO
Cdc42bpa	0.393567	0.43	0.102	5.3498e-120	MO
Dock5	0.341105	0.137	0	5.70243e-120	MO
Nfasc	0.384057	0.523	0.144	5.81146e-120	MO
Erbb3	0.481935	0.242	0.027	6.7022e-120	MO
Snx30	0.491444	0.335	0.063	1.18172e-119	MO
Cdc42ep1	0.449171	0.293	0.045	1.84207e-119	MO
Chn2	0.342718	0.393	0.082	2.9861e-119	MO
Rpl35	-1.11772	0.822	0.801	4.44004e-119	MO
Trim36	0.322601	0.144	0.002	1.36924e-118	MO
Tmem55b	0.480648	0.427	0.105	1.53774e-118	MO
Fbxo2	0.512043	0.344	0.066	1.69566e-118	MO
Fermt2	0.470035	0.561	0.172	2.5241e-118	MO
Opcml	-1.45128	0.084	0.462	2.71539e-118	MO
Pigq	0.422774	0.317	0.055	8.94459e-118	MO
Gnao1	0.435938	0.455	0.117	1.43413e-117	MO
Ctnna1	0.398374	0.227	0.023	1.45665e-117	MO
Nipal4	0.309967	0.139	0.001	9.98835e-117	MO
Rps14	-0.738094	0.947	0.87	1.82873e-116	MO
Mtf1	0.387273	0.267	0.038	5.11044e-116	MO
Slc6a6	0.403998	0.347	0.068	6.3274e-116	MO
Hes5	-1.88213	0.029	0.404	2.39959e-115	MO
Gal3st1	0.51225	0.527	0.162	2.47092e-115	MO
Acap2	0.435973	0.372	0.08	2.8364e-115	MO
Fam171b	0.407337	0.618	0.208	3.75782e-115	MO
Lsamp	-1.39776	0.114	0.482	3.82379e-115	MO
Eif1	0.492771	0.978	0.703	4.4046e-115	MO
Wnt3	0.294029	0.142	0.002	1.03099e-114	MO
Kcnj10	0.489592	0.536	0.166	1.43912e-114	MO
Fah	0.337462	0.163	0.007	2.08395e-114	MO
Dnajc6	0.290094	0.217	0.021	2.12242e-114	MO
Pmm1	0.441578	0.464	0.124	4.12887e-114	MO
Abhd17b	0.483902	0.585	0.194	8.09691e-114	MO
Tob1	0.446255	0.422	0.103	8.32041e-114	MO
Ddx3y	0.425556	0.346	0.068	1.34118e-113	MO
Pid1	-1.4175	0.026	0.398	1.36667e-113	MO
Stx6	0.423543	0.403	0.095	2.29945e-112	MO
Gm12326	0.330939	0.138	0.002	2.54195e-112	MO
Gclm	0.437225	0.448	0.116	4.11901e-112	MO
1700047I17Rik2	0.386829	0.168	0.009	9.22475e-112	MO
Snx33	0.350313	0.162	0.007	2.14193e-111	MO
Hsp90aa1	0.57553	0.875	0.455	4.66431e-111	MO
Cpd	0.455575	0.351	0.076	8.53883e-111	MO
1700063D05Rik	0.317395	0.13	0.001	1.18589e-110	MO
Trappc10	0.372679	0.231	0.027	1.91251e-110	MO
Prrg1	0.409968	0.289	0.048	3.39158e-110	MO
Tspan14	0.298055	0.176	0.011	3.958e-110	MO
Anxa5	0.398505	0.171	0.01	4.45637e-110	MO
Taldo1	0.56565	0.729	0.308	9.21553e-110	MO
Tnr	-1.43396	0.039	0.403	2.02999e-109	MO
Gm1673	-1.46281	0.143	0.487	1.10639e-108	MO
Rpl39	-0.648971	0.956	0.879	1.46598e-108	MO
Nfic	0.451939	0.345	0.073	1.98598e-108	MO
Cdip1	0.410712	0.367	0.083	3.4131e-108	MO
Srd5a1	0.372084	0.221	0.025	3.63334e-108	MO
Rps29	-0.592996	0.993	0.967	9.65684e-108	MO
Chchd7	0.33232	0.251	0.035	2.16393e-107	MO
Gm13293	0.316477	0.123	0	3.6285e-107	MO
Sh3gl3	0.527621	0.56	0.19	6.19356e-107	MO
Cdo1	-1.46681	0.024	0.381	1.0744e-106	MO
Mtch1	0.350555	0.517	0.157	1.16368e-106	MO
Sys1	0.505195	0.663	0.258	1.8127e-106	MO
Exoc6b	0.39284	0.298	0.053	2.53991e-106	MO
Sbds	0.389386	0.426	0.112	3.95895e-106	MO
Klf9	0.555764	0.431	0.119	9.85487e-106	MO
Shroom2	0.307272	0.35	0.075	1.25744e-105	MO
Neu4	-1.45449	0.018	0.369	2.97012e-105	MO
Nde1	0.407669	0.293	0.054	4.03869e-105	MO
Strn	0.421446	0.364	0.084	1.09841e-104	MO
Anapc11	0.380451	0.663	0.251	8.54221e-104	MO
Basp1	-1.43071	0.064	0.412	1.85066e-103	MO
Hipk2	0.459195	0.39	0.098	2.00871e-103	MO
Pik3c2b	0.407767	0.196	0.019	3.15705e-103	MO
Nrxn1	-1.39994	0.097	0.444	3.53517e-103	MO
Ak3	0.414743	0.332	0.07	4.31982e-103	MO
Zbtb7a	0.42683	0.404	0.104	4.84923e-103	MO
Xrcc3	0.314313	0.134	0.003	1.09995e-102	MO
Tprgl	0.413669	0.636	0.236	5.08737e-102	MO
Slc25a51	0.427451	0.372	0.091	9.73402e-102	MO
D16Ertd472e	0.365903	0.207	0.023	1.10124e-101	MO
Rps15a	-0.787349	0.891	0.817	1.83718e-101	MO
Magt1	0.405618	0.412	0.11	2.23405e-101	MO
Paip1	0.349632	0.379	0.093	2.60376e-101	MO
Arc	0.291851	0.13	0.003	2.88773e-101	MO
A230001M10Rik	0.292138	0.117	0	3.23387e-101	MO
Smim15	0.467493	0.55	0.187	4.67725e-101	MO
Gpr37l1	-1.29145	0.073	0.416	5.23499e-101	MO
Zfp36l1	-1.50952	0.037	0.38	6.59544e-101	MO
Cstb	0.427249	0.481	0.148	1.33381e-100	MO
Rsrp1	0.471228	0.88	0.437	6.75571e-100	MO
Lrrc8b	0.360622	0.304	0.06	7.37815e-100	MO
Slc20a2	0.361126	0.22	0.028	8.25053e-100	MO
Ngfrap1	-1.23281	0.299	0.572	1.54173e-99	MO
2020-03-08	0.31138	0.377	0.091	2.39789e-99	MO
Ybx3	0.323351	0.269	0.046	6.90292e-99	MO
Dazap2	0.376671	0.467	0.141	4.52846e-98	MO
Mpc1	0.458279	0.807	0.386	8.0005e-98	MO
Gm10260	-1.70424	0.06	0.395	1.06857e-97	MO
Rassf2	0.444856	0.349	0.082	1.56493e-97	MO
Apln	0.299817	0.132	0.004	2.20405e-97	MO
Ddrgk1	0.404478	0.613	0.231	2.25174e-97	MO
Dapk2	0.288838	0.128	0.003	3.02008e-97	MO
Degs1	0.420684	0.512	0.167	3.26083e-97	MO
Ralbp1	0.440008	0.475	0.147	6.3485e-97	MO
Pmp22	0.615745	0.376	0.103	8.91182e-97	MO
Setd3	0.35698	0.338	0.078	1.54949e-96	MO
Rhoa	0.447455	0.761	0.332	3.7489e-96	MO
Plk3	0.264229	0.15	0.008	7.12244e-96	MO
Npc1	0.386572	0.463	0.139	8.52716e-96	MO
Phc2	0.334459	0.264	0.047	3.13952e-95	MO
Ipo13	0.335055	0.265	0.047	8.44303e-95	MO
Xist	-2.04237	0.057	0.391	8.50231e-95	MO
Itm2b	0.504816	0.936	0.559	2.40098e-94	MO
Sh3kbp1	0.367473	0.261	0.045	2.90009e-94	MO
4931406P16Rik	0.364864	0.395	0.105	3.68386e-94	MO
2700046A07Rik	0.270608	0.114	0.001	9.30656e-94	MO
Rexo2	0.400929	0.591	0.217	1.25326e-93	MO
Tspan5	0.335148	0.306	0.065	2.76246e-93	MO
Paip2	0.373488	0.735	0.311	2.83864e-93	MO
Jakmip3	0.283856	0.128	0.004	3.03513e-93	MO
Sik3	0.312297	0.324	0.073	7.20149e-93	MO
Rps11	-0.78044	0.883	0.79	7.55471e-93	MO
Rnf5	0.386161	0.596	0.219	2.92446e-92	MO
Cxx1b	0.363263	0.49	0.158	3.68977e-92	MO
Rps28	-0.745855	0.936	0.866	6.56375e-92	MO
Ptn	-0.716782	0.954	0.855	6.95543e-92	MO
Tmem50a	0.381453	0.565	0.202	8.09665e-92	MO
Zbtb38	0.388942	0.337	0.081	1.46183e-91	MO
Dst	0.373499	0.546	0.193	1.46527e-91	MO
Usp30	0.308923	0.176	0.017	2.36324e-91	MO
Pde6d	0.357319	0.555	0.198	1.03382e-90	MO
Cln8	0.397121	0.303	0.067	1.22897e-90	MO
Slk	0.296605	0.208	0.028	2.55414e-90	MO
Vamp3	0.35925	0.472	0.151	5.68606e-90	MO
Cacng4	-1.27255	0.026	0.343	9.94339e-90	MO
Tle1	0.290482	0.223	0.033	1.07453e-89	MO
Raly	0.342798	0.497	0.163	1.18328e-89	MO
St3gal4	0.306695	0.232	0.037	1.78266e-89	MO
Man1a	0.315343	0.136	0.007	3.73572e-89	MO
Glod4	0.339574	0.315	0.072	4.20188e-89	MO
Tmem192	0.329869	0.261	0.049	4.98608e-89	MO
Stard3	0.348263	0.279	0.057	6.61045e-89	MO
B230219D22Rik	0.379355	0.62	0.239	7.56601e-89	MO
Atp6v1e1	0.348269	0.606	0.231	8.03955e-89	MO
Fxyd6	-1.31672	0.04	0.355	8.0699e-89	MO
4933431E20Rik	0.371208	0.286	0.06	8.66029e-89	MO
Hist1h1c	0.430879	0.284	0.06	2.59139e-88	MO
Cyhr1	0.37718	0.427	0.128	3.19794e-88	MO
Fbxo32	0.329681	0.184	0.021	4.53879e-88	MO
Olfml1	0.268611	0.107	0.001	5.74676e-88	MO
Gm10709	-1.48503	0.063	0.375	9.10074e-88	MO
Sox6	-1.20131	0.02	0.328	1.02195e-87	MO
Ly6g6f	0.279053	0.114	0.003	3.53077e-87	MO
Chmp4b	0.344066	0.447	0.141	5.10601e-87	MO
Plpp2	0.332196	0.191	0.024	7.5929e-87	MO
Fam76a	0.387753	0.331	0.082	1.24607e-86	MO
Pea15a	0.356742	0.729	0.32	1.57921e-86	MO
Klf7	0.363944	0.425	0.129	2.99751e-86	MO
Pigyl	0.357228	0.709	0.3	3.03114e-86	MO
Folh1	0.293311	0.131	0.007	5.58319e-86	MO
4430402I18Rik	-1.2652	0.027	0.331	6.38832e-86	MO
Nfe2l3	0.336845	0.166	0.017	1.03921e-85	MO
Itih3	0.311298	0.15	0.012	1.1534e-85	MO
Gatad1	0.325096	0.368	0.099	1.2167e-85	MO
Selm	0.400359	0.582	0.223	1.22695e-85	MO
Fancc	0.352314	0.149	0.012	1.43388e-85	MO
RP23-44H21.1	0.294139	0.101	0	1.47697e-85	MO
Rgs3	0.34737	0.243	0.044	2.13802e-85	MO
Dlg1	0.326804	0.272	0.056	2.24243e-85	MO
Magi2	0.381168	0.37	0.102	3.91364e-85	MO
Fech	0.297812	0.267	0.053	8.05344e-85	MO
Tuba1a	-0.91369	0.867	0.818	1.09821e-84	MO
Auh	0.334635	0.314	0.075	1.92744e-84	MO
Rabac1	0.334326	0.679	0.285	2.44267e-84	MO
Zer1	0.328836	0.267	0.055	2.61835e-84	MO
Tbc1d10b	0.29645	0.238	0.043	5.46094e-84	MO
Ablim2	0.349952	0.171	0.019	6.7052e-84	MO
Kif1a	0.267223	0.568	0.207	9.98062e-84	MO
Mbnl1	0.320556	0.419	0.127	1.13642e-83	MO
Mpp5	0.343022	0.309	0.074	1.63792e-83	MO
Txndc17	0.326227	0.534	0.192	2.06516e-83	MO
Aktip	0.391641	0.426	0.134	3.04675e-83	MO
Errfi1	0.339351	0.212	0.033	3.76675e-83	MO
Rnf220	0.252014	0.267	0.055	5.70811e-83	MO
Gstm1	0.28816	0.227	0.039	1.77318e-82	MO
Abl1	0.33148	0.236	0.043	1.89998e-82	MO
Csf1	0.304918	0.173	0.02	5.26162e-82	MO
2310022B05Rik	0.313622	0.277	0.06	5.34335e-82	MO
Ldlrad4	0.322835	0.153	0.014	8.98516e-82	MO
Afap1l1	0.282549	0.141	0.011	1.02387e-81	MO
Tex2	0.291999	0.177	0.021	1.17443e-81	MO
Timp2	0.28712	0.491	0.166	1.19785e-81	MO
Arhgef28	0.295365	0.198	0.029	1.59345e-81	MO
Megf10	0.327354	0.164	0.017	1.59663e-81	MO
Tspan17	0.290229	0.263	0.055	2.91317e-81	MO
Gstp1	0.454328	0.419	0.137	4.63506e-81	MO
Bace1	0.372744	0.362	0.102	5.99864e-81	MO
Gabarap	0.384366	0.799	0.396	7.06209e-81	MO
Necap2	0.327342	0.228	0.041	7.13385e-81	MO
Vamp5	0.276786	0.12	0.005	7.93436e-81	MO
Slc35a5	0.288006	0.356	0.096	7.99578e-81	MO
Gng3	-1.22777	0.063	0.358	1.79486e-80	MO
Dnajc19	0.328533	0.648	0.267	2.18951e-80	MO
Tubb5	-1.31463	0.349	0.555	3.26839e-80	MO
Napa	0.331396	0.429	0.138	3.27025e-80	MO
Xylt1	-1.22605	0.026	0.315	3.46935e-80	MO
Tjp2	0.345697	0.243	0.047	6.59686e-80	MO
Fos	-1.81652	0.038	0.331	6.80932e-80	MO
Hmgn1	-1.23568	0.263	0.508	6.82288e-79	MO
RP23-291B1.2	0.319444	0.216	0.037	6.8973e-79	MO
Chmp7	0.373161	0.348	0.097	7.5051e-79	MO
Rala	0.316816	0.489	0.171	9.09193e-79	MO
Erh	-1.15792	0.452	0.597	9.93582e-79	MO
Ankrd13a	0.28313	0.247	0.05	1.13821e-78	MO
Bpgm	0.293258	0.608	0.244	1.399e-78	MO
Vbp1	0.280322	0.621	0.25	1.53799e-78	MO
Tubb2a	-1.27794	0.053	0.342	2.88442e-78	MO
Lrp1	-1.18709	0.036	0.322	4.75309e-78	MO
Rpl36a	-0.939793	0.763	0.728	4.89719e-78	MO
Abcg1	0.402686	0.281	0.065	4.91455e-78	MO
Hrsp12	0.304479	0.234	0.045	6.48626e-78	MO
Dact3	0.273644	0.249	0.05	9.09461e-78	MO
Ly6h	-1.27006	0.143	0.426	1.94092e-77	MO
Slc43a2	0.304309	0.23	0.044	2.81502e-77	MO
Lrrc28	0.307659	0.21	0.036	2.95971e-77	MO
Abhd5	0.29018	0.269	0.06	2.99883e-77	MO
Wrap53	0.28047	0.155	0.016	3.88488e-77	MO
Tmem176b	-1.18487	0.027	0.308	5.54249e-77	MO
Rprm	-1.20116	0.019	0.298	6.27033e-77	MO
Rpl22l1	-1.039	0.703	0.707	7.40221e-77	MO
Sox4	-1.25318	0.05	0.334	1.34097e-76	MO
Tacc1	0.298623	0.213	0.037	2.03873e-76	MO
Gabarapl2	0.377065	0.785	0.391	2.27649e-76	MO
Ppp1cc	0.357823	0.587	0.24	3.3536e-76	MO
Atpif1	-1.09278	0.487	0.617	6.05729e-76	MO
Cst3	-1.02989	0.721	0.737	7.84392e-76	MO
Gpd1	0.305945	0.173	0.023	9.2998e-76	MO
Ndufa4	-0.85472	0.751	0.723	1.61211e-75	MO
Pcp4	-1.42375	0.08	0.361	1.98245e-75	MO
Adgrv1	0.280368	0.126	0.009	2.34139e-75	MO
Prickle1	0.34742	0.193	0.031	3.37387e-75	MO
Bpnt1	0.317822	0.335	0.093	3.9082e-75	MO
Zfand5	0.290612	0.584	0.229	4.18791e-75	MO
Scarb2	0.28878	0.421	0.136	4.22863e-75	MO
Pcdh11x	-1.30883	0.146	0.42	5.92527e-75	MO
Anks1b	0.361828	0.721	0.341	1.44711e-74	MO
Ell2	0.293177	0.187	0.028	1.44731e-74	MO
Sh3glb1	0.338138	0.635	0.273	2.41606e-74	MO
Syngr2	0.25428	0.177	0.025	2.56312e-74	MO
Rpl10a	-1.01103	0.592	0.653	4.05668e-74	MO
Gng7	0.259263	0.192	0.03	5.78713e-74	MO
Spop	0.273765	0.469	0.163	8.37186e-74	MO
Fryl	0.302529	0.393	0.123	9.72229e-74	MO
Clip3	0.328316	0.468	0.165	1.25797e-73	MO
Rab6a	0.325516	0.74	0.35	1.44754e-73	MO
Heg1	0.25026	0.111	0.005	1.48937e-73	MO
Ech1	0.279005	0.32	0.086	1.64781e-73	MO
B3gnt9	0.258338	0.139	0.013	2.031e-73	MO
Fscn1	0.316673	0.518	0.195	2.37701e-73	MO
Tmem5	0.26855	0.434	0.144	5.60336e-73	MO
Cd59a	0.266884	0.121	0.008	6.38834e-73	MO
Grhpr	0.320329	0.245	0.053	1.0106e-72	MO
Rpl18a	-0.598053	0.966	0.863	2.0992e-72	MO
Cdh19	0.275091	0.122	0.009	2.61258e-72	MO
Macrod1	0.261952	0.126	0.01	3.377e-72	MO
Tmem144	0.274704	0.154	0.018	4.15122e-72	MO
Auts2	0.3016	0.307	0.081	4.38031e-72	MO
Snrpn	0.33147	0.683	0.309	6.24203e-72	MO
Dfna5	-1.26035	0.038	0.309	9.21773e-72	MO
Oxr1	0.293224	0.324	0.09	1.83626e-71	MO
Tulp3	0.321631	0.154	0.019	5.53733e-71	MO
Fam168a	0.295597	0.457	0.163	7.38639e-71	MO
Hes1	-1.57748	0.021	0.285	8.11425e-71	MO
Paqr4	0.324614	0.236	0.05	1.01887e-70	MO
Bet1	0.288974	0.423	0.143	1.25149e-70	MO
Clasp2	0.512596	0.474	0.18	1.62511e-70	MO
Ubxn1	0.289596	0.589	0.241	1.80279e-70	MO
Hn1	-1.26904	0.057	0.327	1.8456e-70	MO
Omg	0.277242	0.389	0.124	9.49795e-70	MO
Slc25a27	0.263159	0.146	0.016	1.95095e-69	MO
Ankib1	0.28751	0.291	0.076	1.9525e-69	MO
Vcan	-1.01601	0.022	0.283	1.95971e-69	MO
Dlgap1	-0.998695	0.029	0.291	2.20867e-69	MO
Kif1bp	0.278205	0.333	0.097	2.26854e-69	MO
Hint3	0.293781	0.185	0.03	2.52877e-69	MO
Cript	0.267236	0.527	0.205	2.79909e-69	MO
Ift43	0.297858	0.254	0.059	2.87219e-69	MO
Fkbp8	0.326162	0.569	0.235	4.02686e-69	MO
Vamp2	0.27687	0.415	0.14	4.88554e-69	MO
Tspan6	-1.17062	0.061	0.325	1.22447e-68	MO
2020-09-02	0.345787	0.622	0.275	1.25561e-68	MO
Shisa8	0.31329	0.144	0.016	1.91607e-68	MO
Nfkbia	0.35179	0.22	0.045	2.38389e-68	MO
Stard3nl	0.251821	0.593	0.247	2.75214e-68	MO
Gap43	-1.25137	0.046	0.307	2.90938e-68	MO
Syf2	0.27275	0.475	0.174	3.12372e-68	MO
Cldnd1	0.311222	0.723	0.348	7.93416e-68	MO
Sdc3	-1.15519	0.041	0.301	9.92688e-68	MO
Serpinb6a	0.30724	0.197	0.036	4.93738e-67	MO
Aamdc	0.255978	0.493	0.186	5.87637e-67	MO
Baz2b	0.267757	0.278	0.071	8.56137e-67	MO
Sub1	-1.05268	0.496	0.609	1.08322e-66	MO
Sox11	-1.10723	0.012	0.261	1.33948e-66	MO
Gm16168	0.275225	0.142	0.017	1.47743e-66	MO
Acaca	0.252549	0.267	0.067	2.54398e-66	MO
Siah2	0.276134	0.189	0.033	2.77564e-66	MO
Pdxdc1	0.259777	0.241	0.055	6.66328e-66	MO
Rps18	-0.614343	0.902	0.779	9.48045e-66	MO
Map2	-1.18597	0.13	0.384	1.09002e-65	MO
Stmn3	-1.19415	0.092	0.348	1.10137e-65	MO
Tgoln1	0.257898	0.368	0.118	1.20627e-65	MO
mt-Cytb	-0.379926	0.998	0.996	2.00766e-65	MO
Ncan	-1.15133	0.036	0.289	2.91783e-65	MO
Slc6a8	0.26085	0.224	0.049	4.98421e-65	MO
Sgk1	0.528542	0.483	0.203	1.10141e-64	MO
Wasf2	0.269332	0.283	0.076	1.23095e-64	MO
Fam102a	0.324211	0.31	0.091	3.33425e-64	MO
Rap1gds1	0.268262	0.337	0.104	3.79163e-64	MO
Hecw2	0.258283	0.184	0.032	4.32354e-64	MO
Dynll1	-0.837282	0.756	0.728	4.82488e-64	MO
Cpe	-1.22697	0.327	0.523	6.05293e-64	MO
Pcnp	0.291233	0.589	0.254	6.75618e-64	MO
Dusp7	0.295194	0.197	0.039	7.466e-64	MO
Add3	0.281682	0.289	0.081	1.18765e-63	MO
Nxph1	-1.04534	0.025	0.27	1.47923e-63	MO
Gpr155	0.295917	0.244	0.059	1.51694e-63	MO
Hba-a2	1.72909	0.221	0.05	2.1477e-63	MO
Serinc3	0.283505	0.319	0.096	2.81152e-63	MO
Tspan13	-1.11238	0.048	0.296	3.6041e-63	MO
Slc25a38	0.259485	0.207	0.043	5.28e-63	MO
Kcnip3	-1.04755	0.027	0.272	9.84067e-63	MO
Acaa1a	0.283345	0.38	0.129	1.39401e-62	MO
Taf13	0.303965	0.363	0.121	1.50493e-62	MO
Tfdp2	0.253894	0.203	0.041	1.65112e-62	MO
Ppp2r5b	0.260952	0.237	0.057	2.94138e-62	MO
Plekhf1	0.310901	0.182	0.034	3.89269e-62	MO
Phactr4	0.265055	0.184	0.034	4.16527e-62	MO
Olig2	-1.02659	0.478	0.587	4.40085e-62	MO
Tor1aip1	0.284952	0.26	0.067	6.15913e-62	MO
Sumo2	-0.77266	0.761	0.699	7.52728e-62	MO
Atg3	0.260475	0.46	0.175	7.66742e-62	MO
Lamtor1	0.254696	0.598	0.259	1.57867e-61	MO
Sec62	0.300413	0.81	0.424	1.62192e-61	MO
Serinc5	0.344836	0.53	0.226	2.72099e-61	MO
Lmo4	-1.09686	0.074	0.322	4.09125e-61	MO
Ptpdc1	0.275772	0.201	0.042	4.33876e-61	MO
Slc35f1	-1.02669	0.016	0.249	6.48756e-61	MO
Atp11a	0.262968	0.207	0.045	7.82272e-61	MO
Ednrb	-1.14908	0.034	0.273	8.40813e-61	MO
Clcn4	0.267501	0.391	0.136	1.39768e-60	MO
Ddah1	-1.04781	0.028	0.265	1.45734e-60	MO
Rrbp1	0.283812	0.451	0.172	1.46011e-60	MO
Glrb	0.263673	0.457	0.172	1.69904e-60	MO
Pak2	0.283493	0.417	0.153	1.91881e-60	MO
Emc10	0.270515	0.735	0.356	2.8923e-60	MO
Matn4	-1.06408	0.245	0.463	3.52967e-60	MO
Serf1	-1.19432	0.125	0.365	4.23031e-60	MO
Pcdh15	-1.12646	0.092	0.336	5.20818e-60	MO
Pdxk	0.257348	0.221	0.051	1.10465e-59	MO
Arxes2	-1.14453	0.073	0.313	2.11734e-59	MO
Tril	-1.01456	0.036	0.27	7.08128e-59	MO
Ddit3	0.253136	0.255	0.068	8.81554e-59	MO
Mrfap1	0.325926	0.879	0.496	1.00346e-58	MO
Rpl24	-0.521974	0.945	0.824	1.01255e-58	MO
Rpl34	-0.575555	0.908	0.798	1.03131e-58	MO
Rpl11	-0.578207	0.907	0.779	1.60712e-58	MO
Rpl36	-0.547913	0.943	0.802	2.85368e-58	MO
Taf7	0.251191	0.174	0.032	3.2686e-58	MO
Car8	-0.942847	0.01	0.233	6.78018e-58	MO
Ankrd40	0.258597	0.24	0.062	7.15571e-58	MO
Gm3764	-1.07826	0.036	0.268	7.64897e-58	MO
Luzp2	-1.08602	0.186	0.412	7.85912e-58	MO
Midn	-0.957643	0.018	0.243	9.18487e-58	MO
Rpl23a	-0.79783	0.806	0.744	1.10112e-57	MO
Krit1	0.279858	0.517	0.216	1.36266e-57	MO
Arid4b	0.2649	0.376	0.134	1.72654e-57	MO
Prdx2	-1.05147	0.35	0.513	2.02177e-57	MO
Ccnd1	-1.03486	0.032	0.262	3.9434e-57	MO
Cspg4	-1.03863	0.022	0.248	3.95833e-57	MO
Ppp2r2b	-1.04308	0.038	0.267	6.36192e-57	MO
Gnb1	0.257139	0.636	0.298	1.14546e-56	MO
Ppp2r5a	0.250425	0.191	0.04	1.85247e-56	MO
Plppr1	-0.994709	0.007	0.224	1.96465e-56	MO
Cox8a	-0.565323	0.886	0.783	2.99409e-56	MO
Ktn1	0.251518	0.657	0.311	4.60226e-56	MO
Maged1	-1.18411	0.155	0.381	8.37022e-56	MO
Fchsd2	-0.908128	0.025	0.247	1.05411e-55	MO
Dstyk	0.273425	0.216	0.053	5.16217e-55	MO
Fads6	0.281777	0.154	0.027	3.24359e-54	MO
mt-Co3	-0.379174	1	0.999	7.60862e-54	MO
Ybx1	-0.793121	0.731	0.676	1.30355e-53	MO
Iqsec1	0.31648	0.248	0.07	2.11423e-53	MO
Gria3	-0.911423	0.017	0.228	5.18381e-53	MO
Timp4	-0.905455	0.037	0.255	5.63409e-53	MO
Rnf121	-1.21823	0.059	0.279	2.15261e-52	MO
Tmem159	0.254747	0.2	0.048	2.25996e-52	MO
Surf1	0.255952	0.27	0.082	3.62231e-52	MO
B3gat2	-0.907834	0.021	0.232	3.74424e-52	MO
Zdhhc2	-1.02112	0.05	0.267	6.0038e-52	MO
Tmem121	-1.02991	0.111	0.332	7.53925e-52	MO
Apoe	-1.0396	0.65	0.685	7.82088e-52	MO
Tpm1	-1.08921	0.29	0.465	1.6476e-51	MO
Gm2a	-1.04749	0.241	0.445	2.15032e-51	MO
Slc9a3r2	0.275108	0.156	0.029	2.35552e-51	MO
Rps4x	-0.619596	0.896	0.769	2.81339e-51	MO
Pxdc1	-0.963716	0.016	0.221	3.91459e-51	MO
Rps27	-0.485726	0.974	0.894	8.02615e-51	MO
Nsg1	-1.06988	0.097	0.314	1.11557e-50	MO
Lims2	-1.29064	0.22	0.413	1.87022e-50	MO
Zeb1	-0.935614	0.018	0.221	2.05171e-50	MO
Tbc1d14	0.260559	0.253	0.076	4.15037e-50	MO
Nlgn3	-0.985974	0.098	0.317	4.81239e-50	MO
Eef1a1	0.303025	0.979	0.734	7.11594e-50	MO
Trib2	-0.927694	0.018	0.218	1.70383e-49	MO
Ppfibp1	-0.81798	0.021	0.223	2.43985e-49	MO
Abcb8	0.264636	0.195	0.048	5.41797e-49	MO
Tspan12	-0.9978	0.044	0.25	1.22237e-48	MO
Celf2	-1.08562	0.093	0.303	2.92886e-48	MO
Gm8797	-1.32036	0.174	0.376	1.15366e-47	MO
AI854517	-0.944816	0.02	0.215	1.56433e-47	MO
Ppp1r14c	-0.915157	0.026	0.225	2.23831e-47	MO
Rplp1	-0.48489	0.957	0.841	5.05006e-47	MO
Sh3bp4	-0.79992	0.012	0.202	5.22971e-47	MO
Kcnd2	-0.938921	0.019	0.211	6.12191e-47	MO
Atp6v0e	-1.02216	0.341	0.485	6.85952e-47	MO
Grm5	-0.948158	0.025	0.22	9.36364e-47	MO
Ntrk2	-1.03386	0.124	0.33	1.36672e-46	MO
Mycl	-0.789933	0.007	0.194	1.74696e-46	MO
Fut9	-0.969858	0.055	0.26	2.76544e-46	MO
Fam19a1	-0.877751	0.008	0.195	2.7905e-46	MO
Rcn1	-0.854917	0.022	0.215	3.23664e-46	MO
mt-Atp6	-0.379143	1	1	6.67644e-46	MO
Tmem141	0.388091	0.228	0.068	8.95952e-46	MO
Spon1	-0.861663	0.027	0.221	9.18164e-46	MO
Slitrk2	-1.00078	0.014	0.199	3.55528e-45	MO
Arxes1	-0.941924	0.036	0.23	4.41685e-45	MO
Hsp90ab1	0.320159	0.91	0.607	1.24708e-44	MO
Ppib	-0.984512	0.365	0.5	1.8762e-44	MO
Rps5	-0.527404	0.932	0.805	3.17894e-44	MO
Trio	-0.802907	0.019	0.201	1.78362e-43	MO
Rps23	-0.445534	0.956	0.825	3.56573e-42	MO
Acp1	-0.969878	0.39	0.504	3.84057e-42	MO
Gstm5	0.250951	0.562	0.283	3.97403e-42	MO
Dpysl3	-0.900175	0.009	0.182	4.30121e-42	MO
Prdx1	0.252516	0.843	0.513	6.92739e-42	MO
Zfp428	-0.927115	0.077	0.268	8.46427e-42	MO
1810041L15Rik	-0.742695	0.034	0.218	1.36683e-41	MO
Atp1a2	-0.996582	0.215	0.398	2.11511e-41	MO
Rpl23	-0.523644	0.927	0.789	3.55117e-41	MO
Cerk	0.269123	0.187	0.052	6.33738e-41	MO
Kank1	-0.826864	0.074	0.266	7.54452e-41	MO
H2afz	-1.10802	0.614	0.613	1.7949e-40	MO
Mfsd2a	-0.778076	0.028	0.207	1.85885e-40	MO
Fyn	-1.43353	0.154	0.336	2.07276e-40	MO
6330403K07Rik	-0.978233	0.094	0.284	3.04335e-40	MO
Etv5	-0.867943	0.022	0.196	3.15762e-40	MO
A930009A15Rik	-0.753794	0.01	0.177	6.37239e-40	MO
Bhlhe41	0.370566	0.259	0.093	8.85118e-40	MO
Bex4	-0.739168	0.02	0.19	1.81329e-39	MO
Rlbp1	-0.803876	0.007	0.17	2.89428e-39	MO
Mdk	-0.864309	0.024	0.195	5.50325e-39	MO
Actg1	-0.703389	0.711	0.665	7.47559e-39	MO
Hnrnpk	-0.802367	0.634	0.616	8.7739e-39	MO
Id2	-0.861088	0.036	0.211	1.16444e-38	MO
Sapcd2	-0.760913	0.01	0.173	1.19011e-38	MO
Cask	-0.9468	0.116	0.298	2.22428e-38	MO
Ccnd2	-0.881699	0.021	0.188	2.27141e-38	MO
Khdrbs2	-0.753293	0.016	0.18	2.86808e-38	MO
Lrrtm3	-0.75182	0.027	0.197	3.15721e-38	MO
Ctxn1	-0.813261	0.032	0.203	3.20184e-38	MO
Rps16	-0.524127	0.914	0.76	4.27315e-38	MO
Nme1	-0.9597	0.398	0.489	5.66806e-38	MO
Tsix	-1.18945	0.027	0.195	9.07746e-38	MO
Pafah1b3	-0.740277	0.015	0.175	3.66553e-37	MO
Epha5	-0.843778	0.037	0.207	4.24726e-37	MO
Hmgcs1	0.281341	0.554	0.28	4.66859e-37	MO
Adgrl3	-0.874587	0.077	0.255	8.16351e-37	MO
Csmd1	-0.677527	0.01	0.167	8.72449e-37	MO
Emid1	-0.739909	0.019	0.178	1.13317e-36	MO
Rps17	-0.516089	0.907	0.76	1.82271e-36	MO
Grin3a	-0.728859	0.017	0.175	3.78955e-36	MO
H2afy2	-0.76932	0.029	0.193	4.33531e-36	MO
Ier2	-1.12073	0.019	0.177	6.19324e-36	MO
Eno1	-0.861642	0.13	0.308	7.95573e-36	MO
Cav2	-0.721959	0.019	0.176	1.05161e-35	MO
Timp3	-0.791866	0.057	0.23	1.16121e-35	MO
Pcdh17	-0.851578	0.282	0.437	1.7508e-35	MO
Ntrk3	-0.757166	0.014	0.168	2.3598e-35	MO
Rpl27a	-0.472605	0.94	0.807	4.28418e-35	MO
Arl4a	-0.94039	0.123	0.296	5.55754e-35	MO
Nrxn2	-0.915463	0.353	0.467	1.7743e-34	MO
Ncald	-0.888789	0.293	0.431	2.22567e-34	MO
Pkia	-0.780098	0.022	0.178	2.51005e-34	MO
mt-Nd1	-0.346974	1	0.997	4.25372e-34	MO
Nrarp	-0.795715	0.023	0.177	6.653e-34	MO
Sec61g	-0.722591	0.704	0.642	2.27575e-33	MO
3632451O06Rik	-0.689536	0.026	0.179	4.35932e-33	MO
Slc1a1	-0.689369	0.027	0.179	4.92258e-33	MO
Mmp16	-0.769839	0.036	0.191	7.79387e-33	MO
Uqcrb	-0.789889	0.668	0.613	7.99488e-33	MO
Rps13	-0.541366	0.87	0.721	9.98312e-33	MO
Bex1	-0.703025	0.021	0.17	1.89235e-32	MO
Arhgap31	-0.739465	0.116	0.283	5.53697e-32	MO
Tshz2	-0.714888	0.027	0.174	4.01803e-31	MO
Ttc3	-0.908882	0.286	0.417	4.64219e-31	MO
Nrxn3	-0.807237	0.036	0.186	6.96919e-31	MO
Tmem176a	-0.655046	0.015	0.154	1.78859e-30	MO
Ran	-0.945793	0.345	0.443	2.00561e-30	MO
Ap3s1	-0.875263	0.092	0.251	2.67001e-30	MO
Fam69b	-0.663655	0.018	0.156	2.93891e-30	MO
Plppr5	-0.664773	0.026	0.169	3.8455e-30	MO
Rpl13a	-0.367822	0.963	0.813	4.60972e-30	MO
Afap1l2	-0.597927	0.011	0.146	5.53658e-30	MO
Dcx	-0.752812	0.019	0.157	5.95202e-30	MO
Hmgb3	-0.925883	0.072	0.226	8.79139e-30	MO
Rpl31	-0.490904	0.899	0.744	1.00828e-29	MO
Reep1	-0.702082	0.014	0.148	1.48299e-29	MO
C1ql2	-0.599841	0.013	0.145	3.41105e-29	MO
Sfxn1	-0.66876	0.022	0.16	3.58423e-29	MO
Hbb-bs	2.71453	0.536	0.283	4.48219e-29	MO
Sez6l	-0.657977	0.028	0.168	7.32678e-29	MO
Chic2	-0.747393	0.06	0.208	1.21519e-28	MO
Fam3c	-0.772066	0.087	0.239	1.73261e-28	MO
Ttc9b	-0.734843	0.02	0.153	1.82336e-28	MO
Hmgb2	-1.23699	0.05	0.196	1.86769e-28	MO
Rpl8	-0.465091	0.925	0.766	2.69479e-28	MO
Ramp2	-0.605833	0.017	0.148	3.54938e-28	MO
Zfp36l2	-0.811886	0.074	0.225	4.56418e-28	MO
Rpl38	-0.382433	0.963	0.833	4.91203e-28	MO
Podxl2	-0.742925	0.068	0.216	5.69443e-28	MO
Ugdh	-0.747347	0.062	0.208	6.40436e-28	MO
Chst11	-0.60968	0.009	0.135	6.78414e-28	MO
Sulf2	-0.811062	0.253	0.386	6.88538e-28	MO
Ndn	-0.996057	0.113	0.262	6.98802e-28	MO
Birc2	0.278948	0.181	0.062	7.01389e-28	MO
Cdh13	-0.613223	0.019	0.149	1.00332e-27	MO
Calcrl	-0.61601	0.007	0.131	1.09871e-27	MO
E130114P18Rik	-0.655718	0.019	0.149	1.11617e-27	MO
Ctnnd2	-0.709774	0.041	0.181	1.15531e-27	MO
Lmcd1	-0.584548	0.009	0.134	1.33037e-27	MO
Polg	-0.667471	0.025	0.158	2.07113e-27	MO
Rps8	-0.366587	0.965	0.816	2.08013e-27	MO
Rps7	-0.517664	0.863	0.717	3.41982e-27	MO
Ldha	-0.768827	0.053	0.195	4.09269e-27	MO
Fndc4	-0.704659	0.042	0.181	4.45848e-27	MO
Dner	-0.91703	0.083	0.228	6.64659e-27	MO
Ndrg2	-0.884098	0.274	0.4	8.51161e-27	MO
Brinp1	-0.577936	0.012	0.136	1.11004e-26	MO
Scn3a	-0.775362	0.025	0.155	1.15627e-26	MO
Rac3	-0.691972	0.034	0.168	1.34912e-26	MO
Plpp4	-0.567319	0.014	0.138	1.6894e-26	MO
Kcnk2	-0.578468	0.015	0.14	2.2408e-26	MO
Mt3	-0.947796	0.462	0.505	3.23938e-26	MO
Fam89a	-0.553973	0.017	0.141	3.2917e-26	MO
Fam181b	-0.610132	0.021	0.148	3.5506e-26	MO
Rps3a1	-0.442761	0.935	0.775	3.71554e-26	MO
Cox6b1	-0.520077	0.85	0.695	5.90353e-26	MO
Tceal5	-0.616133	0.02	0.144	6.16116e-26	MO
Rap1gap	-0.786208	0.098	0.241	8.99551e-26	MO
Uba52	-1.16874	0.235	0.359	1.15227e-25	MO
Tagln3	-0.600097	0.027	0.154	1.92429e-25	MO
Ptprs	-0.824407	0.122	0.263	2.66532e-25	MO
Lmo1	-0.596233	0.011	0.129	2.83548e-25	MO
Etv4	-0.558685	0.005	0.117	3.86721e-25	MO
G0s2	-0.762925	0.102	0.243	4.14656e-25	MO
Dscam	-0.590529	0.021	0.145	4.1987e-25	MO
Rps26	-0.562753	0.846	0.707	5.03962e-25	MO
Ascl1	-0.570768	0.012	0.129	5.40802e-25	MO
Nim1k	-0.602653	0.021	0.143	1.16223e-24	MO
Snrpd1	-0.831138	0.25	0.368	1.18175e-24	MO
Nlgn1	-0.788629	0.072	0.21	1.46134e-24	MO
Rplp2	-0.404037	0.931	0.77	1.48222e-24	MO
Itpr2	-0.635862	0.052	0.188	1.5515e-24	MO
Adcyap1r1	-0.605585	0.027	0.151	1.85239e-24	MO
Bhlhb9	-0.575355	0.018	0.136	2.46372e-24	MO
Mmd2	-0.780836	0.147	0.286	2.58008e-24	MO
Egr1	-0.857664	0.009	0.122	4.09758e-24	MO
Pou3f2	-0.636941	0.016	0.132	4.17375e-24	MO
Tacc2	-0.675256	0.014	0.129	4.18178e-24	MO
Rps9	-0.467047	0.915	0.752	7.52883e-24	MO
Igfbp3	-0.604049	0.007	0.117	8.0546e-24	MO
Susd4	-0.511466	0.015	0.129	1.52944e-23	MO
Megf11	-0.53314	0.013	0.126	2.11559e-23	MO
Elavl4	-0.612855	0.016	0.13	2.20862e-23	MO
Pfn2	-0.963406	0.596	0.557	3.22426e-23	MO
Scg5	-0.85492	0.25	0.366	3.54021e-23	MO
Jam2	-0.531433	0.025	0.143	4.48526e-23	MO
Igsf21	-0.505295	0.013	0.124	6.58783e-23	MO
Sox5	-0.523866	0.012	0.122	6.8477e-23	MO
Dpp6	-0.617398	0.029	0.147	1.29777e-22	MO
Vstm2b	-0.558325	0.01	0.118	1.34641e-22	MO
Qpct	-0.72778	0.09	0.222	1.57352e-22	MO
2900011O08Rik	-0.641099	0.043	0.165	1.77662e-22	MO
Aprt	-0.577747	0.039	0.16	3.25824e-22	MO
Cit	-0.567446	0.023	0.137	3.45188e-22	MO
Astn1	-0.681146	0.036	0.156	4.06598e-22	MO
Cxadr	-0.639801	0.004	0.104	4.92215e-22	MO
Hnrnpa1	-0.898313	0.326	0.413	5.5227e-22	MO
Vwc2	-0.489425	0.007	0.109	6.37393e-22	MO
Tmem9	-0.691631	0.058	0.183	7.96966e-22	MO
Mro	-0.480098	0.011	0.116	1.3269e-21	MO
Slc25a5	-0.871	0.361	0.429	1.46361e-21	MO
Mmp15	-0.680815	0.037	0.153	3.4661e-21	MO
Ostf1	-0.852604	0.226	0.335	4.6706e-21	MO
Atp1b2	-0.71069	0.088	0.215	7.43728e-21	MO
Pianp	-0.505035	0.016	0.121	7.83412e-21	MO
Gm4876	-0.422352	0.006	0.103	1.07377e-20	MO
Nova1	-0.747677	0.065	0.187	1.1041e-20	MO
Enc1	-0.65162	0.026	0.136	1.31923e-20	MO
Tagln2	-0.59363	0.018	0.123	1.46713e-20	MO
Hnrnpa3	-0.821316	0.383	0.443	1.63606e-20	MO
Abhd2	-1.06035	0.128	0.257	1.70829e-20	MO
Pcdh7	-0.708087	0.098	0.224	1.94127e-20	MO
Arpp21	-0.529097	0.017	0.121	1.94357e-20	MO
Rpl19	-0.37244	0.938	0.773	2.11033e-20	MO
Junb	-0.835487	0.022	0.129	2.3747e-20	MO
Rpl9	-0.390505	0.934	0.766	2.6436e-20	MO
Unc119	-0.460205	0.012	0.113	3.11446e-20	MO
Ntn1	-0.486454	0.009	0.107	4.4807e-20	MO
Sh3bp1	-0.584384	0.042	0.157	4.48514e-20	MO
Laptm4a	-0.844205	0.335	0.413	5.68025e-20	MO
Slc24a5	-0.90302	0.217	0.332	5.6896e-20	MO
Cyfip2	-0.646058	0.055	0.172	5.8754e-20	MO
Tceal6	-0.471384	0.007	0.101	1.24852e-19	MO
Susd5	-0.382448	0.009	0.105	1.60485e-19	MO
Caly	-0.684498	0.06	0.177	1.62048e-19	MO
Maml2	-0.474032	0.016	0.117	1.7875e-19	MO
Dusp6	-0.521044	0.011	0.108	1.81453e-19	MO
Cadm2	-0.794393	0.299	0.389	1.90264e-19	MO
Sox21	-0.492987	0.008	0.103	2.06502e-19	MO
Cd302	-0.488354	0.016	0.116	2.32445e-19	MO
Cdk14	-0.500069	0.025	0.13	3.24284e-19	MO
Ampd3	-0.419091	0.009	0.104	3.50348e-19	MO
Lpcat1	-0.553789	0.022	0.125	3.53195e-19	MO
Dynll2	-1.26194	0.399	0.439	3.53385e-19	MO
Shfm1	-0.590702	0.718	0.623	5.42332e-19	MO
Cdk4	-0.754454	0.246	0.346	7.44614e-19	MO
Tub	-0.47327	0.014	0.11	7.67666e-19	MO
Evi5	-0.609632	0.079	0.197	8.66863e-19	MO
Tnfrsf21	-0.575318	0.057	0.17	1.02269e-18	MO
Fam155a	-0.488647	0.009	0.102	1.12643e-18	MO
Ptprg	-0.540325	0.018	0.116	1.282e-18	MO
Dclk1	-0.685931	0.108	0.23	1.66246e-18	MO
H2afv	-0.924427	0.426	0.462	1.69999e-18	MO
Xpr1	-0.594869	0.05	0.162	2.09899e-18	MO
Ptpre	-0.658416	0.147	0.266	2.27519e-18	MO
Cav1	-0.435167	0.016	0.112	2.31662e-18	MO
Pebp1	-0.602179	0.716	0.61	2.33638e-18	MO
Rcn2	-0.781377	0.15	0.268	2.6518e-18	MO
S100a1	-0.790757	0.543	0.528	3.34325e-18	MO
Ssbp4	-0.582938	0.03	0.132	4.00682e-18	MO
2020-09-03	-0.510303	0.012	0.105	4.61842e-18	MO
Hmgn3	-0.772663	0.42	0.465	4.68501e-18	MO
Col9a3	-0.679736	0.08	0.196	6.12866e-18	MO
Gm5900	-0.542234	0.019	0.114	6.99311e-18	MO
Snx22	-0.516752	0.04	0.145	8.18874e-18	MO
Lingo1	-0.479639	0.013	0.105	1.06982e-17	MO
Pcsk1n	-0.454362	0.874	0.721	1.21258e-17	MO
Nlgn2	-0.573362	0.061	0.172	1.53881e-17	MO
Pcsk2	-0.654746	0.067	0.179	1.99276e-17	MO
Syn2	-0.503485	0.027	0.125	2.83251e-17	MO
Txn1	-0.830664	0.327	0.396	3.13278e-17	MO
Rpl14	-0.328153	0.961	0.794	3.18091e-17	MO
Nr2f1	-0.703493	0.045	0.149	3.60219e-17	MO
Plcb1	-0.438872	0.022	0.118	3.61079e-17	MO
Naca	-0.607879	0.67	0.591	3.84932e-17	MO
F3	-0.48664	0.021	0.115	3.99672e-17	MO
Gas1	-0.464656	0.015	0.106	4.07563e-17	MO
Eif1b	-0.694415	0.504	0.499	4.16248e-17	MO
Cd24a	-0.44948	0.02	0.114	4.57479e-17	MO
Cotl1	-0.506371	0.034	0.135	5.09311e-17	MO
Rpl18	-0.464118	0.834	0.669	5.63807e-17	MO
Rpl17	-0.378875	0.922	0.75	5.86717e-17	MO
Cxcl14	-0.57074	0.035	0.134	7.70426e-17	MO
Sema3d	-0.49334	0.044	0.147	8.0687e-17	MO
Eps8	-0.466956	0.02	0.113	8.72135e-17	MO
Rit2	-0.428555	0.018	0.108	1.1148e-16	MO
Fubp1	-0.734194	0.25	0.347	1.16039e-16	MO
C1ql3	-0.603006	0.056	0.161	1.6382e-16	MO
Ppp1r1a	-0.613938	0.014	0.102	1.64912e-16	MO
Hap1	-0.633772	0.036	0.134	1.78072e-16	MO
Tmem179	-0.557783	0.022	0.115	2.01384e-16	MO
Mpped2	-0.51004	0.061	0.167	2.0356e-16	MO
Plppr4	-0.541683	0.017	0.106	2.04693e-16	MO
Actb	0.267944	0.988	0.813	2.11273e-16	MO
Vps37b	-0.446508	0.03	0.126	2.17342e-16	MO
Sms	-0.593703	0.041	0.141	2.22304e-16	MO
Mtss1l	-0.546665	0.047	0.149	2.42301e-16	MO
Tox3	-0.483068	0.023	0.116	2.72382e-16	MO
Ldhb	-0.743547	0.216	0.319	3.18633e-16	MO
Adgrb3	-0.56513	0.036	0.133	3.4331e-16	MO
Rev3l	-0.69511	0.073	0.18	4.54812e-16	MO
Calr	-0.771576	0.364	0.421	5.30239e-16	MO
Spry2	-1.32301	0.118	0.227	5.66085e-16	MO
Mageh1	-0.744947	0.191	0.293	6.52209e-16	MO
Tmem255a	-0.461595	0.021	0.11	7.84154e-16	MO
Arhgap20	-0.421848	0.019	0.107	8.62259e-16	MO
Nsg2	-0.616265	0.036	0.132	8.87692e-16	MO
Rpl13-ps3	-0.727231	0.144	0.252	1.2481e-15	MO
Gpcpd1	-0.579554	0.073	0.178	1.37162e-15	MO
Hddc2	-0.463035	0.018	0.105	1.604e-15	MO
Snap25	-0.584103	0.044	0.142	1.6788e-15	MO
Enah	-0.712185	0.126	0.233	2.86422e-15	MO
Pbx1	-0.6821	0.096	0.202	4.88114e-15	MO
Ptpro	-0.497456	0.034	0.126	5.34252e-15	MO
Tro	-0.512203	0.021	0.106	7.30592e-15	MO
Rps27rt	-0.293554	0.447	0.243	8.02576e-15	MO
H2-D1	-0.558279	0.063	0.164	8.0941e-15	MO
Spry1	-0.572726	0.042	0.137	8.96184e-15	MO
B4galt6	-0.538006	0.034	0.125	8.97848e-15	MO
Gpt2	-0.574798	0.094	0.2	1.42886e-14	MO
Cnih2	-0.626372	0.051	0.146	1.53711e-14	MO
Olig1	-0.40605	0.926	0.739	1.70924e-14	MO
Rpl35a	-0.33215	0.938	0.763	1.93306e-14	MO
Cox7b	-0.712041	0.588	0.537	2.22715e-14	MO
Adgrl1	-0.585934	0.064	0.163	2.55111e-14	MO
Nkain4	-0.566837	0.037	0.128	2.63932e-14	MO
Kbtbd11	-0.561988	0.058	0.152	6.37766e-14	MO
Sap30	-0.452154	0.032	0.119	7.25045e-14	MO
Cmtm4	-0.470299	0.024	0.108	7.58989e-14	MO
Ccdc107	-0.588475	0.074	0.172	8.49988e-14	MO
Hmgn2	-0.273867	0.587	0.338	8.88731e-14	MO
Apex1	-0.541306	0.036	0.124	1.05315e-13	MO
Top2b	-0.74507	0.159	0.257	1.28416e-13	MO
Maged2	-0.607829	0.057	0.151	1.30616e-13	MO
Tbca	-0.780691	0.298	0.363	2.06315e-13	MO
Marcksl1	-0.416014	0.644	0.619	2.37192e-13	MO
Eif4a1	-0.703162	0.496	0.489	2.63841e-13	MO
Prkcb	-0.626498	0.11	0.211	2.83625e-13	MO
1500009C09Rik	-0.487948	0.036	0.122	2.87545e-13	MO
Raph1	-0.572968	0.063	0.157	3.0402e-13	MO
Nap1l5	-0.646121	0.612	0.559	3.13623e-13	MO
Mmd	-0.530633	0.024	0.105	3.91074e-13	MO
Npas3	-0.687695	0.116	0.215	4.96863e-13	MO
C1qtnf4	-0.543006	0.039	0.126	6.17033e-13	MO
Hba-a1	2.85669	0.25	0.134	8.95594e-13	MO
Bzw2	-0.530686	0.046	0.132	1.71827e-12	MO
Zcchc18	-0.668078	0.091	0.185	1.77345e-12	MO
Dlgap4	-0.494358	0.046	0.132	1.90308e-12	MO
Sall2	-0.575585	0.043	0.129	2.02165e-12	MO
Sema5a	-0.664472	0.204	0.297	2.89533e-12	MO
Zfp422	-0.621335	0.113	0.209	2.96834e-12	MO
Peg3	-0.743593	0.129	0.222	3.18969e-12	MO
Atp5o	-0.710824	0.452	0.461	3.71076e-12	MO
Pcdh10	-0.755961	0.159	0.249	5.20246e-12	MO
Calm2	-0.58751	0.813	0.672	6.46068e-12	MO
Rps27a	-0.276696	0.973	0.835	9.17791e-12	MO
Nav1	-0.686705	0.225	0.301	1.37253e-11	MO
Acap3	-0.448745	0.045	0.128	1.59833e-11	MO
Prdx5	-0.700063	0.421	0.439	2.29703e-11	MO
Tceal3	-0.54541	0.138	0.233	2.31373e-11	MO
Alcam	-0.717096	0.199	0.282	2.45899e-11	MO
Clu	-0.746582	0.121	0.209	3.70648e-11	MO
Cox7c	-0.362627	0.921	0.767	4.12338e-11	MO
Slitrk5	-0.458548	0.039	0.116	1.2566e-10	MO
Lypd1	-0.44885	0.047	0.127	1.43548e-10	MO
Ywhae	-0.375383	0.864	0.713	1.7946e-10	MO
Nop58	-0.458012	0.049	0.128	2.53995e-10	MO
Rps15	-0.393204	0.908	0.722	2.57042e-10	MO
Nhp2	-0.644139	0.154	0.237	3.13926e-10	MO
Tceal8	-0.631012	0.207	0.285	3.89586e-10	MO
Zkscan1	-0.488342	0.066	0.149	4.53168e-10	MO
Cbx3	-0.701519	0.552	0.529	4.67165e-10	MO
mt-Co1	-0.26385	1	0.999	5.49369e-10	MO
Usp24	-0.473463	0.049	0.126	5.51394e-10	MO
Myo5a	-0.465186	0.052	0.131	6.64966e-10	MO
Chd3	-0.458051	0.054	0.133	6.98884e-10	MO
Dmd	-0.397218	0.03	0.101	8.26056e-10	MO
Efs	-0.413773	0.044	0.12	8.9611e-10	MO
Ranbp1	-0.711895	0.459	0.452	1.00629e-09	MO
Il1rapl1	-0.616627	0.082	0.164	1.14819e-09	MO
Svbp	-0.689194	0.17	0.247	1.65608e-09	MO
Mrpl52	-0.671221	0.392	0.412	1.97729e-09	MO
Slc38a1	-0.418617	0.032	0.102	2.1128e-09	MO
Dag1	-0.575895	0.088	0.169	2.86756e-09	MO
C130071C03Rik	-0.536008	0.044	0.117	2.94918e-09	MO
Cers4	-0.402925	0.035	0.105	3.05024e-09	MO
Apba2	-0.417235	0.04	0.112	3.43501e-09	MO
Evl	-0.570165	0.052	0.128	3.76844e-09	MO
Atp5l	-0.456343	0.799	0.649	3.90707e-09	MO
Atp5b	-0.60996	0.537	0.497	4.16571e-09	MO
Scn2a1	-0.493397	0.035	0.104	4.3667e-09	MO
Slc1a2	-0.663193	0.244	0.311	5.48069e-09	MO
Sox2	-0.67501	0.191	0.263	6.86067e-09	MO
Hnrnpa2b1	-0.623568	0.622	0.54	7.19302e-09	MO
Smoc1	-0.429981	0.034	0.102	7.94261e-09	MO
Hspa8	-0.490618	0.754	0.632	9.1576e-09	MO
Erdr1	-0.685115	0.141	0.22	9.52178e-09	MO
Resp18	-0.735623	0.146	0.222	1.2525e-08	MO
Ppa1	-0.452168	0.056	0.129	1.56295e-08	MO
Rpl27	-0.591278	0.668	0.551	2.11887e-08	MO
Rps25	-0.393906	0.905	0.71	2.41956e-08	MO
Cyp2j6	-0.459244	0.085	0.162	3.70242e-08	MO
Mpzl1	-0.824559	0.25	0.303	4.89806e-08	MO
Slc25a4	-0.356898	0.859	0.683	7.14458e-08	MO
Prmt1	-0.670688	0.179	0.248	7.48346e-08	MO
Snrpe	-0.667514	0.287	0.333	9.13853e-08	MO
Id3	-0.598419	0.055	0.124	1.01184e-07	MO
Mapk7	-0.484544	0.057	0.127	1.04582e-07	MO
Strbp	-0.527009	0.066	0.137	1.25573e-07	MO
Arsb	-0.540089	0.146	0.218	1.27419e-07	MO
Plgrkt	-0.516233	0.093	0.166	1.32072e-07	MO
Klhl5	-0.61849	0.15	0.22	1.32932e-07	MO
Atp5j2	-0.478614	0.753	0.609	1.62979e-07	MO
Serp2	-0.562373	0.092	0.164	1.73239e-07	MO
Tmem263	-0.522087	0.107	0.181	2.23941e-07	MO
Zwint	-0.599453	0.133	0.207	2.3491e-07	MO
Srsf3	-0.559617	0.516	0.479	2.71742e-07	MO
Wasf1	-0.522715	0.122	0.197	2.81203e-07	MO
Adgrb2	-0.473195	0.054	0.121	3.51547e-07	MO
Ddah2	-0.556035	0.13	0.202	4.26167e-07	MO
Tuba1b	-0.79572	0.315	0.35	4.75342e-07	MO
Cox5a	-0.625866	0.522	0.474	4.87812e-07	MO
Fry	-0.486503	0.077	0.146	5.08554e-07	MO
Myef2	-0.686755	0.225	0.289	5.44302e-07	MO
Lsm6	-0.687302	0.423	0.423	6.33931e-07	MO
Rpl3	-0.317572	0.94	0.752	7.27253e-07	MO
Rps27l	-0.609538	0.593	0.51	7.47502e-07	MO
Uqcrq	-0.430321	0.832	0.662	7.69651e-07	MO
Hspe1	-0.558239	0.557	0.495	8.74398e-07	MO
Gm10076	-1.03654	0.395	0.397	1.04623e-06	MO
Arhgap35	-0.535715	0.1	0.171	1.11398e-06	MO
2700094K13Rik	-0.772182	0.238	0.291	1.19819e-06	MO
Nasp	-0.501266	0.08	0.149	1.23754e-06	MO
Thoc7	-0.649314	0.27	0.315	1.66274e-06	MO
Irf2bpl	-0.487954	0.073	0.141	1.84174e-06	MO
1700025G04Rik	-0.497461	0.129	0.199	1.84189e-06	MO
Morf4l2	-0.628832	0.36	0.38	2.08089e-06	MO
Dut	-0.502638	0.079	0.145	2.30487e-06	MO
Tmem55a	-0.44679	0.068	0.134	2.60169e-06	MO
Mfge8	-0.487995	0.045	0.105	2.85758e-06	MO
Atcay	-0.405341	0.048	0.109	3.05717e-06	MO
Rps20	-0.492859	0.793	0.635	3.22008e-06	MO
Dzip3	-0.491472	0.08	0.147	3.55083e-06	MO
Rab11a	-0.629501	0.296	0.328	4.43676e-06	MO
Rpl15	-0.676854	0.523	0.463	4.4672e-06	MO
Cbarp	-0.466331	0.051	0.112	4.69583e-06	MO
2020-03-02	-0.548297	0.121	0.187	4.88096e-06	MO
Fip1l1	-0.621049	0.212	0.268	5.46314e-06	MO
Rab34	-0.444063	0.082	0.148	5.61483e-06	MO
Atp5e	-0.404835	0.816	0.642	8.42702e-06	MO
Rps6	-0.322556	0.942	0.752	1.15056e-05	MO
Pak4	-0.404745	0.05	0.109	1.28299e-05	MO
Src	-0.37774	0.045	0.103	1.32973e-05	MO
Cadm3	-0.3928	0.05	0.108	1.90137e-05	MO
Rad21	-0.284907	0.257	0.153	1.93676e-05	MO
Frmd4a	-0.6988	0.083	0.146	1.98674e-05	MO
Notch1	-0.445066	0.048	0.104	2.05204e-05	MO
Agrn	-0.473748	0.05	0.108	2.42791e-05	MO
Hes6	-0.440596	0.062	0.122	2.5016e-05	MO
Vapa	-0.474619	0.698	0.568	2.52441e-05	MO
Phlda1	-0.576692	0.217	0.271	2.53422e-05	MO
Rheb	-0.605983	0.436	0.416	2.61952e-05	MO
Ptpn4	-0.407619	0.048	0.104	2.69572e-05	MO
Grik5	-0.445896	0.053	0.111	3.48436e-05	MO
Phf6	-0.457179	0.056	0.114	4.37053e-05	MO
Slbp	-0.502984	0.079	0.141	4.45524e-05	MO
Ctnnb1	-0.662882	0.193	0.246	4.85843e-05	MO
Npm3	-0.481428	0.101	0.163	5.47564e-05	MO
Wsb1	-0.51165	0.102	0.165	5.57725e-05	MO
Lrrc8a	-0.526415	0.108	0.171	7.44726e-05	MO
Manf	-0.583448	0.295	0.33	7.71006e-05	MO
Psmb5	-0.570909	0.315	0.342	7.89073e-05	MO
Pdcd4	-0.775696	0.145	0.203	9.19359e-05	MO
Gm6710	-0.453512	0.079	0.139	0.000112057	MO
Ccdc28b	-0.601224	0.227	0.273	0.000127908	MO
Sbk1	-0.559807	0.103	0.162	0.000140435	MO
Nap1l1	-0.614345	0.295	0.326	0.000149535	MO
Tnik	-0.450259	0.121	0.181	0.000167154	MO
Mgll	-0.446824	0.157	0.214	0.000231116	MO
Ube2v2	-0.604343	0.272	0.311	0.000277341	MO
Sumo1	-0.565063	0.602	0.509	0.000305207	MO
Satb1	-0.404191	0.057	0.11	0.000307282	MO
Rpl12	-0.565392	0.593	0.512	0.000312758	MO
Btf3l4	-0.592756	0.241	0.281	0.000316231	MO
Cbr1	-0.447558	0.082	0.139	0.000356199	MO
Chadl	-0.415588	0.101	0.158	0.000380851	MO
Hdac2	-0.549887	0.132	0.187	0.000423193	MO
Cadm1	-0.674372	0.29	0.318	0.000472176	MO
Ndufa12	-0.598549	0.429	0.408	0.000482404	MO
Hspa5	-0.657365	0.319	0.339	0.000635553	MO
Sh3bgrl	-0.564482	0.119	0.174	0.000669925	MO
Sec11a	-0.493368	0.105	0.161	0.000684472	MO
Cfap20	-0.582618	0.129	0.184	0.000691596	MO
Lima1	-0.371127	0.071	0.125	0.000767301	MO
Mthfd2l	-0.382493	0.072	0.127	0.000809309	MO
Pdia6	-0.609797	0.223	0.267	0.000865086	MO
Orai1	-0.354583	0.065	0.118	0.000908837	MO
Aldoc	-0.582758	0.161	0.212	0.0010968	MO
Ccnd3	-0.361111	0.07	0.124	0.00113479	MO
Lsm5	-0.25094	0.383	0.243	0.00121013	MO
Adam9	-0.592257	0.166	0.216	0.00151728	MO
Cd200	-0.567347	0.126	0.178	0.0016039	MO
Nop10	-0.626395	0.396	0.387	0.0016336	MO
Prkar2a	-0.495202	0.096	0.149	0.00178107	MO
Casc4	-0.530926	0.17	0.22	0.00194639	MO
Negr1	-0.500631	0.121	0.174	0.00205916	MO
Rps18-ps3	-0.634561	0.132	0.185	0.00267561	MO
Gria4	-0.434745	0.109	0.163	0.00277691	MO
Spock2	-0.400964	0.064	0.114	0.00282551	MO
Grid2	-0.428946	0.08	0.132	0.00310157	MO
Serbp1	-0.541534	0.515	0.468	0.00314145	MO
Tmem191c	-0.429998	0.061	0.109	0.00322002	MO
Tcf7l2	-0.566083	0.128	0.18	0.00351189	MO
Tmem29	-0.479305	0.111	0.163	0.00395461	MO
Hint1	-0.333389	0.886	0.691	0.00416514	MO
Snrpa1	-0.523879	0.124	0.175	0.00446349	MO
Fndc3a	-0.380958	0.061	0.109	0.00473121	MO
B2m	-0.446694	0.136	0.187	0.0052132	MO
Zfp462	-0.529119	0.136	0.186	0.00571373	MO
Gprasp1	-0.530911	0.093	0.143	0.00587934	MO
Arf4	-0.590082	0.334	0.343	0.00617878	MO
Rplp0	-0.347155	0.894	0.687	0.00789413	MO
Dab1	-0.432031	0.079	0.128	0.00913552	MO
Hnrnph1	-0.594216	0.268	0.294	0.0113794	MO
Ehd3	-0.35727	0.088	0.137	0.0116375	MO
Atp1b1	-0.560887	0.127	0.177	0.0141028	MO
Anapc10	-0.329719	0.057	0.103	0.0166213	MO
Camk1	-0.466791	0.145	0.192	0.016856	MO
Tmem108	-0.584329	0.116	0.162	0.0169578	MO
Wdr1	-0.493555	0.16	0.205	0.0191049	MO
2810001G20Rik	-0.359265	0.061	0.106	0.0191677	MO
Sae1	-0.372303	0.067	0.114	0.0193293	MO
Alad	-0.39117	0.095	0.144	0.0203391	MO
1110004F10Rik	-0.548915	0.485	0.44	0.0212426	MO
Carnmt1	-0.481286	0.118	0.163	0.0266903	MO
Acat1	-0.508393	0.151	0.196	0.0273379	MO
Zfp322a	-0.361882	0.072	0.118	0.0278977	MO
Btbd9	-0.362418	0.084	0.131	0.0282279	MO
4921524J17Rik	-0.32761	0.069	0.115	0.0293027	MO
Hnrnpa0	-0.597886	0.134	0.179	0.0340769	MO
Azin1	-0.505322	0.133	0.177	0.0376627	MO
Tmx1	-0.575654	0.149	0.192	0.0381622	MO
N6amt2	-0.313108	0.066	0.111	0.0388289	MO
Bax	-0.517289	0.451	0.413	0.0419523	MO
Bcas1	-0.44442	0.449	0.282	0.0419902	MO
Mrps14	-0.569395	0.264	0.287	0.0422814	MO
Tspan3	-0.458049	0.639	0.526	0.0458988	MO
Cnot6	-0.523379	0.138	0.183	0.0475764	MO
Snrpd2	-0.529016	0.584	0.49	0.0482448	MO
Ndufa1	-0.598904	0.405	0.388	0.0483509	MO
Agl	-0.67404	0.108	0.154	0.0545361	MO
Pkm	-0.560116	0.336	0.338	0.0772353	MO
Polr2h	-0.378806	0.077	0.12	0.0798992	MO
Rpl26	-0.262467	0.937	0.75	0.0867116	MO
Wbp5	-0.533239	0.364	0.36	0.104817	MO
Grcc10	-0.470623	0.15	0.192	0.114991	MO
Mif	-0.411264	0.675	0.55	0.115658	MO
Lrch3	-0.278773	0.062	0.104	0.116398	MO
Whsc1	-0.520917	0.122	0.165	0.118984	MO
Caskin2	-0.35384	0.093	0.136	0.119411	MO
Srsf7	-0.544154	0.304	0.318	0.124075	MO
Elovl4	-0.361525	0.082	0.125	0.137038	MO
Cbfb	-0.462876	0.156	0.197	0.141182	MO
Spred1	-0.553417	0.267	0.287	0.161674	MO
Ssbp1	-0.533797	0.17	0.207	0.165673	MO
Uqcr11	-0.358924	0.835	0.655	0.17465	MO
Lamtor2	-0.255859	0.449	0.298	0.175101	MO
Nkx2-2	-0.482633	0.172	0.208	0.271346	MO
Rbm3	-0.519025	0.322	0.334	0.300774	MO
Cdkn1c	-0.340022	0.069	0.11	0.307292	MO
Pdrg1	-0.255201	0.221	0.144	0.321789	MO
Tia1	-0.510139	0.313	0.321	0.32924	MO
Asrgl1	-0.537115	0.441	0.4	0.33769	MO
Slc6a1	-0.462238	0.264	0.287	0.339902	MO
Psmb3	-0.544363	0.346	0.341	0.362499	MO
Dld	-0.320491	0.064	0.102	0.380593	MO
Snrnp70	-0.258965	0.387	0.262	0.387209	MO
Bsg	-0.476292	0.587	0.491	0.4288	MO
Dek	-0.302679	0.353	0.237	0.447471	MO
Arl2bp	-0.518749	0.515	0.445	0.456556	MO
Nav2	-0.362841	0.097	0.136	0.467081	MO
Mob4	-0.487166	0.251	0.273	0.47148	MO
Pnmal2	-0.508439	0.101	0.139	0.512276	MO
Rpl5	-0.548185	0.515	0.442	0.516776	MO
Camk2d	-0.363605	0.074	0.113	0.528675	MO
Atp5g1	-0.450629	0.694	0.553	0.564254	MO
Desi2	-0.382962	0.112	0.151	0.583016	MO
Plpp3	-0.620069	0.316	0.313	0.595498	MO
Tram1l1	-0.356366	0.071	0.108	0.640535	MO
Scg3	-0.38531	0.089	0.127	0.743337	MO
Mdh1	-0.557617	0.275	0.286	0.753166	MO
Mtpn	-0.502075	0.19	0.221	0.813049	MO
Fam136a	-0.341571	0.067	0.104	0.903044	MO
Cct3	-0.498231	0.22	0.243	0.950401	MO
Atp5c1	-0.535939	0.477	0.419	0.960524	MO
Sfpq	-0.543438	0.38	0.361	0.991316	MO
Cd9	-0.621435	0.541	0.476	0.993044	MO
Rbmxl1	-0.425817	0.121	0.157	1	MO
Rps2	-0.268136	0.909	0.68	1	MO
Tmpo	-0.577929	0.134	0.168	1	MO
Ip6k2	-0.450538	0.102	0.138	1	MO
Ndufab1	-0.539414	0.49	0.427	1	MO
Pdlim5	-0.353124	0.079	0.116	1	MO
2700060E02Rik	-0.256614	0.502	0.343	1	MO
Acat2	-0.499691	0.144	0.177	1	MO
Eef1e1	-0.480602	0.188	0.216	1	MO
Epdr1	-0.331521	0.085	0.121	1	MO
Tnpo1	-0.415444	0.105	0.14	1	MO
Srsf6	-0.548697	0.309	0.308	1	MO
Pak3	-0.446464	0.107	0.142	1	MO
Snap91	-0.441548	0.079	0.114	1	MO
Tspan7	-0.564027	0.243	0.257	1	MO
G3bp2	-0.256155	0.289	0.2	1	MO
Atp2a2	-0.293709	0.34	0.233	1	MO
Avp	-0.362162	0.147	0.098	1	MO
Pgls	-0.526936	0.279	0.288	1	MO
Nsa2	-0.322474	0.356	0.244	1	MO
Top1	-0.482156	0.412	0.377	1	MO
Mdh2	-0.515509	0.333	0.322	1	MO
Pigx	-0.306795	0.072	0.105	1	MO
Agpat5	-0.452683	0.163	0.193	1	MO
Sdhb	-0.538131	0.415	0.377	1	MO
Bbip1	-0.271198	0.395	0.272	1	MO
Csmd3	-0.359101	0.125	0.158	1	MO
Rab28	-0.406866	0.131	0.163	1	MO
Cox7a2l	-0.259584	0.587	0.398	1	MO
Slc22a17	-0.522908	0.388	0.361	1	MO
Atxn10	-0.483568	0.185	0.211	1	MO
Dcun1d5	-0.504396	0.307	0.304	1	MO
Atp5k	-0.413282	0.794	0.606	1	MO
Psmg2	-0.312535	0.075	0.107	1	MO
Lbh	-0.389125	0.164	0.191	1	MO
Smyd2	-0.346957	0.079	0.112	1	MO
Camta1	-0.553792	0.232	0.249	1	MO
Krtcap2	-0.484496	0.476	0.419	1	MO
Fem1b	-0.341059	0.073	0.104	1	MO
Ndufb8	-0.444911	0.64	0.518	1	MO
Smc2	-0.486532	0.085	0.116	1	MO
Rpl30	-0.319055	0.838	0.619	1	MO
Cstf2	-0.367696	0.083	0.115	1	MO
Dtymk	-0.499682	0.179	0.203	1	MO
Polr2f	-0.255165	0.401	0.28	1	MO
Snrpg	-0.564422	0.448	0.389	1	MO
Snrpf	-0.551122	0.411	0.376	1	MO
Gm8730	-0.648977	0.258	0.264	1	MO
Kcnq1ot1	-0.497837	0.277	0.28	1	MO
Syncrip	-0.495105	0.153	0.18	1	MO
Camsap2	-0.394097	0.107	0.138	1	MO
Wdr61	-0.468622	0.147	0.173	1	MO
Hnrnpc	-0.272505	0.368	0.257	1	MO
Anp32e	-0.536698	0.247	0.257	1	MO
Spin1	-0.372297	0.085	0.115	1	MO
Abce1	-0.363115	0.085	0.116	1	MO
Smarcb1	-0.43543	0.185	0.207	1	MO
Atp5g2	-0.350343	0.74	0.567	1	MO
Nisch	-0.275123	0.4	0.283	1	MO
Sdf2l1	-0.42172	0.209	0.228	1	MO
Sox10	-0.28087	0.648	0.44	1	MO
Vps8	-0.405833	0.231	0.161	1	MO
Syngr1	-0.397575	0.102	0.131	1	MO
Emg1	-0.45319	0.189	0.212	1	MO
Gm42418	-0.361395	0.295	0.208	1	MO
Psmb4	-0.278642	0.345	0.245	1	MO
Tm2d3	-0.42226	0.137	0.165	1	MO
Nckap1	-0.50761	0.269	0.27	1	MO
Bola2	-0.306044	0.532	0.365	1	MO
Tmed9	-0.548374	0.322	0.31	1	MO
Pum2	-0.284555	0.269	0.192	1	MO
Olfm1	-0.487351	0.15	0.173	1	MO
Polr2i	-0.503815	0.31	0.303	1	MO
Atad1	-0.261526	0.251	0.178	1	MO
Med10	-0.436	0.178	0.198	1	MO
Elavl1	-0.535852	0.229	0.237	1	MO
Kdm6b	-0.381152	0.105	0.133	1	MO
Sdcbp	-0.504977	0.201	0.216	1	MO
Rab8b	-0.364777	0.096	0.123	1	MO
Polr2j	-0.2664	0.391	0.277	1	MO
Mrpl22	-0.313992	0.081	0.108	1	MO
Ddx3x	-0.308032	0.336	0.241	1	MO
Lamtor4	-0.253689	0.392	0.279	1	MO
Kdelr2	-0.366852	0.144	0.169	1	MO
Mrpl27	-0.264551	0.294	0.211	1	MO
Psma3	-0.265715	0.508	0.353	1	MO
Cct8	-0.444603	0.184	0.202	1	MO
Ap2b1	-0.316921	0.27	0.194	1	MO
Cstf3	-0.319627	0.105	0.131	1	MO
Nudt21	-0.414903	0.154	0.174	1	MO
Gm14305	-0.342054	0.089	0.114	1	MO
Rrs1	-0.343699	0.108	0.134	1	MO
Gpx1	-0.364612	0.164	0.184	1	MO
Ndufv2	-0.493947	0.352	0.326	1	MO
Mrpl50	-0.34689	0.095	0.121	1	MO
Psmb6	-0.416067	0.589	0.485	1	MO
Lrrc4c	-0.326977	0.106	0.13	1	MO
Cox20	-0.456243	0.189	0.206	1	MO
Usp34	-0.256258	0.205	0.148	1	MO
Adgrb1	-0.32896	0.093	0.118	1	MO
Coa3	-0.288909	0.466	0.333	1	MO
Hnrnpf	-0.277783	0.527	0.364	1	MO
Rpl7l1	-0.332691	0.115	0.14	1	MO
Sf3b6	-0.452506	0.484	0.409	1	MO
Timm10	-0.375256	0.136	0.159	1	MO
Itgb8	-0.55087	0.262	0.259	1	MO
Asah1	-0.37501	0.101	0.125	1	MO
Mrpl28	-0.317618	0.305	0.219	1	MO
Zfr	-0.295747	0.328	0.236	1	MO
Eif3e	-0.49429	0.364	0.336	1	MO
Nsf	-0.342158	0.079	0.102	1	MO
Rbmx	-0.312918	0.132	0.156	1	MO
Mrps24	-0.281291	0.479	0.339	1	MO
Tmx4	-0.460012	0.15	0.169	1	MO
Polr3h	-0.377015	0.178	0.195	1	MO
Swi5	-0.265295	0.504	0.354	1	MO
Gt(ROSA)26Sor	-0.273062	0.227	0.165	1	MO
Gtf2h5	-0.31662	0.452	0.323	1	MO
Pomp	-0.310488	0.553	0.386	1	MO
Stra13	-0.259297	0.272	0.198	1	MO
2610524H06Rik	-0.383009	0.095	0.118	1	MO
Rad23b	-0.407252	0.193	0.207	1	MO
Pfdn1	-0.531785	0.412	0.36	1	MO
Cycs	-0.30857	0.536	0.372	1	MO
Uqcc2	-0.486876	0.536	0.437	1	MO
Cpsf6	-0.459457	0.236	0.241	1	MO
Tma7	-0.449513	0.626	0.491	1	MO
Ckb	-0.294666	0.813	0.64	1	MO
Sec61b	-0.437196	0.355	0.325	1	MO
G3bp1	-0.452407	0.207	0.215	1	MO
Atraid	-0.263194	0.436	0.313	1	MO
S100a13	-0.558535	0.624	0.485	1	MO
Cops5	-0.302333	0.286	0.209	1	MO
Ivns1abp	-0.333429	0.122	0.145	1	MO
Srsf10	-0.459084	0.238	0.241	1	MO
Glrx5	-0.502566	0.291	0.279	1	MO
Mesdc2	-0.312732	0.097	0.121	1	MO
Mrpl21	-0.395645	0.149	0.167	1	MO
Rap2b	-0.360305	0.095	0.117	1	MO
Tm2d1	-0.296568	0.361	0.262	1	MO
Pop5	-0.251047	0.297	0.218	1	MO
Slirp	-0.327785	0.407	0.292	1	MO
Eif5a	-0.437262	0.598	0.471	1	MO
Magoh	-0.337557	0.111	0.133	1	MO
Cox5b	-0.324728	0.758	0.582	1	MO
Vdac1	-0.460869	0.272	0.264	1	MO
Ptbp2	-0.499806	0.185	0.196	1	MO
Ankrd11	-0.261056	0.433	0.31	1	MO
mt-Atp8	-0.557292	0.658	0.439	1	MO
Eif4g1	-0.277819	0.228	0.17	1	MO
2310009B15Rik	-0.274887	0.08	0.103	1	MO
Rbm8a	-0.294273	0.318	0.234	1	MO
Sdhaf4	-0.43492	0.168	0.18	1	MO
Fyn	2.21776	0.915	0.212	0	NFO
Sirt2	2.07109	0.977	0.49	0	NFO
Dynll2	2.06694	0.936	0.361	0	NFO
Bcas1	1.89444	0.884	0.239	0	NFO
Enpp6	1.59069	0.551	0.043	0	NFO
Bmp4	1.38401	0.475	0.006	0	NFO
9530059O14Rik	1.3051	0.487	0.036	1.91155e-295	NFO
Epb41l2	1.43239	0.613	0.082	3.24386e-285	NFO
Pak4	1.21263	0.497	0.042	8.72868e-279	NFO
Gp1bb	0.900855	0.335	0.009	1.27717e-264	NFO
Mycl	1.13703	0.606	0.092	5.93735e-235	NFO
Lrrc42	1.0259	0.422	0.035	1.26124e-230	NFO
Ust	0.959163	0.418	0.035	1.13802e-226	NFO
Tmem108	1.62863	0.564	0.096	1.5058e-225	NFO
Tuba1a	1.23304	0.985	0.807	4.1552e-224	NFO
Pfn2	1.47789	0.915	0.517	1.86811e-223	NFO
Mpzl1	1.55145	0.763	0.227	3.50937e-218	NFO
Epcam	0.904932	0.239	0.002	7.34556e-217	NFO
Tnr	1.33048	0.82	0.257	2.21223e-215	NFO
Rnd2	1.32898	0.538	0.084	6.75165e-215	NFO
Gpr17	1.49469	0.907	0.385	8.22083e-213	NFO
Cyfip2	1.02513	0.557	0.091	1.01879e-199	NFO
Tns3	1.29669	0.629	0.14	2.59082e-197	NFO
Lims2	1.50659	0.806	0.312	2.36171e-189	NFO
Ptn	-1.49176	0.507	0.927	9.13962e-188	NFO
Tcf7l2	1.25599	0.575	0.113	2.68006e-186	NFO
Col9a3	1.14591	0.574	0.116	3.87048e-179	NFO
Pdcd4	1.62269	0.59	0.136	2.56181e-177	NFO
Brca1	0.75032	0.247	0.009	2.58929e-176	NFO
Map1b	1.28847	0.703	0.208	8.461e-176	NFO
Dynll1	1.05835	0.933	0.706	7.23305e-175	NFO
Kif19a	0.573336	0.214	0.007	3.46683e-157	NFO
Frmd4a	1.64475	0.462	0.088	2.37542e-156	NFO
Cnp	0.954706	0.954	0.391	1.14215e-155	NFO
Zfp365	1.05694	0.523	0.111	2.1957e-155	NFO
Cd9	1.44443	0.873	0.437	4.35949e-155	NFO
Rab33a	1.11944	0.485	0.095	5.11009e-155	NFO
Parvb	0.867498	0.301	0.03	2.48395e-146	NFO
Trio	0.831024	0.534	0.111	1.38314e-145	NFO
Neu4	1.01764	0.735	0.234	1.05131e-144	NFO
Btbd9	0.927539	0.435	0.078	2.93321e-141	NFO
S100b	1.09514	0.838	0.399	2.48111e-140	NFO
Slc1a1	0.851078	0.489	0.1	1.7454e-136	NFO
Itpr2	0.870156	0.507	0.111	3.95715e-134	NFO
Mbp	1.10686	0.899	0.361	7.72242e-133	NFO
Nfasc	1.50563	0.574	0.176	4.33206e-131	NFO
Rassf10	0.482094	0.147	0.002	4.41851e-129	NFO
Dusp15	1.01412	0.529	0.139	9.85918e-129	NFO
Itgb7	0.355766	0.139	0.001	4.92315e-128	NFO
Sh3rf1	0.607182	0.31	0.038	6.8836e-125	NFO
4430402I18Rik	0.977954	0.658	0.212	1.62545e-124	NFO
Slc44a1	1.07484	0.683	0.26	1.64846e-124	NFO
Rasgef1b	0.793275	0.266	0.028	1.22013e-123	NFO
Chn2	1.20172	0.441	0.108	8.30156e-119	NFO
Dbi	-1.13287	0.709	0.862	7.70184e-118	NFO
Peli1	1.16616	0.547	0.165	1.66898e-117	NFO
Lcorl	0.84858	0.556	0.16	3.84199e-117	NFO
Camsap2	0.745278	0.43	0.091	6.91002e-114	NFO
Rapgef1	0.55971	0.33	0.05	8.12844e-113	NFO
1810041L15Rik	0.785058	0.515	0.132	9.95142e-113	NFO
Phyhipl	0.959069	0.626	0.228	3.3959e-112	NFO
Inppl1	0.704067	0.309	0.046	1.76175e-110	NFO
Gipc1	1.10001	0.502	0.144	1.09986e-109	NFO
Atp6v0a2	0.751588	0.363	0.07	6.3233e-107	NFO
Pik3r3	0.934907	0.27	0.038	3.5742e-102	NFO
Pdgfra	-2.06332	0.026	0.512	9.10583e-100	NFO
Plxnb3	0.671129	0.314	0.057	3.16122e-96	NFO
Arhgap5	0.79382	0.467	0.134	3.76237e-95	NFO
Cdk14	0.638587	0.359	0.073	3.43873e-94	NFO
Wasf1	0.662264	0.492	0.138	9.80946e-94	NFO
Bfsp2	0.739907	0.33	0.067	3.20685e-92	NFO
Ppp1cb	0.795551	0.722	0.346	5.46022e-91	NFO
Bag1	0.703674	0.448	0.122	8.09388e-91	NFO
Arsb	0.776623	0.51	0.16	3.08598e-90	NFO
Gpr146	0.448127	0.186	0.017	2.40848e-89	NFO
Snx18	0.743214	0.333	0.069	5.02799e-89	NFO
Fam43a	0.42805	0.144	0.008	1.58438e-88	NFO
Vps37b	0.552873	0.35	0.072	4.54594e-88	NFO
Pim3	0.818115	0.484	0.155	2.35895e-86	NFO
Polr3h	0.705562	0.489	0.151	1.56631e-84	NFO
Cspg5	-1.77225	0.178	0.568	3.60998e-84	NFO
Ptpre	0.706923	0.56	0.197	1.34196e-83	NFO
Rap2a	0.680561	0.428	0.12	2.43409e-83	NFO
Opcml	0.753445	0.725	0.334	2.14387e-82	NFO
Cnksr3	0.482635	0.162	0.014	5.18165e-82	NFO
Ptprj	0.480243	0.261	0.043	1.57505e-81	NFO
Rplp1	0.51741	0.949	0.854	2.02474e-81	NFO
Mink1	0.813894	0.294	0.062	3.31706e-80	NFO
Sox4	0.787573	0.596	0.229	6.08607e-80	NFO
Fam163a	0.382503	0.139	0.009	8.16449e-79	NFO
Dlk2	0.451505	0.163	0.015	9.17412e-79	NFO
Thra	0.752335	0.77	0.439	2.78116e-78	NFO
Ptpro	0.538978	0.337	0.075	3.96324e-78	NFO
Sh3bp4	0.658092	0.436	0.124	5.49946e-78	NFO
Aprt	0.612597	0.387	0.1	1.0155e-76	NFO
Nhsl2	0.409424	0.152	0.013	3.95198e-76	NFO
Gltp	0.721827	0.776	0.44	4.72347e-76	NFO
Timp4	0.676066	0.505	0.168	7.53715e-75	NFO
Pcdh7	0.617282	0.487	0.157	3.02739e-73	NFO
Cask	0.633806	0.575	0.216	2.29926e-72	NFO
Cbln2	0.506311	0.134	0.01	5.74819e-72	NFO
Naa20	0.593436	0.435	0.135	2.04291e-71	NFO
Tubb4a	0.639024	0.743	0.323	9.07886e-71	NFO
Znrf1	0.57539	0.343	0.088	9.09777e-71	NFO
Gnb4	0.68036	0.474	0.163	1.78176e-70	NFO
Cdkn1c	0.634037	0.31	0.072	7.40271e-70	NFO
Zeb2	0.726147	0.708	0.349	1.13806e-69	NFO
Arhgap35	0.619728	0.412	0.121	8.00272e-69	NFO
Glrb	0.73616	0.505	0.195	1.9164e-68	NFO
Ilk	0.706842	0.459	0.162	4.79781e-68	NFO
Nhp2	0.621496	0.503	0.181	9.09707e-68	NFO
Cdyl	0.511839	0.201	0.03	1.4804e-67	NFO
Kank1	0.567624	0.516	0.185	2.91464e-67	NFO
Ankrd44	0.58768	0.278	0.06	3.21383e-67	NFO
Sgk1	0.703139	0.554	0.222	3.56889e-67	NFO
Ago3	0.570753	0.317	0.081	1.90062e-66	NFO
Chd3	0.463931	0.335	0.086	2.77084e-64	NFO
Cbfb	0.590656	0.449	0.152	1.92184e-63	NFO
Rpl41	0.359708	0.99	0.981	4.12871e-63	NFO
Irs1	0.446763	0.203	0.033	2.86633e-62	NFO
Man1c1	0.348392	0.124	0.01	6.86868e-62	NFO
Arl4a	0.531043	0.562	0.218	8.32453e-62	NFO
Fam3c	0.582426	0.477	0.169	1.35276e-61	NFO
Pld2	0.420602	0.142	0.015	2.32925e-61	NFO
Abtb2	0.551961	0.291	0.071	2.96838e-61	NFO
Qk	0.531612	0.92	0.714	1.1421e-60	NFO
Actg1	0.567267	0.884	0.646	3.73525e-60	NFO
Slc22a23	0.526505	0.369	0.112	1.45979e-59	NFO
Tbc1d24	0.395741	0.25	0.053	5.74782e-59	NFO
Sema4d	0.422072	0.162	0.022	8.55031e-59	NFO
Ap2a1	0.639011	0.627	0.304	9.78521e-59	NFO
Nkx2-2	0.701853	0.449	0.166	1.44893e-58	NFO
S100a13	0.780176	0.752	0.482	1.13574e-57	NFO
Eif4a1	0.610243	0.758	0.453	1.21929e-57	NFO
Rps26	0.495016	0.899	0.714	1.72238e-57	NFO
D630045J12Rik	0.374913	0.199	0.034	2.67778e-57	NFO
Sema5a	0.626422	0.557	0.238	2.84759e-57	NFO
Kdm6b	0.582362	0.337	0.098	6.67202e-57	NFO
Slc5a7	0.433575	0.162	0.023	1.04119e-56	NFO
Fabp7	-1.5813	0.616	0.694	3.07177e-56	NFO
Zkscan1	0.434241	0.35	0.101	8.79647e-56	NFO
Arhgap24	0.405727	0.198	0.035	1.4253e-55	NFO
Vat1	0.474898	0.266	0.065	1.65999e-55	NFO
Tubb2b	0.55313	0.766	0.412	6.13613e-55	NFO
Srpk3	0.411085	0.154	0.021	8.42577e-55	NFO
Mex3b	0.38634	0.194	0.035	1.6625e-54	NFO
Fkbp15	0.894586	0.214	0.045	2.28102e-54	NFO
Lhfpl2	0.388869	0.222	0.045	2.66068e-54	NFO
Ctnnal1	0.476419	0.217	0.045	3.23718e-54	NFO
Dbndd2	0.635749	0.413	0.153	9.43487e-54	NFO
Gng4	0.276085	0.139	0.017	9.85047e-54	NFO
Cyp2j6	0.483274	0.368	0.115	1.34956e-53	NFO
Cdv3	0.620832	0.493	0.21	4.17795e-53	NFO
Kif26a	0.304054	0.108	0.009	8.33888e-53	NFO
Rictor	0.481212	0.229	0.051	2.76301e-52	NFO
Ssh3	0.271892	0.106	0.009	4.12422e-52	NFO
Fnta	0.629103	0.525	0.237	1.76104e-51	NFO
1700047M11Rik	0.564745	0.471	0.185	4.29175e-51	NFO
Stmn4	-1.36717	0.085	0.402	8.71116e-51	NFO
Hes5	-1.63907	0.051	0.362	1.29524e-50	NFO
Tomm20	0.558264	0.704	0.404	2.2227e-50	NFO
Polr1d	0.621138	0.577	0.29	2.77895e-50	NFO
Mllt11	0.419303	0.407	0.144	4.43203e-50	NFO
Mrps7	0.567341	0.582	0.285	1.81301e-49	NFO
Apoe	-1.00356	0.472	0.706	6.47139e-49	NFO
Tmem163	0.766518	0.394	0.151	6.92169e-49	NFO
Csgalnact1	0.297594	0.137	0.019	4.9987e-48	NFO
Mtap	0.384353	0.193	0.039	9.19397e-48	NFO
Cdo1	-1.2844	0.042	0.341	1.62898e-47	NFO
Gpx1	0.419273	0.408	0.148	3.23166e-47	NFO
Ftl1	0.3841	0.961	0.896	3.31538e-47	NFO
Fam13c	0.691528	0.314	0.102	3.60311e-47	NFO
Dock4	0.330793	0.116	0.013	6.28652e-47	NFO
Strn	0.595198	0.337	0.116	8.73302e-47	NFO
Gramd3	0.452037	0.239	0.062	3.48347e-46	NFO
Tbc1d23	0.41356	0.224	0.053	3.6391e-46	NFO
Pld1	0.414228	0.194	0.041	3.96803e-46	NFO
5730559C18Rik	0.344792	0.224	0.052	4.67355e-46	NFO
Deb1	0.624706	0.701	0.433	5.52872e-46	NFO
Lima1	0.421017	0.296	0.088	8.34496e-46	NFO
Nfkbib	0.457168	0.245	0.065	1.1173e-45	NFO
Bcar1	0.389221	0.208	0.049	5.43363e-45	NFO
Ick	0.478685	0.345	0.118	8.11194e-45	NFO
Kazn	0.575552	0.397	0.155	1.33249e-44	NFO
Alad	0.414458	0.327	0.107	2.87479e-44	NFO
Sox8	0.529798	0.582	0.293	4.00595e-44	NFO
Zfp579	0.439095	0.279	0.084	1.00583e-43	NFO
Malat1	-0.51649	0.975	0.974	1.13823e-43	NFO
Gng11	-1.34905	0.041	0.318	4.14555e-43	NFO
Zfp516	0.264491	0.132	0.02	5.20972e-43	NFO
Etv1	-1.05501	0.023	0.298	7.608e-43	NFO
Rpl13	-0.666668	0.948	0.953	8.13689e-43	NFO
Klhl5	0.418134	0.431	0.174	1.14516e-42	NFO
Matn2	0.290296	0.105	0.012	4.82882e-42	NFO
Pus7	0.40551	0.216	0.055	6.45642e-42	NFO
Sipa1l2	0.329477	0.178	0.037	6.73635e-42	NFO
Col9a1	0.314382	0.185	0.04	1.1567e-41	NFO
Spsb1	0.45542	0.217	0.057	3.19293e-41	NFO
Sox2	0.49239	0.48	0.215	4.42324e-41	NFO
Nme1	0.439535	0.722	0.435	1.28521e-40	NFO
Arhgef10l	0.316017	0.129	0.02	1.70199e-40	NFO
Stmn1	-1.72153	0.121	0.38	2.85844e-40	NFO
Gm10073	0.431608	0.453	0.199	6.52649e-40	NFO
Nrcam	0.366516	0.222	0.057	7.43472e-40	NFO
Card19	0.59306	0.353	0.136	7.61171e-40	NFO
Hspe1	0.487655	0.732	0.477	1.09874e-39	NFO
Tma7	0.45615	0.745	0.489	1.46477e-39	NFO
Slc24a3	0.385121	0.176	0.039	3.32373e-39	NFO
Ccny	0.349028	0.261	0.079	4.01552e-39	NFO
Vimp	0.566332	0.611	0.345	4.38484e-39	NFO
Arpc1a	0.461271	0.673	0.363	4.92856e-39	NFO
Cdc42se2	0.467762	0.495	0.235	5.51598e-39	NFO
Pdzd8	0.445222	0.257	0.078	7.77756e-39	NFO
Marcks	0.503078	0.925	0.62	9.11837e-39	NFO
Ptprd	-1.05423	0.049	0.31	1.94911e-38	NFO
Ckb	-0.805794	0.56	0.693	4.51339e-38	NFO
Ppp1r16b	0.602857	0.57	0.296	5.42801e-38	NFO
Ehd3	0.398733	0.304	0.102	7.30412e-38	NFO
Bdh1	0.353821	0.242	0.07	7.45593e-38	NFO
Plod2	0.268366	0.142	0.026	8.25208e-38	NFO
Tnfrsf21	0.411239	0.335	0.12	1.15045e-37	NFO
Rnf122	0.53198	0.186	0.046	1.32769e-37	NFO
Mical3	0.422987	0.243	0.073	1.46031e-37	NFO
Plcb1	0.354824	0.255	0.076	5.65882e-37	NFO
Ppm1l	0.356231	0.258	0.079	6.70122e-37	NFO
Elf1	0.297061	0.185	0.044	8.49893e-37	NFO
Gm38039	0.345259	0.113	0.016	1.22389e-36	NFO
Cdk4	0.394246	0.57	0.291	1.76413e-36	NFO
Rpl19	0.334674	0.923	0.793	2.05664e-36	NFO
S100a6	0.727939	0.394	0.174	2.46165e-36	NFO
Gng12	0.406334	0.606	0.33	2.79788e-36	NFO
Sox6	0.347799	0.515	0.228	3.11363e-36	NFO
Col11a2	0.417069	0.208	0.056	7.17599e-36	NFO
Evi5	0.348768	0.374	0.144	7.18773e-36	NFO
Mgll	0.353017	0.417	0.173	9.74146e-36	NFO
Rab4a	0.426989	0.279	0.095	1.10329e-35	NFO
Far1	0.452104	0.397	0.168	1.90147e-35	NFO
Atmin	0.266192	0.136	0.025	2.07397e-35	NFO
Tmem167	0.355565	0.642	0.361	2.83427e-35	NFO
Car2	-1.84811	0.015	0.25	3.10077e-35	NFO
Samd4b	0.394912	0.271	0.091	3.70147e-35	NFO
Ptprz1	-1.00122	0.574	0.625	6.59934e-35	NFO
Dpysl2	0.65216	0.766	0.557	7.57209e-35	NFO
Jmy	0.434557	0.229	0.069	9.24076e-35	NFO
Mal	-2.23566	0.008	0.238	1.04751e-34	NFO
Srsf6	0.349566	0.552	0.274	1.11406e-34	NFO
Serpine2	-1.06308	0.444	0.579	1.40845e-34	NFO
Gm10260	0.455463	0.574	0.29	1.48355e-34	NFO
Amz1	0.393927	0.217	0.062	2.10846e-34	NFO
Slc35b2	0.365561	0.315	0.116	3.7583e-34	NFO
Ermn	-1.53699	0.007	0.232	4.33457e-34	NFO
Ttll7	-1.19428	0.029	0.262	4.36571e-34	NFO
Pfn1	0.434226	0.761	0.534	4.3737e-34	NFO
Usp20	0.355761	0.194	0.052	4.76573e-34	NFO
Ube2e2	0.450032	0.497	0.253	6.40451e-34	NFO
Panx1	0.381082	0.18	0.045	1.2559e-33	NFO
Sdf2l1	0.405961	0.435	0.195	1.33597e-33	NFO
Ppfibp1	0.386581	0.377	0.153	1.41386e-33	NFO
Eif4g2	0.36397	0.779	0.544	2.76036e-33	NFO
Snx30	0.451977	0.278	0.099	4.29397e-33	NFO
Sapcd1	0.276637	0.118	0.02	4.6662e-33	NFO
Tspan17	0.421368	0.242	0.079	5.58686e-33	NFO
Cadm1	0.505807	0.531	0.281	9.76955e-33	NFO
Etf1	0.3871	0.279	0.097	1.00921e-32	NFO
Gadd45a	0.358771	0.149	0.033	1.28439e-32	NFO
Efcab14	0.404822	0.428	0.196	1.60247e-32	NFO
4930402H24Rik	0.457524	0.425	0.197	1.91997e-32	NFO
Wls	0.382483	0.271	0.096	2.35307e-32	NFO
Ophn1	0.289273	0.162	0.038	4.24549e-32	NFO
Ctsl	0.417102	0.394	0.174	6.33687e-32	NFO
Vps36	0.33811	0.34	0.135	6.60423e-32	NFO
Yaf2	0.39056	0.511	0.263	1.23609e-31	NFO
Ncor2	0.45073	0.232	0.075	2.26604e-31	NFO
Zdhhc7	0.285811	0.17	0.043	6.47902e-31	NFO
Pxn	0.280802	0.155	0.037	8.97682e-31	NFO
Parp1	0.281012	0.242	0.079	1.58527e-30	NFO
Cdc37l1	0.450763	0.436	0.21	3.77262e-30	NFO
Sertad2	0.35935	0.23	0.075	4.09325e-30	NFO
Reep1	0.292946	0.279	0.098	4.13863e-30	NFO
Tmem256	0.380601	0.76	0.518	4.55596e-30	NFO
Hes1	-1.37582	0.038	0.255	4.6096e-30	NFO
Rras2	0.438773	0.136	0.03	4.61465e-30	NFO
Acsl3	0.491974	0.391	0.176	4.92658e-30	NFO
Gm10076	0.281493	0.618	0.366	5.19765e-30	NFO
Zfp36l1	-1.05008	0.106	0.335	5.36119e-30	NFO
Polr3k	0.299547	0.27	0.096	6.32304e-30	NFO
Gpr37l1	0.315275	0.606	0.307	1.24689e-29	NFO
Rin2	0.316398	0.224	0.071	2.28688e-29	NFO
Itgb1	0.324001	0.417	0.188	2.37108e-29	NFO
Man1a2	0.455109	0.319	0.13	2.74993e-29	NFO
Atp5e	0.341438	0.846	0.656	2.85088e-29	NFO
Gtf2h1	0.285644	0.191	0.056	3.35745e-29	NFO
Tfeb	0.353654	0.18	0.051	3.36077e-29	NFO
Slc1a2	-0.863796	0.092	0.325	3.62392e-29	NFO
Acox1	0.328083	0.307	0.119	3.74206e-29	NFO
Chst3	0.317549	0.141	0.032	5.02001e-29	NFO
Rps23	0.268184	0.933	0.842	7.02372e-29	NFO
Elfn2	0.25767	0.18	0.049	7.76193e-29	NFO
Lsamp	0.321674	0.668	0.367	9.63308e-29	NFO
Cadm2	0.507675	0.588	0.34	1.0263e-28	NFO
Myrf	0.477551	0.337	0.143	1.15493e-28	NFO
Creb5	-0.684639	0.008	0.207	1.23203e-28	NFO
Ncdn	0.357208	0.245	0.086	1.28592e-28	NFO
Cyth2	0.39369	0.337	0.145	1.33378e-28	NFO
Snhg6	0.354063	0.4	0.182	2.22279e-28	NFO
Rpsa	0.30745	0.851	0.675	2.99757e-28	NFO
Abr	0.253122	0.204	0.062	3.28102e-28	NFO
Wdfy1	0.330436	0.222	0.074	6.4996e-28	NFO
Csad	0.3239	0.175	0.049	6.63925e-28	NFO
Ppp1r14a	-1.41902	0.026	0.228	6.78445e-28	NFO
Nav1	0.387255	0.492	0.256	6.94821e-28	NFO
Stam	0.35553	0.239	0.083	7.88653e-28	NFO
Grb14	-1.21593	0.029	0.232	1.12883e-27	NFO
Scrg1	0.295766	0.773	0.453	1.27437e-27	NFO
Chadl	0.340038	0.31	0.123	2.07637e-27	NFO
Atp5g1	0.337119	0.781	0.556	2.30981e-27	NFO
Mrps12	0.387546	0.479	0.251	2.43288e-27	NFO
Ndrg1	-0.891496	0.008	0.2	3.17047e-27	NFO
Epb41l3	-0.81122	0.049	0.257	4.68358e-27	NFO
Hspb11	0.344072	0.299	0.121	5.74777e-27	NFO
Pcdh9	-0.833561	0.221	0.42	7.3226e-27	NFO
Zdhhc14	0.325212	0.219	0.073	8.57014e-27	NFO
Clip3	0.449999	0.413	0.204	1.73431e-26	NFO
Prdx2	0.368299	0.691	0.449	2.04175e-26	NFO
Rnf144a	0.345917	0.294	0.118	3.15318e-26	NFO
Itm2b	-0.659483	0.567	0.649	3.15961e-26	NFO
Zadh2	0.254246	0.127	0.029	3.55731e-26	NFO
Ndufv3	0.357326	0.609	0.359	4.04704e-26	NFO
Scamp2	0.297663	0.239	0.085	4.4706e-26	NFO
Map4k5	0.33843	0.26	0.1	6.07002e-26	NFO
Susd4	0.275216	0.243	0.086	6.11827e-26	NFO
Calr	0.339498	0.636	0.378	9.7671e-26	NFO
Rps2	0.353483	0.85	0.712	1.01371e-25	NFO
Gjb1	-0.782061	0.015	0.202	1.02778e-25	NFO
Sema3d	0.320761	0.273	0.104	1.07622e-25	NFO
Slc15a4	0.343995	0.181	0.056	1.95161e-25	NFO
Yes1	0.257258	0.188	0.057	3.04375e-25	NFO
Tppp3	-1.02752	0.018	0.203	4.49639e-25	NFO
Taldo1	0.43443	0.603	0.369	4.53946e-25	NFO
Fbxo7	0.404084	0.371	0.175	4.5776e-25	NFO
Nckap1	0.287526	0.472	0.242	5.20208e-25	NFO
Aspa	-0.727904	0.002	0.179	5.58355e-25	NFO
Rpl32	0.252553	0.956	0.882	6.32911e-25	NFO
Sh3gl3	0.410578	0.466	0.241	6.42037e-25	NFO
Fubp1	0.25694	0.551	0.296	7.34519e-25	NFO
Elovl7	0.486589	0.327	0.149	8.63729e-25	NFO
Manf	0.355941	0.533	0.293	1.35081e-24	NFO
2610301B20Rik	0.250791	0.196	0.063	1.4184e-24	NFO
Uba52	0.325166	0.528	0.306	1.48987e-24	NFO
Iffo1	0.331244	0.242	0.09	1.49193e-24	NFO
[truncated: 1,809 more rows]
