# Supplementary material for: The cellular and molecular landscape of hypothalamic patterning and differentiation from embryonic to late postnatal development
Source: Nat Commun. 2020 Aug 31;11:4360. doi: 10.1038/s41467-020-18231-z (PMC7459115; doi:10.1038/s41467-020-18231-z)
Supplement: Supplementary file 4 — Supplementary Data 2 [file 41467_2020_18231_MOESM4_ESM.xlsx]

## Sheet: Sheet1
Genes	avg_logFC	% of cluster	% Rest	adjusted_p_value	cluster
Ptma	1.36089	0.91	0.39	0	E16
Stmn1	1.22142	0.606	0.158	0	E16
H3f3b	1.21364	0.99	0.614	0	E16
H2afz	1.19058	0.689	0.245	0	E16
Hmgn2	1.13974	0.622	0.172	0	E16
Rps6	1.12052	0.87	0.374	0	E16
Hn1	1.09878	0.534	0.122	0	E16
Rpl18a	1.08764	0.955	0.553	0	E16
Rps19	1.07138	0.991	0.674	0	E16
Rps15a	1.06566	0.923	0.476	0	E16
Rps27a	1.03543	0.918	0.481	0	E16
Hnrnpa1	1.02797	0.505	0.124	0	E16
Rplp0	1.02735	0.864	0.365	0	E16
Rpl35a	1.00158	0.889	0.427	0	E16
Ftl1	0.994802	0.99	0.707	0	E16
Rps3a1	0.983126	0.852	0.388	0	E16
Rps11	0.98245	0.895	0.448	0	E16
Hbb-bs	0.97056	0.785	0.228	0	E16
Rps5	0.969026	0.898	0.453	0	E16
H2afv	0.967372	0.736	0.278	0	E16
Rps4x	0.960978	0.856	0.412	0	E16
Rps13	0.943414	0.824	0.375	0	E16
Rpl22l1	0.942988	0.81	0.433	0	E16
Npm1	0.936935	0.508	0.14	0	E16
Hba-a1	0.936596	0.587	0.138	0	E16
Rps7	0.930754	0.836	0.389	0	E16
Rpl23	0.930087	0.866	0.433	0	E16
Rpl32	0.926761	0.94	0.559	0	E16
Rps9	0.924523	0.862	0.419	0	E16
Sumo1	0.915349	0.662	0.222	0	E16
Rps16	0.914962	0.863	0.425	0	E16
Hmgn1	0.914399	0.709	0.26	0	E16
Ranbp1	0.909997	0.585	0.199	0	E16
H3f3a	0.905633	0.758	0.343	0	E16
Naca	0.9056	0.689	0.248	0	E16
Rps26	0.901939	0.791	0.344	0	E16
Rps3	0.894632	0.816	0.383	0	E16
Rpl9	0.890209	0.873	0.448	0	E16
Btf3	0.888127	0.598	0.193	0	E16
Rps23	0.887441	0.909	0.52	0	E16
Tmsb10	0.880779	0.872	0.372	0	E16
Rpl3	0.876043	0.843	0.408	0	E16
Erh	0.873087	0.764	0.308	0	E16
Rpl24	0.864762	0.903	0.506	0	E16
Rps14	0.861029	0.943	0.591	0	E16
Rps18	0.860942	0.845	0.407	0	E16
Sumo2	0.860748	0.774	0.357	0	E16
Rpl7	0.857283	0.741	0.311	0	E16
Rps27	0.837303	0.959	0.645	0	E16
Rps10	0.83282	0.701	0.291	0	E16
Tpt1	0.830903	0.763	0.362	0	E16
Rpl11	0.820416	0.844	0.435	0	E16
Hmgb1	0.817875	0.644	0.272	0	E16
Snrpf	0.81019	0.499	0.148	0	E16
Tubb5	0.804839	0.637	0.238	0	E16
Rps25	0.798908	0.798	0.373	0	E16
Prdx2	0.796424	0.7	0.293	0	E16
Rpl10	0.792457	0.687	0.296	0	E16
Rpl26	0.790809	0.827	0.437	0	E16
Ngfrap1	0.779451	0.599	0.206	0	E16
Rpl17	0.777519	0.797	0.4	0	E16
Snrpg	0.777192	0.557	0.176	0	E16
Rpl4	0.77584	0.675	0.262	0	E16
Rps17	0.769784	0.814	0.399	0	E16
Rpl34	0.765762	0.864	0.47	0	E16
Dnaja1	0.763488	0.548	0.189	0	E16
Rpl22	0.760457	0.546	0.194	0	E16
Rpl13	0.760304	0.944	0.621	0	E16
Rpl15	0.758505	0.633	0.216	0	E16
Rpl30	0.739018	0.67	0.27	0	E16
Rps8	0.734799	0.81	0.453	0	E16
Rpl36a	0.734108	0.809	0.393	0	E16
Rpl27a	0.729369	0.88	0.506	0	E16
Rps20	0.723317	0.711	0.316	0	E16
Fau	0.722149	0.856	0.47	0	E16
Rpl8	0.721105	0.78	0.394	0	E16
Tma7	0.711597	0.661	0.259	0	E16
Rpl14	0.709816	0.845	0.47	0	E16
Rps24	0.709403	0.818	0.421	0	E16
Eef1g	0.708703	0.62	0.24	0	E16
Rpl27	0.703921	0.615	0.236	0	E16
Rpl6	0.702287	0.832	0.448	0	E16
Shfm1	0.698127	0.736	0.341	0	E16
Ubb	0.695009	0.92	0.548	0	E16
Ybx1	0.679985	0.694	0.313	0	E16
Rpl31	0.677987	0.828	0.451	0	E16
Marcksl1	0.659144	0.654	0.251	0	E16
Xist	0.657091	0.483	0.2	0	E16
Rbx1	0.650713	0.625	0.259	0	E16
Rpl23a	0.650158	0.844	0.473	0	E16
Rpl13a	0.648437	0.845	0.505	0	E16
Rpl37a	0.644431	0.964	0.694	0	E16
Rpl10a	0.639193	0.65	0.294	0	E16
Rplp2	0.636888	0.795	0.436	0	E16
Hnrnpk	0.636644	0.689	0.327	0	E16
Rpl19	0.631868	0.795	0.434	0	E16
Eef1a1	0.618858	0.706	0.384	0	E16
Rpl35	0.616873	0.911	0.491	0	E16
Rps15	0.615259	0.768	0.428	0	E16
Morf4l1	0.612381	0.658	0.295	0	E16
Rpl36	0.609298	0.83	0.481	0	E16
Hint1	0.602444	0.694	0.329	0	E16
Hmgn3	0.586566	0.575	0.265	0	E16
Actb	0.581036	0.801	0.545	0	E16
Sec61g	0.575201	0.724	0.355	0	E16
Calm2	0.572953	0.68	0.341	0	E16
Rpl28	0.569874	0.689	0.357	0	E16
Gm10260	0.569401	0.569	0.224	0	E16
Rpl37	0.566773	0.92	0.64	0	E16
Ywhaq	0.564445	0.542	0.218	0	E16
Gm10709	0.561809	0.483	0.193	0	E16
Rps28	0.556277	0.878	0.556	0	E16
Atpif1	0.5408	0.693	0.34	0	E16
Calm1	0.536262	0.75	0.414	0	E16
Tmsb4x	0.52828	0.854	0.631	0	E16
Rps2	0.524166	0.68	0.366	0	E16
Rpl21	0.508934	0.673	0.369	0	E16
Sub1	0.494973	0.691	0.355	0	E16
Tuba1a	0.493305	0.841	0.523	0	E16
Tceb2	0.483374	0.734	0.407	0	E16
Serf2	0.478479	0.845	0.531	0	E16
Rpl41	0.471415	0.99	0.877	0	E16
Rpl39	0.426929	0.852	0.627	0	E16
Eif1	0.412907	0.806	0.525	0	E16
Hspa8	0.411634	0.72	0.429	0	E16
Oaz1	0.403444	0.723	0.433	0	E16
Rps21	0.377938	0.695	0.395	0	E16
Gng5	0.36158	0.659	0.396	0	E16
Gm8797	0.330129	0.553	0.26	0	E16
Ywhae	0.323744	0.725	0.44	0	E16
Uqcrb	0.309434	0.571	0.353	0	E16
Cox7c	0.308338	0.84	0.594	0	E16
Atp5l	0.294622	0.681	0.407	0	E16
Ppia	0.287794	0.755	0.548	0	E16
Rplp1	0.282653	0.799	0.566	0	E16
Atp5e	0.277065	0.705	0.437	0	E16
Rpl38	0.269114	0.866	0.62	0	E16
Cst3	-1.81521	0.62	0.921	0	E16
Sparcl1	-2.1913	0.156	0.629	0	E16
Apoe	-3.18999	0.269	0.872	0	E16
Rps12	0.58098	0.588	0.283	2.51527e-299	E16
Hmgb3	1.05512	0.479	0.103	6.95348e-298	E16
Fos	0.334806	0.385	0.165	1.04577e-297	E16
Paip2	0.748473	0.504	0.164	1.9215e-294	E16
Pfdn5	0.465137	0.635	0.311	6.61563e-294	E16
Tomm7	0.379264	0.551	0.28	1.01576e-293	E16
Snrpe	0.820419	0.471	0.132	8.2801e-293	E16
Ndufa7	0.329982	0.629	0.348	1.24333e-292	E16
Snrpd2	0.590014	0.529	0.206	5.7091e-292	E16
Hsp90ab1	0.623883	0.636	0.299	1.57864e-290	E16
Sepw1	0.269476	0.637	0.376	7.2507e-286	E16
Clu	-2.09767	0.079	0.486	9.45165e-285	E16
H1f0	0.882299	0.412	0.121	2.4735e-283	E16
Pfn1	0.454009	0.527	0.24	2.50076e-280	E16
Ran	0.766883	0.475	0.155	1.12123e-279	E16
Bex2	0.596359	0.508	0.188	1.03221e-274	E16
Rps27l	0.605498	0.499	0.196	5.16843e-274	E16
Cfl1	0.358989	0.621	0.34	1.02529e-273	E16
Slc6a11	-2.34961	0.084	0.53	3.76602e-271	E16
Hes1	0.558567	0.443	0.242	2.23743e-270	E16
Ubl5	0.386268	0.539	0.269	2.14108e-269	E16
Cbx3	0.540521	0.529	0.246	3.7838e-267	E16
Pcp4	0.576474	0.413	0.165	2.57914e-265	E16
Vim	1.03931	0.435	0.092	5.61521e-265	E16
Hmgb2	0.950459	0.323	0.086	5.663e-262	E16
Eif3e	0.740967	0.413	0.114	1.17379e-256	E16
Eif4g2	0.444886	0.547	0.262	3.96802e-256	E16
Ndufc1	0.286491	0.558	0.308	6.64459e-256	E16
Eif3k	0.709231	0.433	0.131	7.64939e-255	E16
Sox11	1.21102	0.413	0.082	3.80197e-254	E16
Serf1	0.661121	0.487	0.162	1.62736e-253	E16
Cdk4	0.958211	0.431	0.095	1.78729e-252	E16
Nedd8	0.432921	0.566	0.266	6.56352e-252	E16
Ube2d3	0.559214	0.454	0.187	1.9067e-251	E16
Rbm39	0.475231	0.53	0.268	4.79556e-248	E16
Spcs2	0.465225	0.517	0.243	3.68947e-247	E16
Fkbp3	0.752883	0.417	0.116	1.75229e-246	E16
Tbca	0.602664	0.477	0.174	3.23182e-245	E16
Eif4a1	0.630066	0.475	0.181	4.049e-245	E16
Rpl18	0.546978	0.579	0.275	7.99069e-245	E16
Sox4	1.00606	0.429	0.118	9.80027e-245	E16
Sec61b	0.723203	0.441	0.134	7.2687e-244	E16
Polr2k	0.504495	0.388	0.154	8.09238e-242	E16
Eif3f	0.6064	0.476	0.173	9.62778e-242	E16
Psmb1	0.520575	0.508	0.218	2.85808e-239	E16
Wbp5	0.805649	0.437	0.115	8.33523e-239	E16
Pomp	0.517342	0.489	0.191	9.87381e-239	E16
Slc25a4	0.255695	0.644	0.39	2.83822e-237	E16
Pdcd5	0.492179	0.511	0.211	5.42452e-235	E16
Tceb1	0.535613	0.437	0.162	1.89125e-234	E16
mt-Atp8	-1.69906	0.132	0.412	1.42584e-233	E16
Gm1673	0.37426	0.582	0.291	2.21372e-233	E16
Hnrnpa3	0.323667	0.412	0.202	1.83851e-232	E16
Tmed2	0.419755	0.458	0.213	8.92752e-231	E16
Actg1	0.264065	0.651	0.396	5.67154e-230	E16
Mif	0.393777	0.483	0.226	3.75616e-229	E16
2700094K13Rik	0.780932	0.374	0.094	8.99545e-229	E16
Mrps33	0.409484	0.51	0.239	2.96802e-227	E16
Prmt1	0.761096	0.396	0.106	2.56099e-225	E16
Eif3h	0.604922	0.44	0.148	6.42674e-221	E16
Psmb6	0.484315	0.521	0.224	2.63981e-220	E16
Srsf3	0.571644	0.413	0.16	1.42629e-218	E16
D8Ertd738e	0.420805	0.467	0.207	1.61117e-218	E16
Sarnp	0.594426	0.413	0.131	2.32141e-217	E16
Atp6v1g1	0.443841	0.527	0.241	2.28548e-216	E16
Arf5	0.404623	0.497	0.229	5.31668e-216	E16
Vapa	0.426773	0.475	0.206	3.79346e-215	E16
Nme1	0.526485	0.479	0.191	5.2514e-215	E16
Arpp19	0.447074	0.439	0.177	1.14568e-213	E16
Atp5j	0.264903	0.605	0.353	3.71993e-212	E16
Dynll1	0.269756	0.653	0.424	2.11517e-210	E16
Cetn3	0.508447	0.403	0.153	6.3593e-209	E16
Ube2d2a	0.490362	0.415	0.161	7.65134e-209	E16
Ndn	0.607928	0.425	0.158	7.56266e-208	E16
Pebp1	0.429178	0.552	0.268	1.56364e-207	E16
Hnrnpf	0.486599	0.39	0.148	3.57912e-204	E16
Psip1	0.588728	0.387	0.118	4.2459e-204	E16
Hspe1	0.472458	0.502	0.217	3.16559e-201	E16
Ptprz1	-1.23979	0.368	0.618	6.26595e-201	E16
Set	0.812379	0.392	0.098	2.03216e-200	E16
Eef1b2	0.638437	0.461	0.157	2.47332e-199	E16
Slirp	0.445727	0.36	0.141	5.67279e-199	E16
Maged1	0.392725	0.443	0.191	1.88029e-197	E16
Eif5a	0.48198	0.434	0.177	2.86077e-196	E16
Ube2i	0.881547	0.361	0.072	9.89031e-195	E16
Rpl36al	0.381837	0.485	0.221	2.68928e-194	E16
Ube2s	0.723548	0.332	0.092	4.01361e-193	E16
Hsp90aa1	0.520421	0.436	0.172	8.53385e-192	E16
Jund	0.799485	0.395	0.095	2.87525e-191	E16
Atp1a2	-2.24229	0.116	0.478	8.90195e-190	E16
Ost4	0.408302	0.404	0.175	1.09473e-188	E16
Ldha	0.515988	0.325	0.126	7.65191e-188	E16
Ube2n	0.534657	0.374	0.128	2.99691e-187	E16
Glo1	0.336916	0.382	0.179	2.84594e-186	E16
Rpl7a	0.545303	0.474	0.196	9.69077e-185	E16
Psma7	0.480677	0.5	0.212	2.17994e-184	E16
Btf3l4	0.6807	0.356	0.1	5.1234e-184	E16
Fgfbp3	0.853769	0.268	0.08	6.36335e-183	E16
Bri3	0.587023	0.398	0.129	2.62866e-181	E16
Lsm5	0.573787	0.307	0.093	6.92162e-180	E16
Pfdn2	0.639378	0.374	0.118	6.30803e-179	E16
Ndufb5	0.364282	0.446	0.2	1.18274e-178	E16
Cox7a2l	0.424138	0.485	0.211	5.30793e-178	E16
Srsf7	0.564506	0.342	0.122	1.02938e-176	E16
Id4	0.530552	0.299	0.109	1.4148e-175	E16
Psmb2	0.421087	0.449	0.19	1.02652e-174	E16
Anapc13	0.34494	0.408	0.187	5.49645e-174	E16
Swi5	0.330884	0.432	0.196	6.10848e-174	E16
Ube2e3	0.646521	0.333	0.093	1.34132e-173	E16
Ier2	0.538835	0.303	0.109	3.21635e-172	E16
Ndufc2	0.308558	0.464	0.242	3.72723e-172	E16
2700060E02Rik	0.640623	0.356	0.106	5.21513e-171	E16
Crip2	0.481348	0.334	0.128	2.24676e-170	E16
Coa3	0.421654	0.394	0.16	2.43103e-168	E16
Fkbp1a	0.351603	0.408	0.175	1.48965e-167	E16
Eif5	0.435598	0.408	0.181	2.45327e-167	E16
Slc25a5	0.333477	0.559	0.32	2.18976e-166	E16
Pkm	0.330311	0.391	0.196	2.55251e-166	E16
Mrfap1	0.394428	0.418	0.183	2.75669e-166	E16
Park7	0.335885	0.464	0.216	9.74113e-166	E16
Romo1	0.250619	0.453	0.228	1.11352e-165	E16
Hypk	0.515737	0.331	0.106	1.74278e-165	E16
Ppdpf	0.519398	0.384	0.148	1.83709e-165	E16
Rpl5	0.549701	0.413	0.151	2.84456e-165	E16
Mrps14	0.389448	0.407	0.176	1.07048e-164	E16
Bcas2	0.5646	0.346	0.101	7.03335e-164	E16
Gtf2h5	0.432046	0.398	0.158	4.5323e-163	E16
Jun	0.636527	0.277	0.083	4.80983e-163	E16
Gnb2l1	0.609641	0.392	0.124	5.27213e-163	E16
Gm9843	0.315395	0.283	0.118	9.70783e-163	E16
Ewsr1	0.429317	0.312	0.113	1.32239e-162	E16
Zcrb1	0.556328	0.336	0.109	1.33177e-162	E16
Gabarapl2	0.472997	0.412	0.166	1.48657e-162	E16
Cacybp	0.572441	0.321	0.087	3.09648e-162	E16
Ndufa6	0.287837	0.452	0.236	4.12818e-162	E16
Rpl12	0.464636	0.473	0.199	1.03168e-161	E16
C1d	0.431846	0.371	0.145	1.62646e-161	E16
Atp5g2	0.285929	0.459	0.24	1.95907e-161	E16
Gja1	-1.89115	0.095	0.434	7.5094e-161	E16
Ptov1	0.376104	0.393	0.174	1.29633e-159	E16
Cnbp	0.435875	0.363	0.146	1.01017e-158	E16
Chchd1	0.506405	0.325	0.116	3.25463e-158	E16
Srp14	0.419451	0.448	0.189	1.29375e-157	E16
Tsc22d1	0.401342	0.413	0.189	5.76476e-157	E16
Svbp	0.559953	0.354	0.112	1.47001e-155	E16
Dpy30	0.521409	0.305	0.095	4.47302e-155	E16
Ywhah	0.349489	0.33	0.128	6.06618e-155	E16
Tmem167	0.456389	0.353	0.137	1.44948e-154	E16
Mest	0.918443	0.292	0.046	1.7716e-154	E16
Dnajb6	0.482657	0.361	0.134	7.52701e-154	E16
Med28	0.548727	0.332	0.107	1.70952e-153	E16
Cirbp	0.419557	0.369	0.156	7.31581e-153	E16
Gm11808	0.267528	0.283	0.117	8.82297e-153	E16
Rps27rt	0.319755	0.318	0.117	9.59655e-153	E16
Ndufab1	0.287945	0.445	0.228	1.26884e-152	E16
Chchd2	0.26183	0.691	0.455	2.52666e-152	E16
Hnrnpu	0.324491	0.32	0.145	3.12697e-152	E16
Zfp706	0.360148	0.392	0.172	3.22491e-152	E16
Rbm3	0.437822	0.311	0.116	1.0684e-151	E16
Ube2v2	0.358694	0.379	0.158	3.18403e-151	E16
Arf4	0.375194	0.396	0.167	1.61064e-150	E16
Lsm4	0.558268	0.324	0.094	1.78742e-149	E16
Mdk	0.294855	0.43	0.239	3.61671e-149	E16
Timm13	0.28855	0.448	0.221	2.08575e-148	E16
Rheb	0.361944	0.386	0.171	6.08266e-148	E16
Timm8b	0.377575	0.424	0.185	9.67345e-148	E16
Sdhb	0.369551	0.393	0.168	3.4724e-147	E16
Tmem258	0.296263	0.369	0.167	4.02236e-147	E16
Ppp1ca	0.400453	0.354	0.142	1.08842e-146	E16
Ccdc34	0.585647	0.288	0.085	5.13443e-146	E16
Cct7	0.506764	0.325	0.106	1.2487e-145	E16
Tomm20	0.447309	0.398	0.158	2.93793e-145	E16
6330403K07Rik	0.406406	0.485	0.205	7.33349e-145	E16
Anp32b	0.628476	0.273	0.064	9.91312e-145	E16
Mrpl42	0.255245	0.377	0.178	1.29944e-144	E16
H2afy	0.598789	0.298	0.083	5.2273e-144	E16
Rnf7	0.46466	0.358	0.133	8.2925e-144	E16
Ptp4a1	0.379731	0.3	0.119	1.04747e-143	E16
Gtf2a2	0.482161	0.311	0.108	6.52212e-143	E16
Slc1a2	-2.30232	0.044	0.409	1.76769e-142	E16
Dpysl2	0.285929	0.423	0.238	2.23527e-142	E16
Sap30	0.787667	0.274	0.049	2.87312e-141	E16
Zfp422	0.568797	0.275	0.079	4.74129e-140	E16
Tm2d1	0.35246	0.326	0.139	6.59416e-140	E16
Cfl2	0.44953	0.323	0.115	2.55186e-139	E16
Mrps21	0.301855	0.355	0.168	1.11113e-138	E16
Srp9	0.466603	0.326	0.11	1.23427e-138	E16
Slit2	0.409637	0.199	0.075	3.60114e-137	E16
Ube2b	0.475528	0.305	0.113	2.37071e-136	E16
Sf3b6	0.396651	0.372	0.15	6.66485e-134	E16
Psma3	0.317253	0.354	0.17	3.82435e-133	E16
Atxn7l3b	0.406334	0.439	0.214	3.83888e-133	E16
Mllt11	0.577003	0.291	0.091	8.0019e-133	E16
Hdac2	0.593447	0.259	0.064	1.07536e-132	E16
Lamtor2	0.321314	0.383	0.173	1.8874e-132	E16
Ramp1	-1.35919	0.106	0.375	4.59751e-132	E16
Emg1	0.560838	0.269	0.082	8.57908e-132	E16
Srsf10	0.454989	0.277	0.1	1.83561e-131	E16
Pantr1	0.27205	0.311	0.222	2.73866e-131	E16
Dlk1	1.24385	0.35	0.049	4.63014e-131	E16
Hist3h2ba	0.977111	0.288	0.044	5.73371e-131	E16
Zfand6	0.40302	0.301	0.124	7.00709e-131	E16
Mrpl52	0.335972	0.347	0.147	7.73018e-131	E16
Nudt21	0.61979	0.245	0.056	8.55542e-131	E16
Gpbp1	0.582711	0.281	0.077	1.66876e-130	E16
Morf4l2	0.342105	0.341	0.142	1.6741e-130	E16
Bcan	-1.64325	0.091	0.404	2.7946e-130	E16
Serbp1	0.346727	0.38	0.171	2.81495e-128	E16
Trappc4	0.570779	0.313	0.093	1.97414e-127	E16
Atp1b2	-1.83759	0.088	0.42	4.54625e-127	E16
Fam204a	0.56724	0.254	0.072	5.47932e-126	E16
Malat1	-1.0326	0.988	0.787	6.28745e-126	E16
Ptges3	0.373791	0.274	0.105	6.81688e-126	E16
Pafah1b3	0.714724	0.265	0.049	7.98171e-126	E16
Nhp2l1	0.371667	0.33	0.123	3.30168e-125	E16
Pkig	0.571243	0.269	0.072	5.08594e-125	E16
Psmb3	0.333048	0.368	0.157	6.17063e-125	E16
Cwc15	0.414778	0.3	0.105	1.10015e-124	E16
Gsk3b	0.487969	0.329	0.146	4.83831e-124	E16
Bnip3l	0.490361	0.295	0.101	5.76495e-124	E16
Ntm	-1.669	0.063	0.334	3.14449e-123	E16
Dctpp1	0.690885	0.227	0.041	4.67338e-123	E16
Bzw1	0.351912	0.326	0.124	8.31098e-123	E16
Atp5f1	0.27528	0.435	0.221	8.95753e-123	E16
Snrpb2	0.543501	0.245	0.068	3.71438e-122	E16
Arl3	0.396683	0.347	0.135	7.88602e-122	E16
Gabarap	0.27134	0.403	0.198	1.75249e-121	E16
Hnrnph1	0.3259	0.287	0.133	5.60212e-121	E16
Aldoc	-1.43802	0.161	0.446	8.20977e-121	E16
Arl4a	0.58398	0.237	0.055	1.08684e-120	E16
Vdac3	0.331668	0.313	0.129	1.10563e-120	E16
Bax	0.327182	0.352	0.154	1.323e-120	E16
Nap1l1	0.370493	0.309	0.111	1.45648e-120	E16
U2af1	0.428217	0.313	0.117	1.64429e-120	E16
1810058I24Rik	0.37848	0.309	0.121	4.035e-120	E16
Ssbp1	0.512716	0.261	0.084	6.18316e-120	E16
Rps26-ps1	0.265281	0.238	0.097	8.47788e-120	E16
Rab18	0.337505	0.329	0.141	2.98584e-119	E16
Slc4a4	-1.7389	0.06	0.349	1.91575e-118	E16
Bola2	0.342342	0.313	0.13	2.19821e-118	E16
Rps18-ps3	0.313882	0.206	0.072	2.3516e-118	E16
Hnrnpab	0.609211	0.256	0.061	8.79329e-118	E16
Skp1a	0.334929	0.301	0.13	1.79425e-117	E16
Sptssa	0.271822	0.322	0.148	7.96311e-117	E16
Dnajc19	0.40425	0.283	0.107	2.5905e-116	E16
Hnrnpdl	0.336263	0.269	0.121	1.25698e-115	E16
Nono	0.457669	0.237	0.076	2.22108e-115	E16
Cct5	0.520291	0.262	0.073	4.30299e-115	E16
Eny2	0.421591	0.273	0.093	9.80197e-115	E16
Gm9493	0.331625	0.215	0.077	1.05025e-114	E16
Hnrnpc	0.480405	0.267	0.081	1.11378e-114	E16
Hnrnpr	0.354631	0.274	0.108	3.817e-114	E16
Smim11	0.42487	0.27	0.1	1.40695e-113	E16
Pdap1	0.453985	0.359	0.131	1.47705e-113	E16
Pfdn4	0.531191	0.231	0.057	2.67378e-113	E16
Psmg4	0.461614	0.245	0.07	6.74356e-113	E16
Fubp1	0.441735	0.294	0.111	9.29688e-113	E16
Eif1ax	0.400881	0.26	0.087	1.13462e-112	E16
Snrpb	0.443213	0.306	0.108	1.74212e-112	E16
Lsm8	0.557989	0.24	0.054	2.4335e-112	E16
Cct4	0.467889	0.244	0.074	3.94023e-112	E16
Pin1	0.388801	0.286	0.103	5.69393e-112	E16
Polr2m	0.39777	0.265	0.089	1.59074e-111	E16
Sfr1	0.446545	0.269	0.089	5.56694e-110	E16
Ypel3	0.462241	0.241	0.098	8.32021e-110	E16
Eef1e1	0.522686	0.239	0.06	1.03655e-109	E16
Ddah2	0.488762	0.283	0.084	8.57565e-109	E16
Eif4e	0.372289	0.253	0.094	1.34032e-108	E16
Tubb3	0.507195	0.297	0.099	2.44289e-108	E16
Sepp1	-1.67352	0.086	0.382	3.14165e-108	E16
Lsm7	0.254249	0.204	0.082	8.73548e-108	E16
Nkx2-1	0.772837	0.223	0.039	1.02951e-107	E16
Esd	0.426773	0.274	0.085	2.72579e-107	E16
Tra2b	0.26711	0.268	0.132	5.44449e-107	E16
Polr3k	0.57243	0.222	0.053	7.1369e-107	E16
Cdc26	0.523432	0.25	0.076	3.7448e-106	E16
Bag1	0.433522	0.254	0.079	1.84681e-105	E16
Psmb4	0.392761	0.295	0.109	1.94845e-105	E16
Pigp	0.385478	0.257	0.098	2.34042e-105	E16
Rpa3	0.402264	0.23	0.075	2.52612e-105	E16
Glrx5	0.418207	0.254	0.088	3.20481e-105	E16
Elof1	0.372022	0.264	0.095	3.41423e-105	E16
Tmpo	0.497604	0.189	0.045	8.95705e-105	E16
Rmst	0.648074	0.223	0.072	1.28972e-104	E16
Pla2g7	-1.58917	0.015	0.248	2.2045e-104	E16
Lamtor5	0.405286	0.277	0.101	9.38728e-104	E16
Cox14	0.325226	0.36	0.166	3.20742e-103	E16
Glrx3	0.480724	0.257	0.08	3.74873e-103	E16
Ssb	0.400379	0.257	0.086	5.31334e-103	E16
Vdac2	0.281516	0.313	0.138	6.40955e-103	E16
Snrpd1	0.366602	0.312	0.128	3.50955e-102	E16
Ostc	0.390381	0.268	0.097	3.73737e-102	E16
Srsf11	0.343211	0.273	0.118	4.83851e-102	E16
Ctbp1	0.354909	0.28	0.101	1.51248e-101	E16
Psma2	0.348806	0.361	0.151	2.8766e-101	E16
Snrpd3	0.400377	0.281	0.096	4.10531e-101	E16
Dek	0.410209	0.219	0.073	4.26089e-101	E16
Map1lc3b	0.301325	0.362	0.183	8.86125e-101	E16
Chic2	0.489787	0.214	0.056	1.08656e-100	E16
Cd24a	0.744536	0.225	0.041	7.86173e-100	E16
Mrpl54	0.422564	0.251	0.082	9.16629e-100	E16
Hspd1	0.373467	0.248	0.084	1.0196e-99	E16
Caprin1	0.271041	0.235	0.097	1.21716e-99	E16
Rala	0.570482	0.252	0.062	1.26513e-99	E16
2310036O22Rik	0.446549	0.296	0.103	1.72878e-99	E16
Psma5	0.445445	0.268	0.083	1.89322e-99	E16
Hes6	0.748016	0.212	0.049	3.78525e-99	E16
Sf3b5	0.430267	0.261	0.085	3.96931e-99	E16
Mrpl30	0.300975	0.283	0.116	4.59899e-99	E16
Cetn2	0.361431	0.221	0.079	1.52258e-98	E16
Nrxn1	-1.21974	0.093	0.287	5.39086e-98	E16
Ccnd2	0.326114	0.218	0.087	5.77221e-98	E16
Fis1	0.307848	0.328	0.152	5.82497e-98	E16
Uchl3	0.503081	0.204	0.047	1.2938e-97	E16
Papola	0.441779	0.217	0.067	3.08241e-97	E16
mt-Co2	-0.461114	0.965	0.984	3.48754e-97	E16
Cmpk1	0.318347	0.263	0.098	5.41315e-97	E16
Rpl9-ps6	0.339976	0.192	0.066	6.12538e-97	E16
Arpc5	0.418445	0.253	0.083	6.65682e-97	E16
Stard3nl	0.338134	0.247	0.084	1.67137e-96	E16
Polr2j	0.378924	0.278	0.097	1.97185e-96	E16
Cript	0.368678	0.229	0.082	2.1619e-96	E16
Anp32e	0.298229	0.225	0.084	6.8982e-96	E16
Elavl1	0.28866	0.215	0.087	9.05429e-96	E16
Myl12a	0.401338	0.209	0.064	1.17355e-95	E16
Zfos1	0.476315	0.211	0.064	1.23277e-95	E16
Lsm3	0.503126	0.202	0.051	1.82209e-95	E16
Klhdc2	0.589372	0.208	0.044	4.15009e-95	E16
Cldn10	-1.56712	0.02	0.265	5.465e-95	E16
Cops6	0.346555	0.251	0.096	1.01143e-94	E16
Arpc5l	0.371977	0.26	0.091	5.87461e-94	E16
Siva1	0.519597	0.189	0.04	9.49621e-94	E16
Arpc2	0.360606	0.261	0.095	5.49477e-93	E16
Ppp1r11	0.388473	0.23	0.084	1.20455e-92	E16
Mrpl28	0.279443	0.273	0.111	1.68871e-92	E16
Mthfd2l	0.46199	0.209	0.068	5.12745e-92	E16
Trmt112	0.37394	0.23	0.078	1.4831e-91	E16
Slc1a3	-1.51243	0.24	0.512	1.07529e-90	E16
Cks1b	0.578626	0.172	0.029	1.09702e-90	E16
Gadd45g	0.59991	0.158	0.07	1.24016e-90	E16
Fabp5	-0.947541	0.341	0.468	2.07608e-90	E16
Mettl9	0.326911	0.278	0.104	3.12684e-90	E16
Cbx1	0.47895	0.271	0.088	3.19085e-90	E16
Wdr89	0.339888	0.233	0.075	5.2666e-90	E16
Rwdd1	0.334532	0.243	0.086	7.93742e-90	E16
Egr1	0.309574	0.155	0.049	1.78562e-89	E16
Atp6v1f	0.267373	0.345	0.163	2.37187e-89	E16
Rab2a	0.265321	0.337	0.158	5.40471e-89	E16
Asf1a	0.495206	0.216	0.063	6.93449e-89	E16
1810022K09Rik	0.350373	0.181	0.064	8.90467e-89	E16
Slc24a5	0.531996	0.188	0.083	1.28616e-88	E16
Plpp3	-1.41522	0.223	0.484	1.71202e-88	E16
Sms	0.454431	0.197	0.051	1.86168e-88	E16
Tsg101	0.502931	0.205	0.055	6.27657e-88	E16
Mbd3	0.457929	0.235	0.075	7.16835e-88	E16
Rab28	0.403338	0.194	0.057	7.26411e-88	E16
Nxf1	0.273166	0.274	0.132	1.56432e-87	E16
Sh3bgrl3	0.281723	0.284	0.114	2.6583e-87	E16
Anp32a	0.31763	0.237	0.094	4.10949e-87	E16
Psmc4	0.357873	0.244	0.093	1.0718e-86	E16
Cd81	-0.973887	0.589	0.796	1.56409e-86	E16
Smarca5	0.387136	0.224	0.072	1.64847e-86	E16
Lsm2	0.497432	0.183	0.04	1.97717e-86	E16
Tipin	0.432705	0.163	0.041	2.28283e-86	E16
Sh3bgrl	0.28519	0.23	0.089	3.19888e-86	E16
Ppp4c	0.422414	0.196	0.055	3.86599e-86	E16
Dnajc8	0.340015	0.251	0.09	5.48297e-86	E16
Nudc	0.330976	0.213	0.073	8.79341e-86	E16
S100a16	-1.14009	0.076	0.244	1.52386e-85	E16
Mrpl34	0.396952	0.236	0.085	1.53589e-85	E16
Nhp2	0.377928	0.221	0.068	2.02525e-85	E16
Ppp1cc	0.382484	0.215	0.074	4.53922e-85	E16
2810417H13Rik	0.660582	0.138	0.022	6.54864e-85	E16
Psma4	0.377733	0.25	0.09	9.7657e-85	E16
Scand1	0.326661	0.325	0.139	2.30459e-84	E16
Hdgf	0.358162	0.198	0.065	3.89414e-84	E16
Actr3	0.316573	0.215	0.081	1.0549e-83	E16
Txndc9	0.422114	0.214	0.067	1.30889e-83	E16
Pdcd10	0.292211	0.228	0.098	1.60995e-83	E16
Mrpl14	0.316362	0.245	0.092	2.03889e-83	E16
Srsf9	0.435752	0.193	0.05	8.83584e-83	E16
H2afy2	0.527	0.182	0.036	9.48838e-83	E16
Clic1	0.411649	0.19	0.055	1.01341e-82	E16
Vbp1	0.298686	0.211	0.077	1.24624e-82	E16
Fkbp4	0.364615	0.224	0.075	1.46968e-82	E16
Pttg1	0.385602	0.134	0.046	1.52774e-82	E16
Cct8	0.352656	0.219	0.072	2.20233e-82	E16
Psma6	0.378283	0.236	0.083	2.59232e-82	E16
Pcnp	0.285747	0.235	0.088	2.87921e-82	E16
Sdcbp	0.314229	0.219	0.091	3.433e-82	E16
D1Ertd622e	0.387337	0.163	0.049	4.09658e-82	E16
H2-Ke6	0.312282	0.217	0.09	4.69847e-82	E16
Pafah1b2	0.379576	0.21	0.066	6.2893e-82	E16
Denr	0.425456	0.209	0.062	7.78094e-82	E16
Pcdh17	-1.09069	0.067	0.22	1.79522e-81	E16
Akr1a1	0.273607	0.284	0.122	2.67674e-81	E16
Csnk1e	0.46975	0.192	0.047	7.61036e-81	E16
Rpl6l	0.343025	0.168	0.049	2.44439e-80	E16
Fundc2	0.359515	0.18	0.063	3.36178e-80	E16
Mrpl23	0.323676	0.221	0.082	3.41533e-80	E16
Ctnnbip1	0.266961	0.29	0.132	6.029e-80	E16
Sfrp1	0.382693	0.143	0.043	6.27363e-80	E16
Tomm22	0.313665	0.218	0.08	1.21461e-79	E16
Top1	0.260719	0.266	0.121	1.42438e-79	E16
Dcun1d5	0.299677	0.221	0.09	7.37688e-79	E16
Rbm8a	0.389763	0.248	0.088	8.4387e-79	E16
Snrpa1	0.385235	0.194	0.06	1.15877e-78	E16
Ssna1	0.391689	0.219	0.077	1.16758e-78	E16
Txnl4a	0.412486	0.197	0.057	1.30918e-78	E16
Akirin2	0.382636	0.195	0.062	3.76775e-78	E16
Fam162a	0.270395	0.203	0.09	1.87203e-77	E16
Sf3b2	0.311013	0.257	0.101	2.20107e-77	E16
Cisd2	0.298456	0.21	0.082	1.03237e-76	E16
Fam103a1	0.44688	0.191	0.054	1.04515e-76	E16
G3bp1	0.308836	0.199	0.066	1.39012e-76	E16
Eif3i	0.266024	0.222	0.09	1.47284e-76	E16
Ppp1r14b	0.406655	0.21	0.086	2.29671e-76	E16
Tagln3	0.52297	0.175	0.064	7.42563e-76	E16
Hnrnpm	0.271697	0.253	0.112	1.01278e-75	E16
Aurkaip1	0.323565	0.228	0.094	1.89914e-75	E16
Dctn3	0.265714	0.278	0.12	2.12692e-75	E16
Strap	0.327343	0.185	0.061	3.41275e-75	E16
Ccdc12	0.352532	0.241	0.09	3.89337e-75	E16
Cnot7	0.350235	0.184	0.065	6.43251e-75	E16
Rab11b	0.265288	0.233	0.099	5.05666e-74	E16
Raly	0.306875	0.18	0.065	1.8901e-73	E16
Tcp1	0.356896	0.182	0.055	2.34727e-73	E16
Mfap2	0.555574	0.173	0.038	2.63195e-73	E16
Mrpl17	0.332263	0.217	0.084	2.63635e-73	E16
Fam216a	0.38896	0.186	0.058	3.08008e-73	E16
Ube2e1	0.256256	0.202	0.082	3.35757e-73	E16
Ednrb	-1.18923	0.148	0.361	3.40693e-73	E16
Hnrnph3	0.444277	0.185	0.057	4.44888e-73	E16
Chmp5	0.289905	0.224	0.087	5.26705e-73	E16
Phf5a	0.360524	0.186	0.06	7.10464e-73	E16
Psma1	0.297011	0.206	0.079	1.69978e-72	E16
Dtymk	0.316684	0.194	0.065	1.98956e-72	E16
l7Rn6	0.424765	0.185	0.053	2.16665e-72	E16
Txnl1	0.312742	0.2	0.069	2.67066e-72	E16
Anapc5	0.29042	0.228	0.088	2.75836e-72	E16
Mmd2	-1.16206	0.166	0.374	2.88306e-72	E16
Ap1s1	0.360151	0.178	0.056	2.11865e-71	E16
Atp5k	-0.256257	0.501	0.423	2.20458e-71	E16
Ilf2	0.416183	0.192	0.063	2.22091e-71	E16
Cdkn1c	1.19312	0.274	0.03	2.29312e-71	E16
Nol7	0.316219	0.218	0.084	3.4178e-71	E16
Slbp	0.336861	0.168	0.052	3.42074e-71	E16
Cfdp1	0.369612	0.222	0.075	4.24369e-71	E16
Bub3	0.354246	0.173	0.055	6.40535e-71	E16
Mrpl20	0.250434	0.234	0.101	6.8486e-71	E16
Khdrbs1	0.388645	0.169	0.053	8.03514e-71	E16
Tpm4	0.408366	0.148	0.038	8.83939e-71	E16
Psmd7	0.33001	0.238	0.096	9.34452e-71	E16
Gm8186	0.296596	0.161	0.059	9.61921e-71	E16
Rcn1	0.311346	0.16	0.046	1.05753e-70	E16
Fstl1	0.30039	0.137	0.047	1.26668e-70	E16
Drap1	0.282231	0.197	0.07	1.31049e-70	E16
Rnd3	0.486327	0.164	0.038	2.27872e-70	E16
Hbb-bt	1.32265	0.291	0.04	7.60887e-70	E16
Stra13	0.327525	0.203	0.073	1.69082e-69	E16
Fam96a	0.358951	0.195	0.066	2.20493e-69	E16
Fam136a	0.40601	0.156	0.037	2.37902e-69	E16
Ctsl	-0.959848	0.107	0.226	8.51948e-69	E16
Smarcc1	0.389907	0.166	0.051	1.21469e-68	E16
Timm17a	0.282301	0.21	0.083	2.39559e-68	E16
Rnps1	0.404926	0.182	0.053	2.51219e-68	E16
Slc7a10	-1.52776	0.016	0.244	8.78514e-68	E16
Aqp4	-1.679	0.012	0.262	2.66065e-67	E16
Ivns1abp	0.267489	0.144	0.048	4.69339e-67	E16
Rbm17	0.414713	0.174	0.043	6.50052e-67	E16
Rbm4b	0.356542	0.209	0.083	9.62212e-67	E16
Nrep	0.309332	0.205	0.067	9.63495e-67	E16
Dnajc9	0.321721	0.144	0.04	1.18161e-66	E16
0610009B22Rik	0.317085	0.188	0.071	1.52349e-66	E16
Mageh1	0.257554	0.222	0.091	3.18671e-66	E16
Evl	0.331022	0.189	0.062	4.52204e-66	E16
Mob4	0.27465	0.209	0.091	4.59477e-66	E16
1810043H04Rik	0.271776	0.198	0.085	6.46071e-66	E16
Plekhj1	0.274993	0.202	0.08	1.12465e-65	E16
Kcnq1ot1	0.263943	0.203	0.089	1.24883e-65	E16
Magoh	0.376763	0.163	0.046	2.90501e-65	E16
Myef2	0.387483	0.185	0.078	3.27224e-65	E16
Lsm1	0.345795	0.205	0.069	3.29234e-65	E16
Amn1	0.346216	0.16	0.054	3.37719e-65	E16
Ube2j2	0.395518	0.173	0.046	3.49362e-65	E16
Psme2	0.399951	0.173	0.055	5.16051e-65	E16
Banf1	0.305442	0.158	0.051	6.63674e-65	E16
Ubald2	0.301246	0.164	0.057	6.87667e-65	E16
Smc2	0.3239	0.133	0.035	8.31877e-65	E16
Phip	0.287407	0.179	0.076	8.98611e-65	E16
Rbbp4	0.272469	0.176	0.058	1.16791e-64	E16
Gabbr1	-1.13138	0.118	0.282	1.38078e-64	E16
Psmd4	0.251021	0.248	0.112	1.55457e-64	E16
Pnrc1	0.390096	0.167	0.052	1.6294e-64	E16
Med10	0.366604	0.187	0.055	2.12735e-64	E16
Rsl1d1	0.333448	0.152	0.047	2.68713e-64	E16
Rpl29	0.390059	0.252	0.129	4.39619e-64	E16
Mea1	0.371673	0.176	0.052	5.13419e-64	E16
Yeats4	0.375961	0.167	0.044	8.12478e-64	E16
Riiad1	0.292641	0.144	0.048	8.41682e-64	E16
Polr2d	0.361421	0.168	0.049	1.32177e-63	E16
Mrps18c	0.268527	0.163	0.056	1.44256e-63	E16
Tbpl1	0.520499	0.14	0.027	2.38462e-63	E16
2310039H08Rik	0.34624	0.156	0.045	2.43765e-63	E16
Pdlim7	0.451296	0.147	0.029	2.80439e-63	E16
Ntsr2	-2.0446	0.008	0.31	3.5411e-63	E16
Ncl	0.325298	0.28	0.106	7.03823e-63	E16
Msi1	0.262197	0.148	0.061	2.19946e-62	E16
Arl6ip6	0.260863	0.16	0.06	2.89343e-62	E16
Mrpl18	0.280565	0.209	0.084	3.39212e-62	E16
Tox3	0.511811	0.138	0.023	3.41325e-62	E16
Pam16	0.285078	0.203	0.081	3.47597e-62	E16
Srp19	0.315258	0.235	0.09	3.95607e-62	E16
Tdg	0.373415	0.157	0.044	4.21494e-62	E16
Cnih2	0.273815	0.169	0.06	4.35215e-62	E16
Gm42418	-1.00098	0.046	0.15	4.46711e-62	E16
Arrdc3	0.401443	0.115	0.028	6.06297e-62	E16
Ict1	0.313029	0.201	0.074	7.76633e-62	E16
Ppig	0.258798	0.187	0.073	2.88119e-61	E16
Fam96b	0.327517	0.214	0.078	3.02605e-61	E16
Cks2	0.510261	0.11	0.017	3.08932e-61	E16
Ptp4a2	0.287266	0.183	0.065	3.30489e-61	E16
Bex4	0.332539	0.161	0.042	4.27878e-61	E16
Tvp23b	0.303299	0.164	0.062	6.15508e-61	E16
Scd2	-1.2884	0.35	0.592	7.32354e-61	E16
B9d1	0.306629	0.161	0.055	1.52962e-60	E16
Pdcd4	0.41755	0.185	0.064	2.00031e-60	E16
Xrn2	0.323762	0.154	0.053	3.86165e-60	E16
Sdhaf4	0.281722	0.204	0.079	6.27849e-60	E16
Spop	0.312714	0.155	0.054	6.92192e-60	E16
S100b	-1.57753	0.008	0.235	7.45802e-60	E16
Mrps17	0.271383	0.192	0.074	1.82016e-59	E16
Dbn1	0.410123	0.162	0.042	2.4398e-59	E16
Cyth2	0.423513	0.161	0.048	4.36013e-59	E16
Vps8	-1.18382	0.013	0.12	7.46142e-59	E16
Kcnk2	0.357332	0.166	0.057	1.18853e-58	E16
Pcif1	0.271317	0.156	0.056	1.99748e-58	E16
Rbmxl1	0.295671	0.164	0.055	6.85881e-58	E16
Smc6	0.287909	0.158	0.047	9.85739e-58	E16
Cby1	0.2865	0.184	0.072	1.70589e-57	E16
Smarce1	0.489951	0.157	0.035	1.82514e-57	E16
Fam49b	0.30205	0.162	0.054	3.58045e-57	E16
Mlc1	-1.07062	0.086	0.249	5.30157e-57	E16
Bola1	0.274898	0.17	0.064	5.66042e-57	E16
Otub1	0.285191	0.169	0.063	1.22486e-56	E16
S100a1	-1.06487	0.069	0.225	1.57587e-56	E16
Six3	0.484939	0.139	0.031	1.64198e-56	E16
Fam92a	0.292215	0.146	0.041	4.36131e-56	E16
Med30	0.316395	0.141	0.04	5.68762e-56	E16
Psap	-1.17418	0.24	0.449	7.98005e-56	E16
Trappc6b	0.321266	0.166	0.055	8.95425e-56	E16
Mkrn1	0.407371	0.154	0.044	1.05977e-55	E16
Mrpl21	0.292478	0.181	0.063	3.66229e-55	E16
Bex1	0.311961	0.153	0.04	5.70256e-55	E16
Mzt1	0.280808	0.152	0.048	8.6273e-55	E16
Cenpa	0.521111	0.103	0.016	9.42709e-55	E16
Ahsa1	0.301298	0.156	0.052	1.33463e-54	E16
Adrm1	0.307468	0.118	0.04	2.18412e-54	E16
mt-Co3	-1.05521	0.987	0.999	2.6525e-54	E16
Vps72	0.406121	0.135	0.037	3.11752e-54	E16
Polr1d	0.268976	0.201	0.079	4.744e-54	E16
Snrpc	0.263071	0.177	0.065	5.78671e-54	E16
H1fx	0.437805	0.135	0.022	5.80893e-54	E16
Tppp3	0.371777	0.131	0.035	5.97139e-54	E16
Pdcl3	0.356125	0.149	0.042	6.6089e-54	E16
Tlcd1	-1.01425	0.03	0.167	7.50773e-54	E16
Dph3	0.272926	0.166	0.06	1.01315e-53	E16
Hspb11	0.271169	0.135	0.047	1.5555e-53	E16
Apex1	0.360133	0.156	0.044	2.20999e-53	E16
Car2	-1.15569	0.012	0.153	3.40119e-53	E16
Paip1	0.304779	0.132	0.056	4.02227e-53	E16
Fscn1	0.335556	0.146	0.036	5.17789e-53	E16
Mbip	0.381705	0.124	0.031	5.41229e-53	E16
Prelid1	0.267561	0.156	0.054	6.43848e-53	E16
Lmnb1	0.429513	0.125	0.02	6.92276e-53	E16
Trappc1	0.295209	0.158	0.054	8.59565e-53	E16
Mfge8	-0.962379	0.145	0.287	1.10922e-52	E16
Meg3	0.352356	0.515	0.319	3.1971e-52	E16
mt-Cytb	-0.626025	0.981	0.992	3.43582e-52	E16
Nasp	0.396569	0.151	0.038	4.07722e-52	E16
Ift43	0.309875	0.13	0.039	4.98704e-52	E16
1500009L16Rik	0.27019	0.133	0.039	5.50869e-52	E16
H2afx	0.361691	0.116	0.03	1.04369e-51	E16
Fam183b	0.336911	0.114	0.038	1.50434e-51	E16
Sumo3	0.284917	0.16	0.056	1.91096e-51	E16
Zfp292	0.337108	0.149	0.045	2.18269e-51	E16
Eif2s1	0.302043	0.129	0.037	3.21456e-51	E16
Acin1	0.367653	0.17	0.059	3.42436e-51	E16
Ahsa2	0.38375	0.122	0.031	4.53378e-51	E16
Ssrp1	0.275967	0.136	0.044	4.80515e-51	E16
Brwd1	0.322961	0.135	0.043	7.28411e-51	E16
Ezh2	0.460441	0.138	0.026	8.506e-51	E16
Zfp462	0.278998	0.13	0.041	9.68086e-51	E16
Dusp1	0.373807	0.107	0.026	1.01176e-50	E16
Carhsp1	0.316407	0.159	0.059	1.12311e-50	E16
Eif3m	0.32937	0.152	0.045	2.41842e-50	E16
Fam104a	0.25502	0.209	0.086	2.75422e-50	E16
Slc6a1	-1.34305	0.065	0.27	2.95139e-50	E16
Actl6a	0.327078	0.127	0.036	4.08433e-50	E16
Cdc123	0.313039	0.134	0.042	4.58163e-50	E16
Zc3h15	0.297464	0.21	0.079	6.93007e-50	E16
Nsmce4a	0.262334	0.15	0.05	7.34624e-50	E16
Gm3764	-1.13003	0.163	0.336	7.49756e-50	E16
Grpel1	0.300827	0.175	0.063	1.39078e-49	E16
Adcyap1r1	-0.98198	0.038	0.162	1.61796e-49	E16
Odc1	0.264095	0.129	0.038	1.65977e-49	E16
Supt4a	0.255609	0.167	0.063	8.39172e-49	E16
Luzp2	-0.986855	0.054	0.192	9.8293e-49	E16
Ppie	0.318427	0.118	0.032	1.21266e-48	E16
Rnf2	0.261113	0.117	0.036	1.32969e-48	E16
Ppih	0.312026	0.106	0.022	2.02805e-48	E16
Tcf3	0.254353	0.116	0.041	3.20585e-48	E16
Tln1	0.317481	0.136	0.043	3.61438e-48	E16
Txndc17	0.250982	0.184	0.065	4.85737e-48	E16
Timp4	-1.02133	0.044	0.186	9.75564e-48	E16
Mettl10	0.289562	0.141	0.044	1.01442e-47	E16
Ythdc1	0.291782	0.147	0.049	2.21514e-47	E16
Rtf1	0.343144	0.182	0.064	2.36601e-47	E16
Ttc5	0.337851	0.141	0.047	2.38841e-47	E16
Grb10	0.391839	0.107	0.017	2.52949e-47	E16
Mt1	-1.85812	0.311	0.644	3.21976e-47	E16
Lmo1	0.428535	0.139	0.041	4.02746e-47	E16
Tnfaip8	-0.675142	0.035	0.111	8.58201e-47	E16
Naa20	0.279544	0.141	0.044	8.86528e-47	E16
Dazap1	0.312319	0.139	0.054	9.90768e-47	E16
Sfxn5	-1.1009	0.057	0.215	1.62559e-46	E16
Btg2	0.254473	0.138	0.054	2.79576e-46	E16
Ppa1	0.302218	0.149	0.046	3.91628e-46	E16
Ddx39	0.308842	0.107	0.025	6.82856e-46	E16
Brix1	0.316677	0.116	0.034	7.45533e-46	E16
Cdk2ap1	0.343845	0.146	0.045	1.20826e-45	E16
Gria2	-1.00494	0.139	0.279	1.21606e-45	E16
Mtx2	0.32063	0.132	0.036	2.00161e-45	E16
Timm17b	0.27434	0.153	0.052	2.06753e-45	E16
Gtf3c6	0.30394	0.131	0.037	2.67474e-45	E16
Efna5	0.345443	0.101	0.022	3.03296e-45	E16
Ncan	-0.914767	0.18	0.3	6.81141e-45	E16
Smc3	0.341702	0.138	0.038	8.51868e-45	E16
Ssbp3	0.274772	0.121	0.035	9.97724e-45	E16
Plagl1	0.428849	0.104	0.017	1.58207e-44	E16
Oard1	0.340418	0.114	0.031	1.60705e-44	E16
Snrpa	0.275583	0.122	0.04	1.70888e-44	E16
Trnau1ap	0.29851	0.131	0.044	3.10437e-44	E16
Cstb	0.281559	0.147	0.057	3.78697e-44	E16
Lyrm2	0.28274	0.131	0.041	4.47049e-44	E16
Tead2	0.341887	0.105	0.022	5.67843e-44	E16
Spg21	0.322974	0.113	0.03	6.03249e-44	E16
Rnf138	0.271066	0.123	0.042	6.29463e-44	E16
2020-03-05	0.359957	0.134	0.036	9.2674e-44	E16
Kdm6b	0.370524	0.123	0.041	1.06301e-43	E16
1110004E09Rik	0.255076	0.105	0.034	1.57957e-43	E16
Lyar	0.315363	0.105	0.021	2.35864e-43	E16
Acsbg1	-1.01328	0.059	0.198	3.21545e-43	E16
Cdc42se2	0.271635	0.137	0.05	4.11274e-43	E16
Idnk	0.32489	0.113	0.036	4.65302e-43	E16
Hmgn5	0.27148	0.111	0.03	4.98119e-43	E16
Ebna1bp2	0.273356	0.15	0.052	1.78678e-42	E16
Kansl2	0.264051	0.126	0.044	2.25643e-42	E16
Nt5dc2	0.277887	0.103	0.023	4.10248e-42	E16
E130114P18Rik	0.259531	0.16	0.078	5.95736e-42	E16
Trim9	-0.958042	0.051	0.178	8.94561e-42	E16
Trappc6a	0.297716	0.111	0.036	1.58601e-41	E16
Snx6	0.300149	0.136	0.042	3.71561e-41	E16
4921524J17Rik	0.323073	0.105	0.028	5.72159e-41	E16
Zrsr2	0.337582	0.116	0.025	1.16305e-40	E16
Gm16286	0.255258	0.118	0.038	1.46677e-40	E16
Glud1	-0.987119	0.145	0.292	5.38144e-40	E16
Hdgfrp3	0.25351	0.138	0.049	5.95188e-40	E16
Fgfr3	-1.23811	0.056	0.236	6.59535e-40	E16
Gtf2e2	0.292289	0.114	0.027	8.38144e-40	E16
Htra1	-1.44327	0.005	0.208	9.73655e-40	E16
Hist3h2a	0.267526	0.124	0.05	2.67962e-38	E16
Rgcc	-0.767644	0.158	0.24	4.47056e-38	E16
Gatm	-0.843526	0.066	0.159	5.35049e-38	E16
Prnp	-1.34144	0.079	0.275	8.68435e-38	E16
Gpm6a	-1.05124	0.282	0.469	9.97061e-38	E16
Ccnd1	0.292798	0.106	0.025	1.26976e-37	E16
Znrd1	0.28179	0.109	0.035	1.36995e-37	E16
Ntrk2	-1.21223	0.145	0.36	2.22867e-37	E16
Ubxn4	0.265772	0.158	0.063	2.78121e-37	E16
Anapc10	0.256704	0.11	0.034	4.70248e-37	E16
Aimp1	0.293775	0.14	0.047	9.76552e-37	E16
Tmem100	-0.729901	0.051	0.129	1.07542e-36	E16
Gm2a	-1.01362	0.034	0.168	1.39905e-36	E16
Tril	-1.07004	0.065	0.225	2.33932e-36	E16
Sugt1	0.321773	0.122	0.033	3.44865e-36	E16
Phyhipl	-0.954059	0.056	0.179	6.37965e-36	E16
Kif21a	0.314763	0.119	0.033	7.53433e-36	E16
Bzw2	0.31336	0.108	0.027	1.16786e-35	E16
Elavl2	0.266941	0.124	0.039	1.51493e-35	E16
Miat	0.294511	0.114	0.033	1.60819e-35	E16
Rp9	0.27889	0.13	0.042	2.55595e-35	E16
Tmeff1	0.28418	0.109	0.025	2.79583e-35	E16
Pigx	0.250976	0.126	0.048	8.49444e-35	E16
Smarcad1	0.258943	0.107	0.033	1.13326e-34	E16
Abhd3	-0.963464	0.008	0.132	2.45694e-34	E16
Gm26735	0.875123	0.145	0.02	1.13897e-33	E16
Limd2	0.278185	0.102	0.028	1.19291e-33	E16
Uqcr10	-0.340038	0.509	0.454	1.71566e-33	E16
Cald1	0.468102	0.114	0.017	4.18859e-33	E16
Med8	0.273509	0.105	0.03	5.2873e-33	E16
Ntmt1	0.262523	0.111	0.04	7.04105e-33	E16
Mt3	-0.487906	0.466	0.616	2.06398e-32	E16
Gm17750	0.298468	0.118	0.042	2.11163e-32	E16
Cnp	-0.857242	0.042	0.143	2.5077e-32	E16
Chchd10	-1.21304	0.051	0.225	3.196e-32	E16
Igfbp2	-0.844933	0.135	0.196	4.12423e-32	E16
Cxcl14	-1.21493	0.007	0.173	4.99195e-32	E16
Zmat2	0.262909	0.14	0.054	1.06952e-31	E16
Mbp	-1.23752	0.01	0.108	2.3677e-31	E16
Cfap36	0.257904	0.158	0.062	2.61587e-31	E16
Slc39a12	-1.03232	0.014	0.149	1.04019e-30	E16
Slc6a9	-0.971539	0.013	0.135	1.38621e-30	E16
Gapdh	-0.320237	0.323	0.284	6.68169e-30	E16
Ndrg2	-1.14878	0.274	0.51	3.16083e-29	E16
Phactr3	-0.690267	0.029	0.103	3.78195e-29	E16
Agt	-2.06663	0.002	0.305	6.15176e-29	E16
Gabrg1	-0.772382	0.016	0.104	6.84263e-29	E16
S1pr1	-1.14546	0.044	0.208	1.08615e-27	E16
Sdc3	-0.761588	0.032	0.104	1.61665e-27	E16
Eif3c	0.266919	0.153	0.053	2.62033e-27	E16
Alcam	-0.713701	0.044	0.126	1.02501e-25	E16
Btbd17	-0.721096	0.081	0.162	1.74013e-25	E16
Kcnj10	-1.01401	0.023	0.154	3.4105e-25	E16
Enho	-0.983058	0.043	0.172	5.654e-25	E16
Cmtm5	-0.727882	0.016	0.105	1.24223e-24	E16
Slc1a4	-0.711235	0.031	0.108	3.73375e-24	E16
Igsf1	-0.924847	0.012	0.125	2.26421e-23	E16
Cspg5	-0.797065	0.178	0.285	2.65714e-23	E16
Slc3a2	-0.756581	0.053	0.137	3.89436e-23	E16
Atp5b	-0.250999	0.338	0.281	7.84138e-23	E16
Rrbp1	-0.651634	0.066	0.14	1.40285e-22	E16
Nr2f2	0.293816	0.161	0.062	1.11423e-21	E16
Slc25a18	-0.76772	0.053	0.155	5.76792e-21	E16
Gstm1	-0.876071	0.109	0.221	6.48111e-21	E16
Lrp1	-0.751446	0.069	0.157	1.49123e-20	E16
Slc22a17	-0.711192	0.069	0.14	5.76504e-20	E16
Qk	-0.504526	0.375	0.404	7.98098e-20	E16
Sparc	-1.20199	0.192	0.378	1.28127e-19	E16
Sash1	-0.71002	0.023	0.112	2.52113e-19	E16
Mat2a	-0.280142	0.172	0.157	3.53801e-19	E16
Fxyd1	-0.955204	0.011	0.129	4.94701e-19	E16
Ogt	-0.330301	0.144	0.149	9.74569e-19	E16
Tmem229a	-0.696394	0.018	0.102	8.73628e-18	E16
F3	-1.03099	0.025	0.162	2.02201e-17	E16
Cadm2	-0.863642	0.061	0.17	2.1636e-17	E16
Gaa	-0.77852	0.04	0.11	2.4519e-17	E16
Tst	-0.732442	0.077	0.169	2.75786e-17	E16
Igfbpl1	0.846176	0.139	0.011	7.51346e-17	E16
Timp3	-0.954015	0.079	0.214	1.7859e-16	E16
Uqcr11	-0.364198	0.565	0.489	2.9967e-16	E16
Sdc4	-1.06275	0.011	0.149	3.2658e-16	E16
Tsc22d4	-0.81639	0.194	0.326	5.77917e-16	E16
Itih3	-1.7604	0.004	0.195	1.09192e-15	E16
Abca1	-0.637707	0.044	0.114	1.78639e-15	E16
Pnisr	-0.298681	0.278	0.25	2.59412e-15	E16
Gpr37l1	-1.78257	0.001	0.25	5.34382e-15	E16
Tspan3	-0.252423	0.37	0.312	5.62354e-15	E16
Cox7b	-0.270305	0.388	0.311	9.99642e-15	E16
S100a13	-0.700274	0.048	0.127	1.34401e-14	E16
Camk2g	-0.749551	0.047	0.139	2.64422e-14	E16
2310022B05Rik	-0.767715	0.104	0.208	4.99685e-14	E16
Asrgl1	-0.760583	0.124	0.214	1.00542e-13	E16
Dlgap1	-0.627185	0.03	0.101	1.12127e-13	E16
Nmt1	-0.479673	0.099	0.127	1.84593e-13	E16
Scrg1	-0.640188	0.045	0.12	2.37939e-13	E16
Tsc22d3	-0.320847	0.13	0.145	5.67655e-13	E16
Agl	-0.739345	0.056	0.121	7.25144e-13	E16
mt-Co1	-0.785025	0.994	0.998	1.18048e-12	E16
Olig1	-0.782937	0.072	0.165	1.74021e-12	E16
Gpm6b	-0.4843	0.43	0.44	3.32623e-12	E16
Ppp3ca	-0.34356	0.174	0.164	4.65765e-12	E16
Mt2	-1.58156	0.137	0.361	4.93055e-12	E16
Acsl6	-0.836939	0.02	0.129	1.56759e-11	E16
Hepacam	-0.791087	0.038	0.138	6.2763e-11	E16
Scg3	-0.692782	0.064	0.134	8.34101e-11	E16
Hmgcs1	-0.319454	0.321	0.287	5.57175e-10	E16
Agpat3	-0.608831	0.042	0.101	1.04188e-09	E16
App	-0.781242	0.142	0.203	1.07619e-09	E16
Plat	-0.549109	0.084	0.137	1.31633e-09	E16
Ttyh1	-0.860243	0.273	0.435	3.23247e-09	E16
Dfna5	-0.834959	0.126	0.24	3.77014e-09	E16
Adrbk2	-0.706327	0.034	0.118	1.0223e-08	E16
Cd63	-0.701294	0.31	0.425	1.11566e-08	E16
Itm2b	-0.778883	0.349	0.473	1.75406e-08	E16
Ctsd	-0.706815	0.084	0.166	4.12184e-08	E16
Glul	-1.04443	0.149	0.296	6.89313e-08	E16
mt-Nd1	-0.705917	0.983	0.994	9.95787e-08	E16
Spon1	-0.276151	0.107	0.109	1.09112e-07	E16
Elovl5	-0.698093	0.063	0.137	2.4714e-07	E16
Kif1a	-0.497742	0.086	0.106	4.78745e-07	E16
Dner	-0.664281	0.063	0.119	6.07833e-07	E16
Ssr3	-0.300337	0.15	0.14	6.43627e-07	E16
Trib2	-0.547539	0.082	0.131	1.16886e-06	E16
Cadm4	-0.56679	0.057	0.107	1.28006e-06	E16
Ddhd1	-0.74449	0.033	0.127	1.61284e-06	E16
Mpc1	-0.270802	0.29	0.256	1.97237e-06	E16
Fjx1	-0.597891	0.078	0.135	2.47551e-06	E16
S100a6	-0.611686	0.069	0.113	2.59459e-06	E16
Acsl3	-0.991242	0.051	0.18	3.0837e-06	E16
Agpat5	-0.611573	0.052	0.115	3.54458e-06	E16
Tmed10	-0.328167	0.182	0.17	3.91757e-06	E16
Lsamp	-0.765506	0.153	0.25	5.07069e-06	E16
Pcsk1n	-0.491264	0.347	0.33	8.85697e-06	E16
Laptm4a	-0.358345	0.367	0.329	1.5001e-05	E16
Tmem30a	-0.298216	0.153	0.131	1.50717e-05	E16
Ptn	-0.65961	0.611	0.829	1.76125e-05	E16
Selm	-0.42681	0.094	0.109	1.90668e-05	E16
Ddx17	-0.310065	0.143	0.132	1.91948e-05	E16
Ctsb	-0.686141	0.099	0.165	2.56087e-05	E16
Abat	-0.512212	0.058	0.107	9.90441e-05	E16
Camk2n1	-0.691374	0.053	0.123	0.000100711	E16
Cox6a1	-0.41151	0.454	0.411	0.000189163	E16
PISD	-0.383584	0.074	0.103	0.000249638	E16
Pura	-0.674162	0.074	0.13	0.00030443	E16
Snrnp70	-0.34653	0.168	0.165	0.000312856	E16
Shisa4	-0.54011	0.09	0.144	0.000498987	E16
Dclk1	-0.344977	0.177	0.171	0.000520948	E16
Dag1	-0.476582	0.1	0.134	0.000546538	E16
Ptch1	-0.498204	0.155	0.188	0.000614416	E16
Cltc	-0.281854	0.111	0.104	0.00102135	E16
Rorb	-0.633264	0.043	0.127	0.00122404	E16
Fam213a	-0.687465	0.1	0.168	0.00161435	E16
Clstn1	-0.586222	0.077	0.116	0.00177433	E16
Fam181b	-0.481215	0.071	0.114	0.00204606	E16
Chl1	-0.551219	0.092	0.122	0.00250422	E16
Nenf	-0.279801	0.188	0.151	0.00284241	E16
Pygb	-0.538508	0.057	0.109	0.00592081	E16
Fut9	-0.732788	0.098	0.185	0.0146058	E16
Itm2c	-0.891968	0.138	0.257	0.0178104	E16
Zfyve21	-0.414914	0.075	0.101	0.0206661	E16
Il18	-0.487521	0.058	0.103	0.0273324	E16
Emc7	-0.485811	0.15	0.18	0.0324675	E16
Canx	-0.413277	0.242	0.23	0.0326013	E16
Ddt	-0.543076	0.131	0.172	0.0368954	E16
Lamp1	-0.682577	0.254	0.321	0.0440255	E16
Myo6	-0.50853	0.066	0.121	0.0457535	E16
Atp2a2	-0.757023	0.123	0.202	0.0539179	E16
Hmgcr	-0.410437	0.106	0.123	0.0892165	E16
Pitpnc1	-0.610666	0.076	0.136	0.0970697	E16
Dbi	-0.323706	0.724	0.863	0.106882	E16
Msmo1	-0.659048	0.17	0.246	0.130435	E16
Ssr1	-0.252984	0.102	0.091	0.146729	E16
Saraf	-0.535666	0.152	0.181	0.174391	E16
Hacd3	-0.490938	0.055	0.103	0.183933	E16
Reep3	-0.321372	0.134	0.125	0.418854	E16
Chpt1	-0.597088	0.067	0.131	0.442608	E16
Lxn	-0.316165	0.262	0.292	0.561717	E16
Csrp1	-0.733601	0.019	0.111	0.613892	E16
Npas3	-0.647949	0.132	0.198	1	E16
Pmm1	-0.605763	0.114	0.172	1	E16
Grina	-0.58921	0.049	0.112	1	E16
Reep5	-0.606548	0.131	0.166	1	E16
Arxes1	-0.276061	0.106	0.094	1	E16
Fkbp2	-0.362049	0.159	0.149	1	E16
Adgrl3	-0.470888	0.088	0.112	1	E16
Cd9	-0.362792	0.239	0.251	1	E16
Slc27a1	-0.586436	0.063	0.126	1	E16
Tubb2a	-0.449542	0.286	0.273	1	E16
Ttc14	-0.409973	0.137	0.159	1	E16
Son	-0.469245	0.324	0.345	1	E16
Tecr	-0.349454	0.309	0.285	1	E16
Slitrk2	-0.47635	0.05	0.109	1	E16
Pcdh10	-0.519869	0.122	0.162	1	E16
Zfp36l2	-0.431313	0.101	0.139	1	E16
Hsdl2	-0.420235	0.078	0.102	1	E16
Rabac1	-0.531032	0.129	0.162	1	E16
Lamp2	-0.59925	0.077	0.133	1	E16
Prdx6	-0.593359	0.171	0.231	1	E16
Ahcyl1	-0.676005	0.073	0.148	1	E16
Ckb	-0.703439	0.467	0.552	1	E16
Ldhb	-0.473207	0.295	0.309	1	E16
Rgma	-0.533849	0.11	0.155	1	E16
Rps19	0.475324	0.956	0.718	5.65315e-172	E18
Rps27a	0.264388	0.772	0.56	1.97631e-171	E18
Rps15a	0.344222	0.797	0.553	4.64022e-170	E18
Ftl1	0.458546	0.963	0.746	2.78781e-164	E18
Rpl32	0.275831	0.829	0.624	6.49646e-153	E18
Rpl18a	0.422465	0.868	0.617	1.2904e-150	E18
Uba52	1.72561	0.824	0.237	1.63641e-149	E18
Rpl22l1	0.418374	0.762	0.486	1.46696e-143	E18
Apoe	-1.84452	0.536	0.751	4.53455e-135	E18
Ptma	0.468597	0.778	0.476	2.50498e-131	E18
mt-Co2	-0.464943	0.972	0.98	2.74994e-131	E18
Rps6	0.352224	0.703	0.464	2.6184e-129	E18
Rpl9	0.287449	0.731	0.525	1.15663e-118	E18
Rps14	0.378036	0.863	0.648	1.7347e-118	E18
Rpl35a	0.38008	0.76	0.506	7.74043e-117	E18
Rps5	0.362094	0.772	0.529	1.51768e-115	E18
Rps27	0.499615	0.919	0.69	1.23818e-114	E18
Rpl24	0.341641	0.804	0.571	3.79728e-110	E18
Rpl23	0.27583	0.719	0.511	1.50604e-109	E18
Rps11	0.337964	0.754	0.527	4.04617e-109	E18
H3f3b	0.732759	0.98	0.66	1.5126e-108	E18
Rps4x	0.305727	0.714	0.491	3.49494e-108	E18
Rps3a1	0.34258	0.691	0.472	2.02022e-101	E18
Rps16	0.336219	0.723	0.503	2.16808e-98	E18
H2afz	0.265037	0.479	0.336	5.47639e-96	E18
Rps9	0.331808	0.718	0.498	3.59226e-95	E18
Sumo2	0.284947	0.629	0.434	1.06887e-94	E18
Rpl11	0.333977	0.716	0.507	1.43572e-93	E18
Rps3	0.300461	0.674	0.461	4.18348e-93	E18
Rplp0	0.502986	0.724	0.45	1.27722e-83	E18
Sumo1	0.321796	0.474	0.309	1.2865e-80	E18
Rpl3	0.442424	0.728	0.48	1.60309e-79	E18
Rps25	0.281365	0.651	0.45	1.65512e-79	E18
Rpl14	0.376686	0.754	0.531	2.68157e-78	E18
Fau	0.332625	0.746	0.536	9.78085e-78	E18
Rps7	0.357326	0.7	0.467	2.42541e-75	E18
Dpysl2	-0.355385	0.23	0.296	5.76864e-75	E18
Gm10076	1.24653	0.724	0.239	3.68664e-71	E18
H2afv	0.453726	0.591	0.359	4.04041e-70	E18
Rpl36a	0.328063	0.675	0.467	8.17262e-70	E18
Rpl34	0.425963	0.778	0.533	1.48534e-69	E18
Rpl31	0.280987	0.689	0.522	2.7224e-69	E18
Erh	0.394678	0.621	0.388	2.17268e-68	E18
Rpl37	0.342285	0.865	0.684	2.20827e-68	E18
Rpl37a	0.452619	0.929	0.732	6.1155e-67	E18
Rps26	0.377187	0.629	0.427	3.63389e-66	E18
Cst3	-0.729415	0.762	0.859	1.31355e-65	E18
Naca	0.327954	0.507	0.334	1.30516e-64	E18
Hmgn1	0.464408	0.559	0.34	3.72692e-64	E18
Rpl13	0.549343	0.907	0.666	1.0812e-62	E18
Rpl27a	0.386396	0.772	0.57	2.03968e-61	E18
Rpl36	0.336241	0.74	0.539	1.41624e-59	E18
Btf3	0.259862	0.403	0.277	2.39948e-58	E18
Rpl7	0.331383	0.582	0.391	3.23931e-57	E18
Rpl10	0.291231	0.528	0.372	8.8411e-53	E18
Rps24	0.46828	0.727	0.484	1.06743e-52	E18
Rpl6	0.41688	0.726	0.512	9.06835e-52	E18
Ranbp1	0.3649	0.437	0.272	3.22227e-50	E18
Rpl10a	0.298487	0.513	0.362	4.98247e-50	E18
Gm8730	1.27532	0.362	0.096	1.32996e-49	E18
Hmgb1	0.391116	0.512	0.341	1.6828e-49	E18
Rps8	0.278157	0.697	0.516	4.04523e-49	E18
Npm1	0.364085	0.344	0.214	8.12087e-47	E18
Snrpe	0.25971	0.295	0.205	4.38724e-46	E18
Prdx2	0.334624	0.553	0.368	3.13343e-45	E18
Hnrnpa1	0.460207	0.357	0.196	3.76314e-45	E18
Hn1	0.327623	0.333	0.208	5.75732e-45	E18
Rpl22	0.298136	0.394	0.264	7.14127e-45	E18
Sub1	0.279426	0.573	0.417	1.62124e-44	E18
Ngfrap1	0.296798	0.416	0.286	6.28226e-43	E18
Rpl4	0.41886	0.517	0.34	9.60538e-43	E18
Sparcl1	-1.11124	0.297	0.547	1.62626e-42	E18
Eef1g	0.309768	0.469	0.313	3.29349e-42	E18
Hnrnpk	0.455608	0.599	0.386	3.19476e-41	E18
Tma7	0.406892	0.531	0.331	3.4367e-41	E18
Rbx1	0.330768	0.475	0.33	7.42062e-41	E18
Mt1	-0.878935	0.475	0.575	1.06982e-40	E18
Mest	0.32988	0.159	0.1	1.17739e-40	E18
Dnaja1	0.257479	0.372	0.264	2.19624e-40	E18
Eif1	0.292005	0.75	0.568	3.33603e-40	E18
mt-Nd2	-0.756066	0.611	0.769	3.98145e-40	E18
Cdk4	0.323472	0.255	0.167	1.13399e-38	E18
Tceb2	0.331606	0.649	0.461	1.83036e-38	E18
Rps29	0.288903	0.947	0.851	2.98928e-38	E18
Dlk1	0.455205	0.189	0.114	6.62235e-38	E18
Rpl28	0.253216	0.566	0.419	4.94733e-37	E18
Sox11	0.273127	0.223	0.156	5.56288e-37	E18
Marcksl1	0.318981	0.497	0.328	6.12318e-37	E18
Snrpf	0.364895	0.34	0.219	7.54821e-37	E18
Serf2	0.44012	0.811	0.574	1.58135e-35	E18
Sec61b	0.262521	0.273	0.202	2.13928e-35	E18
Hmgn3	0.394862	0.476	0.32	2.44465e-35	E18
Grcc10	1.0347	0.321	0.088	2.04204e-34	E18
Hmgn2	0.807961	0.543	0.24	1.41796e-33	E18
Hes1	0.420614	0.409	0.272	1.63943e-33	E18
Snrpd2	0.291471	0.393	0.269	3.04815e-33	E18
mt-Nd3	-0.801175	0.265	0.426	2.1331e-32	E18
Gm10320	0.561312	0.115	0.025	8.33912e-32	E18
Tuba1a	0.29569	0.75	0.577	1.10671e-31	E18
Rpl41	0.587518	0.988	0.89	1.59023e-31	E18
Gm10116	1.25406	0.432	0.096	1.69311e-31	E18
Ybx1	0.440115	0.598	0.376	5.41487e-31	E18
2700094K13Rik	0.273476	0.227	0.154	8.07317e-31	E18
Tubb5	0.419997	0.486	0.313	8.8163e-31	E18
Vim	0.541701	0.305	0.156	1.02088e-30	E18
Calm1	0.382508	0.67	0.468	2.11169e-30	E18
Ube2d3	0.261689	0.329	0.242	4.41109e-30	E18
Eif4g2	0.256126	0.431	0.317	6.3078e-30	E18
Paip2	0.401106	0.354	0.232	8.30895e-30	E18
Tceb1	0.280247	0.316	0.217	3.02657e-29	E18
Slc6a11	-1.51482	0.177	0.46	4.86019e-29	E18
Rps18	0.664066	0.805	0.466	6.67656e-29	E18
Eno1	1.01658	0.497	0.199	6.80656e-29	E18
Cdkn1c	0.345514	0.127	0.086	3.84123e-28	E18
Eif3f	0.324441	0.346	0.233	4.79282e-28	E18
Atpif1	0.320739	0.587	0.402	6.05191e-28	E18
Polr2k	0.360945	0.315	0.195	1.9018e-27	E18
Btf3l4	0.262996	0.216	0.156	1.94353e-27	E18
Oaz1	0.25541	0.641	0.483	1.54815e-26	E18
Fkbp3	0.37262	0.285	0.176	1.9762e-26	E18
Rpl29	0.685249	0.318	0.131	4.84831e-26	E18
Sec61g	0.518823	0.666	0.41	6.62974e-26	E18
Nedd8	0.264291	0.434	0.326	6.9354e-26	E18
Hspa8	0.318953	0.64	0.478	1.04407e-25	E18
mt-Nd1	-0.371716	0.993	0.991	2.54116e-25	E18
mt-Atp8	-0.810849	0.265	0.354	3.82816e-25	E18
Hmgb2	0.441079	0.236	0.131	1.47597e-24	E18
Gstp1	0.736516	0.158	0.032	1.89496e-24	E18
Bex2	0.308641	0.381	0.25	3.56499e-24	E18
Psmb6	0.264273	0.391	0.283	1.03478e-23	E18
Ube2e3	0.279026	0.205	0.145	2.10115e-23	E18
Eif3e	0.549037	0.303	0.17	8.40276e-23	E18
Eif3k	0.435836	0.319	0.188	2.13428e-22	E18
Rpl23a	0.478137	0.772	0.53	2.78684e-22	E18
Gng5	0.348073	0.609	0.437	5.45006e-22	E18
Sox4	0.327451	0.276	0.183	8.70247e-22	E18
Hist3h2ba	0.259111	0.149	0.099	1.38569e-21	E18
Pdcd5	0.270808	0.384	0.27	1.4299e-21	E18
Bloc1s1	0.669121	0.197	0.066	2.31629e-21	E18
Ube2s	0.298588	0.206	0.144	1.2762e-20	E18
Tmed2	0.291265	0.369	0.259	1.93135e-20	E18
Pgk1	0.784352	0.148	0.026	2.07611e-20	E18
Slirp	0.264655	0.263	0.185	2.36333e-20	E18
Sarnp	0.355576	0.292	0.187	4.20418e-20	E18
Serf1	0.379272	0.356	0.224	4.22272e-20	E18
Nkx2-1	0.268825	0.122	0.08	7.24059e-20	E18
Ube2d2a	0.307388	0.308	0.211	9.08637e-20	E18
Eif4a1	0.354489	0.364	0.237	9.34523e-20	E18
Psip1	0.303947	0.261	0.173	1.58346e-19	E18
Morf4l1	0.502997	0.567	0.355	1.94855e-19	E18
Ywhaq	0.390602	0.439	0.275	2.40055e-19	E18
Ndufb9	-0.286369	0.307	0.346	6.46251e-19	E18
Arf5	0.26745	0.39	0.28	1.36037e-18	E18
Selm	0.58697	0.154	0.096	2.92119e-18	E18
mt-Co1	-0.401675	0.997	0.997	5.8723e-18	E18
Ewsr1	0.263227	0.209	0.156	6.84995e-18	E18
Arpp19	0.312003	0.327	0.228	7.24064e-18	E18
Rpl21	0.312043	0.59	0.42	1.66042e-17	E18
Rpl38	0.39397	0.839	0.654	2.12698e-17	E18
Rps2	0.326045	0.598	0.419	2.4266e-17	E18
Atp1a2	-1.61419	0.177	0.425	5.52918e-17	E18
Gpbp1	0.263216	0.164	0.123	5.61355e-17	E18
Cacybp	0.333793	0.212	0.135	6.53384e-17	E18
Calm2	0.406817	0.587	0.398	7.00196e-17	E18
H1f0	0.629118	0.338	0.169	2.08114e-16	E18
D8Ertd738e	0.276775	0.353	0.259	2.88075e-16	E18
Mrps33	0.292497	0.412	0.29	4.03963e-16	E18
Ost4	0.298178	0.315	0.219	4.10404e-16	E18
Ppdpf	0.297267	0.271	0.197	8.17406e-16	E18
Gm10020	0.835623	0.166	0.025	1.563e-15	E18
Bcan	-0.87502	0.183	0.35	1.77326e-15	E18
Marf1	0.665347	0.162	0.048	2.38689e-15	E18
Cfl1	0.258007	0.527	0.391	3.62056e-15	E18
Prmt1	0.438657	0.29	0.16	4.51517e-15	E18
Zfp422	0.330902	0.184	0.119	4.846e-15	E18
H2afy	0.271299	0.179	0.131	9.04639e-15	E18
Ramp1	-0.680667	0.189	0.328	1.00984e-14	E18
Insig1	-0.42609	0.066	0.133	1.28859e-14	E18
Ubl5	0.345491	0.466	0.315	1.45238e-14	E18
Dpy30	0.349497	0.215	0.136	2.07427e-14	E18
Maged1	0.299698	0.35	0.238	2.9611e-14	E18
Cetn3	0.411125	0.328	0.196	3.6842e-14	E18
Atp1b2	-1.07389	0.18	0.364	4.11071e-14	E18
Vapa	0.319622	0.375	0.256	6.62638e-14	E18
Fam204a	0.322514	0.163	0.11	1.07746e-13	E18
C1d	0.310194	0.277	0.19	1.41172e-13	E18
Spcs2	0.388415	0.435	0.291	1.73971e-13	E18
Wsb1	-0.355022	0.075	0.137	2.44463e-13	E18
mt-Nd4	-0.57153	0.908	0.94	3.20524e-13	E18
Arl4a	0.389237	0.148	0.093	3.83161e-13	E18
Swi5	0.297704	0.337	0.242	5.06496e-13	E18
Tomm7	0.455426	0.503	0.321	5.2215e-13	E18
Malat1	-0.601992	0.964	0.815	8.88034e-13	E18
Gtf2h5	0.252119	0.291	0.207	1.19589e-12	E18
Med28	0.322089	0.228	0.153	1.24523e-12	E18
Hnrnpf	0.398016	0.301	0.193	1.48591e-12	E18
Sepw1	0.287808	0.561	0.421	1.96215e-12	E18
Pafah1b3	0.298097	0.151	0.096	2.11454e-12	E18
Tm2d1	0.298716	0.251	0.175	5.87286e-12	E18
Gm8797	1.10862	0.72	0.263	9.63712e-12	E18
Bzw1	0.264715	0.233	0.165	1.58561e-11	E18
Fkbp1a	0.269715	0.314	0.22	1.70104e-11	E18
Pkig	0.288318	0.163	0.115	2.14098e-11	E18
Pomp	0.418431	0.397	0.243	2.51133e-11	E18
Ap3s1	0.280692	0.268	0.186	2.74751e-11	E18
Gm6563	0.703978	0.155	0.034	3.57898e-11	E18
Atp5e	0.352331	0.661	0.477	3.66413e-11	E18
Snrpg	0.68774	0.477	0.236	4.18566e-11	E18
Id2	-0.935591	0.06	0.212	4.87277e-11	E18
Atp6v1g1	0.373743	0.42	0.295	1.21452e-10	E18
Cbx3	0.341648	0.428	0.298	1.90323e-10	E18
Mrps14	0.334524	0.321	0.219	2.01637e-10	E18
Sfxn5	-0.470472	0.112	0.186	2.21091e-10	E18
Luc7l3	-0.333746	0.105	0.18	2.42984e-10	E18
Pla2g7	-1.1201	0.045	0.215	2.51071e-10	E18
Cnbp	0.302165	0.271	0.189	2.77506e-10	E18
Chchd1	0.305376	0.24	0.157	3.23801e-10	E18
Ppp1ca	0.296051	0.269	0.183	3.5103e-10	E18
Ptp4a1	0.351539	0.245	0.151	4.36083e-10	E18
Srsf10	0.322726	0.199	0.136	6.50259e-10	E18
Cct5	0.258408	0.17	0.113	1.12256e-09	E18
Psmb3	0.259956	0.284	0.197	1.16404e-09	E18
Cirbp	0.295517	0.279	0.198	1.22342e-09	E18
Stmn1	0.60994	0.461	0.238	1.36908e-09	E18
Coa3	0.310502	0.308	0.204	1.52687e-09	E18
Aqp4	-1.22474	0.042	0.227	2.30437e-09	E18
Fgfbp3	0.561956	0.223	0.11	4.31353e-09	E18
Rpl27	0.570127	0.53	0.297	4.77075e-09	E18
Adgrg1	-0.534927	0.104	0.205	6.20639e-09	E18
1810037I17Rik	0.343484	0.512	0.369	7.68456e-09	E18
Park7	0.277674	0.371	0.263	1.19303e-08	E18
Ywhae	0.427076	0.702	0.477	1.60596e-08	E18
Mt2	-0.878975	0.206	0.321	2.83369e-08	E18
Sfr1	0.295382	0.186	0.125	3.16555e-08	E18
Ube2v2	0.320116	0.292	0.2	4.56238e-08	E18
Slit2	0.674223	0.191	0.091	6.0807e-08	E18
Hnrnpr	0.270383	0.189	0.143	6.95263e-08	E18
Ndufc1	0.351251	0.513	0.346	9.99063e-08	E18
Slc1a2	-1.73873	0.088	0.358	1.19839e-07	E18
Lamtor2	0.289666	0.306	0.212	1.23684e-07	E18
Mif	0.392501	0.414	0.269	1.54948e-07	E18
Eif4e	0.256141	0.183	0.126	1.62847e-07	E18
Rheb	0.297815	0.307	0.211	1.66097e-07	E18
Snrpd3	0.270895	0.187	0.136	1.89912e-07	E18
Fos	0.531755	0.396	0.189	2.55802e-07	E18
Rpa3	0.337863	0.171	0.105	4.88428e-07	E18
Pcp4	0.538983	0.364	0.204	5.55268e-07	E18
Mrpl54	0.250201	0.172	0.116	6.87112e-07	E18
Anapc13	0.337504	0.338	0.226	8.52675e-07	E18
Gnas	0.253511	0.44	0.326	9.79104e-07	E18
Pnisr	-0.342938	0.182	0.271	1.0931e-06	E18
Arl3	0.294453	0.258	0.177	1.48638e-06	E18
Mrpl42	0.28078	0.311	0.214	1.85334e-06	E18
Psmb4	0.266863	0.203	0.148	2.40457e-06	E18
Mat2a	-0.396711	0.097	0.173	2.72852e-06	E18
Car2	-0.81901	0.035	0.132	3.49611e-06	E18
Crip2	0.397238	0.265	0.166	4.50738e-06	E18
Ccnd2	0.399852	0.192	0.108	4.93788e-06	E18
mt-Co3	-0.577711	0.997	0.996	7.39342e-06	E18
Hsp90aa1	0.317293	0.325	0.224	7.54273e-06	E18
Rps26-ps1	1.00511	0.324	0.097	8.84052e-06	E18
Timp4	-0.611259	0.077	0.163	9.54971e-06	E18
Sepp1	-1.07323	0.135	0.338	1.098e-05	E18
Sdc4	-0.680222	0.037	0.128	1.41091e-05	E18
Trmt112	0.257308	0.157	0.109	1.42214e-05	E18
Id4	0.599488	0.252	0.14	1.44112e-05	E18
Cd24a	0.332978	0.136	0.08	1.66579e-05	E18
Pfn1	0.511784	0.468	0.285	1.6787e-05	E18
Jund	0.747059	0.315	0.145	1.68485e-05	E18
Vbp1	0.250377	0.152	0.104	1.82425e-05	E18
Myl12a	0.319969	0.149	0.092	1.88894e-05	E18
Sptssa	0.306834	0.266	0.179	2.17449e-05	E18
Ogt	-0.442496	0.08	0.161	2.39676e-05	E18
Cldn10	-1.09638	0.046	0.231	2.89568e-05	E18
Hypk	0.437361	0.256	0.147	3.52078e-05	E18
Slc25a4	0.325687	0.592	0.429	3.99605e-05	E18
Ldhb	-0.463786	0.232	0.319	3.99777e-05	E18
Cnn3	0.315361	0.312	0.223	7.3223e-05	E18
Ube2n	0.476333	0.287	0.173	8.7798e-05	E18
S100a16	-0.63703	0.119	0.216	0.000126524	E18
Cops6	0.280741	0.19	0.126	0.00013361	E18
Elavl1	0.304255	0.171	0.11	0.000135861	E18
Krt10	0.319159	0.101	0.088	0.000244899	E18
Jun	0.579357	0.226	0.115	0.000245876	E18
Ntrk2	-0.487467	0.221	0.321	0.00050751	E18
Pcdh17	-0.615425	0.111	0.194	0.000514573	E18
Ddx17	-0.306691	0.089	0.143	0.000591479	E18
4933434E20Rik	0.544512	0.136	0.074	0.000663167	E18
Ttc14	-0.463801	0.081	0.167	0.000769667	E18
Hnrnpa3	0.501303	0.385	0.231	0.000916	E18
Hbb-bt	0.617854	0.127	0.1	0.000953188	E18
Slc4a4	-1.3433	0.086	0.31	0.000954798	E18
Skp1a	0.281682	0.237	0.162	0.000975703	E18
Msi2	-0.298579	0.074	0.141	0.00143569	E18
S100a1	-0.478097	0.113	0.198	0.00207165	E18
H2-Ke6	0.252339	0.166	0.114	0.00210564	E18
Slc1a3	-0.883634	0.318	0.465	0.00214719	E18
Pantr1	0.468131	0.324	0.23	0.00234372	E18
Sh3bgrl3	0.299001	0.226	0.145	0.00275254	E18
Ppp1r11	0.316119	0.17	0.112	0.00312099	E18
Snrnp70	-0.367707	0.105	0.177	0.00339054	E18
Tpm4	0.319982	0.103	0.059	0.0036679	E18
Cdc42	0.26551	0.303	0.218	0.00482168	E18
Gja1	-1.27032	0.132	0.387	0.00547475	E18
Pcbp2	0.372157	0.302	0.19	0.00655812	E18
Mrpl33	0.325844	0.337	0.226	0.00658065	E18
Rmst	0.602485	0.172	0.099	0.00659078	E18
Mllt11	0.311459	0.203	0.131	0.00712819	E18
Pfn2	0.313927	0.448	0.314	0.00725328	E18
Xrn2	0.253324	0.102	0.075	0.0077316	E18
Sdcbp	0.288984	0.177	0.114	0.00876774	E18
Ccdc34	0.52943	0.223	0.121	0.0100277	E18
2310039H08Rik	0.263662	0.107	0.068	0.0109397	E18
B9d1	0.256613	0.116	0.076	0.0109718	E18
Acsbg1	-0.617053	0.086	0.177	0.0115597	E18
Fam136a	0.31147	0.101	0.061	0.0142336	E18
Trim9	-0.510266	0.083	0.157	0.015288	E18
PISD	-0.29219	0.06	0.102	0.0248367	E18
Tsc22d3	-0.283253	0.098	0.149	0.0293828	E18
D1Ertd622e	0.45865	0.132	0.068	0.0301401	E18
1810022K09Rik	0.391815	0.149	0.084	0.0374631	E18
Atxn7l3b	0.272677	0.36	0.255	0.0482616	E18
Rab14	0.266483	0.249	0.182	0.0566826	E18
Mfap2	0.439336	0.117	0.065	0.0907387	E18
Gm10709	0.817289	0.527	0.219	0.0999617	E18
Tmem47	0.367308	0.328	0.247	0.104356	E18
Glo1	0.534564	0.357	0.207	0.106096	E18
Cd9	0.262449	0.338	0.231	0.107133	E18
Ncan	-0.457438	0.196	0.283	0.131824	E18
Gatm	-0.43234	0.097	0.142	0.178802	E18
Cox6a1	-0.265593	0.395	0.428	0.183197	E18
Tril	-0.665907	0.092	0.201	0.18464	E18
Gdi2	0.328029	0.194	0.126	0.185556	E18
Hbb-bs	1.46104	0.625	0.323	0.194369	E18
Ptprz1	-0.710302	0.432	0.576	0.228172	E18
Egr1	0.365206	0.131	0.066	0.235576	E18
Tmsb10	0.848424	0.838	0.437	0.236114	E18
Glud1	-0.480386	0.187	0.267	0.311717	E18
Agt	-1.83414	0.014	0.268	0.321646	E18
Mfge8	-0.432719	0.188	0.262	0.325153	E18
Dfna5	-0.344029	0.171	0.219	0.33142	E18
Dynlrb1	0.25433	0.33	0.244	0.376677	E18
Phyhipl	-0.491511	0.09	0.158	0.390617	E18
Apc	-0.277284	0.067	0.104	0.490823	E18
Hif1a	-0.271183	0.057	0.105	0.50689	E18
Sfrp1	0.525613	0.135	0.056	0.54632	E18
Tspan6	0.259174	0.175	0.114	0.640238	E18
Rps18-ps3	0.482985	0.198	0.089	0.738765	E18
Ndufa12	0.316828	0.446	0.317	0.778346	E18
Arxes2	-0.425562	0.138	0.211	0.866607	E18
Tlcd1	-0.701582	0.05	0.147	0.931942	E18
Hba-a1	1.5108	0.426	0.221	1	E18
Mmd2	-0.641224	0.21	0.341	1	E18
Clk1	-0.362338	0.048	0.109	1	E18
Nol7	0.270548	0.163	0.11	1	E18
Cd81	-0.329497	0.686	0.754	1	E18
Rrbp1	-0.403472	0.067	0.131	1	E18
Slc6a9	-0.740811	0.025	0.118	1	E18
Rcn1	0.409301	0.123	0.066	1	E18
Hepacam	-0.434458	0.058	0.122	1	E18
Ptch1	-0.373872	0.121	0.191	1	E18
Rtn3	-0.353282	0.214	0.271	1	E18
Slc7a10	-1.18851	0.032	0.214	1	E18
Ntsr2	-1.79146	0.02	0.272	1	E18
Tspan12	0.425698	0.195	0.099	1	E18
Gm2000	0.837849	0.428	0.143	1	E18
Ahsa1	0.253096	0.113	0.072	1	E18
Fundc2	0.40494	0.154	0.082	1	E18
Timp3	-0.491948	0.107	0.192	1	E18
Ldha	0.670778	0.326	0.149	1	E18
Serinc1	-0.388592	0.134	0.2	1	E18
Ntm	-1.2769	0.088	0.297	1	E18
Cspg5	-0.326321	0.218	0.265	1	E18
Fam162a	0.30966	0.161	0.111	1	E18
Polr2i	0.25971	0.209	0.14	1	E18
Rsrp1	-0.40442	0.191	0.285	1	E18
Calr	-0.257615	0.182	0.225	1	E18
Aldoc	-0.997085	0.182	0.409	1	E18
Chchd6	0.269919	0.111	0.068	1	E18
2610301B20Rik	0.312658	0.104	0.065	1	E18
Aldoa	0.314231	0.324	0.233	1	E18
S100b	-1.36122	0.018	0.206	1	E18
Ier2	0.632194	0.294	0.134	1	E18
Ncam1	-0.548237	0.134	0.226	1	E18
Tnc	0.441123	0.118	0.046	1	E18
Mlc1	-0.584134	0.124	0.222	1	E18
Cetn2	0.440701	0.189	0.102	1	E18
Hmgcs1	0.264002	0.375	0.28	1	E18
Anp32a	0.349601	0.185	0.121	1	E18
Riiad1	0.863913	0.162	0.056	1	E18
Cnp	-0.512803	0.063	0.127	1	E18
1500009L16Rik	0.296682	0.101	0.056	1	E18
mt-Nd5	-0.549841	0.252	0.352	1	E18
Nptn	-0.424509	0.069	0.121	1	E18
Pcsk1n	-0.292572	0.3	0.341	1	E18
Nrxn1	-0.932091	0.104	0.262	1	E18
Luzp2	-0.737969	0.065	0.174	1	E18
Smarcc1	0.340854	0.126	0.072	1	E18
Elof1	0.460324	0.206	0.125	1	E18
Fxyd1	-0.679162	0.024	0.112	1	E18
Slc6a1	-1.04644	0.076	0.244	1	E18
Rorb	-0.337488	0.058	0.114	1	E18
Nrarp	-0.309855	0.103	0.151	1	E18
Rpl6l	0.443116	0.146	0.067	1	E18
Slc25a18	-0.357158	0.08	0.138	1	E18
Asrgl1	-0.304818	0.155	0.197	1	E18
Fut9	-0.618761	0.075	0.179	1	E18
Clu	-1.58317	0.114	0.432	1	E18
Htra1	-1.25015	0.016	0.182	1	E18
S100a13	-0.39825	0.066	0.115	1	E18
Tmem258	0.479588	0.346	0.195	1	E18
Huwe1	0.332226	0.144	0.085	1	E18
Gabbr1	-0.600012	0.137	0.259	1	E18
Itih3	-1.57792	0.01	0.171	1	E18
Pura	-0.51517	0.052	0.127	1	E18
Adgrl3	-0.422974	0.049	0.117	1	E18
Gm11808	0.744132	0.335	0.127	1	E18
Nop10	0.455633	0.328	0.197	1	E18
Gde1	-0.256087	0.091	0.125	1	E18
Pdpn	0.422976	0.159	0.088	1	E18
Rgma	-0.441665	0.079	0.156	1	E18
Tpbg	0.30763	0.102	0.064	1	E18
Slc24a5	0.294253	0.179	0.097	1	E18
Hsd17b10	0.300015	0.211	0.136	1	E18
Clic1	0.526349	0.158	0.077	1	E18
Puf60	0.303549	0.214	0.133	1	E18
Slc39a12	-0.773517	0.027	0.131	1	E18
Pcdh10	-0.429566	0.096	0.162	1	E18
Tmem256	0.252801	0.451	0.348	1	E18
Fdps	0.317335	0.171	0.101	1	E18
Ap2m1	0.387025	0.244	0.143	1	E18
Clcn3	-0.278592	0.088	0.124	1	E18
Ndrg2	-0.663121	0.337	0.47	1	E18
H3f3b	-0.264247	0.721	0.71	0	P4
Rps19	-0.328469	0.648	0.763	0	P4
Rps15a	-0.383441	0.362	0.607	0	P4
Ptma	-0.515916	0.327	0.537	0	P4
Rpl32	-0.51647	0.399	0.674	0	P4
Rps14	-0.659139	0.373	0.703	0	P4
Rpl13	-0.683124	0.387	0.726	0	P4
Ftl1	-0.739362	0.509	0.799	0	P4
Rpl18a	-0.792633	0.352	0.677	0	P4
mt-Atp6	0.348355	1	0.999	1.5591e-303	P4
Rps5	-0.642903	0.28	0.587	4.09865e-286	P4
Rps23	-0.314079	0.377	0.636	6.85079e-280	P4
Rpl24	-0.290063	0.381	0.624	2.92273e-274	P4
Rpl35a	-0.334464	0.316	0.562	3.5117e-262	P4
Rps11	-0.256028	0.357	0.577	6.78401e-261	P4
Rps6	-0.715265	0.208	0.522	5.99145e-258	P4
Rpl9	-0.684209	0.228	0.58	1.94237e-249	P4
Rpl27a	-0.282061	0.367	0.618	3.14682e-245	P4
Rps4x	-0.690953	0.216	0.547	8.12063e-245	P4
Tmsb4x	-0.657612	0.366	0.71	4.64923e-242	P4
Rplp0	-0.731501	0.211	0.513	2.16466e-241	P4
Rps16	-0.543823	0.256	0.557	5.96845e-240	P4
Rpl23	-0.313651	0.313	0.56	1.2035e-235	P4
Rpl3	-0.666588	0.208	0.541	1.38101e-232	P4
Rpl14	-0.90205	0.188	0.592	3.08077e-229	P4
Rpl11	-0.605948	0.242	0.561	6.75549e-229	P4
Rps3a1	-0.564582	0.23	0.526	1.38551e-228	P4
Fau	-0.488734	0.284	0.589	4.7171e-227	P4
Rps7	-0.566412	0.226	0.523	3.70022e-213	P4
Rpl6	-0.776699	0.203	0.57	1.88913e-211	P4
Rpl35	0.412437	0.708	0.591	1.55934e-210	P4
Rps13	-0.394609	0.248	0.507	7.52407e-206	P4
Rps24	-0.397934	0.27	0.54	1.16913e-204	P4
Rpl26	-0.357617	0.294	0.554	1.17314e-198	P4
Rps3	-0.663964	0.196	0.515	5.67711e-198	P4
Rpl39	0.265837	0.6	0.691	1.45856e-193	P4
Rpl13a	-0.294861	0.336	0.61	5.98106e-193	P4
Rps8	-0.390703	0.275	0.563	1.0357e-185	P4
Eif1	-0.424895	0.271	0.62	5.42525e-185	P4
Rpl17	-0.836643	0.16	0.525	1.41668e-184	P4
Rpl8	-0.389692	0.234	0.511	4.07106e-174	P4
Rpl19	-0.34002	0.263	0.545	5.9256e-173	P4
H2afz	-0.587679	0.145	0.374	1.31253e-172	P4
Rps15	-0.464464	0.24	0.534	2.44541e-162	P4
H2afv	-0.32499	0.179	0.411	4.41483e-156	P4
Calm1	-0.430812	0.233	0.518	3.02002e-149	P4
Rps29	0.522613	0.868	0.866	3.71318e-149	P4
Rpl7	-0.427056	0.182	0.438	1.22421e-145	P4
Rpl23a	0.314577	0.518	0.572	2.96213e-145	P4
Ybx1	-0.359823	0.189	0.427	8.39007e-140	P4
Hmgn1	-0.384894	0.142	0.391	1.91489e-137	P4
Hspa8	-0.310456	0.24	0.522	3.356e-137	P4
Oaz1	-0.736701	0.156	0.532	3.58149e-137	P4
Slc6a11	0.449059	0.492	0.41	1.88847e-136	P4
Hmgn2	-0.290223	0.15	0.297	1.71986e-135	P4
Hbb-bs	-2.56888	0.02	0.395	5.9497e-130	P4
Rpl10	-0.326633	0.175	0.412	1.15441e-128	P4
Sub1	-0.307375	0.202	0.458	2.54779e-127	P4
Cox7c	0.344991	0.546	0.665	1.04948e-126	P4
Tubb5	-0.328698	0.17	0.352	5.34305e-126	P4
Rpl28	-0.391345	0.18	0.46	8.18197e-126	P4
Prdx2	-0.388988	0.161	0.413	3.66661e-125	P4
Apoe	-0.758244	0.806	0.711	1.20242e-123	P4
Rps2	-0.418395	0.196	0.464	4.4822e-123	P4
Cox4i1	-0.510701	0.234	0.599	8.38962e-122	P4
Rpl10a	-0.383681	0.162	0.401	1.63871e-121	P4
Naca	-0.606185	0.115	0.379	8.01208e-121	P4
Rpl4	-0.471235	0.137	0.384	4.45657e-120	P4
Rps28	0.632938	0.679	0.636	9.6756e-120	P4
Dynll1	-0.427245	0.203	0.502	2.34425e-119	P4
Sumo1	-0.32174	0.129	0.349	7.11271e-119	P4
Hba-a1	-2.20763	0.015	0.27	7.90143e-119	P4
Rpl21	-0.536036	0.162	0.466	3.69971e-115	P4
Chchd2	-0.891058	0.136	0.542	1.01136e-112	P4
Tma7	-0.319808	0.146	0.377	7.50231e-110	P4
Stmn1	-0.432821	0.125	0.284	4.2513e-105	P4
Pfdn5	-0.49503	0.138	0.412	1.41843e-101	P4
Eef1g	-0.488853	0.113	0.353	1.06037e-99	P4
Rbx1	-0.405661	0.128	0.369	1.12192e-95	P4
Hsp90ab1	-0.337685	0.161	0.401	4.0809e-94	P4
Btf3	-0.377528	0.104	0.311	7.62028e-91	P4
Rpsa	-0.672158	0.133	0.424	5.58566e-90	P4
Gm10260	0.393676	0.309	0.313	5.65545e-89	P4
Rpl18	-0.835516	0.075	0.372	3.95225e-83	P4
Nedd8	-0.276499	0.142	0.357	1.21076e-79	P4
Hn1	-0.473773	0.07	0.239	7.73019e-79	P4
Dnaja1	-0.346421	0.092	0.294	3.10109e-77	P4
Npm1	-0.445211	0.069	0.246	6.05916e-76	P4
Uqcrb	0.389744	0.295	0.416	5.66302e-72	P4
Psmb6	-0.4198	0.098	0.314	7.44749e-72	P4
Ran	-0.341207	0.082	0.248	1.5207e-70	P4
Gm10709	0.253646	0.205	0.272	1.798e-70	P4
Psmb1	-0.288001	0.114	0.305	6.63259e-70	P4
Rbm39	-0.418554	0.091	0.352	2.51102e-69	P4
Mif	-0.299943	0.119	0.304	4.48473e-66	P4
Tbca	-0.262849	0.098	0.262	5.33296e-66	P4
Paip2	-0.278996	0.091	0.262	7.9924e-66	P4
Psma7	-0.458598	0.09	0.299	1.35386e-65	P4
Eif4a1	-0.612415	0.06	0.27	4.61342e-65	P4
Snrpe	-0.327841	0.069	0.229	3.36837e-64	P4
Ndufa7	0.342053	0.325	0.427	1.11535e-63	P4
Ndufb8	-0.267257	0.136	0.352	1.85255e-62	P4
Fabp7	0.421336	0.912	0.763	4.69656e-62	P4
Eif3f	-0.561789	0.06	0.264	9.74105e-62	P4
Meg3	-0.560417	0.159	0.384	3.52055e-61	P4
Aqp4	0.630948	0.207	0.197	3.65193e-61	P4
Hmgb3	-0.43126	0.058	0.209	3.94572e-61	P4
Atp5g2	-0.303692	0.109	0.309	1.3426e-60	P4
Cox7a2l	-0.409934	0.088	0.295	3.18755e-60	P4
Vim	-0.26088	0.066	0.188	3.67854e-60	P4
Ndufc2	-0.494007	0.087	0.314	3.89353e-60	P4
Gja1	0.404187	0.34	0.348	4.69561e-60	P4
Rpl12	-0.330473	0.106	0.281	5.21887e-60	P4
Spry2	1.8725	0.44	0.153	5.40255e-60	P4
Psmb2	-0.256449	0.093	0.268	3.38276e-58	P4
6330403K07Rik	-0.31698	0.104	0.289	2.04984e-57	P4
Eif3h	-0.503967	0.058	0.235	1.6367e-56	P4
Mdk	-0.370253	0.096	0.302	1.95953e-56	P4
Eif5a	-0.581055	0.054	0.256	3.4157e-56	P4
Sox11	-0.442406	0.054	0.174	5.60256e-56	P4
H1f0	-0.662771	0.04	0.207	6.35808e-56	P4
Atp5g1	-0.2963	0.155	0.37	6.46148e-56	P4
Eef1b2	-0.295732	0.079	0.246	1.3662e-54	P4
Wbp5	-0.29651	0.061	0.207	3.14578e-54	P4
Pantr1	-0.282016	0.113	0.254	5.23756e-53	P4
Hnrnpa2b1	0.285016	0.243	0.38	8.20788e-53	P4
Fkbp3	-0.334969	0.059	0.203	1.0942e-52	P4
Eif3k	-0.534453	0.046	0.22	1.22965e-52	P4
Eif3e	-0.593584	0.041	0.201	1.36891e-52	P4
Sec61b	-0.353033	0.058	0.223	2.26368e-52	P4
Srp14	-0.39304	0.081	0.267	1.35713e-50	P4
Cox5a	-0.277195	0.138	0.341	2.69078e-50	P4
Cbx3	0.351224	0.249	0.324	4.64542e-50	P4
Cdk4	-0.53028	0.04	0.191	6.95497e-50	P4
Pkm	-0.400054	0.073	0.258	1.56607e-49	P4
Fkbp1a	-0.26839	0.084	0.245	3.37105e-49	P4
Glo1	-0.254417	0.088	0.241	1.12885e-48	P4
Prmt1	-0.295022	0.056	0.189	2.05339e-48	P4
Vapa	0.286796	0.192	0.281	2.30345e-48	P4
Atxn7l3b	-0.367924	0.092	0.284	1.98924e-46	P4
Bcan	0.461826	0.322	0.324	7.47317e-46	P4
Arpp19	0.250775	0.143	0.251	2.11111e-45	P4
Rps12	0.562116	0.372	0.361	5.41307e-44	P4
Ldha	-0.250261	0.069	0.184	1.03274e-43	P4
Ppdpf	-0.508681	0.05	0.219	7.36196e-43	P4
Usmg5	0.302975	0.265	0.388	2.56929e-42	P4
Gabarap	-0.335488	0.079	0.262	2.82028e-42	P4
Srsf7	-0.300392	0.052	0.187	3.40051e-42	P4
Gpx4	-0.315175	0.121	0.347	3.97314e-42	P4
Psmb3	-0.286789	0.077	0.22	4.14861e-42	P4
Cox6a1	-0.322171	0.175	0.439	5.98401e-42	P4
Pfdn2	-0.376645	0.051	0.193	1.00767e-41	P4
2020-09-15	-0.506807	0.079	0.294	2.00115e-41	P4
2700060E02Rik	-0.299812	0.055	0.178	4.95218e-41	P4
Ube2n	-0.260088	0.061	0.2	8.69923e-41	P4
Cnbp	-0.290166	0.06	0.212	1.3739e-40	P4
Ppp1ca	-0.333031	0.06	0.206	1.83248e-40	P4
Sf3b6	-0.276083	0.068	0.217	1.30578e-39	P4
Ube2i	-0.34474	0.035	0.154	6.62046e-39	P4
Svbp	-0.360849	0.042	0.183	1.09978e-38	P4
Crip2	-0.454543	0.045	0.191	1.26424e-38	P4
Atp1a2	-0.331884	0.29	0.392	4.9074e-38	P4
Ube2s	-0.488486	0.031	0.162	9.36023e-38	P4
Psma2	-0.579463	0.04	0.216	1.58067e-37	P4
Dad1	-0.310481	0.081	0.26	1.70439e-37	P4
Cox14	-0.311961	0.069	0.226	4.1212e-36	P4
Pdap1	-0.280177	0.063	0.198	3.11341e-35	P4
Tsix	1.66982	0.242	0.07	4.28066e-35	P4
Zbtb20	-0.455596	0.074	0.264	5.66798e-35	P4
Nhp2l1	-0.250046	0.055	0.185	7.10852e-35	P4
1110004F10Rik	-0.291984	0.069	0.231	7.77451e-35	P4
Med28	-0.333288	0.045	0.173	8.16872e-35	P4
U2af1	-0.304973	0.046	0.176	3.41337e-34	P4
Gm8797	0.775505	0.393	0.332	3.5315e-34	P4
Hspa5	-0.339065	0.079	0.248	7.55349e-34	P4
Srp9	-0.334728	0.042	0.174	7.85551e-34	P4
Atp6v1f	-0.334227	0.064	0.22	4.17037e-33	P4
Pfn2	0.391225	0.253	0.341	4.62584e-33	P4
Mllt11	-0.269159	0.059	0.148	7.84592e-33	P4
Tubb3	-0.253052	0.063	0.156	9.71143e-33	P4
Zfand6	-0.34233	0.043	0.178	1.44079e-32	P4
2410015M20Rik	-0.353671	0.061	0.221	4.02651e-32	P4
Scand1	-0.488356	0.045	0.197	9.68069e-32	P4
Dlk1	-0.911414	0.01	0.134	1.59082e-31	P4
Slirp	0.399709	0.156	0.2	2.66859e-31	P4
Ywhah	0.287635	0.124	0.184	2.3623e-30	P4
Atp5d	-0.258967	0.096	0.271	3.33692e-30	P4
Map1b	-0.585789	0.047	0.182	3.71629e-30	P4
Trappc4	-0.422927	0.033	0.157	5.74967e-30	P4
Mrpl33	0.251143	0.166	0.249	8.61771e-30	P4
Ccdc34	-0.414837	0.026	0.145	2.54355e-29	P4
Slit2	-0.288746	0.032	0.112	3.62822e-29	P4
Ly6h	-0.308026	0.072	0.203	1.10581e-28	P4
Sh3bgrl3	-0.309085	0.05	0.165	1.26661e-28	P4
Ewsr1	0.313536	0.104	0.168	1.62213e-28	P4
Ddah2	-0.302701	0.031	0.142	8.03212e-28	P4
Gpbp1	-0.253404	0.04	0.136	3.87386e-27	P4
Psmb5	-0.424309	0.041	0.174	5.44558e-27	P4
Malat1	-0.730878	0.962	0.83	7.83789e-27	P4
Hypk	0.332084	0.119	0.167	9.13545e-27	P4
Ap3s1	0.368508	0.146	0.202	1.05868e-26	P4
Polr2m	-0.252295	0.041	0.141	1.34304e-26	P4
Polr2j	-0.373711	0.032	0.151	1.92656e-26	P4
Nxf1	-0.287066	0.052	0.177	3.37512e-26	P4
Pcsk1n	-0.303758	0.165	0.346	4.04119e-26	P4
Snrpb2	-0.308886	0.027	0.119	6.02683e-26	P4
Glrx3	-0.30361	0.033	0.131	1.03234e-25	P4
Son	-0.631309	0.093	0.357	1.48413e-25	P4
Hist3h2ba	-0.490222	0.019	0.113	1.67789e-25	P4
Aldoa	-0.311582	0.087	0.258	2.09972e-25	P4
Gstm5	-0.437018	0.075	0.26	2.88718e-25	P4
Psma5	-0.294578	0.035	0.137	2.9508e-25	P4
Nfib	0.341116	0.168	0.238	3.02637e-25	P4
Dstn	-0.29856	0.073	0.228	4.88243e-25	P4
Elof1	-0.413628	0.031	0.146	7.34632e-25	P4
Capza2	0.282666	0.142	0.226	1.16813e-24	P4
Ncl	-0.372144	0.04	0.158	1.42577e-24	P4
Cct5	-0.3592	0.026	0.128	1.71106e-24	P4
Ier2	0.565539	0.169	0.159	2.05781e-24	P4
Sap30	-0.391099	0.018	0.113	2.17349e-24	P4
Pafah1b3	-0.290347	0.024	0.11	4.82273e-24	P4
Nudt21	-0.358357	0.019	0.111	5.29986e-24	P4
Psmc4	-0.40647	0.031	0.139	6.05559e-24	P4
BC031181	-0.313089	0.065	0.213	6.68272e-24	P4
Mrpl54	-0.309427	0.031	0.132	7.26718e-24	P4
Nap1l1	0.319458	0.104	0.166	8.53607e-24	P4
Acat2	-0.289344	0.038	0.148	8.95323e-24	P4
Tmem234	-0.274932	0.054	0.194	1.05835e-23	P4
Mrpl14	-0.297364	0.032	0.138	1.1949e-23	P4
Npc2	-0.257672	0.063	0.207	1.53649e-23	P4
Ypel3	-0.450006	0.026	0.142	1.60105e-23	P4
Pkig	-0.487802	0.02	0.129	3.18465e-23	P4
Sf3b5	-0.411683	0.026	0.137	3.4886e-23	P4
Atp6v0e	-0.423679	0.059	0.227	4.44339e-23	P4
Fgfr3	0.523781	0.176	0.191	6.61118e-23	P4
Snrpn	-0.313544	0.045	0.16	7.87595e-23	P4
Dnajc8	-0.29666	0.031	0.138	1.04209e-22	P4
Cdc26	-0.394092	0.023	0.127	1.70935e-22	P4
Cd63	-0.388571	0.173	0.411	1.89336e-22	P4
Tecr	-0.318437	0.116	0.303	2.16008e-22	P4
Celf2	0.303554	0.143	0.222	2.17434e-22	P4
Tpi1	-0.483362	0.038	0.181	3.22174e-22	P4
Ndufs4	-0.313357	0.038	0.152	4.13351e-22	P4
Psmd7	-0.305348	0.031	0.139	4.48459e-22	P4
Rbm8a	-0.274785	0.032	0.136	5.86309e-22	P4
Rmst	-0.63448	0.015	0.117	9.65994e-22	P4
Mrpl20	-0.300912	0.035	0.143	1.13967e-21	P4
Ndufa1	0.286274	0.192	0.276	1.87945e-21	P4
Mrpl34	-0.269755	0.032	0.13	2.44076e-21	P4
Anp32a	-0.358455	0.028	0.138	2.53069e-21	P4
Ccdc12	-0.251604	0.035	0.135	3.28608e-21	P4
Aurkaip1	-0.311972	0.031	0.135	4.09969e-21	P4
Trim9	0.7546	0.168	0.143	6.86197e-21	P4
Sdc4	0.383597	0.088	0.116	8.56174e-21	P4
Nhp2	-0.294982	0.023	0.113	1.04463e-20	P4
Chmp2a	-0.404751	0.035	0.156	1.09158e-20	P4
Trmt112	-0.366271	0.023	0.123	2.30124e-20	P4
Lsm6	0.42532	0.272	0.361	3.68526e-20	P4
Higd2a	-0.291562	0.051	0.173	1.04675e-19	P4
Nedd4	0.38322	0.113	0.169	1.08561e-19	P4
Zfos1	-0.307923	0.02	0.107	1.09354e-19	P4
Eef1d	-0.255896	0.04	0.144	1.3341e-19	P4
Ndufa8	-0.415555	0.052	0.202	1.38801e-19	P4
Nkain4	-0.612838	0.072	0.29	1.7918e-19	P4
Ldhb	-0.254173	0.137	0.317	2.96717e-19	P4
Rsrp1	-0.638994	0.058	0.285	3.04204e-19	P4
Atp5k	0.440057	0.355	0.449	3.85785e-19	P4
Emc6	-0.307858	0.037	0.152	3.97856e-19	P4
Uba52	0.698552	0.428	0.323	8.24198e-19	P4
Gm9843	0.477067	0.137	0.162	8.5932e-19	P4
Sfpq	0.295044	0.098	0.163	8.67674e-19	P4
Nol7	-0.278301	0.031	0.124	8.98319e-19	P4
Ptprz1	0.670913	0.627	0.548	9.57527e-19	P4
Fam96b	-0.250914	0.029	0.119	1.8399e-18	P4
Caprin1	0.311208	0.09	0.136	4.63265e-18	P4
Mthfd2l	-0.35022	0.017	0.11	6.25638e-18	P4
Hdgf	-0.3016	0.023	0.104	1.06289e-17	P4
Psma1	-0.348823	0.022	0.118	1.24781e-17	P4
Taldo1	-0.277852	0.031	0.122	2.03262e-17	P4
Cope	-0.285456	0.028	0.122	2.27048e-17	P4
Mrpl18	-0.336233	0.026	0.123	3.15446e-17	P4
Sox2	0.526466	0.17	0.224	5.29539e-17	P4
0610007P14Rik	-0.251702	0.047	0.162	9.14293e-17	P4
Fam104a	-0.333669	0.026	0.123	1.19828e-16	P4
Brk1	-0.306362	0.038	0.151	1.48758e-16	P4
Phip	-0.285722	0.019	0.108	1.85117e-16	P4
Mrps17	-0.270074	0.024	0.11	2.29085e-16	P4
Ap2s1	-0.264773	0.033	0.129	2.77589e-16	P4
Srsf6	0.386819	0.109	0.158	6.98998e-16	P4
Mrps12	-0.359429	0.026	0.124	9.80091e-16	P4
Fam96a	-0.436144	0.015	0.105	1.24811e-15	P4
Srrm2	-0.422128	0.042	0.189	1.50173e-15	P4
Pcbp2	0.66432	0.197	0.208	1.76973e-15	P4
Tsen34	-0.290917	0.031	0.121	2.46435e-15	P4
Pbx1	0.364306	0.136	0.188	3.28353e-15	P4
Rpl9-ps6	0.268545	0.06	0.101	5.38919e-15	P4
Txn2	-0.34875	0.019	0.111	6.77563e-15	P4
Agt	-0.49609	0.102	0.236	8.11042e-15	P4
Psmb7	-0.255407	0.027	0.113	8.12049e-15	P4
Aamdc	-0.349272	0.033	0.133	9.76169e-15	P4
Rps26-ps1	0.416297	0.116	0.134	1.28253e-14	P4
Rap1b	0.32307	0.083	0.121	1.74313e-14	P4
Echs1	-0.287445	0.031	0.116	8.89717e-14	P4
E130114P18Rik	-0.383509	0.018	0.104	1.42211e-13	P4
Fabp5	-0.449739	0.203	0.451	1.64513e-13	P4
Pcbp1	0.329345	0.098	0.148	2.2455e-13	P4
Jtb	-0.393361	0.022	0.123	2.55173e-13	P4
Mrpl41	-0.250275	0.026	0.106	4.48336e-13	P4
Pfdn6	-0.343342	0.017	0.104	4.8799e-13	P4
Rap1a	0.268177	0.084	0.13	5.32462e-13	P4
Ctnnb1	0.540479	0.139	0.165	6.13133e-13	P4
Lsm7	0.445635	0.09	0.115	7.11296e-13	P4
Ncan	0.82517	0.331	0.265	7.62796e-13	P4
Cnpy2	-0.30205	0.033	0.136	7.69274e-13	P4
Dpm3	0.253596	0.11	0.173	1.32345e-12	P4
Etfb	-0.257966	0.041	0.144	1.41466e-12	P4
Cuta	-0.25068	0.035	0.129	2.67368e-12	P4
Rhoa	0.295235	0.11	0.172	3.46678e-12	P4
Rps18-ps3	0.592263	0.115	0.106	1.64114e-11	P4
S100b	-0.50517	0.058	0.185	2.02589e-11	P4
Vimp	-0.388253	0.045	0.183	2.03693e-11	P4
Atraid	-0.383194	0.047	0.179	5.43549e-11	P4
Zfand5	0.281656	0.083	0.126	6.20557e-11	P4
Ywhaz	0.488701	0.123	0.146	6.38888e-11	P4
Psmc3	-0.281495	0.033	0.117	9.60123e-11	P4
Syf2	-0.268628	0.022	0.102	1.98654e-10	P4
Ntsr2	-0.984679	0.056	0.244	2.1531e-10	P4
Rab1a	0.262162	0.072	0.117	2.20036e-10	P4
Plpp3	0.36411	0.377	0.42	2.62581e-10	P4
Ddx3x	0.287855	0.079	0.129	3.02863e-10	P4
Eif5b	-0.401728	0.02	0.115	3.24756e-10	P4
Htra1	-0.354338	0.052	0.163	3.50055e-10	P4
Slc1a3	0.329004	0.434	0.442	4.38709e-10	P4
Grm5	0.657457	0.114	0.08	5.87989e-10	P4
Ahi1	-0.277277	0.032	0.12	8.34708e-10	P4
Lxn	0.33057	0.238	0.288	1.48482e-09	P4
Rdx	0.274104	0.086	0.15	1.97561e-09	P4
Tsc22d3	-0.312951	0.038	0.148	2.92468e-09	P4
Luzp2	0.362845	0.119	0.159	4.11874e-09	P4
2610001J05Rik	-0.26295	0.032	0.118	4.55574e-09	P4
Chd4	-0.324763	0.02	0.115	6.06612e-09	P4
Gm10116	0.616143	0.155	0.149	1.53872e-08	P4
Nim1k	-0.456138	0.022	0.126	1.55671e-08	P4
Eif3a	0.300156	0.063	0.101	1.72334e-08	P4
Rtn4	0.298464	0.1	0.158	2.244e-08	P4
Btbd1	0.272466	0.065	0.103	2.39924e-08	P4
Phyhipl	0.535041	0.136	0.148	2.97672e-08	P4
Rab5a	0.338392	0.091	0.143	1.06299e-07	P4
Prpf4b	-0.451848	0.026	0.138	1.60629e-07	P4
Top2b	0.331116	0.069	0.103	1.62198e-07	P4
Prdx6	-0.301014	0.078	0.225	6.31861e-07	P4
Rab10	0.47123	0.152	0.194	6.95095e-07	P4
Basp1	0.401427	0.139	0.178	8.16759e-07	P4
Tubb2a	0.291288	0.199	0.281	1.14022e-06	P4
Zfr	0.270131	0.066	0.108	1.15909e-06	P4
Tril	0.30199	0.132	0.187	2.80758e-06	P4
Atp6v1e1	-0.376668	0.027	0.115	2.88347e-06	P4
Lin7c	0.347214	0.075	0.105	3.9814e-06	P4
Itih3	-0.874363	0.037	0.153	5.10511e-06	P4
Ednrb	0.393814	0.263	0.309	5.18838e-06	P4
Snhg20	-0.422285	0.017	0.102	5.31843e-06	P4
Atp1b2	-0.387124	0.184	0.345	9.05721e-06	P4
Canx	0.295101	0.166	0.238	1.42154e-05	P4
Gng12	0.500109	0.193	0.213	1.50412e-05	P4
Rps27rt	0.930598	0.225	0.164	1.55954e-05	P4
Gpr37l1	-0.837456	0.043	0.196	1.73969e-05	P4
Glud1	0.534156	0.247	0.255	1.92913e-05	P4
Gabbr1	0.370163	0.199	0.243	3.43688e-05	P4
Nmt1	-0.505458	0.022	0.126	3.66969e-05	P4
Ndrg2	-0.363895	0.235	0.464	3.84664e-05	P4
Tmed7	0.302842	0.098	0.151	4.2722e-05	P4
Ywhab	0.4291	0.119	0.147	4.45084e-05	P4
Phpt1	0.373377	0.092	0.129	5.35848e-05	P4
Ech1	-0.261822	0.029	0.102	5.57059e-05	P4
Sdf2	-0.379108	0.023	0.121	6.25609e-05	P4
mt-Nd3	0.291322	0.347	0.404	8.89299e-05	P4
Ddt	-0.308117	0.051	0.169	0.000122723	P4
Gm11808	0.85884	0.199	0.157	0.000152999	P4
Ubqln2	0.469204	0.086	0.107	0.000166942	P4
Rab6a	0.285139	0.097	0.145	0.000209855	P4
Zfp36l1	0.699144	0.15	0.146	0.000259316	P4
Rabac1	-0.330055	0.051	0.16	0.000409667	P4
Tm9sf3	0.317737	0.105	0.136	0.00105152	P4
Shisa4	-0.499626	0.024	0.137	0.00193473	P4
Ppp3ca	0.48989	0.133	0.169	0.00232662	P4
Azin1	0.497807	0.101	0.116	0.00334646	P4
Slc7a10	-0.543526	0.052	0.195	0.00349635	P4
Dner	0.583398	0.125	0.103	0.00368752	P4
Wdr89	0.663378	0.115	0.115	0.00571421	P4
Ssr3	0.383219	0.102	0.145	0.00624714	P4
Pdpn	0.270739	0.064	0.101	0.00719827	P4
Grcc10	0.408418	0.1	0.126	0.00736557	P4
AI854517	0.28634	0.077	0.114	0.00830945	P4
Tspan12	0.293014	0.078	0.116	0.00947866	P4
Alcam	0.425303	0.093	0.106	0.00984355	P4
Impad1	0.309705	0.083	0.118	0.0116352	P4
Ptn	0.554121	0.896	0.765	0.019228	P4
Gpm6a	0.570429	0.417	0.421	0.0222345	P4
Olig1	0.595769	0.153	0.14	0.0377546	P4
Nfia	0.617572	0.263	0.285	0.0387366	P4
Clk1	-0.272547	0.026	0.105	0.0455861	P4
Chmp4b	0.331069	0.083	0.121	0.0469874	P4
Gatm	0.424169	0.12	0.136	0.0480786	P4
Itm2c	-0.302517	0.086	0.236	0.0777463	P4
Selt	0.26394	0.077	0.115	0.147159	P4
Tmem30a	0.297339	0.095	0.139	0.170563	P4
Cst3	-0.635115	0.82	0.845	0.171811	P4
Ppp2ca	0.362483	0.091	0.115	0.198475	P4
Tmem100	-0.584388	0.019	0.115	0.35603	P4
Vcam1	0.35639	0.12	0.171	0.552029	P4
Mtch1	0.29263	0.073	0.102	0.610283	P4
Fxyd1	-0.277316	0.031	0.103	0.98827	P4
Egr1	0.975964	0.121	0.073	1	P4
Ctsd	-0.358084	0.043	0.152	1	P4
Enah	0.361188	0.086	0.126	1	P4
Astn1	0.760334	0.119	0.097	1	P4
Npas3	0.805761	0.206	0.179	1	P4
Rpl23a-ps3	1.16564	0.299	0.188	1	P4
Sat1	-0.561413	0.022	0.125	1	P4
Cxcl14	-0.578781	0.024	0.138	1	P4
Arl8a	0.367007	0.088	0.116	1	P4
Sox9	0.594433	0.169	0.191	1	P4
Btbd17	-0.339708	0.045	0.148	1	P4
Agpat5	-0.43881	0.017	0.104	1	P4
Qk	0.748889	0.426	0.395	1	P4
Lrrc58	0.452021	0.104	0.124	1	P4
Marcks	1.22246	0.78	0.532	1	P4
App	0.628656	0.219	0.185	1	P4
Itfg1	0.46399	0.096	0.115	1	P4
Scd2	0.450208	0.51	0.531	1	P4
Ptprs	0.416801	0.109	0.132	1	P4
Reep3	0.501686	0.109	0.129	1	P4
Pbxip1	-0.314395	0.029	0.119	1	P4
Ddx17	0.36288	0.097	0.137	1	P4
Igsf1	-0.278041	0.029	0.101	1	P4
Gm2000	1.28431	0.331	0.178	1	P4
Glul	-0.355829	0.107	0.269	1	P4
Spag9	0.453656	0.106	0.148	1	P4
Serinc1	0.345288	0.134	0.193	1	P4
Snrnp70	0.384985	0.12	0.169	1	P4
Fos	1.56682	0.425	0.207	1	P4
2020-03-06	0.332395	0.078	0.103	1	P4
Apoe	1.3741	0.99	0.574	0	P8
Cst3	0.68936	0.983	0.77	0	P8
Sparcl1	0.497565	0.669	0.423	0	P8
Rps2	-0.252604	0.312	0.518	0	P8
Eif1	-0.262784	0.445	0.677	0	P8
Eef1a1	-0.266483	0.335	0.537	0	P8
Tceb2	-0.269798	0.339	0.57	0	P8
Rpl19	-0.27675	0.386	0.601	0	P8
Calm1	-0.279048	0.358	0.575	0	P8
Atpif1	-0.283291	0.293	0.504	0	P8
Rpl28	-0.31064	0.292	0.521	0	P8
Gng5	-0.314424	0.315	0.542	0	P8
Rpl10a	-0.321551	0.246	0.459	0	P8
Rplp2	-0.325975	0.377	0.608	0	P8
Serf2	-0.328021	0.461	0.691	0	P8
Calm2	-0.332314	0.3	0.495	0	P8
Rpl8	-0.338833	0.349	0.569	0	P8
Rpl17	-0.340049	0.359	0.577	0	P8
Ybx1	-0.359882	0.271	0.485	0	P8
Eef1g	-0.369001	0.194	0.414	0	P8
Rpl14	-0.372508	0.421	0.642	0	P8
Rpl13a	-0.381522	0.441	0.673	0	P8
Rps8	-0.398418	0.403	0.619	0	P8
Rbx1	-0.399295	0.2	0.434	0	P8
Rpl6	-0.405851	0.4	0.623	0	P8
Rps20	-0.40779	0.259	0.501	0	P8
Rps28	-0.412792	0.505	0.709	0	P8
Rpl21	-0.414542	0.273	0.538	0	P8
Fau	-0.41955	0.405	0.656	0	P8
Rpl37	-0.421486	0.578	0.783	0	P8
Tubb5	-0.422715	0.221	0.402	0	P8
Shfm1	-0.429276	0.275	0.53	0	P8
Rpl41	-0.4304	0.883	0.918	0	P8
Actb	-0.430971	0.479	0.68	0	P8
Rpl30	-0.434956	0.21	0.459	0	P8
Rpl31	-0.440802	0.383	0.635	0	P8
Rpl26	-0.444139	0.375	0.623	0	P8
Rpl36	-0.446677	0.398	0.662	0	P8
Ngfrap1	-0.446762	0.166	0.381	0	P8
Ywhaq	-0.448393	0.155	0.378	0	P8
Rps17	-0.462075	0.335	0.595	0	P8
Rpl32	-0.465179	0.547	0.714	0	P8
Dnaja1	-0.47051	0.142	0.354	0	P8
Rpl27a	-0.474723	0.446	0.685	0	P8
Tma7	-0.474855	0.197	0.449	0	P8
Rpl11	-0.485568	0.373	0.628	0	P8
Hmgn3	-0.500021	0.189	0.427	0	P8
Rpl36a	-0.500205	0.322	0.593	0	P8
Rps14	-0.501363	0.563	0.744	0	P8
Rps23	-0.505338	0.474	0.696	0	P8
Prdx2	-0.512796	0.225	0.488	0	P8
Rpl37a	-0.516901	0.641	0.827	0	P8
Rps3	-0.525271	0.324	0.584	0	P8
Rps10	-0.52948	0.224	0.487	0	P8
Rpl13	-0.536014	0.582	0.768	0	P8
Rps4x	-0.539938	0.373	0.606	0	P8
Rpl9	-0.540967	0.382	0.649	0	P8
Sec61g	-0.54705	0.258	0.551	0	P8
Rpl22	-0.555894	0.129	0.367	0	P8
Hnrnpk	-0.563871	0.239	0.515	0	P8
Tpt1	-0.567728	0.288	0.558	0	P8
Rpl4	-0.571654	0.192	0.461	0	P8
Rps5	-0.572177	0.422	0.644	0	P8
Rps13	-0.572688	0.311	0.584	0	P8
Rps24	-0.573414	0.329	0.625	0	P8
Rpl24	-0.574386	0.442	0.695	0	P8
Rpl7	-0.590544	0.235	0.519	0	P8
Naca	-0.592431	0.186	0.454	0	P8
Rpl3	-0.594731	0.345	0.611	0	P8
Ftl1	-0.600936	0.74	0.801	0	P8
Rpl34	-0.602101	0.382	0.671	0	P8
Rpl23a	-0.609566	0.382	0.666	0	P8
Rps7	-0.609952	0.319	0.601	0	P8
Rps25	-0.614712	0.282	0.586	0	P8
Btf3	-0.62779	0.13	0.385	0	P8
Rps16	-0.630392	0.349	0.637	0	P8
Sumo2	-0.636454	0.271	0.566	0	P8
Morf4l1	-0.641162	0.198	0.488	0	P8
Erh	-0.641214	0.232	0.527	0	P8
Rps9	-0.642712	0.348	0.631	0	P8
Rpl23	-0.642978	0.354	0.644	0	P8
Rps3a1	-0.666563	0.326	0.602	0	P8
Sumo1	-0.676749	0.156	0.429	0	P8
Rpl10	-0.681089	0.196	0.502	0	P8
Ranbp1	-0.697049	0.137	0.383	0	P8
Snrpf	-0.716401	0.083	0.32	0	P8
Rps11	-0.720006	0.372	0.663	0	P8
Rps26	-0.730791	0.258	0.565	0	P8
H3f3a	-0.745966	0.239	0.561	0	P8
Rps15a	-0.763674	0.417	0.683	0	P8
Npm1	-0.7643	0.083	0.314	0	P8
Rpl18a	-0.765342	0.511	0.733	0	P8
Hmgn1	-0.77464	0.179	0.478	0	P8
Hn1	-0.7814	0.081	0.305	0	P8
Rplp0	-0.795957	0.292	0.599	0	P8
Rps27a	-0.796385	0.397	0.696	0	P8
H2afv	-0.800805	0.196	0.501	0	P8
Hmgb1	-0.801613	0.167	0.473	0	P8
Rps27	-0.804919	0.554	0.816	0	P8
Rps19	-0.805785	0.676	0.797	0	P8
Rps6	-0.824929	0.295	0.61	0	P8
Gm10709	-0.86244	0.093	0.359	0	P8
Rpl22l1	-0.901205	0.326	0.637	0	P8
H2afz	-0.906787	0.181	0.452	0	P8
Rpl35a	-0.917142	0.302	0.674	0	P8
Rpl27	-0.919342	0.116	0.447	0	P8
Hnrnpa1	-0.938129	0.063	0.305	0	P8
Rps18	-0.964084	0.273	0.649	0	P8
Tmsb10	-1.01512	0.288	0.611	0	P8
Snrpg	-1.03198	0.07	0.381	0	P8
Ubb	-1.10383	0.397	0.774	0	P8
[truncated: 2,856 more rows]
