# Supplementary material for: The cellular and molecular landscape of hypothalamic patterning and differentiation from embryonic to late postnatal development
Source: Nat Commun. 2020 Aug 31;11:4360. doi: 10.1038/s41467-020-18231-z (PMC7459115; doi:10.1038/s41467-020-18231-z)
Supplement: Supplementary file 5 — Supplementary Data 3 [file 41467_2020_18231_MOESM5_ESM.xlsx]

## Sheet: TableS3
	Tanycyte-lineage	Tanycyte-lineage	Tanycyte-lineage	Tanycyte-lineage	Tanycyte-lineage	Tanycyte-lineage	Tanycyte-lineage	Tanycyte-lineage	Tanycyte-lineage	Tanycyte-lineage	Tanycyte-lineage	Tanycyte-lineage	Tanycyte-lineage	Tanycyte-lineage	Tanycyte-lineage	Tanycyte-lineage	Tanycyte-lineage	Tanycyte-lineage	Tanycyte-lineage	Tanycyte-lineage	Tanycyte-lineage	Tanycyte-lineage	Tanycyte-lineage	Tanycyte-lineage	Tanycyte-lineage	Tanycyte-lineage	Tanycyte-lineage	Tanycyte-lineage	Tanycyte-lineage	Tanycyte-lineage	Tanycyte-lineage	Tanycyte-lineage	Tanycyte-lineage	Tanycyte-lineage	Tanycyte-lineage	Tanycyte-lineage	Tanycyte-lineage	Tanycyte-lineage	Prebranch-Tanycyte	Prebranch-Tanycyte	Prebranch-Tanycyte	Prebranch-Tanycyte	Prebranch-Tanycyte	Prebranch-Tanycyte	Prebranch-Tanycyte	Prebranch-Tanycyte	Prebranch-Tanycyte	Prebranch-Tanycyte	Prebranch-Tanycyte
Ptn	0.00880202	-0.00966039	-0.0279369	-0.0458823	-0.0633525	-0.0802047	-0.0962971	-0.111489	-0.12564	-0.138612	-0.150264	-0.16046	-0.16906	-0.175932	-0.181039	-0.184435	-0.186174	-0.186309	-0.184892	-0.181975	-0.177608	-0.171842	-0.164725	-0.156306	-0.146633	-0.135756	-0.123721	-0.110576	-0.0963684	-0.0811462	-0.0649567	-0.0478476	-0.0298669	-0.0110625	0.00851721	0.0288235	0.0498074	0.0714194	0.0936096	0.116328	0.139523	0.163144	0.187138	0.211455	0.236039	0.260838	0.285798	0.310863	0.33598
Ccdc153	-0.891222	-0.907858	-0.922559	-0.935486	-0.9468	-0.956663	-0.965228	-0.972638	-0.979026	-0.984509	-0.989193	-0.993172	-0.996524	-0.999319	-1.00163	-1.00353	-1.00507	-1.0063	-1.00726	-1.00797	-1.00845	-1.00873	-1.00882	-1.00871	-1.00842	-1.00794	-1.00727	-1.00642	-1.00536	-1.00408	-1.00258	-1.00083	-0.998804	-0.996488	-0.993847	-0.990846	-0.987447	-0.983603	-0.979265	-0.974374	-0.968866	-0.962667	-0.955695	-0.947861	-0.939061	-0.929185	-0.918108	-0.905695	-0.891798
6330403K07Rik	1.47792	1.39138	1.30576	1.22147	1.13888	1.05839	0.980347	0.905113	0.833035	0.764451	0.699691	0.639078	0.582929	0.531544	0.484958	0.442977	0.405405	0.372056	0.342748	0.317305	0.295557	0.27734	0.262494	0.250863	0.242296	0.236643	0.23376	0.233504	0.235734	0.240311	0.247098	0.25596	0.26676	0.279365	0.29364	0.309451	0.326663	0.345141	0.36475	0.385354	0.406816	0.428997	0.451758	0.474959	0.498458	0.522113	0.545779	0.569311	0.592562
Tmem212	-0.778364	-0.803065	-0.825528	-0.845856	-0.864171	-0.880602	-0.895285	-0.908352	-0.919935	-0.930159	-0.93914	-0.946985	-0.95379	-0.959643	-0.964645	-0.968905	-0.972513	-0.975544	-0.978059	-0.980109	-0.981736	-0.982973	-0.983848	-0.984381	-0.984588	-0.984481	-0.984067	-0.983348	-0.982325	-0.980994	-0.979348	-0.977377	-0.975066	-0.972401	-0.96936	-0.96592	-0.962054	-0.957732	-0.952918	-0.947575	-0.94166	-0.935124	-0.927915	-0.919976	-0.911243	-0.901647	-0.891115	-0.879566	-0.866912
Thrsp	2.22393	2.11372	2.00573	1.90037	1.79802	1.69904	1.60376	1.51246	1.42542	1.3429	1.26512	1.1923	1.12462	1.06228	1.00517	0.952986	0.905428	0.862218	0.823093	0.787807	0.756127	0.727835	0.702725	0.6806	0.661274	0.644569	0.630317	0.618353	0.608521	0.600669	0.594649	0.590318	0.587535	0.586161	0.58606	0.587097	0.589137	0.592049	0.595697	0.599949	0.604672	0.609732	0.614993	0.620322	0.62558	0.630633	0.635342	0.639569	0.643175
Tm4sf1	-0.678961	-0.721487	-0.760871	-0.79717	-0.830474	-0.860897	-0.888571	-0.913639	-0.936249	-0.956552	-0.974691	-0.990808	-1.00503	-1.01749	-1.02833	-1.03775	-1.04589	-1.05289	-1.05887	-1.0639	-1.06808	-1.07148	-1.07414	-1.07611	-1.07743	-1.07813	-1.07824	-1.07776	-1.07672	-1.07511	-1.07294	-1.0702	-1.06689	-1.063	-1.0585	-1.05337	-1.0476	-1.04116	-1.03401	-1.02612	-1.01744	-1.00794	-0.997557	-0.986252	-0.973964	-0.960633	-0.946196	-0.930584	-0.913726
Cd24a	-0.6455	-0.664065	-0.68218	-0.699795	-0.716867	-0.733355	-0.749223	-0.76444	-0.778977	-0.792808	-0.80591	-0.818262	-0.829845	-0.840642	-0.850663	-0.859938	-0.868493	-0.876356	-0.883549	-0.890095	-0.896012	-0.901319	-0.906031	-0.910162	-0.913725	-0.91673	-0.919186	-0.921101	-0.92248	-0.923327	-0.923646	-0.923438	-0.922703	-0.921439	-0.919642	-0.91731	-0.914434	-0.911008	-0.907023	-0.902468	-0.897329	-0.891594	-0.885246	-0.878268	-0.87064	-0.862341	-0.853347	-0.843633	-0.833171
Pcp4l1	-0.634854	-0.630078	-0.625093	-0.619912	-0.614553	-0.609037	-0.60339	-0.597645	-0.591837	-0.586008	-0.580204	-0.574477	-0.568883	-0.563482	-0.558313	-0.553393	-0.548736	-0.544352	-0.540251	-0.536439	-0.53292	-0.529693	-0.526759	-0.524113	-0.521751	-0.519663	-0.517842	-0.516276	-0.514953	-0.513858	-0.512978	-0.512296	-0.511796	-0.511461	-0.511273	-0.511214	-0.511266	-0.511409	-0.511627	-0.5119	-0.512209	-0.512536	-0.512864	-0.513172	-0.513444	-0.513661	-0.513806	-0.513859	-0.513804
1110017D15Rik	-0.345534	-0.424683	-0.500971	-0.574167	-0.644078	-0.71055	-0.773464	-0.832729	-0.888279	-0.94007	-0.988078	-1.03229	-1.0727	-1.10931	-1.14227	-1.17185	-1.19826	-1.22173	-1.24244	-1.26055	-1.27622	-1.28958	-1.30075	-1.30984	-1.31694	-1.32213	-1.32548	-1.32706	-1.32693	-1.32512	-1.32168	-1.31665	-1.31005	-1.3019	-1.29222	-1.28103	-1.26833	-1.25414	-1.23845	-1.22127	-1.2026	-1.18242	-1.16075	-1.13757	-1.11287	-1.08666	-1.05892	-1.02966	-0.998852
Col23a1	1.60224	1.52451	1.44783	1.37249	1.29875	1.22687	1.15708	1.08963	1.02474	0.962625	0.90349	0.847539	0.794964	0.745948	0.700488	0.658429	0.619617	0.583904	0.55115	0.521218	0.493981	0.469314	0.447097	0.427215	0.409557	0.394014	0.380483	0.368863	0.359054	0.35096	0.344487	0.339542	0.336034	0.333875	0.332975	0.333247	0.334605	0.336962	0.340233	0.344333	0.349175	0.354675	0.360748	0.367308	0.374269	0.381545	0.389049	0.396696	0.404396
Gm10714	-0.569015	-0.593431	-0.616572	-0.6384	-0.658895	-0.678051	-0.695872	-0.71237	-0.727564	-0.741479	-0.754142	-0.765578	-0.775814	-0.784877	-0.792832	-0.799773	-0.805783	-0.810934	-0.815287	-0.818897	-0.821809	-0.824062	-0.82569	-0.826722	-0.82718	-0.827084	-0.826449	-0.825287	-0.823606	-0.821413	-0.81871	-0.815497	-0.811774	-0.807536	-0.802777	-0.79749	-0.791664	-0.78529	-0.778354	-0.770843	-0.762742	-0.754034	-0.744703	-0.73473	-0.724097	-0.712786	-0.700776	-0.688049	-0.674585
Hdc	-0.674616	-0.684542	-0.694234	-0.703649	-0.712746	-0.721489	-0.729842	-0.737774	-0.745256	-0.752259	-0.758758	-0.764728	-0.770143	-0.774981	-0.779244	-0.782956	-0.786137	-0.788806	-0.790981	-0.792676	-0.793905	-0.79468	-0.795011	-0.794906	-0.794373	-0.793416	-0.792042	-0.790253	-0.788052	-0.78544	-0.782417	-0.778983	-0.775135	-0.770871	-0.766188	-0.761081	-0.755544	-0.749573	-0.74316	-0.736297	-0.728976	-0.721188	-0.712924	-0.704172	-0.694923	-0.685162	-0.67488	-0.664061	-0.652693
Cldn10	3	2.81815	2.54255	2.28132	2.0351	1.80432	1.58918	1.38974	1.20588	1.03737	0.88391	0.745102	0.620533	0.509749	0.411817	0.325483	0.249627	0.183266	0.125533	0.0756691	0.0330078	-0.00303649	-0.0329778	-0.0572676	-0.0763028	-0.090433	-0.0999667	-0.105177	-0.106306	-0.103571	-0.0971668	-0.0872708	-0.0740456	-0.0576428	-0.0382058	-0.0158722	0.0092228	0.0369448	0.0671572	0.0997194	0.134485	0.171298	0.209994	0.250397	0.292317	0.335551	0.379877	0.425062	0.47085
Nuf2	-0.582969	-0.602304	-0.620638	-0.637944	-0.654208	-0.669426	-0.683601	-0.696745	-0.708872	-0.720002	-0.730155	-0.739351	-0.747613	-0.754961	-0.761446	-0.767139	-0.772105	-0.776398	-0.780066	-0.783151	-0.785688	-0.787709	-0.789239	-0.790301	-0.790912	-0.791089	-0.790843	-0.790184	-0.789118	-0.787649	-0.785781	-0.783513	-0.780843	-0.777768	-0.774282	-0.770378	-0.766049	-0.761283	-0.756069	-0.750394	-0.744243	-0.737601	-0.730451	-0.722775	-0.714552	-0.705763	-0.696385	-0.686397	-0.675775
Nudt4	-0.910808	-0.943312	-0.974951	-1.00557	-1.03501	-1.06316	-1.0899	-1.11511	-1.1387	-1.16057	-1.18065	-1.19884	-1.21508	-1.22927	-1.24145	-1.25172	-1.26016	-1.26686	-1.27189	-1.27532	-1.27721	-1.2776	-1.27654	-1.27406	-1.27021	-1.26501	-1.25848	-1.25066	-1.24154	-1.23116	-1.21952	-1.20664	-1.19251	-1.17715	-1.16057	-1.14276	-1.12373	-1.10349	-1.08204	-1.05938	-1.03552	-1.01046	-0.984202	-0.956764	-0.928152	-0.898378	-0.867456	-0.835403	-0.802241
Rax	1.26699	1.25925	1.25151	1.24373	1.2359	1.228	1.22	1.2119	1.20366	1.19527	1.18671	1.17795	1.16898	1.15978	1.15034	1.14065	1.13069	1.12047	1.10998	1.09921	1.08814	1.07679	1.06513	1.05316	1.04088	1.02828	1.01535	1.00209	0.988493	0.974551	0.960259	0.945614	0.930609	0.915241	0.899504	0.883394	0.866907	0.85004	0.832788	0.815149	0.797118	0.778694	0.759874	0.740655	0.721035	0.701013	0.680586	0.659755	0.638517
Foxj1	-0.581418	-0.589479	-0.597491	-0.605462	-0.6134	-0.621312	-0.629205	-0.637087	-0.644964	-0.652843	-0.66073	-0.668631	-0.676553	-0.6845	-0.69246	-0.700408	-0.708319	-0.716169	-0.723933	-0.731589	-0.739114	-0.746488	-0.753689	-0.760697	-0.767493	-0.774058	-0.780372	-0.786419	-0.79218	-0.797639	-0.802777	-0.807579	-0.812028	-0.816106	-0.819798	-0.823086	-0.825954	-0.828384	-0.830358	-0.831858	-0.832866	-0.833361	-0.833323	-0.832732	-0.831563	-0.829795	-0.8274	-0.824353	-0.820625
Cst3	-0.816478	-0.779025	-0.741575	-0.704219	-0.667047	-0.630148	-0.593616	-0.557542	-0.522019	-0.48714	-0.453001	-0.419695	-0.387318	-0.355962	-0.32566	-0.296389	-0.268126	-0.240846	-0.214525	-0.189138	-0.16466	-0.141064	-0.118324	-0.0964157	-0.0753109	-0.0549832	-0.0354057	-0.0165511	0.00160803	0.0190993	0.0359505	0.0521895	0.0678447	0.0829441	0.0975164	0.11159	0.125193	0.138356	0.151105	0.163472	0.175484	0.187172	0.198563	0.209688	0.220576	0.231256	0.241758	0.252112	0.262347
Tctex1d4	-0.374296	-0.463551	-0.535183	-0.592401	-0.637944	-0.674105	-0.702772	-0.725484	-0.743476	-0.757738	-0.769052	-0.778035	-0.785172	-0.790844	-0.795364	-0.79899	-0.801912	-0.804275	-0.80619	-0.80774	-0.808991	-0.809992	-0.810781	-0.811389	-0.811837	-0.812143	-0.81232	-0.812375	-0.812313	-0.812139	-0.81185	-0.811445	-0.810918	-0.810262	-0.809467	-0.80852	-0.807406	-0.806106	-0.804598	-0.802855	-0.800847	-0.798539	-0.79589	-0.792851	-0.789369	-0.785381	-0.780815	-0.775589	-0.769612
Rarres2	-0.873671	-0.854777	-0.835881	-0.817114	-0.79861	-0.780507	-0.762944	-0.746065	-0.730015	-0.714943	-0.700998	-0.688331	-0.677093	-0.66743	-0.659381	-0.652891	-0.647894	-0.644326	-0.642118	-0.6412	-0.641499	-0.642942	-0.645453	-0.648958	-0.653379	-0.658641	-0.664665	-0.671375	-0.678693	-0.686543	-0.694849	-0.703535	-0.712525	-0.721746	-0.731124	-0.740585	-0.750059	-0.759475	-0.768762	-0.777851	-0.786675	-0.795165	-0.803255	-0.810878	-0.81797	-0.824466	-0.8303	-0.835407	-0.839724
Pltp	-0.916703	-0.906479	-0.896174	-0.885841	-0.875531	-0.865303	-0.855214	-0.845326	-0.835702	-0.826408	-0.817511	-0.80908	-0.801185	-0.793896	-0.787237	-0.781188	-0.775727	-0.77083	-0.766471	-0.762623	-0.759257	-0.756343	-0.75385	-0.751745	-0.749997	-0.74857	-0.747432	-0.746547	-0.745881	-0.745399	-0.745065	-0.744845	-0.744702	-0.744601	-0.744506	-0.744382	-0.744194	-0.743905	-0.74348	-0.742884	-0.742079	-0.741031	-0.739702	-0.738055	-0.736054	-0.73366	-0.730834	-0.727537	-0.723727
Crym	3	2.98593	2.86771	2.75181	2.63834	2.52741	2.4191	2.3135	2.21069	2.11074	2.01369	1.91961	1.82852	1.74046	1.6554	1.57322	1.49384	1.41715	1.34306	1.27149	1.20235	1.13555	1.07101	1.00866	0.948418	0.890209	0.833965	0.779618	0.727102	0.676354	0.627312	0.579918	0.534114	0.489847	0.447063	0.405711	0.365743	0.32711	0.289769	0.253674	0.218784	0.185058	0.152457	0.120943	0.0904792	0.0610316	0.032566	0.00504988	-0.021548
Clu	-3	-3	-3	-3	-2.94575	-2.77487	-2.59403	-2.40421	-2.20671	-2.00308	-1.79521	-1.58523	-1.37551	-1.16858	-0.966379	-0.770147	-0.580984	-0.399857	-0.227608	-0.0649469	0.0875379	0.229377	0.360212	0.47979	0.587953	0.684632	0.76984	0.843663	0.906253	0.957823	0.998637	1.02901	1.04929	1.05988	1.06119	1.05368	1.03781	1.01409	0.983021	0.945121	0.90092	0.850953	0.79576	0.735879	0.671845	0.604192	0.533445	0.460121	0.384725
Fbxo2	1.57404	1.50282	1.43286	1.36449	1.29802	1.23378	1.17203	1.11307	1.05713	1.00448	0.955348	0.909963	0.868547	0.831309	0.798217	0.76904	0.743554	0.721547	0.702818	0.687176	0.674441	0.664438	0.657	0.651968	0.649186	0.648502	0.649768	0.652839	0.657572	0.663826	0.671459	0.680331	0.690302	0.70123	0.712974	0.725391	0.738336	0.751664	0.765227	0.778874	0.792456	0.805818	0.818805	0.831261	0.843026	0.853942	0.863847	0.872579	0.879978
Col25a1	3	3	3	3	2.63313	2.24966	1.90105	1.58567	1.30166	1.04705	0.819832	0.618016	0.439679	0.282973	0.14566	0.0253298	-0.0800991	-0.17241	-0.253132	-0.323573	-0.384859	-0.437952	-0.483678	-0.522748	-0.555771	-0.583268	-0.605687	-0.623413	-0.636773	-0.646048	-0.651476	-0.653261	-0.651575	-0.646563	-0.638348	-0.627033	-0.612706	-0.59544	-0.575298	-0.552333	-0.526595	-0.498127	-0.466972	-0.433174	-0.396778	-0.357836	-0.316405	-0.272553	-0.226358
Xist	3	3	3	3	2.85387	2.50113	2.16667	1.85117	1.55511	1.27875	1.02218	0.78531	0.567936	0.369697	0.189602	0.0262055	-0.121845	-0.255796	-0.376788	-0.485862	-0.583968	-0.671964	-0.75063	-0.820668	-0.882713	-0.937333	-0.985042	-1.0263	-1.06151	-1.09105	-1.11524	-1.13438	-1.14873	-1.15852	-1.16395	-1.16522	-1.16249	-1.15591	-1.14561	-1.1317	-1.11431	-1.09351	-1.06942	-1.0421	-1.01165	-0.97814	-0.941649	-0.902255	-0.860035
Aldoc	1.53901	1.42964	1.32233	1.2176	1.11595	1.01784	0.923706	0.833954	0.748966	0.669102	0.5947	0.526084	0.463566	0.407431	0.357623	0.313799	0.27563	0.242806	0.215041	0.192065	0.173623	0.159476	0.1494	0.143178	0.140607	0.141491	0.14564	0.152872	0.163009	0.175875	0.191299	0.209111	0.229141	0.251218	0.275174	0.300834	0.328025	0.356569	0.386286	0.416993	0.448499	0.480614	0.513141	0.545878	0.578619	0.611154	0.643268	0.674742	0.705352
S100b	-1.85487	-1.79039	-1.72316	-1.65335	-1.58118	-1.50689	-1.43079	-1.35323	-1.27461	-1.1954	-1.11611	-1.03729	-0.959547	-0.883524	-0.809657	-0.738178	-0.66929	-0.603177	-0.540003	-0.479912	-0.423025	-0.369445	-0.319255	-0.272514	-0.229268	-0.189539	-0.153334	-0.120644	-0.0914423	-0.0656873	-0.0433243	-0.0242851	-0.00848977	0.00415254	0.0137426	0.0203902	0.0242128	0.0253348	0.0238869	0.0200045	0.0138274	0.005499	-0.00483498	-0.0170267	-0.0309274	-0.0463873	-0.063257	-0.0813877	-0.100632
Syne1	-1.13519	-1.10119	-1.06583	-1.02921	-0.99148	-0.952824	-0.913445	-0.873582	-0.833507	-0.793524	-0.753971	-0.715212	-0.677643	-0.641674	-0.60757	-0.57545	-0.545409	-0.517524	-0.491855	-0.468445	-0.447319	-0.428488	-0.411945	-0.39767	-0.385628	-0.375772	-0.368043	-0.362372	-0.358679	-0.356879	-0.356876	-0.358571	-0.361857	-0.366625	-0.372763	-0.380157	-0.38869	-0.398245	-0.408708	-0.419961	-0.431893	-0.44439	-0.457342	-0.470644	-0.484192	-0.497883	-0.511622	-0.525313	-0.538867
Efcab10	0.115782	-0.00731143	-0.117389	-0.21537	-0.302221	-0.378922	-0.446435	-0.505686	-0.557548	-0.60283	-0.642275	-0.676552	-0.706262	-0.731942	-0.754127	-0.773332	-0.789985	-0.804443	-0.817005	-0.827922	-0.837403	-0.845625	-0.852737	-0.858864	-0.864111	-0.868568	-0.87231	-0.875397	-0.877884	-0.879813	-0.881219	-0.882131	-0.882571	-0.882556	-0.882099	-0.881206	-0.879881	-0.878123	-0.875929	-0.87329	-0.870194	-0.866628	-0.862573	-0.858008	-0.852908	-0.847245	-0.840987	-0.834099	-0.826543
Frzb	3	3	3	2.93461	2.68128	2.44119	2.21437	2.00079	1.80032	1.61275	1.43785	1.27533	1.12487	0.986118	0.858415	0.740877	0.632692	0.533123	0.441496	0.357201	0.27968	0.208429	0.142985	0.0829302	0.027881	-0.0225107	-0.0685627	-0.110565	-0.148783	-0.183459	-0.214814	-0.243052	-0.268358	-0.290906	-0.310851	-0.328339	-0.343504	-0.35647	-0.367354	-0.376261	-0.383292	-0.388541	-0.392096	-0.394041	-0.394455	-0.393413	-0.390988	-0.38725	-0.382267
Mest	3	3	3	2.63825	2.23208	1.86188	1.52645	1.22422	0.953373	0.711909	0.497771	0.3089	0.143302	-0.000935631	-0.126118	-0.234715	-0.328841	-0.410292	-0.480595	-0.541044	-0.592738	-0.636608	-0.673445	-0.703917	-0.72859	-0.747941	-0.762372	-0.772218	-0.777762	-0.779235	-0.776828	-0.770696	-0.760966	-0.747734	-0.731078	-0.711056	-0.687711	-0.661074	-0.631166	-0.598006	-0.561605	-0.521977	-0.479139	-0.433111	-0.383927	-0.331627	-0.276271	-0.217936	-0.156719
Aamdc	1.60638	1.55912	1.51237	1.46632	1.42117	1.37708	1.33423	1.2928	1.25296	1.21485	1.17864	1.14449	1.11255	1.08297	1.05573	1.03073	1.00783	0.986906	0.967849	0.950541	0.934869	0.920723	0.907996	0.896581	0.886375	0.877274	0.869178	0.861987	0.8556	0.84992	0.844849	0.840289	0.836144	0.832318	0.828714	0.825236	0.82179	0.818279	0.814609	0.810685	0.806413	0.801698	0.796448	0.790568	0.783966	0.77655	0.768229	0.758914	0.748516
Lrrc36	-0.837391	-0.835069	-0.832674	-0.830208	-0.827671	-0.825063	-0.822387	-0.819644	-0.816836	-0.813965	-0.811035	-0.808049	-0.805011	-0.801925	-0.798791	-0.79561	-0.792378	-0.789094	-0.785757	-0.782363	-0.77891	-0.775394	-0.771813	-0.768164	-0.764441	-0.760642	-0.756761	-0.752793	-0.748734	-0.744577	-0.740317	-0.735947	-0.73146	-0.726848	-0.722103	-0.717217	-0.71218	-0.706983	-0.701615	-0.696064	-0.690319	-0.684367	-0.678193	-0.671783	-0.665121	-0.65819	-0.650972	-0.643447	-0.635594
FRMPD2	-0.410436	-0.426663	-0.441297	-0.454465	-0.466287	-0.476883	-0.486362	-0.494829	-0.502383	-0.509111	-0.515098	-0.520418	-0.52514	-0.529325	-0.533035	-0.536329	-0.539258	-0.541866	-0.54419	-0.546265	-0.548116	-0.549771	-0.551248	-0.552568	-0.553745	-0.554795	-0.555728	-0.556556	-0.557288	-0.557931	-0.558493	-0.558979	-0.559394	-0.559742	-0.560028	-0.560253	-0.56042	-0.560531	-0.560588	-0.56059	-0.560537	-0.560431	-0.560269	-0.560051	-0.559775	-0.559438	-0.559037	-0.55857	-0.558032
Hipk1	-0.935146	-0.907456	-0.879437	-0.851253	-0.823079	-0.795101	-0.767515	-0.740528	-0.714358	-0.68923	-0.665377	-0.643038	-0.622459	-0.603877	-0.587396	-0.572988	-0.560613	-0.550223	-0.54176	-0.53516	-0.530353	-0.527264	-0.525812	-0.525911	-0.527474	-0.530408	-0.534621	-0.540017	-0.546499	-0.553969	-0.56233	-0.571485	-0.581337	-0.591788	-0.602746	-0.614115	-0.625804	-0.637722	-0.649782	-0.661898	-0.673984	-0.68596	-0.697744	-0.70926	-0.720431	-0.731182	-0.741441	-0.751137	-0.760201
Aebp1	-0.503684	-0.526531	-0.548435	-0.569364	-0.589296	-0.608215	-0.626114	-0.642991	-0.658849	-0.673695	-0.687539	-0.700394	-0.712272	-0.723188	-0.733185	-0.742325	-0.750664	-0.758253	-0.765139	-0.771362	-0.77696	-0.781966	-0.786409	-0.790315	-0.793709	-0.79661	-0.799036	-0.801002	-0.802523	-0.803607	-0.804266	-0.804504	-0.804328	-0.803739	-0.802741	-0.801332	-0.79951	-0.797272	-0.794611	-0.791522	-0.787995	-0.78402	-0.779583	-0.774672	-0.76927	-0.763359	-0.756919	-0.749928	-0.742362
Lbp	-0.402159	-0.434514	-0.464856	-0.493207	-0.519605	-0.5441	-0.566756	-0.587639	-0.606823	-0.624384	-0.640397	-0.654936	-0.668074	-0.67988	-0.690453	-0.699914	-0.708365	-0.7159	-0.722598	-0.72853	-0.733756	-0.738331	-0.742301	-0.745706	-0.748583	-0.75096	-0.752866	-0.75432	-0.755343	-0.755949	-0.756151	-0.755958	-0.755378	-0.754415	-0.753072	-0.751348	-0.749244	-0.746754	-0.743874	-0.740595	-0.73691	-0.732806	-0.728271	-0.723291	-0.717849	-0.711927	-0.705505	-0.69856	-0.69107
Crygn	-0.448211	-0.460195	-0.471644	-0.48254	-0.492873	-0.502635	-0.511824	-0.520441	-0.52849	-0.535975	-0.542905	-0.549286	-0.555127	-0.560437	-0.565242	-0.569578	-0.573481	-0.576979	-0.5801	-0.582867	-0.585303	-0.587425	-0.58925	-0.590792	-0.592065	-0.59308	-0.593846	-0.594371	-0.594662	-0.594726	-0.594566	-0.594186	-0.59359	-0.592777	-0.591751	-0.59051	-0.589053	-0.587379	-0.585486	-0.58337	-0.581028	-0.578455	-0.575647	-0.572596	-0.569296	-0.565741	-0.561922	-0.55783	-0.553457
Crocc	-0.907175	-0.909406	-0.9116	-0.913738	-0.915798	-0.91776	-0.919604	-0.921312	-0.922864	-0.924241	-0.925425	-0.926397	-0.927138	-0.927629	-0.927863	-0.927841	-0.927563	-0.92703	-0.926241	-0.925196	-0.923894	-0.922331	-0.920506	-0.918415	-0.916054	-0.913419	-0.910505	-0.907305	-0.903813	-0.900023	-0.895925	-0.891512	-0.886775	-0.881702	-0.876284	-0.870508	-0.864361	-0.85783	-0.8509	-0.843556	-0.83578	-0.827555	-0.818862	-0.80968	-0.799987	-0.789761	-0.778977	-0.767608	-0.755628
Fam216b	-0.286061	-0.300345	-0.314225	-0.327699	-0.340762	-0.353412	-0.365648	-0.37747	-0.38888	-0.399879	-0.41047	-0.420657	-0.430444	-0.439834	-0.448838	-0.457463	-0.465721	-0.473621	-0.481173	-0.488386	-0.495269	-0.501831	-0.50808	-0.514025	-0.519671	-0.525028	-0.530102	-0.5349	-0.539427	-0.543689	-0.547693	-0.551442	-0.554942	-0.558196	-0.561208	-0.563982	-0.56652	-0.568824	-0.570896	-0.572738	-0.57435	-0.575733	-0.576885	-0.577807	-0.578496	-0.57895	-0.579167	-0.579142	-0.578872
Btg1	1.46668	1.45772	1.44876	1.43979	1.43078	1.42174	1.41265	1.40348	1.39424	1.38491	1.37548	1.36592	1.35624	1.34642	1.33644	1.32628	1.31591	1.30532	1.29448	1.28337	1.27197	1.26025	1.2482	1.23579	1.223	1.20982	1.19622	1.18218	1.16769	1.15271	1.13724	1.12126	1.10474	1.08767	1.07002	1.0518	1.03296	1.01351	0.993425	0.972686	0.951281	0.929196	0.906417	0.882931	0.858725	0.833788	0.808109	0.781677	0.754483
Sntn	-0.483787	-0.490529	-0.495632	-0.49948	-0.502379	-0.50456	-0.506202	-0.507439	-0.508374	-0.509081	-0.509618	-0.510028	-0.51034	-0.510579	-0.510763	-0.510906	-0.511017	-0.511104	-0.511172	-0.511226	-0.511267	-0.511298	-0.51132	-0.511336	-0.511345	-0.511347	-0.511344	-0.511336	-0.511321	-0.511301	-0.511274	-0.511239	-0.511197	-0.511146	-0.511083	-0.511009	-0.51092	-0.510813	-0.510687	-0.510535	-0.510354	-0.510138	-0.50988	-0.50957	-0.509199	-0.508752	-0.508215	-0.507568	-0.506789
Ivns1abp	-1.02998	-1.02217	-1.01431	-1.00643	-0.998544	-0.990667	-0.982817	-0.975013	-0.967271	-0.959612	-0.952054	-0.944617	-0.93732	-0.930183	-0.923209	-0.916387	-0.909704	-0.903149	-0.896707	-0.890366	-0.884112	-0.877931	-0.871809	-0.865731	-0.859682	-0.853646	-0.847609	-0.841555	-0.835467	-0.829329	-0.823124	-0.816835	-0.810445	-0.803937	-0.797292	-0.790491	-0.783517	-0.77635	-0.76897	-0.761357	-0.753492	-0.745353	-0.736918	-0.728165	-0.719073	-0.709617	-0.699773	-0.689517	-0.678823
1700012B09Rik	0.157118	0.0135216	-0.118542	-0.239377	-0.349413	-0.449168	-0.539225	-0.620202	-0.692732	-0.757446	-0.814955	-0.865843	-0.910654	-0.949896	-0.984162	-1.01408	-1.04017	-1.06291	-1.08266	-1.09976	-1.11449	-1.12709	-1.13775	-1.14664	-1.15392	-1.15969	-1.16406	-1.16712	-1.16892	-1.16953	-1.16899	-1.16733	-1.16457	-1.16072	-1.15578	-1.14977	-1.14265	-1.13443	-1.12507	-1.11454	-1.10282	-1.08987	-1.07563	-1.06007	-1.04313	-1.02476	-1.00489	-0.983471	-0.960431
Stoml3	-0.565091	-0.565497	-0.565878	-0.566234	-0.566564	-0.566868	-0.567145	-0.567396	-0.567621	-0.56782	-0.567994	-0.568143	-0.568266	-0.568365	-0.56844	-0.568493	-0.568524	-0.568535	-0.568526	-0.568498	-0.56845	-0.568383	-0.568296	-0.568189	-0.56806	-0.567908	-0.567732	-0.56753	-0.5673	-0.56704	-0.566747	-0.566419	-0.56605	-0.565639	-0.565179	-0.564666	-0.564095	-0.563458	-0.562748	-0.561957	-0.561076	-0.560095	-0.559001	-0.557782	-0.556423	-0.554907	-0.553217	-0.551331	-0.549226
Odf3b	-0.673777	-0.654797	-0.635579	-0.616264	-0.596999	-0.577945	-0.559274	-0.541163	-0.523803	-0.50739	-0.492126	-0.478219	-0.465879	-0.455311	-0.446597	-0.439704	-0.434587	-0.431188	-0.429446	-0.429287	-0.430636	-0.433409	-0.43752	-0.442878	-0.449389	-0.45696	-0.465493	-0.474894	-0.485065	-0.495912	-0.507342	-0.519263	-0.531584	-0.544221	-0.557088	-0.570106	-0.583196	-0.596284	-0.6093	-0.622177	-0.634849	-0.647257	-0.659342	-0.671049	-0.682327	-0.693126	-0.703399	-0.713099	-0.722183
Ldhb	1.19236	1.16076	1.12948	1.09868	1.06855	1.03924	1.01092	0.98374	0.957864	0.933445	0.910636	0.889588	0.870452	0.853371	0.838355	0.825301	0.814101	0.804653	0.796855	0.790606	0.785809	0.782367	0.780184	0.779165	0.779217	0.780246	0.782159	0.784864	0.788268	0.792278	0.796803	0.80175	0.807025	0.812536	0.81819	0.823892	0.829549	0.835067	0.84035	0.845304	0.849834	0.853844	0.857238	0.859921	0.861798	0.862772	0.862749	0.861635	0.859334
Fzd5	3	2.95051	2.61863	2.30558	2.01181	1.73751	1.48265	1.24703	1.03028	0.831928	0.651421	0.488152	0.341497	0.210808	0.0949384	-0.00758612	-0.0980757	-0.177678	-0.247401	-0.308124	-0.36062	-0.405567	-0.443557	-0.47511	-0.500682	-0.520671	-0.53543	-0.545265	-0.550449	-0.55122	-0.547791	-0.54035	-0.529066	-0.514091	-0.495565	-0.473617	-0.448369	-0.419936	-0.388434	-0.353976	-0.316677	-0.276659	-0.234047	-0.188975	-0.14159	-0.0920463	-0.0405156	0.0128171	0.0677494
Dmkn	-0.667926	-0.710398	-0.750136	-0.787133	-0.821413	-0.853029	-0.882049	-0.908559	-0.93265	-0.95442	-0.973965	-0.99138	-1.00675	-1.02017	-1.03176	-1.04172	-1.05019	-1.0573	-1.06317	-1.0679	-1.07155	-1.07419	-1.07589	-1.07667	-1.07657	-1.07563	-1.07385	-1.07126	-1.06785	-1.06362	-1.05858	-1.0527	-1.04598	-1.0384	-1.02993	-1.02054	-1.0102	-0.998877	-0.986536	-0.973133	-0.958622	-0.942957	-0.926089	-0.907965	-0.888533	-0.867738	-0.845524	-0.821836	-0.796618
Tubb4b	-0.728493	-0.74703	-0.76542	-0.783607	-0.801534	-0.819149	-0.836397	-0.853227	-0.869586	-0.885425	-0.900694	-0.915345	-0.929328	-0.942597	-0.95513	-0.966923	-0.977974	-0.988281	-0.997841	-1.00665	-1.0147	-1.022	-1.02853	-1.0343	-1.03929	-1.0435	-1.04693	-1.04956	-1.0514	-1.05242	-1.05263	-1.05202	-1.05057	-1.04828	-1.04512	-1.04111	-1.03621	-1.03041	-1.02371	-1.01609	-1.00753	-0.998014	-0.987529	-0.976054	-0.963571	-0.950059	-0.935498	-0.919865	-0.903138
Ascc1	-0.197566	-0.264608	-0.327003	-0.384817	-0.438164	-0.487191	-0.53207	-0.572992	-0.610157	-0.643766	-0.674022	-0.701118	-0.725236	-0.746552	-0.765304	-0.78177	-0.79619	-0.80877	-0.819688	-0.829095	-0.837122	-0.843881	-0.849468	-0.853962	-0.857434	-0.859941	-0.861531	-0.862244	-0.862111	-0.861157	-0.859402	-0.856857	-0.853531	-0.849426	-0.844543	-0.838875	-0.832414	-0.825146	-0.817057	-0.808128	-0.798338	-0.787662	-0.776075	-0.763548	-0.750052	-0.735556	-0.720026	-0.703429	-0.685731
Gm867	-0.578839	-0.586258	-0.593343	-0.600083	-0.606474	-0.612512	-0.618197	-0.623529	-0.628513	-0.633152	-0.637452	-0.641417	-0.645055	-0.64837	-0.651377	-0.654099	-0.656554	-0.65876	-0.66073	-0.66248	-0.66402	-0.665362	-0.666513	-0.667482	-0.668275	-0.668899	-0.669357	-0.669653	-0.66979	-0.669769	-0.669591	-0.669257	-0.668765	-0.668114	-0.667301	-0.666323	-0.665176	-0.663854	-0.662351	-0.660661	-0.658775	-0.656685	-0.654378	-0.651845	-0.649072	-0.646045	-0.642747	-0.639161	-0.635268
Aqp4	-3	-3	-3	-3	-3	-2.90925	-2.78954	-2.66503	-2.53618	-2.40353	-2.26773	-2.12957	-1.98989	-1.84966	-1.70962	-1.57026	-1.43205	-1.29544	-1.16088	-1.02877	-0.899531	-0.773517	-0.651077	-0.532531	-0.418168	-0.30825	-0.20301	-0.102651	-0.00734924	0.0827475	0.167519	0.246872	0.320737	0.389072	0.451856	0.509092	0.560802	0.60703	0.647838	0.683305	0.713527	0.738615	0.758692	0.773896	0.784375	0.790288	0.791802	0.789093	0.782344
Gm10260	2.76049	2.40132	2.05985	1.73743	1.435	1.15318	0.892226	0.652084	0.432433	0.232724	0.0522301	-0.109906	-0.254622	-0.382914	-0.496196	-0.59612	-0.684155	-0.761594	-0.829568	-0.889066	-0.940949	-0.985965	-1.02477	-1.05791	-1.08589	-1.10911	-1.12794	-1.14268	-1.1536	-1.1609	-1.16479	-1.1654	-1.16287	-1.15729	-1.14874	-1.13729	-1.12298	-1.10584	-1.08588	-1.06311	-1.03753	-1.00913	-0.977905	-0.943826	-0.90688	-0.867048	-0.824315	-0.778671	-0.730109
Ccdc33	-0.510692	-0.509492	-0.508307	-0.507157	-0.506064	-0.505049	-0.504132	-0.503335	-0.50268	-0.502187	-0.501878	-0.501775	-0.501897	-0.502264	-0.502877	-0.503719	-0.504773	-0.506021	-0.507445	-0.509028	-0.510752	-0.5126	-0.514554	-0.516596	-0.518711	-0.520881	-0.523092	-0.525326	-0.527569	-0.529807	-0.532024	-0.534208	-0.536345	-0.538421	-0.540424	-0.542343	-0.544164	-0.545877	-0.547469	-0.54893	-0.550249	-0.551414	-0.552414	-0.553238	-0.553874	-0.554312	-0.554538	-0.554541	-0.554307
1700016K19Rik	-0.503908	-0.542206	-0.579943	-0.616975	-0.653166	-0.688387	-0.722511	-0.755421	-0.787	-0.81714	-0.845735	-0.872682	-0.89788	-0.921237	-0.942742	-0.962456	-0.980438	-0.996744	-1.01143	-1.02454	-1.03612	-1.04621	-1.05487	-1.06211	-1.06799	-1.07254	-1.07578	-1.07774	-1.07846	-1.07796	-1.07626	-1.07339	-1.06937	-1.06422	-1.05796	-1.05061	-1.04218	-1.03268	-1.02215	-1.01058	-0.997998	-0.98441	-0.969833	-0.954276	-0.937753	-0.920275	-0.901853	-0.882498	-0.862221
Sparcl1	-3	-3	-3	-3	-3	-3	-2.92955	-2.74538	-2.55594	-2.36255	-2.16674	-1.9702	-1.77476	-1.58237	-1.39445	-1.21186	-1.03533	-0.865549	-0.703083	-0.54843	-0.402002	-0.264135	-0.13509	-0.0150563	0.0958397	0.197534	0.290017	0.373333	0.447571	0.512865	0.569386	0.617342	0.65697	0.688536	0.712332	0.72867	0.737881	0.740314	0.736329	0.7263	0.710611	0.68965	0.663814	0.633502	0.599116	0.561057	0.519729	0.475529	0.428856
Ak7	-0.69355	-0.720962	-0.747395	-0.772743	-0.796916	-0.819837	-0.841442	-0.861677	-0.880496	-0.89786	-0.913734	-0.928087	-0.940888	-0.952109	-0.961791	-0.970031	-0.976916	-0.982521	-0.986914	-0.990152	-0.992287	-0.993362	-0.993415	-0.992478	-0.99058	-0.987742	-0.983984	-0.979321	-0.973766	-0.967328	-0.960014	-0.951828	-0.942773	-0.932851	-0.922061	-0.910403	-0.897873	-0.88447	-0.87019	-0.855031	-0.83899	-0.822066	-0.804258	-0.785566	-0.765992	-0.745539	-0.724215	-0.702027	-0.678987
Lrrc71	-0.796399	-0.794761	-0.793119	-0.791478	-0.789841	-0.788214	-0.786602	-0.785009	-0.78344	-0.781899	-0.780393	-0.778926	-0.777503	-0.776129	-0.774803	-0.773516	-0.77226	-0.771026	-0.769807	-0.768594	-0.767377	-0.766149	-0.764899	-0.763619	-0.7623	-0.760931	-0.759504	-0.75801	-0.756436	-0.754775	-0.753015	-0.751146	-0.749157	-0.747036	-0.744773	-0.742355	-0.739769	-0.737004	-0.734046	-0.730881	-0.727494	-0.723871	-0.719994	-0.715848	-0.711415	-0.706676	-0.70161	-0.696197	-0.690415
Cacna1s	-0.598779	-0.611548	-0.622756	-0.63255	-0.641074	-0.648467	-0.654857	-0.660364	-0.665094	-0.669142	-0.672594	-0.675523	-0.67799	-0.680051	-0.681761	-0.683173	-0.684331	-0.68527	-0.686015	-0.68659	-0.687011	-0.68729	-0.687438	-0.687461	-0.687363	-0.687147	-0.686813	-0.686358	-0.685779	-0.68507	-0.684224	-0.683232	-0.682081	-0.68076	-0.679252	-0.677538	-0.675599	-0.67341	-0.670944	-0.668172	-0.665058	-0.661566	-0.657653	-0.65327	-0.648366	-0.642882	-0.636755	-0.629916	-0.622287
Ccdc108	-0.696906	-0.709195	-0.721299	-0.733186	-0.744828	-0.756195	-0.76726	-0.777999	-0.788388	-0.798402	-0.808021	-0.817223	-0.825987	-0.834297	-0.842144	-0.849533	-0.85647	-0.862958	-0.869	-0.8746	-0.87976	-0.884481	-0.888766	-0.892615	-0.896027	-0.899004	-0.901542	-0.903642	-0.905301	-0.906515	-0.90728	-0.907593	-0.907448	-0.906838	-0.905757	-0.904197	-0.902149	-0.899604	-0.89655	-0.892976	-0.888868	-0.884214	-0.878996	-0.873199	-0.866804	-0.859791	-0.85214	-0.843828	-0.834829
Dnah5	-0.50483	-0.532881	-0.559648	-0.585077	-0.609129	-0.63178	-0.653017	-0.672836	-0.69124	-0.70824	-0.723847	-0.738078	-0.750948	-0.762474	-0.772721	-0.781787	-0.78976	-0.79672	-0.802733	-0.807861	-0.812156	-0.815664	-0.818424	-0.820472	-0.821837	-0.822544	-0.822615	-0.822067	-0.820916	-0.819173	-0.816847	-0.813943	-0.810467	-0.80642	-0.801801	-0.79661	-0.790843	-0.784494	-0.777558	-0.770027	-0.761892	-0.753142	-0.743769	-0.73376	-0.723103	-0.711786	-0.699797	-0.687121	-0.673747
Gpc3	3	2.8235	2.55165	2.29352	2.04952	1.81988	1.60471	1.40397	1.21754	1.04523	0.886784	0.741894	0.610246	0.491491	0.384852	0.289253	0.203722	0.127398	0.0595111	-0.000619679	-0.0536022	-0.0999773	-0.140227	-0.174781	-0.204022	-0.228294	-0.247903	-0.263124	-0.274203	-0.281365	-0.28481	-0.284722	-0.281266	-0.274598	-0.26486	-0.252185	-0.236697	-0.218519	-0.197765	-0.17455	-0.148985	-0.121185	-0.0912646	-0.0593412	-0.0255372	0.0100199	0.047196	0.0858499	0.125832
Spag17	-0.731879	-0.728245	-0.72413	-0.719491	-0.714288	-0.708482	-0.702043	-0.694952	-0.6872	-0.678797	-0.669772	-0.660179	-0.650098	-0.63964	-0.628905	-0.617973	-0.606927	-0.595856	-0.584848	-0.573992	-0.563375	-0.553079	-0.543184	-0.533761	-0.524875	-0.516584	-0.508933	-0.501961	-0.495696	-0.490157	-0.485353	-0.481284	-0.477941	-0.475307	-0.473359	-0.472067	-0.471395	-0.471303	-0.471747	-0.472681	-0.474054	-0.475819	-0.477922	-0.480315	-0.482945	-0.485765	-0.488725	-0.49178	-0.494884
Myb	-0.653885	-0.66149	-0.66877	-0.675712	-0.682306	-0.688548	-0.694432	-0.699958	-0.705126	-0.709938	-0.714396	-0.718503	-0.722264	-0.725681	-0.728771	-0.731553	-0.734047	-0.736271	-0.73824	-0.739968	-0.741465	-0.742742	-0.743808	-0.744671	-0.745336	-0.745809	-0.746094	-0.746193	-0.746108	-0.745841	-0.74539	-0.744755	-0.743934	-0.742924	-0.74172	-0.740317	-0.738711	-0.736892	-0.734853	-0.732585	-0.730076	-0.727315	-0.724288	-0.72098	-0.717375	-0.713453	-0.709195	-0.704577	-0.699577
Ier2	2.52723	2.2799	2.0392	1.80592	1.58077	1.36436	1.15725	0.959876	0.772644	0.595878	0.429849	0.27478	0.130857	-0.00178732	-0.123471	-0.234863	-0.336596	-0.429255	-0.513376	-0.589456	-0.657952	-0.719282	-0.773833	-0.821959	-0.863989	-0.900221	-0.930931	-0.956374	-0.976784	-0.992377	-1.00335	-1.00989	-1.01217	-1.01034	-1.00456	-0.994966	-0.981684	-0.964841	-0.944556	-0.920942	-0.894108	-0.864161	-0.831206	-0.795346	-0.756685	-0.715326	-0.671375	-0.624939	-0.576127
Acot6	-0.717551	-0.712097	-0.706603	-0.701096	-0.695605	-0.690163	-0.684801	-0.679553	-0.674454	-0.66954	-0.664848	-0.660415	-0.656281	-0.652483	-0.649034	-0.645922	-0.643135	-0.640657	-0.638474	-0.63657	-0.634927	-0.633529	-0.632356	-0.631391	-0.630615	-0.630007	-0.629549	-0.629221	-0.629002	-0.628872	-0.628812	-0.6288	-0.628818	-0.628844	-0.628858	-0.62884	-0.62877	-0.628627	-0.628392	-0.628043	-0.62756	-0.626923	-0.626111	-0.625101	-0.623874	-0.622406	-0.620676	-0.618659	-0.616333
Cdhr3	-0.615578	-0.610798	-0.605815	-0.600646	-0.595309	-0.589828	-0.584232	-0.578554	-0.572831	-0.567107	-0.561431	-0.555856	-0.55044	-0.545244	-0.540308	-0.535646	-0.531272	-0.527195	-0.523421	-0.519956	-0.5168	-0.513952	-0.511409	-0.509164	-0.50721	-0.505537	-0.504133	-0.502984	-0.502077	-0.501395	-0.500921	-0.500639	-0.500529	-0.500574	-0.500754	-0.50105	-0.501442	-0.501912	-0.50244	-0.503007	-0.503593	-0.504181	-0.504752	-0.505286	-0.505767	-0.506175	-0.506494	-0.506704	-0.506788
Cdhr4	-0.623372	-0.62474	-0.625939	-0.626985	-0.627894	-0.628681	-0.62936	-0.629945	-0.630445	-0.630873	-0.631236	-0.631543	-0.6318	-0.632014	-0.63219	-0.632334	-0.63245	-0.632541	-0.632612	-0.632663	-0.632697	-0.632714	-0.632716	-0.632702	-0.632673	-0.632629	-0.63257	-0.632493	-0.632399	-0.632287	-0.632153	-0.631996	-0.631814	-0.631604	-0.631361	-0.631082	-0.630762	-0.630395	-0.629973	-0.629491	-0.628937	-0.628302	-0.627573	-0.626735	-0.625772	-0.624664	-0.623389	-0.621921	-0.620228
Ndufc2	2.68476	2.49708	2.31325	2.13403	1.96016	1.7923	1.63106	1.477	1.33064	1.19244	1.06283	0.942191	0.830896	0.729258	0.63712	0.553932	0.479169	0.412341	0.35299	0.300691	0.255047	0.215685	0.182257	0.154436	0.131915	0.114403	0.101625	0.0933176	0.0892315	0.0891255	0.092767	0.0999303	0.110395	0.123944	0.140365	0.159445	0.180973	0.204738	0.230526	0.258123	0.287312	0.317871	0.349577	0.382202	0.415511	0.449267	0.483227	0.517144	0.550765
Bmyc	2.42897	2.33762	2.24762	2.15924	2.0727	1.98824	1.90607	1.82641	1.74944	1.67536	1.60434	1.53655	1.47215	1.41129	1.35393	1.29991	1.24906	1.20122	1.15624	1.11396	1.07424	1.03695	1.00196	0.969132	0.938356	0.90951	0.88248	0.857156	0.83343	0.811199	0.790359	0.770813	0.752463	0.735213	0.718971	0.703645	0.689145	0.675381	0.662267	0.649716	0.637643	0.625963	0.614592	0.603447	0.592447	0.581511	0.570556	0.559505	0.548277
Vit	-1.46633	-1.44494	-1.42246	-1.3989	-1.37431	-1.34873	-1.32224	-1.29492	-1.26688	-1.23826	-1.20919	-1.17985	-1.15045	-1.12118	-1.09222	-1.06364	-1.03552	-1.00794	-0.980971	-0.954679	-0.92912	-0.90435	-0.880414	-0.857352	-0.835197	-0.813977	-0.79371	-0.774411	-0.756087	-0.738738	-0.722358	-0.706936	-0.692456	-0.678896	-0.666228	-0.654422	-0.643441	-0.633247	-0.623795	-0.615039	-0.60693	-0.599417	-0.592443	-0.585954	-0.57989	-0.574192	-0.568798	-0.563644	-0.558669
Basp1	0.605936	0.548208	0.491174	0.435124	0.380341	0.327097	0.27566	0.22629	0.17924	0.13476	0.0930908	0.0544738	0.0191452	-0.0126698	-0.0409383	-0.0657937	-0.0873694	-0.105793	-0.121188	-0.133672	-0.143358	-0.150356	-0.154773	-0.156712	-0.156272	-0.153553	-0.14865	-0.141656	-0.132665	-0.121767	-0.109053	-0.0946126	-0.0785342	-0.060907	-0.0418198	-0.0213616	0.000378303	0.02331	0.047343	0.0723859	0.0983461	0.12513	0.152644	0.180791	0.209474	0.238593	0.26805	0.297742	0.327565
1700001C02Rik	-0.344195	-0.394099	-0.441221	-0.485541	-0.527067	-0.56583	-0.601882	-0.635287	-0.666121	-0.694465	-0.720407	-0.744033	-0.76543	-0.784683	-0.801935	-0.817366	-0.831137	-0.84339	-0.854248	-0.86382	-0.872201	-0.879476	-0.885716	-0.890986	-0.895341	-0.898828	-0.901488	-0.903355	-0.90446	-0.904825	-0.90447	-0.903411	-0.901658	-0.899218	-0.896096	-0.892293	-0.887804	-0.882626	-0.87675	-0.870165	-0.862858	-0.854813	-0.84601	-0.83643	-0.82605	-0.814843	-0.802784	-0.789842	-0.775985
Dnah10	-0.0474814	-0.209305	-0.328097	-0.414918	-0.478202	-0.524276	-0.557826	-0.58229	-0.600171	-0.613284	-0.622939	-0.630083	-0.635394	-0.639364	-0.642356	-0.644636	-0.646391	-0.647755	-0.648824	-0.649669	-0.65034	-0.650875	-0.651304	-0.651647	-0.65192	-0.652137	-0.652305	-0.652433	-0.652525	-0.652586	-0.652617	-0.652622	-0.6526	-0.652552	-0.652478	-0.652377	-0.652246	-0.652083	-0.651886	-0.651649	-0.651369	-0.651039	-0.650651	-0.650198	-0.649668	-0.64905	-0.648329	-0.647487	-0.646505
Gas6	-0.53572	-0.502629	-0.469273	-0.435907	-0.402802	-0.370243	-0.338529	-0.307974	-0.278899	-0.251638	-0.226533	-0.203929	-0.184174	-0.167605	-0.154349	-0.144339	-0.137486	-0.133689	-0.132836	-0.134804	-0.139461	-0.146669	-0.156281	-0.168149	-0.182117	-0.19803	-0.215728	-0.235052	-0.255843	-0.277944	-0.301199	-0.325453	-0.350556	-0.376363	-0.402729	-0.429518	-0.456596	-0.483834	-0.511111	-0.53831	-0.565318	-0.592029	-0.618342	-0.644162	-0.669399	-0.693966	-0.717784	-0.740775	-0.762866
Slc2a1	0.101108	0.037462	-0.02362	-0.0820885	-0.137914	-0.191084	-0.241601	-0.289484	-0.334759	-0.377465	-0.417647	-0.455357	-0.490651	-0.52359	-0.554285	-0.582878	-0.609505	-0.63429	-0.657347	-0.678782	-0.698691	-0.717163	-0.73428	-0.750119	-0.764746	-0.778227	-0.790618	-0.801971	-0.812335	-0.821753	-0.830264	-0.837902	-0.844701	-0.850686	-0.855884	-0.860314	-0.863996	-0.866944	-0.86917	-0.870685	-0.871495	-0.871604	-0.871014	-0.869723	-0.867728	-0.865022	-0.861596	-0.857437	-0.852532
Gm10709	3	3	2.98344	2.63012	2.29368	1.97484	1.67408	1.39173	1.12791	0.882623	0.655729	0.447001	0.256136	0.082752	-0.074112	-0.215826	-0.343648	-0.458714	-0.562049	-0.654574	-0.737119	-0.810429	-0.875172	-0.931948	-0.981293	-1.02369	-1.05956	-1.0893	-1.11325	-1.1317	-1.14495	-1.15323	-1.15677	-1.15575	-1.15036	-1.14075	-1.12707	-1.10945	-1.08801	-1.06286	-1.0341	-1.00184	-0.966159	-0.92716	-0.884933	-0.839572	-0.791173	-0.739834	-0.685662
Junb	3	3	2.85861	2.55661	2.26666	1.98959	1.72606	1.47662	1.24169	1.02158	0.816515	0.626649	0.452066	0.292778	0.148196	0.0172705	-0.100975	-0.207431	-0.302912	-0.388156	-0.463838	-0.530568	-0.588904	-0.639352	-0.68237	-0.718378	-0.747756	-0.770851	-0.787979	-0.79943	-0.805471	-0.806346	-0.802283	-0.793491	-0.780169	-0.762503	-0.740669	-0.714838	-0.685174	-0.651837	-0.614987	-0.574782	-0.531381	-0.484946	-0.435643	-0.383642	-0.32912	-0.272261	-0.213258
Adamts20	-0.551738	-0.545804	-0.539602	-0.533159	-0.526511	-0.519702	-0.512782	-0.505814	-0.498867	-0.49202	-0.48536	-0.478982	-0.472987	-0.46748	-0.462527	-0.458148	-0.454358	-0.451166	-0.44857	-0.446566	-0.445141	-0.444278	-0.443956	-0.444147	-0.444822	-0.445949	-0.447492	-0.449414	-0.451679	-0.454247	-0.45708	-0.46014	-0.463391	-0.466795	-0.470319	-0.473929	-0.477594	-0.481284	-0.484972	-0.488632	-0.49224	-0.495775	-0.499216	-0.502545	-0.505745	-0.508802	-0.511699	-0.514426	-0.516969
Pdzph1	2.87398	2.7575	2.64343	2.53196	2.42328	2.31755	2.21493	2.11555	2.01954	1.927	1.83804	1.75274	1.67118	1.59342	1.51939	1.4489	1.38177	1.31783	1.25693	1.1989	1.14361	1.09092	1.04069	0.992802	0.947137	0.903582	0.86203	0.822379	0.784531	0.748393	0.713874	0.680891	0.649361	0.619204	0.590346	0.562714	0.536237	0.510848	0.486482	0.463076	0.440568	0.4189	0.398015	0.377855	0.358369	0.339502	0.321203	0.303422	0.286112
Hsp90aa1	-0.622759	-0.655489	-0.687938	-0.71999	-0.751533	-0.782455	-0.812647	-0.842003	-0.870419	-0.897791	-0.924019	-0.949002	-0.972643	-0.994848	-1.01558	-1.03486	-1.05271	-1.06915	-1.08419	-1.09785	-1.11014	-1.12109	-1.13069	-1.13897	-1.14594	-1.1516	-1.15597	-1.15906	-1.16087	-1.1614	-1.16067	-1.15868	-1.15544	-1.15094	-1.14519	-1.1382	-1.12995	-1.12046	-1.10972	-1.09773	-1.08449	-1.07	-1.05424	-1.03722	-1.01894	-0.999377	-0.978535	-0.956406	-0.93298
Ldha	3	3	3	3	3	2.9435	2.68029	2.4281	2.18746	1.95882	1.74258	1.53908	1.34863	1.17146	1.00727	0.855311	0.714881	0.585315	0.465996	0.356349	0.255835	0.163955	0.0802402	0.00425448	-0.0644101	-0.126135	-0.181278	-0.230173	-0.273135	-0.310461	-0.342429	-0.369304	-0.391336	-0.408763	-0.421811	-0.430699	-0.435634	-0.43682	-0.43445	-0.428715	-0.4198	-0.407887	-0.393157	-0.375786	-0.355951	-0.333827	-0.309592	-0.283421	-0.255494
Zp3	-0.555893	-0.615725	-0.671064	-0.722015	-0.768721	-0.811357	-0.850119	-0.885214	-0.916851	-0.945239	-0.970582	-0.99307	-1.01288	-1.03018	-1.04518	-1.05815	-1.06931	-1.07884	-1.0869	-1.09361	-1.0991	-1.10345	-1.10675	-1.10904	-1.1104	-1.11085	-1.11044	-1.10918	-1.10709	-1.10418	-1.10045	-1.0959	-1.09052	-1.08429	-1.0772	-1.06923	-1.06035	-1.05052	-1.0397	-1.02787	-1.01498	-1.00097	-0.985804	-0.969426	-0.95178	-0.932811	-0.912458	-0.890663	-0.867364
Csrp2	-0.294779	-0.362503	-0.425878	-0.484943	-0.53978	-0.590501	-0.637245	-0.680168	-0.719436	-0.755222	-0.7877	-0.817041	-0.843407	-0.866957	-0.887914	-0.906541	-0.923068	-0.937696	-0.950599	-0.961928	-0.971816	-0.980376	-0.987707	-0.993896	-0.999015	-1.00313	-1.00629	-1.00854	-1.00993	-1.01047	-1.01021	-1.00915	-1.00731	-1.00469	-1.00132	-0.997171	-0.992257	-0.986566	-0.980087	-0.972806	-0.964707	-0.955767	-0.945963	-0.93527	-0.923657	-0.911093	-0.897542	-0.882968	-0.867331
Calml4	-0.511131	-0.565968	-0.619273	-0.670853	-0.720541	-0.768185	-0.813652	-0.856826	-0.897603	-0.935892	-0.971609	-1.00468	-1.03503	-1.06261	-1.08747	-1.10975	-1.1296	-1.14715	-1.1625	-1.17577	-1.18705	-1.19642	-1.20397	-1.20975	-1.21384	-1.21628	-1.21714	-1.21645	-1.21425	-1.21059	-1.20549	-1.19898	-1.19108	-1.18183	-1.17123	-1.1593	-1.14607	-1.13153	-1.11571	-1.09861	-1.08025	-1.06063	-1.03976	-1.01764	-0.99429	-0.969712	-0.943916	-0.916909	-0.888701
Sulf2	-2.66934	-2.56194	-2.45092	-2.33662	-2.21941	-2.09975	-1.97817	-1.85524	-1.73161	-1.608	-1.48518	-1.36401	-1.24538	-1.13021	-1.01912	-0.912372	-0.810202	-0.71281	-0.620371	-0.533029	-0.450899	-0.37407	-0.302602	-0.23653	-0.175861	-0.120582	-0.0706536	-0.0260167	0.0134085	0.0477208	0.0770365	0.101488	0.121221	0.136398	0.147189	0.153777	0.156354	0.155121	0.150282	0.142051	0.130645	0.116282	0.0991864	0.0795814	0.057692	0.0337427	0.00795723	-0.019442	-0.0482347
Chek2	-0.416245	-0.527177	-0.622382	-0.703719	-0.772937	-0.831653	-0.881323	-0.923245	-0.958555	-0.98824	-1.01315	-1.03399	-1.05139	-1.06585	-1.07785	-1.08782	-1.09612	-1.103	-1.1087	-1.11338	-1.11718	-1.12022	-1.12257	-1.12431	-1.12549	-1.12615	-1.12632	-1.12602	-1.12526	-1.12404	-1.12237	-1.12022	-1.11758	-1.11444	-1.11075	-1.10649	-1.10161	-1.09607	-1.0898	-1.08273	-1.07481	-1.06595	-1.05605	-1.04502	-1.03275	-1.01913	-1.00402	-0.987281	-0.968771
Wwc1	-1.47634	-1.4473	-1.4175	-1.38698	-1.3558	-1.32402	-1.29171	-1.25896	-1.22584	-1.19245	-1.1589	-1.1253	-1.09177	-1.05843	-1.02538	-0.992648	-0.960274	-0.928295	-0.896745	-0.865659	-0.835068	-0.805004	-0.775494	-0.746567	-0.718248	-0.690562	-0.663531	-0.637174	-0.611512	-0.58656	-0.562334	-0.538847	-0.51611	-0.494133	-0.472925	-0.45249	-0.432834	-0.41396	-0.395867	-0.378556	-0.362025	-0.34627	-0.331285	-0.317065	-0.3036	-0.290883	-0.278902	-0.267646	-0.257102
Spag6l	-0.208414	-0.265115	-0.319328	-0.370978	-0.420018	-0.466422	-0.510182	-0.551308	-0.58982	-0.625752	-0.659143	-0.690038	-0.718484	-0.744534	-0.76831	-0.789983	-0.80971	-0.827631	-0.843873	-0.858549	-0.871761	-0.8836	-0.894148	-0.903479	-0.911658	-0.918743	-0.924786	-0.929833	-0.933925	-0.937097	-0.939381	-0.940802	-0.941383	-0.941144	-0.9401	-0.938264	-0.935645	-0.93225	-0.928082	-0.923143	-0.917433	-0.910948	-0.903682	-0.895628	-0.886777	-0.877117	-0.866635	-0.855316	-0.843142
Gm8797	0.589918	0.456595	0.328832	0.207049	0.0915775	-0.017344	-0.119557	-0.214976	-0.30358	-0.385402	-0.460519	-0.529038	-0.591091	-0.646832	-0.696623	-0.740978	-0.780356	-0.815172	-0.845789	-0.872533	-0.895688	-0.915508	-0.932213	-0.945997	-0.957031	-0.965459	-0.97141	-0.974992	-0.976296	-0.975402	-0.972373	-0.967262	-0.960111	-0.950952	-0.939811	-0.926702	-0.911636	-0.894617	-0.875644	-0.854712	-0.831814	-0.806939	-0.780074	-0.751206	-0.720323	-0.687412	-0.652463	-0.615468	-0.576422
Rsph1	-0.0914138	-0.13771	-0.183372	-0.228287	-0.272346	-0.315446	-0.357491	-0.398387	-0.438045	-0.476382	-0.513316	-0.548771	-0.582674	-0.614955	-0.645606	-0.674666	-0.702173	-0.728164	-0.752675	-0.775739	-0.797386	-0.817647	-0.83655	-0.85412	-0.870381	-0.885357	-0.899069	-0.911536	-0.922777	-0.932807	-0.941642	-0.949295	-0.955779	-0.961104	-0.965279	-0.968313	-0.970212	-0.97098	-0.970623	-0.969142	-0.966539	-0.962813	-0.957964	-0.951989	-0.944883	-0.936642	-0.927259	-0.916727	-0.905036
1700019G24Rik	-0.884299	-0.91047	-0.935451	-0.959163	-0.981545	-1.00256	-1.02216	-1.04034	-1.05709	-1.07239	-1.08626	-1.09867	-1.10965	-1.11917	-1.12731	-1.13415	-1.1398	-1.14431	-1.14776	-1.1502	-1.15167	-1.15222	-1.15186	-1.15062	-1.14853	-1.14558	-1.1418	-1.13717	-1.1317	-1.12538	-1.1182	-1.11015	-1.10121	-1.09135	-1.08057	-1.06882	-1.05608	-1.04232	-1.02751	-1.01161	-0.994584	-0.97639	-0.956989	-0.93634	-0.914401	-0.89113	-0.866483	-0.840418	-0.812896
Dnah12	0.348247	0.203948	0.0702926	-0.0529416	-0.166084	-0.269542	-0.363784	-0.449313	-0.526651	-0.596327	-0.658859	-0.714749	-0.764472	-0.808478	-0.847319	-0.881595	-0.911827	-0.938463	-0.961888	-0.982434	-1.00039	-1.01599	-1.02946	-1.04098	-1.0507	-1.05877	-1.06528	-1.07034	-1.07404	-1.07644	-1.07759	-1.07755	-1.07636	-1.07403	-1.0706	-1.06607	-1.06045	-1.05374	-1.04594	-1.03705	-1.02704	-1.01589	-1.0036	-0.990131	-0.975457	-0.959549	-0.942373	-0.923896	-0.904082
Hes1	0.498973	0.42517	0.352285	0.280613	0.21044	0.142042	0.0756839	0.0116224	-0.0498946	-0.108628	-0.164344	-0.216818	-0.265828	-0.311166	-0.352804	-0.390866	-0.425475	-0.456748	-0.484798	-0.509731	-0.531648	-0.550646	-0.566816	-0.580247	-0.591023	-0.599223	-0.604925	-0.608203	-0.609126	-0.607764	-0.604182	-0.598444	-0.590611	-0.580743	-0.568899	-0.555136	-0.53951	-0.522075	-0.502887	-0.481999	-0.459465	-0.435337	-0.40967	-0.382515	-0.353927	-0.32396	-0.292667	-0.260105	-0.226328
Uba52	2.1149	1.81471	1.52929	1.25976	1.00696	0.771402	0.553331	0.35271	0.169267	0.00253092	-0.148128	-0.283454	-0.404266	-0.511438	-0.606166	-0.689827	-0.763649	-0.828716	-0.885978	-0.936266	-0.980308	-1.01874	-1.0521	-1.08087	-1.10546	-1.12623	-1.14348	-1.15748	-1.16843	-1.17654	-1.18195	-1.1848	-1.18519	-1.18321	-1.17893	-1.17239	-1.16362	-1.15266	-1.1395	-1.12414	-1.10658	-1.08678	-1.06473	-1.04039	-1.01371	-0.984668	-0.953207	-0.919285	-0.882855
Prss56	3	3	3	3	3	3	2.74014	2.38181	2.05845	1.76763	1.50694	1.27401	1.06659	0.882555	0.719442	0.574708	0.446135	0.331806	0.230062	0.139466	0.0587729	-0.0130996	-0.0770911	-0.134019	-0.184597	-0.229447	-0.269111	-0.304065	-0.334725	-0.361456	-0.384579	-0.404376	-0.421094	-0.434953	-0.446145	-0.454842	-0.461194	-0.465338	-0.467393	-0.467467	-0.465657	-0.462051	-0.45673	-0.449768	-0.441235	-0.431195	-0.419714	-0.406851	-0.392668
Dnah6	-0.468422	-0.512022	-0.554184	-0.594783	-0.633712	-0.670881	-0.706216	-0.739653	-0.771142	-0.80064	-0.828113	-0.85353	-0.876867	-0.898102	-0.917297	-0.934579	-0.950062	-0.963852	-0.976042	-0.986716	-0.995952	-1.00382	-1.01037	-1.01568	-1.01977	-1.02271	-1.02453	-1.02525	-1.02492	-1.02356	-1.02119	-1.01783	-1.0135	-1.00822	-1.00199	-0.994821	-0.986728	-0.977714	-0.967782	-0.956936	-0.945178	-0.932507	-0.918924	-0.904428	-0.889016	-0.872687	-0.855438	-0.837266	-0.818169
BC051019	-0.898574	-0.898598	-0.898614	-0.898615	-0.898591	-0.898536	-0.89844	-0.898296	-0.898095	-0.897828	-0.897485	-0.897056	-0.896528	-0.895891	-0.895136	-0.894258	-0.893254	-0.892117	-0.890841	-0.889419	-0.887843	-0.886101	-0.884184	-0.882081	-0.879776	-0.877257	-0.874507	-0.871509	-0.868244	-0.864691	-0.860827	-0.856628	-0.852068	-0.847118	-0.841746	-0.835921	-0.829605	-0.822761	-0.815347	-0.80732	-0.798632	-0.789234	-0.779074	-0.768095	-0.756238	-0.743443	-0.729644	-0.714775	-0.698765
Clec3b	-0.645946	-0.634769	-0.623593	-0.612522	-0.601665	-0.591132	-0.581038	-0.5715	-0.562639	-0.554575	-0.547432	-0.541333	-0.5364	-0.532752	-0.530418	-0.529347	-0.529484	-0.530768	-0.533138	-0.536528	-0.540873	-0.546103	-0.552152	-0.558949	-0.566425	-0.57451	-0.583137	-0.592237	-0.601743	-0.611589	-0.621712	-0.632047	-0.642535	-0.653116	-0.663733	-0.674329	-0.684852	-0.695248	-0.705469	-0.715465	-0.725191	-0.7346	-0.74365	-0.752298	-0.760503	-0.768225	-0.775425	-0.782063	-0.788102
Hydin	-0.523494	-0.563047	-0.600668	-0.636268	-0.66979	-0.701195	-0.730465	-0.757599	-0.782606	-0.805501	-0.826307	-0.845048	-0.861746	-0.876425	-0.889185	-0.90018	-0.909548	-0.917407	-0.923859	-0.928993	-0.932884	-0.935596	-0.937186	-0.937698	-0.937171	-0.935638	-0.933122	-0.929644	-0.925219	-0.919858	-0.913566	-0.906346	-0.898198	-0.889119	-0.879104	-0.868145	-0.856233	-0.843356	-0.829504	-0.814664	-0.798824	-0.781971	-0.764094	-0.745182	-0.725225	-0.704217	-0.682152	-0.659029	-0.634849
Slc38a3	-1.27253	-1.24558	-1.21707	-1.18705	-1.15558	-1.12276	-1.08871	-1.0536	-1.01761	-0.980993	-0.944023	-0.907019	-0.870339	-0.834374	-0.799406	-0.765599	-0.733099	-0.702038	-0.672536	-0.644694	-0.6186	-0.594322	-0.571914	-0.551415	-0.532846	-0.516212	-0.501506	-0.488705	-0.477774	-0.468667	-0.461324	-0.45568	-0.451657	-0.449171	-0.448134	-0.448448	-0.450015	-0.452731	-0.456492	-0.461189	-0.466716	-0.472965	-0.479828	-0.4872	-0.494975	-0.503052	-0.511329	-0.519708	-0.528094
Elof1	-0.134063	-0.184544	-0.234374	-0.283411	-0.331522	-0.378578	-0.424456	-0.46904	-0.512215	-0.553875	-0.593914	-0.632234	-0.668738	-0.703336	-0.736013	-0.766817	-0.795797	-0.822998	-0.848465	-0.872238	-0.894356	-0.914856	-0.933773	-0.951139	-0.966984	-0.981339	-0.994229	-1.00568	-1.01571	-1.02435	-1.03162	-1.03752	-1.04209	-1.04534	-1.04727	-1.0479	-1.04724	-1.04531	-1.04211	-1.03764	-1.03191	-1.02493	-1.0167	-1.00722	-0.996492	-0.984516	-0.971289	-0.95681	-0.941074
Gpr37l1	-2.29404	-2.20759	-2.11693	-2.02228	-1.92393	-1.82224	-1.71767	-1.61075	-1.50211	-1.39248	-1.28268	-1.17362	-1.06629	-0.961737	-0.860696	-0.76356	-0.670675	-0.582346	-0.498842	-0.420389	-0.347174	-0.279343	-0.217005	-0.16023	-0.109051	-0.0634669	-0.0234437	0.0110835	0.0402085	0.0640515	0.0827568	0.0964908	0.105439	0.109805	0.109807	0.105676	0.0976527	0.0859881	0.070939	0.0527673	0.0317381	0.00811802	-0.0178263	-0.0458293	-0.0756279	-0.106963	-0.139578	-0.173224	-0.207658
Meig1	-0.290712	-0.346073	-0.400619	-0.454121	-0.50636	-0.557125	-0.606217	-0.653442	-0.698615	-0.741558	-0.782099	-0.82007	-0.855307	-0.887657	-0.917108	-0.943764	-0.967731	-0.989106	-1.00798	-1.02445	-1.03858	-1.05047	-1.06018	-1.06778	-1.07334	-1.07692	-1.07858	-1.07838	-1.07638	-1.07263	-1.06717	-1.06005	-1.05133	-1.04105	-1.02925	-1.01598	-1.00127	-0.985172	-0.967727	-0.948974	-0.928955	-0.907709	-0.885277	-0.861702	-0.837024	-0.811286	-0.78453	-0.756799	-0.728139
Chchd10	0.741421	0.582655	0.427312	0.276003	0.129292	-0.012304	-0.148314	-0.278308	-0.401896	-0.518722	-0.628463	-0.730822	-0.825522	-0.912322	-0.991339	-1.06298	-1.12765	-1.1857	-1.23748	-1.28328	-1.32342	-1.35814	-1.3877	-1.41234	-1.43225	-1.44766	-1.45872	-1.46564	-1.46855	-1.46761	-1.46298	-1.45477	-1.44312	-1.42815	-1.40998	-1.38872	-1.36449	-1.33738	-1.3075	-1.27496	-1.23988	-1.20234	-1.16246	-1.12034	-1.07611	-1.02986	-0.981725	-0.931819	-0.880269
Deptor	3	3	3	3	3	2.97296	2.79086	2.61742	2.45246	2.29577	2.14716	2.00638	1.87319	1.74736	1.62852	1.51624	1.41013	1.3098	1.21491	1.12512	1.04012	0.959628	0.883369	0.811091	0.742557	0.677545	0.615848	0.557273	0.501636	0.448769	0.398511	0.350714	0.305238	0.261952	0.220732	0.181464	0.144039	0.108356	0.0743202	0.0418414	0.0108359	-0.0187755	-0.0470669	-0.0741084	-0.0999655	-0.1247	-0.148371	-0.171033	-0.192737
Nin	-1.02121	-1.0178	-1.01437	-1.0109	-1.00738	-1.0038	-1.00014	-0.996397	-0.992551	-0.988591	-0.984503	-0.980271	-0.975882	-0.971321	-0.96658	-0.961653	-0.956536	-0.951223	-0.94571	-0.939991	-0.934061	-0.927915	-0.921546	-0.914948	-0.908117	-0.901044	-0.893724	-0.88615	-0.878316	-0.870212	-0.861834	-0.853171	-0.844217	-0.834964	-0.825402	-0.815523	-0.805318	-0.794776	-0.78389	-0.772647	-0.761037	-0.749051	-0.736675	-0.723899	-0.71071	-0.697096	-0.683043	-0.668537	-0.653565
Islr	3	3	2.93097	2.76619	2.60785	2.45617	2.31132	2.17341	2.04254	1.91876	1.80209	1.69254	1.59009	1.49469	1.40605	1.32368	1.24711	1.17592	1.10972	1.04814	0.990864	0.93757	0.887976	0.841815	0.798839	0.758819	0.721537	0.686793	0.654396	0.624168	0.59594	0.569552	0.544854	0.521699	0.499952	0.47948	0.460157	0.441861	0.424474	0.407884	0.391979	0.376654	0.361805	0.34733	0.333131	0.319111	0.305178	0.291239	0.277205
Col8a2	-0.304055	-0.358829	-0.403674	-0.44027	-0.470059	-0.494263	-0.513905	-0.529835	-0.542753	-0.553231	-0.561734	-0.568639	-0.574249	-0.578808	-0.582525	-0.585572	-0.588082	-0.590159	-0.591883	-0.593318	-0.594514	-0.595511	-0.596339	-0.597025	-0.597588	-0.598045	-0.598407	-0.598686	-0.598889	-0.599022	-0.599089	-0.599093	-0.599037	-0.598921	-0.598744	-0.598506	-0.598203	-0.597833	-0.597392	-0.596873	-0.596271	-0.595578	-0.594784	-0.59388	-0.592852	-0.591687	-0.590368	-0.588878	-0.587195
Calb1	-0.976675	-0.984722	-0.992471	-0.999875	-1.00689	-1.01349	-1.01964	-1.0253	-1.03046	-1.0351	-1.03919	-1.04271	-1.04564	-1.04795	-1.04966	-1.05079	-1.05136	-1.05139	-1.0509	-1.04989	-1.04838	-1.04636	-1.04383	-1.0408	-1.03725	-1.03317	-1.02856	-1.02339	-1.01765	-1.01132	-1.00437	-0.996783	-0.988526	-0.97957	-0.96988	-0.959422	-0.948157	-0.936045	-0.923041	-0.909102	-0.894179	-0.878223	-0.861182	-0.843003	-0.82363	-0.803009	-0.78108	-0.757788	-0.733073
Sub1	1.33058	1.17514	1.023	0.874893	0.731497	0.593434	0.461281	0.335563	0.216763	0.105325	0.00165772	-0.0938568	-0.180859	-0.259025	-0.328473	-0.38968	-0.443101	-0.489156	-0.52823	-0.560679	-0.586832	-0.606991	-0.621437	-0.63043	-0.634212	-0.633008	-0.627031	-0.616479	-0.601544	-0.582405	-0.559237	-0.532208	-0.501485	-0.46723	-0.429606	-0.388774	-0.344899	-0.298147	-0.248689	-0.196699	-0.142358	-0.0858522	-0.0273751	0.0328726	0.0946818	0.157835	0.222107	0.287263	0.353057
Cfap54	-0.265639	-0.369265	-0.467528	-0.560258	-0.647358	-0.728792	-0.804578	-0.874774	-0.939469	-0.998777	-1.05283	-1.10175	-1.14569	-1.18477	-1.21931	-1.24969	-1.27629	-1.29942	-1.31935	-1.33632	-1.35054	-1.36219	-1.37141	-1.37836	-1.38314	-1.38584	-1.38656	-1.38536	-1.38229	-1.3774	-1.37074	-1.36231	-1.35215	-1.34027	-1.32667	-1.31135	-1.2943	-1.27553	-1.25502	-1.23275	-1.2087	-1.18286	-1.15522	-1.12574	-1.09442	-1.06124	-1.02618	-0.989235	-0.950395
Slc25a4	2.56079	2.34714	2.1374	1.9324	1.73294	1.53974	1.35349	1.17481	1.0043	0.842502	0.689921	0.547031	0.41428	0.292065	0.180283	0.0784107	-0.0140552	-0.0975879	-0.172631	-0.2396	-0.298885	-0.350853	-0.395847	-0.434191	-0.46619	-0.492131	-0.512286	-0.526913	-0.536259	-0.540556	-0.54003	-0.534897	-0.525365	-0.511636	-0.493909	-0.472376	-0.447228	-0.418653	-0.386838	-0.351971	-0.314238	-0.273828	-0.23093	-0.185737	-0.138446	-0.0892537	-0.0383643	0.0140155	0.0676737
Cyb561	-0.870399	-0.852845	-0.83322	-0.811399	-0.787285	-0.760819	-0.731994	-0.700867	-0.667575	-0.632347	-0.595517	-0.557531	-0.51896	-0.480478	-0.442672	-0.405979	-0.370815	-0.337573	-0.306612	-0.278253	-0.252766	-0.230375	-0.211247	-0.195497	-0.183183	-0.174314	-0.168846	-0.166691	-0.16772	-0.171769	-0.178643	-0.188123	-0.199972	-0.213942	-0.229776	-0.247217	-0.266006	-0.285895	-0.306644	-0.328022	-0.349818	-0.371832	-0.393883	-0.415808	-0.43746	-0.458711	-0.479448	-0.499576	-0.519014
Kcnj10	-1.67343	-1.59223	-1.50721	-1.41863	-1.32683	-1.23222	-1.1353	-1.03667	-0.937003	-0.837085	-0.737782	-0.640049	-0.544918	-0.453472	-0.366446	-0.284208	-0.207066	-0.135284	-0.0690747	-0.00860591	0.046002	0.0946737	0.137377	0.174123	0.204959	0.22997	0.249276	0.263026	0.271396	0.274591	0.272832	0.266364	0.255445	0.240346	0.22135	0.198746	0.17283	0.1439	0.112254	0.0781894	0.042002	0.00398156	-0.0355878	-0.0764291	-0.118274	-0.160862	-0.203945	-0.247282	-0.290646
Gpr50	1.0091	0.974476	0.940149	0.906222	0.872792	0.839957	0.80781	0.776443	0.745947	0.716411	0.68792	0.66056	0.634415	0.609563	0.586014	0.563716	0.542618	0.522668	0.503816	0.486015	0.469217	0.453375	0.438444	0.42438	0.41114	0.398679	0.386956	0.375929	0.365557	0.3558	0.346617	0.33797	0.329818	0.322124	0.314849	0.307954	0.301403	0.295156	0.289178	0.283431	0.277878	0.272482	0.267207	0.262016	0.256873	0.251743	0.246589	0.241375	0.236066
Cirbp	3	3	3	3	2.99046	2.83173	2.67754	2.52822	2.3841	2.24549	2.11267	1.98589	1.86541	1.75144	1.64391	1.54252	1.44698	1.357	1.27232	1.19267	1.11782	1.04753	0.98158	0.91976	0.861866	0.807704	0.757089	0.709843	0.665795	0.62478	0.586641	0.551225	0.518385	0.487979	0.459868	0.433919	0.41	0.387986	0.367752	0.349176	0.33214	0.316527	0.302222	0.289113	0.277087	0.266035	0.255848	0.246417	0.237635
Riiad1	-0.380206	-0.438489	-0.49586	-0.552119	-0.607074	-0.660545	-0.712362	-0.762361	-0.810388	-0.856298	-0.899951	-0.941214	-0.979957	-1.01606	-1.04952	-1.08043	-1.10887	-1.13491	-1.15865	-1.18015	-1.19947	-1.21668	-1.23184	-1.24501	-1.25622	-1.26553	-1.27298	-1.27862	-1.28247	-1.28458	-1.28497	-1.28368	-1.28072	-1.27613	-1.26992	-1.26211	-1.25273	-1.24178	-1.22928	-1.21525	-1.19969	-1.18261	-1.16403	-1.14394	-1.12235	-1.09927	-1.0747	-1.04865	-1.02112
Rsph4a	0.0636921	-0.0388042	-0.135672	-0.226839	-0.312295	-0.392084	-0.46629	-0.535035	-0.598464	-0.656739	-0.710036	-0.75853	-0.8024	-0.841822	-0.877099	-0.908617	-0.936719	-0.961706	-0.983843	-1.00336	-1.02047	-1.03535	-1.04816	-1.05903	-1.06808	-1.07543	-1.08117	-1.08537	-1.0881	-1.08943	-1.08941	-1.08807	-1.08546	-1.08161	-1.07654	-1.07027	-1.06282	-1.05419	-1.0444	-1.03345	-1.02134	-1.00807	-0.993645	-0.978056	-0.961298	-0.943369	-0.924263	-0.903975	-0.882501
Slc16a2	2.81441	2.56378	2.31939	2.08211	1.85271	1.63188	1.42024	1.21834	1.02665	0.845608	0.675579	0.516898	0.369862	0.234719	0.111192	-0.00141016	-0.103746	-0.196421	-0.279996	-0.354989	-0.42188	-0.481112	-0.533098	-0.578217	-0.616826	-0.649253	-0.675808	-0.696779	-0.712436	-0.723036	-0.728818	-0.730012	-0.726836	-0.719501	-0.708209	-0.693155	-0.674531	-0.652524	-0.62732	-0.599102	-0.568053	-0.534357	-0.498199	-0.459765	-0.419247	-0.376836	-0.332732	-0.287137	-0.240257
Dynlrb2	0.103981	0.0233606	-0.0559379	-0.133621	-0.209412	-0.283049	-0.354282	-0.422878	-0.488615	-0.551283	-0.610681	-0.666618	-0.71891	-0.767386	-0.812055	-0.853073	-0.890592	-0.924755	-0.955698	-0.983547	-1.00842	-1.03044	-1.0497	-1.0663	-1.08035	-1.09193	-1.10112	-1.10801	-1.11267	-1.11517	-1.1156	-1.114	-1.11045	-1.105	-1.09773	-1.08867	-1.0779	-1.06546	-1.05141	-1.0358	-1.01868	-1.00011	-0.980125	-0.95879	-0.936153	-0.912263	-0.887173	-0.860937	-0.833606
Synm	-0.559443	-0.505427	-0.448609	-0.389252	-0.327695	-0.264368	-0.199787	-0.134567	-0.0694125	-0.00512059	0.0574282	0.117279	0.173418	0.224807	0.27078	0.311059	0.345451	0.373836	0.396162	0.412445	0.422761	0.427246	0.426084	0.419507	0.407789	0.391234	0.370176	0.344972	0.315994	0.283626	0.248256	0.210274	0.170065	0.128007	0.0844665	0.0397943	-0.00567518	-0.0516273	-0.0977688	-0.143829	-0.189559	-0.234737	-0.27916	-0.322654	-0.365063	-0.406254	-0.446118	-0.48456	-0.521507
S100a16	0.650807	0.666477	0.682162	0.697832	0.713453	0.728994	0.744421	0.759702	0.774803	0.78969	0.804329	0.818685	0.832724	0.846411	0.859709	0.872582	0.884992	0.896903	0.908276	0.919075	0.929261	0.938797	0.947645	0.955767	0.963126	0.969684	0.975405	0.98025	0.984183	0.987168	0.989168	0.990148	0.990073	0.988908	0.98662	0.983174	0.978539	0.972682	0.965574	0.957184	0.947484	0.936446	0.924043	0.910252	0.895047	0.878408	0.860312	0.840742	0.819679
Ablim1	-0.800747	-0.768515	-0.734047	-0.697397	-0.658666	-0.618013	-0.575658	-0.531893	-0.487082	-0.441671	-0.396181	-0.351216	-0.307449	-0.265607	-0.226225	-0.189613	-0.156038	-0.125722	-0.0988444	-0.0755378	-0.0558909	-0.0399476	-0.0277088	-0.0191352	-0.0141499	-0.0126419	-0.0144699	-0.0194661	-0.0274406	-0.0381854	-0.0514785	-0.0670879	-0.0847752	-0.1043	-0.12542	-0.1479	-0.171507	-0.196019	-0.221222	-0.246914	-0.272905	-0.299019	-0.325093	-0.350978	-0.37654	-0.401657	-0.426221	-0.450138	-0.473325
Fam92b	-0.684626	-0.727084	-0.766448	-0.802773	-0.836147	-0.866679	-0.894493	-0.919722	-0.942503	-0.962972	-0.981262	-0.997498	-1.0118	-1.02426	-1.03505	-1.04435	-1.0523	-1.05905	-1.06469	-1.06933	-1.07304	-1.07588	-1.07791	-1.07917	-1.0797	-1.07952	-1.07866	-1.07712	-1.07491	-1.07204	-1.0685	-1.06429	-1.05939	-1.05379	-1.04746	-1.04039	-1.03254	-1.02388	-1.01438	-1.004	-0.992692	-0.980418	-0.967126	-0.952765	-0.937281	-0.920617	-0.902714	-0.883511	-0.862947
Arhgdig	-0.862365	-0.881095	-0.899275	-0.916815	-0.93363	-0.949645	-0.964794	-0.979016	-0.992255	-1.00446	-1.01559	-1.02558	-1.0344	-1.04201	-1.04841	-1.05367	-1.05783	-1.06094	-1.06305	-1.06419	-1.06438	-1.06365	-1.06203	-1.05953	-1.05615	-1.05192	-1.04684	-1.04092	-1.03415	-1.02653	-1.01806	-1.00874	-0.998555	-0.987501	-0.975565	-0.962736	-0.949001	-0.934346	-0.918755	-0.902212	-0.884701	-0.866204	-0.846705	-0.826185	-0.804628	-0.782016	-0.758333	-0.733563	-0.707694
Creg2	-1.78505	-1.77397	-1.76054	-1.74436	-1.72496	-1.70185	-1.6745	-1.6424	-1.60504	-1.562	-1.51296	-1.45774	-1.3964	-1.32927	-1.25674	-1.17922	-1.09721	-1.01135	-0.922398	-0.831204	-0.738691	-0.645839	-0.553655	-0.463152	-0.375323	-0.291117	-0.211418	-0.137027	-0.0686474	-0.00687248	0.0478221	0.0950826	0.134678	0.166497	0.190545	0.206933	0.215873	0.217661	0.212672	0.201341	0.184156	0.161641	0.134349	0.102844	0.0676996	0.0294805	-0.0112587	-0.0539832	-0.0981831
Rnase4	-0.974356	-0.931179	-0.886272	-0.839795	-0.791944	-0.742951	-0.693092	-0.642683	-0.592083	-0.541694	-0.49196	-0.443365	-0.396425	-0.35168	-0.309483	-0.269994	-0.233343	-0.199638	-0.168963	-0.141378	-0.116919	-0.0956033	-0.0774237	-0.0623545	-0.0503507	-0.0413498	-0.0352731	-0.0320276	-0.031507	-0.0335938	-0.0381605	-0.045071	-0.0541827	-0.0653476	-0.0784135	-0.0932257	-0.109628	-0.127464	-0.146578	-0.166816	-0.188028	-0.210064	-0.232781	-0.25604	-0.279706	-0.303651	-0.327751	-0.35189	-0.375955
Mro	-0.804219	-0.77508	-0.745502	-0.715643	-0.685674	-0.65578	-0.626159	-0.597019	-0.568583	-0.541083	-0.514763	-0.489873	-0.466672	-0.445416	-0.426229	-0.409105	-0.394027	-0.380967	-0.369889	-0.360746	-0.353487	-0.348052	-0.344376	-0.342386	-0.342007	-0.343159	-0.345757	-0.349715	-0.354943	-0.361352	-0.368847	-0.377338	-0.386731	-0.396932	-0.407851	-0.419395	-0.431475	-0.444001	-0.456888	-0.47005	-0.483404	-0.49687	-0.510369	-0.523826	-0.537166	-0.550317	-0.563211	-0.575779	-0.587958
Ddr1	-1.76478	-1.69372	-1.62051	-1.54542	-1.46875	-1.39087	-1.31217	-1.23308	-1.1541	-1.07574	-0.998585	-0.923233	-0.850329	-0.78053	-0.714239	-0.651603	-0.592735	-0.537725	-0.48664	-0.439522	-0.396392	-0.35725	-0.322077	-0.290831	-0.263457	-0.239881	-0.220013	-0.20375	-0.190976	-0.181565	-0.175378	-0.172269	-0.172085	-0.174663	-0.179839	-0.187442	-0.197297	-0.209229	-0.22306	-0.238611	-0.255704	-0.274162	-0.293808	-0.314467	-0.335969	-0.358143	-0.380823	-0.403848	-0.427056
Tspan7	1.54897	1.50273	1.45683	1.4114	1.36659	1.32254	1.2794	1.23729	1.19635	1.15671	1.11851	1.08188	1.04693	1.0138	0.982497	0.952952	0.92509	0.898837	0.874121	0.850871	0.829016	0.808489	0.789222	0.771147	0.754199	0.738312	0.723422	0.709464	0.696377	0.684096	0.672559	0.661705	0.651472	0.641799	0.632625	0.623889	0.615533	0.607494	0.599714	0.592133	0.584692	0.577332	0.569993	0.562616	0.555144	0.547517	0.539678	0.531568	0.523129
Mef2c	0.484391	0.519897	0.555535	0.591163	0.626636	0.661804	0.696512	0.730605	0.763919	0.796291	0.827553	0.857533	0.88606	0.912962	0.938152	0.961618	0.983354	1.00335	1.02162	1.03814	1.05292	1.06598	1.0773	1.08689	1.09478	1.10096	1.10544	1.10825	1.10939	1.10889	1.10676	1.10301	1.09768	1.09078	1.08234	1.07238	1.06093	1.04801	1.03365	1.01789	1.00074	0.982247	0.962436	0.941341	0.918993	0.895428	0.870679	0.844781	0.817769
Id3	-0.715782	-0.679501	-0.642313	-0.604216	-0.565205	-0.525279	-0.484438	-0.442682	-0.400015	-0.356441	-0.311964	-0.266593	-0.220336	-0.173205	-0.125235	-0.0764845	-0.0270164	0.0230993	0.073787	0.124966	0.176549	0.228443	0.280551	0.332769	0.384988	0.437093	0.488966	0.540483	0.591515	0.641929	0.69159	0.740357	0.788088	0.834637	0.879857	0.923597	0.965708	1.00604	1.04443	1.08075	1.11482	1.14652	1.17568	1.20217	1.22584	1.24656	1.26419	1.27861	1.2897
Tppp3	0.318494	0.192846	0.0700712	-0.0494028	-0.165187	-0.276928	-0.384308	-0.487039	-0.584866	-0.677559	-0.764912	-0.84674	-0.922873	-0.993169	-1.05773	-1.11685	-1.17081	-1.21988	-1.2643	-1.30429	-1.34007	-1.37182	-1.39973	-1.42396	-1.44465	-1.46196	-1.476	-1.4869	-1.49476	-1.49969	-1.50178	-1.50111	-1.49776	-1.49181	-1.48332	-1.47236	-1.45899	-1.44326	-1.42523	-1.40493	-1.38243	-1.35777	-1.33098	-1.30212	-1.27122	-1.23834	-1.2035	-1.16676	-1.12815
Slit2	0.402448	0.380324	0.3584	0.336824	0.315742	0.2953	0.275643	0.256915	0.239258	0.222813	0.207723	0.194128	0.182168	0.171978	0.163589	0.156934	0.151947	0.148562	0.146715	0.146341	0.147377	0.149761	0.15343	0.158323	0.164378	0.171535	0.179732	0.188909	0.199005	0.20996	0.221713	0.234203	0.247369	0.26115	0.275485	0.290312	0.305569	0.321193	0.337123	0.353294	0.369644	0.386108	0.402622	0.419121	0.435541	0.451814	0.467876	0.48366	0.499099
Ccdc121	-0.533763	-0.51859	-0.50294	-0.486915	-0.470628	-0.454215	-0.437824	-0.421624	-0.405799	-0.390549	-0.37609	-0.362645	-0.350449	-0.339735	-0.330628	-0.323146	-0.317286	-0.31303	-0.310347	-0.30919	-0.309503	-0.311216	-0.314252	-0.318528	-0.323952	-0.33043	-0.337865	-0.346156	-0.355204	-0.364911	-0.375179	-0.385913	-0.397022	-0.408419	-0.420021	-0.43175	-0.443533	-0.455303	-0.466998	-0.47856	-0.489937	-0.501084	-0.511957	-0.522521	-0.532741	-0.542588	-0.552038	-0.561067	-0.569658
Rpl35	0.528728	0.417786	0.308753	0.202095	0.0982538	-0.00235865	-0.0993553	-0.192376	-0.281083	-0.365166	-0.444333	-0.518311	-0.586844	-0.6497	-0.706915	-0.758744	-0.805434	-0.847217	-0.88431	-0.916915	-0.94522	-0.969401	-0.98962	-1.00603	-1.01877	-1.02798	-1.03377	-1.03625	-1.03555	-1.03174	-1.02494	-1.01522	-1.00266	-0.987352	-0.969362	-0.948764	-0.925627	-0.900018	-0.872005	-0.841653	-0.809027	-0.774193	-0.737218	-0.698168	-0.657113	-0.614125	-0.569275	-0.522641	-0.474301
Gm8730	3	3	3	3	2.8272	2.56198	2.30983	2.07085	1.84509	1.63247	1.43288	1.2461	1.07191	0.909982	0.759735	0.620355	0.491082	0.371208	0.260077	0.157079	0.0616523	-0.0267226	-0.108526	-0.184198	-0.254148	-0.318749	-0.378344	-0.433251	-0.483759	-0.530134	-0.572618	-0.611436	-0.646791	-0.678868	-0.707838	-0.733856	-0.757061	-0.777583	-0.795536	-0.811025	-0.824145	-0.83498	-0.843606	-0.850091	-0.854494	-0.856869	-0.85726	-0.855708	-0.852245
Itpkb	-1.16264	-1.12789	-1.0925	-1.0566	-1.02031	-0.983799	-0.947217	-0.910741	-0.874554	-0.838855	-0.803849	-0.769755	-0.736801	-0.705215	-0.675125	-0.646561	-0.619541	-0.59408	-0.570183	-0.547852	-0.527082	-0.507864	-0.490182	-0.474015	-0.459339	-0.446124	-0.434338	-0.423941	-0.414895	-0.407154	-0.400673	-0.3954	-0.391284	-0.388272	-0.386306	-0.38533	-0.385285	-0.38611	-0.387746	-0.390129	-0.393199	-0.396893	-0.401148	-0.405903	-0.411094	-0.416659	-0.422538	-0.428668	-0.434988
Spef2	-0.219316	-0.233297	-0.247189	-0.261042	-0.274901	-0.288812	-0.302817	-0.316957	-0.331271	-0.345796	-0.360566	-0.375612	-0.390966	-0.406651	-0.422646	-0.438889	-0.455318	-0.471875	-0.488505	-0.505154	-0.521771	-0.53831	-0.554723	-0.570969	-0.587009	-0.602804	-0.618319	-0.633523	-0.648385	-0.662877	-0.676973	-0.690648	-0.703882	-0.716652	-0.728939	-0.740727	-0.751997	-0.762735	-0.772925	-0.782553	-0.791606	-0.800069	-0.807929	-0.815174	-0.821789	-0.82776	-0.833073	-0.837712	-0.84166
Dio2	3	3	3	3	3	2.78368	2.49232	2.22304	1.97493	1.74705	1.53843	1.3481	1.17509	1.01847	0.876951	0.749012	0.633315	0.528671	0.434031	0.348464	0.271145	0.201343	0.138406	0.0817577	0.0308819	-0.0146803	-0.0553387	-0.0914595	-0.123371	-0.151365	-0.175707	-0.196633	-0.214356	-0.229068	-0.240943	-0.250138	-0.256797	-0.26105	-0.263017	-0.262809	-0.260526	-0.256265	-0.250115	-0.242159	-0.23248	-0.221154	-0.208257	-0.193864	-0.178049
Timm8b	2.86306	2.7093	2.5581	2.40998	2.26542	2.12489	1.98883	1.85765	1.73173	1.61144	1.49712	1.38909	1.28768	1.19316	1.10548	1.0243	0.949285	0.880128	0.816531	0.758212	0.704903	0.656349	0.612306	0.572542	0.536835	0.50497	0.476742	0.451954	0.430413	0.411935	0.396338	0.383448	0.373092	0.365103	0.359316	0.355568	0.353697	0.353546	0.354957	0.357773	0.361837	0.366994	0.373088	0.379964	0.387465	0.395434	0.403715	0.412149	0.420579
Ccdc146	-0.452215	-0.455031	-0.457885	-0.460824	-0.463892	-0.467134	-0.470594	-0.474315	-0.47834	-0.482709	-0.487463	-0.49264	-0.498277	-0.504408	-0.511023	-0.518077	-0.525525	-0.53332	-0.541419	-0.549778	-0.558354	-0.567106	-0.575993	-0.584978	-0.594021	-0.603089	-0.612146	-0.621158	-0.630096	-0.638927	-0.647625	-0.65616	-0.664509	-0.672644	-0.680543	-0.688184	-0.695544	-0.702603	-0.709342	-0.71574	-0.721779	-0.727442	-0.732709	-0.737564	-0.741989	-0.745966	-0.749477	-0.752503	-0.755027
Marcksl1	0.554019	0.512993	0.472435	0.432609	0.393774	0.356183	0.320086	0.285727	0.253349	0.22319	0.195485	0.170469	0.148376	0.129428	0.113665	0.100963	0.0911985	0.0842501	0.0800011	0.0783376	0.0791486	0.0823257	0.0877623	0.0953537	0.104997	0.116589	0.13003	0.145218	0.162054	0.180437	0.200266	0.221442	0.243863	0.267426	0.292031	0.317572	0.343945	0.371044	0.398762	0.42699	0.455617	0.484531	0.51362	0.542769	0.57186	0.600775	0.629396	0.6576	0.685265
Zfp474	-0.595528	-0.63434	-0.668824	-0.699337	-0.726236	-0.74987	-0.770571	-0.78865	-0.804395	-0.818064	-0.829893	-0.840088	-0.848833	-0.856286	-0.862617	-0.867989	-0.872538	-0.876374	-0.879587	-0.882252	-0.884428	-0.886165	-0.887502	-0.888471	-0.889097	-0.889398	-0.889389	-0.889079	-0.888472	-0.887569	-0.886369	-0.884865	-0.883048	-0.880905	-0.878421	-0.875576	-0.872349	-0.868712	-0.864637	-0.860089	-0.855031	-0.849422	-0.843214	-0.836356	-0.828794	-0.820464	-0.811302	-0.801234	-0.790183
Car9	-0.479784	-0.487434	-0.494254	-0.500313	-0.505679	-0.510418	-0.514592	-0.518259	-0.521473	-0.524283	-0.526734	-0.528865	-0.530711	-0.532303	-0.533674	-0.534854	-0.53587	-0.536743	-0.537492	-0.538131	-0.538673	-0.539127	-0.539503	-0.539808	-0.540046	-0.540223	-0.540342	-0.540407	-0.540418	-0.540378	-0.540286	-0.540143	-0.539948	-0.5397	-0.539397	-0.539037	-0.538616	-0.538131	-0.537578	-0.53695	-0.536244	-0.53545	-0.534563	-0.533573	-0.532469	-0.531241	-0.529876	-0.52836	-0.526676
Kctd14	1.97595	1.97473	1.97328	1.97138	1.96881	1.96534	1.96075	1.95481	1.94731	1.93803	1.92676	1.91329	1.89743	1.87899	1.85792	1.83433	1.80831	1.77996	1.7494	1.71673	1.68207	1.64551	1.60719	1.5672	1.52566	1.48269	1.4384	1.39289	1.34629	1.2987	1.25022	1.20097	1.15104	1.10054	1.04956	0.998201	0.946554	0.894706	0.842744	0.79075	0.738803	0.686978	0.635346	0.583976	0.532931	0.482272	0.432056	0.382336	0.333162
Prr29	-0.339351	-0.380192	-0.41169	-0.435903	-0.454474	-0.468703	-0.479602	-0.487956	-0.494369	-0.499301	-0.503102	-0.506039	-0.508313	-0.510076	-0.511449	-0.512526	-0.513377	-0.514051	-0.514586	-0.51501	-0.515344	-0.515604	-0.515802	-0.515945	-0.516042	-0.516096	-0.51611	-0.516087	-0.516026	-0.515927	-0.51579	-0.515611	-0.515387	-0.515114	-0.514785	-0.514394	-0.513931	-0.513388	-0.51275	-0.512003	-0.511129	-0.510108	-0.508914	-0.507519	-0.505888	-0.50398	-0.50175	-0.499142	-0.496092
Ccdc78	-0.661249	-0.658153	-0.655011	-0.651836	-0.648642	-0.645445	-0.642259	-0.639102	-0.635992	-0.632947	-0.629987	-0.627132	-0.624403	-0.621823	-0.619398	-0.617125	-0.614998	-0.613011	-0.611158	-0.609432	-0.607823	-0.606324	-0.604925	-0.603617	-0.60239	-0.601235	-0.600139	-0.599093	-0.598085	-0.597104	-0.596139	-0.595177	-0.594207	-0.593217	-0.592194	-0.591126	-0.59	-0.588802	-0.58752	-0.58614	-0.584647	-0.583026	-0.581264	-0.579344	-0.577249	-0.574963	-0.572468	-0.569743	-0.56677
Lrrc23	-0.464822	-0.51085	-0.555842	-0.599646	-0.642124	-0.683149	-0.722604	-0.760383	-0.796389	-0.830532	-0.86273	-0.892904	-0.920982	-0.946899	-0.970677	-0.992411	-1.01219	-1.03011	-1.04623	-1.06062	-1.07337	-1.08451	-1.09411	-1.10222	-1.10889	-1.11414	-1.11803	-1.12059	-1.12184	-1.12182	-1.12054	-1.11803	-1.11432	-1.10941	-1.10332	-1.09606	-1.08765	-1.07809	-1.06738	-1.05554	-1.04257	-1.02847	-1.01323	-0.996869	-0.979375	-0.960746	-0.94098	-0.920073	-0.89802
Ttll3	-1.01869	-0.958324	-0.894412	-0.827136	-0.756769	-0.683674	-0.608317	-0.531267	-0.453207	-0.374928	-0.297332	-0.22142	-0.148287	-0.0790806	-0.0145997	0.0447438	0.0986158	0.14675	0.188947	0.225075	0.255069	0.278924	0.296694	0.308489	0.314466	0.314829	0.309821	0.299718	0.284825	0.265471	0.242002	0.214777	0.184163	0.150531	0.114253	0.0756935	0.0352128	-0.00684108	-0.0501328	-0.0943419	-0.139165	-0.184317	-0.229532	-0.274562	-0.319182	-0.363185	-0.406384	-0.44861	-0.489714
Ezr	-0.666618	-0.631396	-0.596021	-0.560728	-0.525758	-0.491364	-0.457806	-0.425354	-0.394284	-0.364879	-0.337429	-0.312226	-0.289565	-0.269733	-0.252835	-0.238807	-0.227572	-0.219045	-0.213135	-0.209745	-0.208771	-0.210104	-0.213635	-0.219246	-0.226819	-0.236235	-0.247371	-0.260103	-0.274307	-0.28986	-0.306636	-0.324513	-0.343368	-0.36308	-0.383529	-0.404597	-0.426168	-0.448129	-0.470368	-0.492777	-0.515248	-0.53768	-0.559969	-0.582019	-0.603733	-0.625018	-0.645782	-0.665937	-0.685397
Grn	-1.7236	-1.59139	-1.45093	-1.30242	-1.14622	-0.982849	-0.813027	-0.637672	-0.457924	-0.27515	-0.0909476	0.0928532	0.274204	0.45089	0.621264	0.784325	0.939173	1.085	1.22108	1.34681	1.46166	1.56524	1.65722	1.73741	1.8057	1.86209	1.90664	1.93954	1.96101	1.97138	1.97103	1.9604	1.93997	1.91027	1.87187	1.82536	1.77136	1.7105	1.6434	1.57072	1.49309	1.41113	1.32546	1.23669	1.14539	1.05212	0.957423	0.861795	0.765717
Prdx6	2.35176	2.20313	2.05641	1.91222	1.77119	1.6339	1.50092	1.37281	1.25009	1.13326	1.02282	0.919243	0.822989	0.734487	0.65375	0.580433	0.514191	0.454698	0.401638	0.354711	0.313628	0.27811	0.24789	0.222708	0.202316	0.186469	0.174933	0.167476	0.163874	0.163906	0.167355	0.174006	0.183648	0.196071	0.211065	0.228423	0.247935	0.269394	0.292591	0.317316	0.343357	0.370502	0.398536	0.427244	0.456406	0.485802	0.515209	0.544404	0.573159
Tubb5	0.50911	0.494751	0.480531	0.466566	0.452967	0.439848	0.427322	0.415499	0.404492	0.39441	0.385364	0.377465	0.370822	0.365543	0.361645	0.359074	0.357771	0.357677	0.358735	0.360889	0.364081	0.368257	0.37336	0.379334	0.386124	0.393674	0.40193	0.410834	0.420332	0.430367	0.440885	0.451828	0.463141	0.474766	0.486648	0.498728	0.510949	0.523253	0.535582	0.547878	0.560082	0.572134	0.583975	0.595545	0.606785	0.617632	0.628028	0.637911	0.64722
Sec24d	-0.744909	-0.769357	-0.792647	-0.814723	-0.83555	-0.855103	-0.873367	-0.89034	-0.906022	-0.920423	-0.933551	-0.945418	-0.956036	-0.965417	-0.973617	-0.980727	-0.986827	-0.991986	-0.996262	-0.999709	-1.00237	-1.00428	-1.00548	-1.00598	-1.00581	-1.00499	-1.00353	-1.00144	-0.998722	-0.995382	-0.991418	-0.986826	-0.981601	-0.975735	-0.969215	-0.96203	-0.954164	-0.945599	-0.936317	-0.926296	-0.915514	-0.903945	-0.891565	-0.878346	-0.864259	-0.849274	-0.833362	-0.816491	-0.798629
Got1l1	-0.801819	-0.800851	-0.799837	-0.798774	-0.797659	-0.796488	-0.795258	-0.793964	-0.792603	-0.791169	-0.789658	-0.788063	-0.786379	-0.784599	-0.782716	-0.780725	-0.778619	-0.776392	-0.774035	-0.771543	-0.768906	-0.766116	-0.763165	-0.760042	-0.756739	-0.753243	-0.749546	-0.745633	-0.741495	-0.737116	-0.732484	-0.727584	-0.722402	-0.716921	-0.711124	-0.704993	-0.698512	-0.691659	-0.684414	-0.676757	-0.668665	-0.660114	-0.651081	-0.641539	-0.631463	-0.620823	-0.609592	-0.597738	-0.585232
Rpl3	2.37905	2.28486	2.19137	2.09892	2.00782	1.91837	1.83088	1.74565	1.66297	1.58314	1.50642	1.43312	1.36349	1.29782	1.23614	1.17831	1.12418	1.0736	1.02644	0.982559	0.941815	0.904076	0.86921	0.837088	0.807583	0.780568	0.755919	0.733515	0.713232	0.694952	0.678556	0.663925	0.650942	0.639492	0.629458	0.620726	0.613181	0.60671	0.601199	0.596534	0.592602	0.589291	0.586488	0.58408	0.581954	0.579999	0.578102	0.576151	0.574033
Ttc30b	-0.463339	-0.553155	-0.63948	-0.722055	-0.800672	-0.875165	-0.945407	-1.0113	-1.07279	-1.12982	-1.18236	-1.2304	-1.27392	-1.31292	-1.34758	-1.3782	-1.40506	-1.42842	-1.44849	-1.46547	-1.47954	-1.49083	-1.4995	-1.50565	-1.50939	-1.51081	-1.50999	-1.50699	-1.50188	-1.4947	-1.4855	-1.4743	-1.46114	-1.44605	-1.42903	-1.41011	-1.38929	-1.36659	-1.34201	-1.31556	-1.28723	-1.25704	-1.22498	-1.19106	-1.15529	-1.11767	-1.07822	-1.03695	-0.993874
Efna5	2.87044	2.76439	2.65982	2.55688	2.45572	2.35647	2.25925	2.16418	2.07138	1.98095	1.89299	1.80759	1.72483	1.6448	1.56748	1.49278	1.42064	1.35096	1.28367	1.2187	1.15597	1.09541	1.03696	0.980553	0.926126	0.87362	0.822977	0.774142	0.72706	0.68168	0.637952	0.595828	0.555261	0.516206	0.47862	0.442461	0.407689	0.374264	0.342149	0.311309	0.281706	0.253308	0.226082	0.199996	0.175019	0.151121	0.128274	0.106449	0.0856208
Wnt4	-0.497796	-0.494142	-0.490345	-0.486424	-0.482407	-0.478323	-0.474209	-0.470105	-0.466058	-0.462118	-0.458342	-0.454789	-0.451521	-0.448603	-0.446069	-0.443927	-0.442179	-0.440824	-0.439854	-0.439258	-0.439023	-0.439131	-0.439562	-0.440296	-0.441307	-0.442571	-0.444063	-0.445756	-0.447626	-0.449645	-0.451789	-0.454033	-0.456355	-0.458731	-0.461141	-0.463565	-0.465985	-0.468384	-0.470746	-0.473057	-0.475304	-0.477476	-0.479562	-0.481551	-0.483436	-0.485208	-0.486859	-0.488384	-0.489774
Cfap161	-0.194749	-0.251879	-0.307183	-0.360501	-0.411697	-0.460657	-0.507282	-0.551491	-0.593218	-0.632405	-0.669007	-0.702984	-0.734301	-0.762933	-0.788959	-0.812539	-0.833825	-0.852952	-0.870043	-0.88521	-0.898555	-0.910169	-0.920137	-0.928534	-0.935428	-0.940883	-0.944953	-0.94769	-0.949141	-0.949346	-0.948344	-0.946169	-0.942852	-0.93842	-0.9329	-0.926314	-0.918684	-0.910029	-0.900366	-0.889712	-0.878083	-0.865494	-0.851957	-0.837487	-0.822098	-0.805802	-0.788614	-0.770548	-0.751618
Dnajc6	-0.690688	-0.715177	-0.73849	-0.760563	-0.781349	-0.800817	-0.818946	-0.835727	-0.851158	-0.865243	-0.877987	-0.889398	-0.899481	-0.908243	-0.91574	-0.922069	-0.927311	-0.931537	-0.934808	-0.937174	-0.938678	-0.939355	-0.939232	-0.938331	-0.936669	-0.934256	-0.931101	-0.927204	-0.922565	-0.917177	-0.911033	-0.904118	-0.896419	-0.887917	-0.87859	-0.868415	-0.857365	-0.845412	-0.832525	-0.818671	-0.803816	-0.787923	-0.770955	-0.752874	-0.733638	-0.71321	-0.691548	-0.668613	-0.644367
Lrrn1	1.52074	1.46999	1.41981	1.37033	1.32166	1.27394	1.22727	1.18177	1.13754	1.0947	1.05335	1.01358	0.975485	0.939165	0.904618	0.87177	0.840547	0.810878	0.782696	0.755933	0.730525	0.70641	0.683527	0.661817	0.641223	0.621689	0.60316	0.585584	0.568907	0.55308	0.538052	0.523773	0.510197	0.497275	0.48496	0.473207	0.46197	0.451205	0.440867	0.430911	0.421296	0.411978	0.402914	0.394062	0.38538	0.376827	0.368362	0.359944	0.351531
Gm9780	-0.502712	-0.505868	-0.508528	-0.510763	-0.512634	-0.514199	-0.515505	-0.516594	-0.5175	-0.518254	-0.518881	-0.519401	-0.519833	-0.52019	-0.520485	-0.52073	-0.520934	-0.521104	-0.521245	-0.521362	-0.521458	-0.521536	-0.521599	-0.521648	-0.521684	-0.521709	-0.521723	-0.521727	-0.521722	-0.521707	-0.521682	-0.521647	-0.521601	-0.521545	-0.521477	-0.521396	-0.521302	-0.521192	-0.521065	-0.520919	-0.520752	-0.52056	-0.520341	-0.520091	-0.519805	-0.519479	-0.519106	-0.518679	-0.518191
Mdk	2.24544	2.10588	1.96854	1.83397	1.70265	1.57507	1.45168	1.33291	1.21917	1.11086	1.00833	0.911947	0.822056	0.738971	0.662662	0.592804	0.52908	0.471188	0.418843	0.371775	0.329725	0.292447	0.259707	0.231279	0.206948	0.186506	0.169752	0.156492	0.146539	0.139707	0.135819	0.134698	0.136173	0.140073	0.146231	0.154479	0.164652	0.176586	0.190114	0.205073	0.221297	0.23862	0.256875	0.275892	0.295504	0.315538	0.335821	0.35618	0.376438
Rhoc	2.25978	2.20343	2.14774	2.0928	2.0387	1.98554	1.93339	1.88234	1.83247	1.78384	1.73653	1.69062	1.64615	1.6032	1.56175	1.5217	1.48298	1.44551	1.4092	1.37399	1.3398	1.30655	1.27418	1.24262	1.21181	1.18168	1.15217	1.12323	1.09478	1.06677	1.03916	1.01188	0.984878	0.958107	0.931514	0.905052	0.878672	0.852327	0.825973	0.799565	0.773061	0.746419	0.719599	0.692562	0.665272	0.637691	0.609786	0.581524	0.552872
Btg2	3	3	3	3	3	3	2.92446	2.62624	2.34417	2.07842	1.82907	1.5961	1.37944	1.17896	0.993963	0.823383	0.666203	0.521491	0.388389	0.266107	0.153919	0.0511594	-0.0427858	-0.128479	-0.206436	-0.277132	-0.341003	-0.398449	-0.449838	-0.495509	-0.535773	-0.570918	-0.601208	-0.62689	-0.64819	-0.665319	-0.678472	-0.687832	-0.693572	-0.695851	-0.694821	-0.690626	-0.683404	-0.673287	-0.6604	-0.644868	-0.626809	-0.606344	-0.583587
Fabp7	-1.84479	-1.76576	-1.68455	-1.6014	-1.51656	-1.43033	-1.34302	-1.25499	-1.1666	-1.07827	-0.990415	-0.903488	-0.817961	-0.734311	-0.652838	-0.573664	-0.496893	-0.422616	-0.350911	-0.281842	-0.215463	-0.151815	-0.0909308	-0.03283	0.0224762	0.074986	0.124706	0.171652	0.215846	0.257318	0.296105	0.332249	0.365799	0.396809	0.425337	0.451446	0.475205	0.496683	0.515956	0.533102	0.5482	0.561335	0.572591	0.582056	0.58982	0.595972	0.600607	0.603815	0.605693
Hsd17b10	2.08331	1.99508	1.90835	1.82344	1.74066	1.66032	1.58268	1.50802	1.43658	1.36859	1.30429	1.24389	1.1876	1.1356	1.08787	1.04417	1.00427	0.967952	0.935012	0.905255	0.878495	0.854553	0.833258	0.814443	0.797951	0.783627	0.77132	0.760886	0.75218	0.745064	0.739399	0.73505	0.731883	0.729766	0.728566	0.728153	0.728395	0.729163	0.730326	0.731754	0.733318	0.734885	0.736326	0.737511	0.738307	0.738584	0.738213	0.737061	0.734999
1700007K13Rik	0.707604	0.600151	0.496178	0.395863	0.299348	0.20675	0.118154	0.0336252	-0.0467968	-0.12309	-0.19525	-0.263286	-0.327219	-0.387084	-0.443028	-0.495282	-0.544067	-0.589584	-0.632022	-0.671555	-0.708346	-0.742543	-0.774285	-0.8037	-0.830907	-0.856014	-0.879121	-0.900323	-0.919703	-0.93734	-0.953306	-0.967666	-0.98048	-0.991803	-1.00168	-1.01017	-1.0173	-1.0231	-1.02762	-1.03088	-1.0329	-1.0337	-1.03331	-1.03174	-1.029	-1.02509	-1.02004	-1.01382	-1.00646
Ankub1	-0.320972	-0.325216	-0.329286	-0.333212	-0.337019	-0.340728	-0.344355	-0.347912	-0.351411	-0.354855	-0.358249	-0.361592	-0.364882	-0.368113	-0.371268	-0.374321	-0.377251	-0.380042	-0.382684	-0.385168	-0.38749	-0.38965	-0.391649	-0.393491	-0.395182	-0.396727	-0.398135	-0.399414	-0.400573	-0.401619	-0.402562	-0.40341	-0.404171	-0.404853	-0.405463	-0.406009	-0.406495	-0.406929	-0.407315	-0.407659	-0.407965	-0.408236	-0.408477	-0.40869	-0.408879	-0.409046	-0.409193	-0.409323	-0.409436
Bex2	1.53886	1.35559	1.17689	1.00356	0.8363	0.675752	0.522491	0.37703	0.239827	0.11129	-0.00821147	-0.118343	-0.218795	-0.309295	-0.390045	-0.461625	-0.524581	-0.579411	-0.62657	-0.666477	-0.699513	-0.726026	-0.746337	-0.76074	-0.769507	-0.772887	-0.771113	-0.764401	-0.752954	-0.736963	-0.716609	-0.692067	-0.663503	-0.63108	-0.59496	-0.555302	-0.512263	-0.466007	-0.416695	-0.364494	-0.309578	-0.252124	-0.192317	-0.13035	-0.0664251	-0.000751953	0.0664489	0.134947	0.204501
Dnali1	0.283726	0.23266	0.182905	0.13454	0.0876355	0.0422518	-0.00155912	-0.0437532	-0.0842934	-0.123149	-0.160295	-0.195712	-0.229383	-0.261298	-0.291499	-0.320065	-0.347072	-0.372594	-0.396696	-0.419444	-0.440896	-0.461108	-0.480132	-0.498017	-0.514808	-0.53055	-0.545281	-0.55904	-0.571861	-0.583777	-0.594817	-0.605012	-0.614386	-0.622965	-0.63077	-0.637823	-0.644143	-0.649747	-0.654652	-0.658873	-0.662423	-0.665314	-0.667557	-0.669162	-0.670136	-0.670489	-0.670225	-0.66935	-0.667869
Ccdc180	-0.36558	-0.347034	-0.328018	-0.308716	-0.289341	-0.270127	-0.251336	-0.233255	-0.216191	-0.20047	-0.18643	-0.174417	-0.164773	-0.157826	-0.153705	-0.152356	-0.153684	-0.157568	-0.163861	-0.172397	-0.182993	-0.195452	-0.209573	-0.225148	-0.241969	-0.259831	-0.278534	-0.297888	-0.317709	-0.337828	-0.358086	-0.37834	-0.398458	-0.418326	-0.43784	-0.456912	-0.475467	-0.493442	-0.510785	-0.527457	-0.543426	-0.558671	-0.573177	-0.586938	-0.599952	-0.612223	-0.623758	-0.634569	-0.64467
Fos	0.703716	0.602904	0.504254	0.408074	0.314649	0.224234	0.137063	0.0533406	-0.0267489	-0.103045	-0.175408	-0.243717	-0.307865	-0.367771	-0.423508	-0.475277	-0.52327	-0.56767	-0.608648	-0.646363	-0.680966	-0.712595	-0.74138	-0.767441	-0.79089	-0.811829	-0.830353	-0.846548	-0.860496	-0.872267	-0.881929	-0.889541	-0.895157	-0.898826	-0.90059	-0.900488	-0.898553	-0.894814	-0.889297	-0.882023	-0.873008	-0.862268	-0.849812	-0.835649	-0.819785	-0.802222	-0.78296	-0.761998	-0.739332
Dnaja4	-0.320191	-0.353776	-0.386495	-0.418234	-0.448893	-0.478381	-0.506616	-0.533524	-0.559039	-0.5831	-0.605654	-0.626647	-0.646033	-0.663768	-0.679881	-0.694456	-0.707574	-0.719309	-0.729728	-0.738893	-0.74686	-0.753681	-0.759404	-0.764071	-0.767723	-0.770397	-0.772125	-0.77294	-0.772868	-0.771936	-0.770168	-0.767587	-0.764212	-0.760062	-0.755157	-0.749511	-0.743141	-0.736061	-0.728285	-0.719827	-0.7107	-0.700916	-0.690488	-0.679429	-0.66775	-0.655465	-0.642587	-0.629128	-0.615103
Myo7a	-0.869807	-0.864859	-0.859824	-0.85471	-0.849529	-0.844291	-0.839008	-0.833695	-0.828364	-0.823031	-0.817711	-0.812422	-0.807181	-0.802007	-0.796908	-0.791881	-0.786926	-0.782038	-0.777216	-0.772455	-0.767751	-0.763099	-0.758495	-0.753932	-0.749405	-0.744907	-0.740431	-0.73597	-0.731516	-0.727061	-0.722596	-0.718113	-0.713601	-0.70905	-0.704452	-0.699793	-0.695064	-0.690253	-0.685347	-0.680333	-0.675199	-0.66993	-0.664511	-0.658928	-0.653164	-0.647204	-0.641029	-0.634621	-0.627961
Rps5	1.91262	1.75907	1.60722	1.45775	1.31133	1.16859	1.03016	0.896645	0.768629	0.646687	0.531382	0.423261	0.322862	0.230694	0.146822	0.070931	0.00270412	-0.0581633	-0.111965	-0.158983	-0.19949	-0.23375	-0.262018	-0.284542	-0.301561	-0.313311	-0.32002	-0.321911	-0.319203	-0.312112	-0.30085	-0.285627	-0.266651	-0.244126	-0.21826	-0.189254	-0.157315	-0.122644	-0.0854485	-0.0459325	-0.00430276	0.0392326	0.0844641	0.13118	0.179167	0.22821	0.278091	0.328589	0.379482
Cd63	0.533722	0.589873	0.645937	0.70163	0.756666	0.810755	0.863603	0.914913	0.964386	1.01172	1.05661	1.09875	1.13783	1.17356	1.20581	1.23465	1.26014	1.28235	1.30133	1.31716	1.32991	1.33965	1.34646	1.35042	1.35159	1.35007	1.34593	1.33925	1.33012	1.31861	1.30482	1.28882	1.2707	1.25054	1.22844	1.20448	1.17874	1.15131	1.12228	1.09173	1.05975	1.02643	0.991853	0.956101	0.919262	0.881421	0.842663	0.803071	0.762729
Bex1	3	3	3	3	3	3	2.9026	2.70815	2.52171	2.34338	2.17323	2.01131	1.85764	1.7122	1.57476	1.44488	1.32215	1.20617	1.0966	0.993073	0.895285	0.802928	0.715721	0.633398	0.555708	0.482419	0.413309	0.348172	0.286814	0.229052	0.174713	0.123637	0.0756703	0.0306708	-0.0114967	-0.0509596	-0.0878377	-0.122244	-0.154286	-0.184065	-0.211675	-0.237208	-0.26075	-0.282381	-0.302179	-0.320217	-0.336566	-0.351292	-0.36446
Tubb2b	-1.1454	-1.05141	-0.955746	-0.858762	-0.760854	-0.662446	-0.563992	-0.465976	-0.368911	-0.273335	-0.179813	-0.0889309	-0.00129614	0.0824835	0.162073	0.237397	0.308408	0.375075	0.437383	0.495331	0.548934	0.598221	0.643234	0.684024	0.720659	0.753212	0.781769	0.806425	0.827283	0.844452	0.858049	0.868199	0.87503	0.878676	0.879275	0.87697	0.871906	0.86423	0.854093	0.841648	0.827046	0.810442	0.791992	0.771848	0.750166	0.7271	0.702802	0.677424	0.651118
4933434E20Rik	0.205104	0.0907719	-0.0213945	-0.130966	-0.237541	-0.340745	-0.44023	-0.535672	-0.62677	-0.713242	-0.794826	-0.871274	-0.94235	-1.00784	-1.06779	-1.12245	-1.17206	-1.21685	-1.25702	-1.29278	-1.3243	-1.35177	-1.37532	-1.39513	-1.41131	-1.42401	-1.43334	-1.43941	-1.44234	-1.44222	-1.43914	-1.43319	-1.42445	-1.41301	-1.39894	-1.38231	-1.36319	-1.34165	-1.31775	-1.29156	-1.26314	-1.23254	-1.19985	-1.1651	-1.12838	-1.08973	-1.04924	-1.00695	-0.962942
Lpar3	-0.388238	-0.388157	-0.388058	-0.387936	-0.387789	-0.387612	-0.387402	-0.387157	-0.386876	-0.38656	-0.386213	-0.385842	-0.385456	-0.385069	-0.384697	-0.384349	-0.384037	-0.38377	-0.383556	-0.383401	-0.383306	-0.383274	-0.383301	-0.383385	-0.38352	-0.383699	-0.383915	-0.38416	-0.384425	-0.384704	-0.38499	-0.385276	-0.385557	-0.385828	-0.386088	-0.386332	-0.38656	-0.386771	-0.386964	-0.387139	-0.387297	-0.387439	-0.387565	-0.387677	-0.387777	-0.387864	-0.387941	-0.388008	-0.388067
Gm12326	-0.725248	-0.744294	-0.75994	-0.772737	-0.783168	-0.791646	-0.798523	-0.804094	-0.8086	-0.81224	-0.815175	-0.817535	-0.819423	-0.820922	-0.822105	-0.823034	-0.823756	-0.824307	-0.824713	-0.824992	-0.825159	-0.825222	-0.825188	-0.825057	-0.824831	-0.824505	-0.824075	-0.82353	-0.82286	-0.82205	-0.821081	-0.819932	-0.818573	-0.816974	-0.815094	-0.812887	-0.810298	-0.80726	-0.803696	-0.799514	-0.794607	-0.788849	-0.782092	-0.774165	-0.76487	-0.753978	-0.741227	-0.726318	-0.708913
Rps19	-0.0476427	-0.115691	-0.183021	-0.249259	-0.314039	-0.377003	-0.437799	-0.496084	-0.55152	-0.603775	-0.652523	-0.697441	-0.738208	-0.774521	-0.806314	-0.83373	-0.856916	-0.876012	-0.891152	-0.902466	-0.91008	-0.914114	-0.914686	-0.911909	-0.905895	-0.89675	-0.884582	-0.869493	-0.851585	-0.830958	-0.807712	-0.781944	-0.753754	-0.723238	-0.690494	-0.655619	-0.618713	-0.579873	-0.5392	-0.496794	-0.452758	-0.407193	-0.360206	-0.311901	-0.262388	-0.211775	-0.160175	-0.107699	-0.0544643
Cfap100	-1.05828	-1.02716	-0.99568	-0.963987	-0.932249	-0.900641	-0.869347	-0.838561	-0.808486	-0.779335	-0.751327	-0.724688	-0.699652	-0.676448	-0.655179	-0.635832	-0.618381	-0.602792	-0.589027	-0.57704	-0.56678	-0.55819	-0.551211	-0.545776	-0.541817	-0.539262	-0.538037	-0.538063	-0.539263	-0.541555	-0.544857	-0.549087	-0.554161	-0.559995	-0.566507	-0.573612	-0.581227	-0.58927	-0.597659	-0.606314	-0.615155	-0.624103	-0.63308	-0.642011	-0.650819	-0.659432	-0.667775	-0.675776	-0.683365
Stmnd1	-0.543849	-0.638082	-0.709083	-0.762392	-0.802331	-0.832225	-0.854604	-0.871378	-0.883975	-0.893461	-0.900628	-0.906061	-0.910194	-0.913346	-0.915765	-0.917638	-0.9191	-0.920247	-0.921151	-0.921864	-0.922424	-0.92286	-0.923194	-0.923441	-0.923613	-0.923718	-0.923763	-0.92375	-0.923681	-0.923556	-0.923373	-0.923129	-0.922819	-0.922435	-0.921969	-0.921409	-0.920743	-0.919953	-0.91902	-0.917919	-0.916621	-0.915092	-0.913291	-0.911167	-0.908662	-0.905706	-0.902216	-0.898096	-0.893229
Wdr66	-0.75104	-0.717677	-0.683569	-0.648878	-0.613785	-0.578487	-0.543202	-0.508168	-0.473638	-0.439885	-0.407199	-0.375884	-0.346255	-0.318632	-0.293193	-0.269976	-0.249005	-0.23029	-0.213827	-0.199604	-0.187593	-0.177761	-0.170061	-0.16444	-0.160835	-0.159178	-0.159391	-0.161393	-0.165097	-0.170413	-0.177246	-0.185499	-0.195074	-0.20587	-0.217787	-0.230722	-0.244577	-0.259251	-0.274645	-0.290664	-0.307211	-0.324196	-0.341528	-0.35912	-0.376889	-0.394753	-0.412634	-0.430459	-0.448155
St6gal1	-0.756541	-0.752579	-0.747669	-0.741615	-0.734199	-0.725183	-0.714315	-0.701341	-0.686024	-0.668161	-0.647617	-0.624355	-0.598468	-0.570215	-0.539913	-0.507881	-0.474511	-0.440256	-0.405623	-0.371148	-0.337388	-0.304893	-0.274195	-0.245785	-0.220103	-0.19752	-0.178332	-0.162753	-0.150915	-0.142863	-0.138564	-0.137914	-0.14074	-0.146816	-0.155871	-0.167601	-0.181679	-0.197766	-0.215519	-0.234601	-0.254689	-0.275477	-0.296681	-0.318046	-0.339341	-0.360365	-0.380948	-0.400943	-0.420233
1700024G13Rik	-0.623883	-0.639637	-0.654108	-0.667337	-0.679375	-0.690281	-0.70012	-0.708955	-0.716852	-0.723873	-0.730079	-0.735522	-0.740255	-0.74432	-0.747779	-0.750699	-0.75314	-0.755149	-0.756764	-0.758019	-0.758939	-0.759546	-0.759855	-0.759878	-0.759625	-0.7591	-0.758305	-0.757239	-0.7559	-0.754281	-0.752374	-0.750167	-0.747648	-0.744801	-0.741606	-0.738044	-0.734089	-0.729717	-0.724897	-0.719597	-0.713783	-0.707414	-0.700451	-0.692848	-0.684556	-0.675523	-0.665695	-0.655011	-0.64341
Pkib	0.885622	0.877655	0.869845	0.862323	0.85522	0.848667	0.842791	0.83772	0.833581	0.830504	0.828614	0.828043	0.82892	0.831371	0.835392	0.840856	0.847639	0.855612	0.864651	0.874629	0.885418	0.896889	0.908912	0.921355	0.934082	0.946956	0.959838	0.972586	0.985055	0.997099	1.00857	1.01931	1.02917	1.038	1.04565	1.05195	1.05675	1.05991	1.06126	1.06067	1.05798	1.05306	1.04577	1.03599	1.02359	1.00847	0.990516	0.969653	0.9458
Ftl1	-0.0225676	-0.0781509	-0.133189	-0.187335	-0.24025	-0.291596	-0.341043	-0.388263	-0.432932	-0.474732	-0.513343	-0.548451	-0.579742	-0.606914	-0.629896	-0.648822	-0.663828	-0.675044	-0.682599	-0.686618	-0.687223	-0.684534	-0.678668	-0.669739	-0.657861	-0.643146	-0.625704	-0.605644	-0.583076	-0.558107	-0.530844	-0.501397	-0.469872	-0.436377	-0.401021	-0.363913	-0.325162	-0.28488	-0.243177	-0.200166	-0.155961	-0.110678	-0.0644314	-0.0173404	0.0304762	0.0788977	0.127802	0.177065	0.226562
Rpl6	1.83542	1.75185	1.6689	1.58691	1.50622	1.42717	1.35009	1.27531	1.20316	1.13396	1.06802	1.00567	0.947212	0.89295	0.842944	0.797043	0.755094	0.716945	0.682448	0.651456	0.623825	0.599414	0.578083	0.559693	0.544109	0.531194	0.520815	0.512839	0.507134	0.50357	0.502015	0.502341	0.504419	0.508118	0.513312	0.519871	0.527668	0.536574	0.546462	0.557202	0.568667	0.580727	0.593255	0.606121	0.619195	0.632349	0.645451	0.658373	0.670983
Smim5	-0.463404	-0.468691	-0.473934	-0.479119	-0.484231	-0.489253	-0.494173	-0.498974	-0.503643	-0.508167	-0.51253	-0.516721	-0.520724	-0.524529	-0.528126	-0.531516	-0.534696	-0.537664	-0.540419	-0.542959	-0.545282	-0.547386	-0.549269	-0.550927	-0.55236	-0.553563	-0.554536	-0.555273	-0.555773	-0.556033	-0.556049	-0.555816	-0.555333	-0.554594	-0.553595	-0.552332	-0.550801	-0.548996	-0.546912	-0.544544	-0.541886	-0.538932	-0.535676	-0.53211	-0.528229	-0.524025	-0.51949	-0.514615	-0.509393
Barx2	-0.417844	-0.414809	-0.41151	-0.407935	-0.404073	-0.399913	-0.395449	-0.390678	-0.385601	-0.380222	-0.374553	-0.368611	-0.362419	-0.356008	-0.349405	-0.342627	-0.335695	-0.328629	-0.321453	-0.31419	-0.306866	-0.299507	-0.292141	-0.284793	-0.277491	-0.270264	-0.263139	-0.256141	-0.249298	-0.242635	-0.236175	-0.229943	-0.223958	-0.218242	-0.212813	-0.207686	-0.202877	-0.198398	-0.194259	-0.19047	-0.187037	-0.183964	-0.181254	-0.178908	-0.176924	-0.175299	-0.174029	-0.173108	-0.172527
Uckl1os	-0.282243	-0.322742	-0.35903	-0.391407	-0.420181	-0.44566	-0.468147	-0.487927	-0.50527	-0.520423	-0.533611	-0.545035	-0.554876	-0.563291	-0.570454	-0.576542	-0.581698	-0.586042	-0.589672	-0.592669	-0.595099	-0.597014	-0.59846	-0.59947	-0.600073	-0.60029	-0.600136	-0.599623	-0.598756	-0.597537	-0.595965	-0.594036	-0.59174	-0.589067	-0.586002	-0.582528	-0.578624	-0.574267	-0.569432	-0.56409	-0.558208	-0.551754	-0.54469	-0.536977	-0.528574	-0.519436	-0.509519	-0.498775	-0.487156
Rpl10	3	3	3	2.92107	2.68324	2.45178	2.22751	2.01121	1.80363	1.60547	1.41741	1.24009	1.07413	0.920073	0.777899	0.647074	0.527074	0.4174	0.317578	0.227157	0.145705	0.0728143	0.00809243	-0.0488339	-0.0983222	-0.140715	-0.176341	-0.205517	-0.228549	-0.245731	-0.257351	-0.263687	-0.26501	-0.261588	-0.253681	-0.241546	-0.225439	-0.20561	-0.182311	-0.15579	-0.126297	-0.0940808	-0.0593925	-0.0224835	0.0163928	0.0569806	0.0990219	0.142256	0.186419
Slc14a2	-0.119761	-0.151875	-0.181971	-0.210105	-0.236346	-0.260767	-0.283446	-0.304463	-0.3239	-0.341839	-0.358362	-0.373545	-0.387466	-0.400197	-0.411829	-0.422461	-0.432184	-0.441077	-0.449213	-0.456654	-0.463459	-0.469678	-0.475357	-0.480538	-0.485256	-0.489546	-0.493435	-0.496951	-0.500117	-0.502954	-0.50548	-0.507713	-0.509665	-0.511351	-0.512781	-0.513965	-0.51491	-0.515624	-0.516112	-0.516378	-0.516425	-0.516256	-0.515872	-0.515272	-0.514454	-0.513418	-0.51216	-0.510675	-0.508958
Pcp4	-0.81363	-0.736703	-0.658584	-0.579556	-0.499927	-0.420022	-0.340192	-0.260806	-0.182255	-0.104949	-0.0293151	0.0442011	0.115141	0.183042	0.247656	0.30893	0.366833	0.421344	0.472452	0.520159	0.564475	0.605421	0.643025	0.677326	0.70837	0.736211	0.760909	0.782531	0.801153	0.816852	0.829713	0.839826	0.847284	0.852185	0.854629	0.85472	0.852565	0.848273	0.841954	0.83372	0.823685	0.811963	0.79867	0.78392	0.767829	0.750512	0.732085	0.712661	0.692355
St3gal6	-0.24916	-0.263374	-0.277426	-0.291331	-0.305102	-0.318751	-0.33229	-0.345731	-0.359085	-0.372362	-0.385571	-0.398722	-0.411824	-0.424883	-0.437888	-0.45081	-0.463623	-0.476302	-0.488821	-0.501158	-0.513292	-0.525203	-0.536871	-0.548279	-0.559409	-0.570247	-0.580778	-0.590987	-0.600862	-0.610391	-0.619562	-0.628364	-0.636787	-0.64482	-0.652454	-0.65968	-0.666488	-0.672869	-0.678813	-0.684313	-0.689357	-0.693937	-0.698041	-0.701661	-0.704783	-0.707396	-0.709488	-0.711044	-0.71205
Lrguk	-0.487231	-0.477992	-0.467324	-0.455113	-0.441275	-0.425776	-0.408643	-0.389994	-0.370048	-0.349147	-0.327769	-0.306525	-0.286149	-0.267469	-0.251153	-0.237633	-0.227234	-0.220169	-0.21653	-0.216297	-0.219338	-0.225429	-0.234267	-0.245493	-0.258708	-0.273498	-0.289446	-0.306154	-0.323249	-0.340399	-0.357314	-0.373752	-0.38952	-0.404468	-0.418493	-0.431527	-0.443539	-0.454524	-0.4645	-0.473503	-0.481583	-0.488798	-0.495211	-0.500888	-0.505895	-0.510299	-0.51416	-0.517538	-0.520487
Nrxn1	-1.03989	-0.938402	-0.835931	-0.732853	-0.62956	-0.526462	-0.423988	-0.322587	-0.222723	-0.124877	-0.029547	0.062758	0.151515	0.236204	0.31656	0.392554	0.464174	0.53142	0.594299	0.652831	0.70704	0.756961	0.802637	0.844117	0.881459	0.914725	0.943987	0.96932	0.990805	1.00853	1.02258	1.03306	1.04007	1.0437	1.04407	1.04128	1.03546	1.0267	1.01514	1.00088	0.98405	0.964771	0.943163	0.919351	0.893457	0.865605	0.83592	0.804524	0.771541
S100a13	0.710174	0.752713	0.795402	0.83799	0.880218	0.92182	0.96252	1.00203	1.04008	1.07635	1.11054	1.14236	1.1715	1.19765	1.22067	1.24058	1.25739	1.27114	1.28184	1.28955	1.2943	1.29615	1.29515	1.29134	1.28481	1.27561	1.26381	1.24948	1.2327	1.21355	1.1921	1.16845	1.14267	1.11486	1.08509	1.05347	1.02007	0.984996	0.948333	0.910174	0.870611	0.829736	0.787639	0.744413	0.700146	0.654929	0.608849	0.561994	0.51445
6820408C15Rik	-0.311027	-0.386998	-0.458323	-0.525018	-0.587147	-0.644807	-0.698123	-0.74724	-0.792318	-0.833522	-0.871021	-0.904982	-0.935565	-0.962927	-0.987306	-1.00899	-1.02824	-1.04527	-1.06028	-1.07344	-1.0849	-1.09477	-1.10318	-1.11023	-1.11598	-1.12052	-1.12391	-1.1262	-1.12743	-1.12763	-1.12684	-1.12508	-1.12236	-1.1187	-1.1141	-1.10856	-1.10208	-1.09466	-1.08628	-1.07694	-1.0666	-1.05526	-1.04289	-1.02946	-1.01494	-0.99931	-0.982528	-0.96456	-0.945369
Dnah9	-0.307314	-0.358283	-0.407613	-0.45517	-0.500843	-0.544537	-0.586172	-0.625685	-0.66302	-0.698135	-0.730995	-0.761571	-0.789838	-0.81578	-0.839464	-0.861029	-0.880602	-0.898299	-0.914225	-0.928475	-0.941136	-0.952286	-0.961996	-0.97033	-0.977347	-0.983099	-0.987634	-0.990993	-0.993214	-0.994333	-0.994378	-0.993378	-0.991356	-0.988332	-0.984326	-0.979353	-0.973426	-0.966558	-0.958759	-0.950035	-0.940395	-0.929844	-0.918385	-0.906022	-0.892757	-0.878591	-0.863526	-0.847562	-0.830698
Naca	2.75827	2.60454	2.45333	2.30522	2.16075	2.02044	1.88479	1.75424	1.62924	1.51019	1.39746	1.29144	1.19246	1.10085	1.01654	0.939159	0.868348	0.803762	0.745073	0.691971	0.644163	0.601369	0.56332	0.529762	0.500451	0.47515	0.453634	0.435685	0.42109	0.409645	0.401149	0.395406	0.392223	0.391413	0.392787	0.396162	0.401354	0.40818	0.416459	0.426009	0.436646	0.44819	0.460456	0.473259	0.486415	0.499736	0.513035	0.526121	0.538805
Edf1	1.26668	1.27165	1.27654	1.2813	1.28585	1.29013	1.29405	1.29757	1.30059	1.30306	1.30491	1.30605	1.30643	1.30598	1.30465	1.30245	1.29938	1.29541	1.29057	1.28483	1.2782	1.27067	1.26225	1.25292	1.24269	1.23156	1.21952	1.20657	1.19272	1.17796	1.16228	1.1457	1.12821	1.10981	1.0905	1.07029	1.04916	1.02714	1.00421	0.98039	0.95567	0.930056	0.903552	0.876163	0.847892	0.818743	0.788722	0.757834	0.726085
Prdx1	1.39808	1.34174	1.28585	1.23068	1.17651	1.12358	1.07216	1.02249	0.97482	0.929403	0.886481	0.846296	0.809088	0.775088	0.744335	0.716702	0.69206	0.67028	0.651239	0.634813	0.62088	0.609322	0.60002	0.592857	0.587719	0.58449	0.583058	0.583309	0.585131	0.588413	0.593042	0.598909	0.605901	0.613909	0.62282	0.632524	0.64291	0.653866	0.665281	0.677043	0.689039	0.701156	0.713282	0.725303	0.737106	0.748576	0.7596	0.770061	0.779846
Cspg5	-1.38618	-1.26295	-1.13524	-1.00353	-0.86835	-0.730346	-0.590245	-0.448863	-0.307108	-0.165974	-0.0265317	0.110071	0.242625	0.369887	0.491065	0.605812	0.71385	0.814945	0.908914	0.995616	1.07496	1.14688	1.21137	1.26846	1.31819	1.36067	1.396	1.42434	1.44586	1.46075	1.46923	1.47154	1.46792	1.45864	1.44398	1.42422	1.39966	1.3706	1.33734	1.30021	1.2595	1.21553	1.16861	1.11906	1.06717	1.01325	0.957599	0.900499	0.842239
Hspa4l	-0.544803	-0.513698	-0.482448	-0.45128	-0.420428	-0.390136	-0.360658	-0.332258	-0.305204	-0.279774	-0.25625	-0.234918	-0.216066	-0.199973	-0.186738	-0.176297	-0.16857	-0.16347	-0.1609	-0.16076	-0.162941	-0.16733	-0.173811	-0.182263	-0.192563	-0.204586	-0.218205	-0.233294	-0.249724	-0.267368	-0.286101	-0.305797	-0.326333	-0.347588	-0.369442	-0.39178	-0.414488	-0.437455	-0.460574	-0.483741	-0.506854	-0.529817	-0.552535	-0.574916	-0.596873	-0.61832	-0.639176	-0.659361	-0.678798
Rcn1	3	2.94636	2.77358	2.60508	2.44134	2.28281	2.12988	1.98294	1.84231	1.7083	1.58119	1.46124	1.34868	1.24372	1.14622	1.05578	0.972003	0.89451	0.822958	0.757022	0.696396	0.64079	0.589933	0.543568	0.501453	0.463357	0.429062	0.39836	0.371053	0.346949	0.325867	0.307632	0.292073	0.279027	0.268334	0.25984	0.253391	0.248839	0.246037	0.244842	0.245109	0.246698	0.249467	0.253276	0.257984	0.263452	0.269538	0.276103	0.283004
Btbd17	1.33173	1.32072	1.30975	1.29884	1.28801	1.27728	1.26666	1.25617	1.24582	1.23563	1.22561	1.21579	1.20617	1.19677	1.18757	1.17853	1.16961	1.16075	1.15193	1.14309	1.1342	1.1252	1.11607	1.10675	1.09721	1.08741	1.07731	1.06687	1.05604	1.0448	1.0331	1.0209	1.00818	0.994891	0.981003	0.966483	0.951296	0.935412	0.9188	0.901429	0.883273	0.864304	0.844496	0.823826	0.80227	0.779808	0.756421	0.732092	0.706803
Rpl23a	1.16452	1.01686	0.871324	0.728493	0.588918	0.453124	0.321613	0.194858	0.0733108	-0.0425988	-0.152463	-0.255892	-0.352511	-0.441977	-0.524288	-0.599731	-0.668586	-0.731121	-0.787589	-0.838229	-0.883268	-0.922921	-0.957389	-0.986866	-1.01153	-1.03156	-1.04712	-1.05836	-1.06543	-1.06847	-1.06763	-1.06301	-1.05477	-1.043	-1.02784	-1.00939	-0.987766	-0.963076	-0.935428	-0.904928	-0.87168	-0.835789	-0.797361	-0.756501	-0.713314	-0.667908	-0.620391	-0.570875	-0.519471
Cetn4	1.0966	0.94334	0.798166	0.661128	0.532202	0.4113	0.298279	0.192951	0.0950929	0.00445756	-0.0792213	-0.15622	-0.226817	-0.291298	-0.350084	-0.403684	-0.452559	-0.49712	-0.537737	-0.574742	-0.60843	-0.639069	-0.666896	-0.692126	-0.714951	-0.735544	-0.754059	-0.770635	-0.785397	-0.798457	-0.809915	-0.819861	-0.828376	-0.835531	-0.841391	-0.846013	-0.849447	-0.85174	-0.852932	-0.853057	-0.852147	-0.850229	-0.847326	-0.84346	-0.838647	-0.832904	-0.826241	-0.818671	-0.810201
Tbx3	2.48278	2.50507	2.52667	2.54671	2.56433	2.57863	2.58875	2.59379	2.59288	2.58518	2.56988	2.54624	2.51359	2.47135	2.41967	2.35926	2.29092	2.21545	2.13369	2.04648	1.95466	1.85905	1.76046	1.65964	1.55734	1.45425	1.351	1.24818	1.14634	1.04595	0.947452	0.851206	0.757535	0.666707	0.578942	0.494413	0.413248	0.335539	0.261339	0.190671	0.123528	0.0598775	-0.000333413	-0.0571766	-0.110739	-0.161121	-0.20843	-0.252784	-0.294304
Gnal	-1.80058	-1.78755	-1.77394	-1.75972	-1.7449	-1.72944	-1.71334	-1.69659	-1.67917	-1.66107	-1.64229	-1.62281	-1.60264	-1.58176	-1.56018	-1.53788	-1.51484	-1.49107	-1.46656	-1.44128	-1.41525	-1.38844	-1.36086	-1.3325	-1.30335	-1.27343	-1.24272	-1.21123	-1.17896	-1.14592	-1.11211	-1.07753	-1.04221	-1.00614	-0.96935	-0.931844	-0.893643	-0.854764	-0.81523	-0.775063	-0.734288	-0.692932	-0.651025	-0.608598	-0.565685	-0.522321	-0.478544	-0.434394	-0.389913
Spag16	0.0902958	0.053386	0.0175941	-0.0170834	-0.0506525	-0.0831216	-0.114501	-0.144804	-0.174043	-0.202236	-0.229397	-0.255546	-0.280702	-0.304883	-0.328111	-0.350408	-0.371797	-0.3923	-0.411939	-0.430737	-0.448714	-0.465894	-0.482296	-0.497942	-0.512852	-0.527045	-0.540541	-0.553357	-0.565511	-0.57702	-0.5879	-0.598166	-0.607833	-0.616912	-0.625418	-0.633362	-0.640753	-0.647602	-0.653917	-0.659705	-0.664972	-0.669723	-0.673962	-0.677692	-0.680913	-0.683626	-0.685829	-0.687518	-0.688689
Pvalb	1.09757	0.172924	-0.318753	-0.576979	-0.712046	-0.78281	-0.820102	-0.839935	-0.85061	-0.85644	-0.859677	-0.861509	-0.862566	-0.86319	-0.863568	-0.863803	-0.863954	-0.864053	-0.86412	-0.864165	-0.864197	-0.86422	-0.864236	-0.864248	-0.864256	-0.864262	-0.864266	-0.864267	-0.864268	-0.864267	-0.864264	-0.86426	-0.864254	-0.864245	-0.864234	-0.86422	-0.864202	-0.864179	-0.864148	-0.864109	-0.864057	-0.86399	-0.863902	-0.863785	-0.863629	-0.863422	-0.863144	-0.86277	-0.862266
Slc1a3	-0.76398	-0.711323	-0.658529	-0.605706	-0.552961	-0.500405	-0.448149	-0.396309	-0.344998	-0.294334	-0.244436	-0.195423	-0.147418	-0.100539	-0.054849	-0.0103562	0.0329328	0.0750119	0.115876	0.155519	0.193938	0.231129	0.267087	0.301811	0.335297	0.367544	0.39855	0.428314	0.456836	0.484116	0.510153	0.534948	0.558503	0.580819	0.601897	0.62174	0.640351	0.657733	0.673888	0.688822	0.702537	0.715038	0.72633	0.736417	0.745306	0.753002	0.759511	0.764839	0.768992
Cyba	2.83678	2.71235	2.58963	2.46895	2.35062	2.23495	2.12221	2.01267	1.90659	1.80423	1.7058	1.61155	1.52168	1.4364	1.35569	1.27935	1.20719	1.13903	1.07469	1.014	0.956801	0.902928	0.852235	0.804576	0.759811	0.717805	0.678426	0.641549	0.607049	0.574808	0.54471	0.516642	0.490493	0.466156	0.443525	0.422497	0.40297	0.384846	0.368026	0.352413	0.337912	0.324429	0.31187	0.300144	0.289159	0.278824	0.26905	0.259746	0.250823
Cd55	-1.12347	-1.10209	-1.07962	-1.0561	-1.03159	-1.00615	-0.979884	-0.952893	-0.925316	-0.897314	-0.869073	-0.840803	-0.812741	-0.785142	-0.75819	-0.731987	-0.706624	-0.682189	-0.658758	-0.636401	-0.615176	-0.595136	-0.576321	-0.558765	-0.542489	-0.527509	-0.513828	-0.501444	-0.490345	-0.480512	-0.471918	-0.464531	-0.458312	-0.453215	-0.449192	-0.446188	-0.444147	-0.443008	-0.442707	-0.443179	-0.444357	-0.446172	-0.448557	-0.451441	-0.454755	-0.45843	-0.462397	-0.466589	-0.470938
Map1b	2.63581	2.46261	2.29275	2.12692	1.96577	1.80988	1.65982	1.5161	1.37921	1.24958	1.12764	1.01378	0.908386	0.811784	0.723875	0.644188	0.572271	0.507699	0.450075	0.399024	0.354196	0.315259	0.2819	0.253823	0.230746	0.212401	0.198531	0.188889	0.183237	0.181346	0.182991	0.187955	0.196021	0.206981	0.220623	0.236742	0.25513	0.275582	0.297888	0.321841	0.34723	0.373842	0.401463	0.429874	0.458853	0.488177	0.517616	0.546939	0.575912
Sh3bgrl3	2.22402	2.15825	2.09314	2.02883	1.96548	1.90322	1.8422	1.78255	1.72441	1.6679	1.61315	1.56027	1.50939	1.4606	1.41392	1.36923	1.32644	1.28545	1.24615	1.20847	1.1723	1.13756	1.10417	1.07203	1.04107	1.01121	0.982356	0.954445	0.927397	0.901136	0.875588	0.850683	0.826347	0.802513	0.77911	0.75607	0.733328	0.710816	0.68847	0.666225	0.644019	0.621789	0.599474	0.577013	0.554347	0.531417	0.508166	0.484537	0.460475
Fgf10	2.75841	2.59735	2.44185	2.29229	2.14899	2.01219	1.8821	1.75887	1.64261	1.5334	1.4313	1.33634	1.24853	1.16787	1.09405	1.02655	0.964882	0.9086	0.857295	0.810595	0.768158	0.729667	0.694831	0.66338	0.635063	0.609647	0.58691	0.566648	0.548664	0.532775	0.518802	0.506578	0.495939	0.486728	0.478791	0.471981	0.46615	0.461156	0.456856	0.453111	0.449782	0.446731	0.443821	0.440916	0.437881	0.434581	0.43088	0.426647	0.421748
Nr2f1	-1.52525	-1.50775	-1.48981	-1.47142	-1.45262	-1.43342	-1.41384	-1.39389	-1.37361	-1.35303	-1.33217	-1.31106	-1.28975	-1.26827	-1.24665	-1.22489	-1.20299	-1.18096	-1.1588	-1.13651	-1.11409	-1.09155	-1.06889	-1.0461	-1.02319	-1.00015	-0.976987	-0.95369	-0.930261	-0.906693	-0.882983	-0.859125	-0.835114	-0.810941	-0.786599	-0.76208	-0.737375	-0.712473	-0.687364	-0.662036	-0.636476	-0.61067	-0.584606	-0.558267	-0.531637	-0.5047	-0.477437	-0.44983	-0.421859
Gm973	-0.833156	-0.821555	-0.809868	-0.798149	-0.786458	-0.774855	-0.763403	-0.752167	-0.741216	-0.730621	-0.720454	-0.710789	-0.701701	-0.693265	-0.685509	-0.678417	-0.67197	-0.666147	-0.660925	-0.65628	-0.652186	-0.648616	-0.645541	-0.642932	-0.64076	-0.638992	-0.637598	-0.636545	-0.6358	-0.635331	-0.635105	-0.635087	-0.635245	-0.635545	-0.635952	-0.636434	-0.636957	-0.637487	-0.637991	-0.638436	-0.638787	-0.639012	-0.639077	-0.638949	-0.638594	-0.637979	-0.637069	-0.635831	-0.634229
Lrrc10b	-0.872618	-0.906648	-0.939399	-0.970725	-1.0005	-1.02863	-1.05501	-1.07958	-1.10228	-1.12305	-1.14184	-1.1586	-1.17331	-1.18589	-1.19642	-1.20502	-1.2118	-1.21686	-1.22028	-1.22213	-1.22248	-1.22138	-1.21886	-1.21496	-1.20971	-1.20312	-1.19522	-1.186	-1.17548	-1.16366	-1.15053	-1.13609	-1.12033	-1.10324	-1.0848	-1.06501	-1.04384	-1.02129	-0.997338	-0.971971	-0.945179	-0.916952	-0.887281	-0.856163	-0.823597	-0.789588	-0.754146	-0.717286	-0.679032
Rps11	1.15009	1.04025	0.931609	0.824693	0.720022	0.6181	0.519421	0.424464	0.3337	0.247589	0.166581	0.0911196	0.0216429	-0.0414342	-0.0980464	-0.148432	-0.192832	-0.231475	-0.264587	-0.29238	-0.315064	-0.332839	-0.345901	-0.35444	-0.358642	-0.358688	-0.354754	-0.347015	-0.335643	-0.320806	-0.302672	-0.281406	-0.257173	-0.230138	-0.200464	-0.168316	-0.133857	-0.0972525	-0.0586687	-0.0182724	0.023768	0.0672825	0.112099	0.158045	0.204945	0.25262	0.300891	0.349576	0.398491
Rpl15	3	3	3	3	2.66688	2.33905	2.0264	1.72961	1.44918	1.18551	0.938882	0.709488	0.497432	0.302725	0.124724	-0.0377202	-0.185686	-0.320165	-0.442069	-0.552238	-0.651436	-0.740365	-0.819669	-0.889932	-0.95169	-1.00543	-1.0516	-1.09061	-1.12282	-1.14859	-1.16821	-1.18197	-1.19014	-1.19296	-1.19065	-1.18342	-1.17145	-1.15494	-1.13406	-1.10896	-1.07981	-1.04677	-1.00997	-0.96957	-0.925719	-0.878564	-0.828257	-0.774952	-0.718809
Ccdc3	-0.885032	-0.841514	-0.794401	-0.743686	-0.689441	-0.631822	-0.571088	-0.507614	-0.441904	-0.374596	-0.306471	-0.238454	-0.171602	-0.10708	-0.0457863	0.0117033	0.064883	0.113312	0.156621	0.194517	0.226781	0.253274	0.273932	0.288763	0.297843	0.301312	0.299366	0.292252	0.280259	0.263714	0.242969	0.218402	0.190401	0.159364	0.12569	0.0897743	0.0520043	0.0127535	-0.0276208	-0.0687807	-0.11041	-0.152217	-0.193932	-0.235314	-0.276144	-0.31623	-0.355403	-0.393518	-0.430451
Elmod1	-0.118082	-0.140765	-0.163228	-0.185497	-0.207596	-0.229549	-0.251376	-0.2731	-0.294741	-0.316317	-0.337848	-0.359349	-0.380838	-0.402329	-0.423801	-0.445207	-0.466503	-0.487645	-0.50859	-0.529301	-0.549738	-0.569867	-0.589654	-0.609068	-0.628079	-0.646658	-0.66478	-0.682418	-0.699549	-0.716152	-0.732204	-0.747686	-0.762578	-0.776863	-0.790523	-0.803541	-0.815901	-0.827586	-0.838581	-0.84887	-0.858436	-0.867265	-0.87534	-0.882643	-0.889158	-0.894866	-0.899748	-0.903782	-0.906949
Rpl22l1	0.55884	0.465881	0.373961	0.283465	0.194768	0.108236	0.0242206	-0.0569353	-0.134899	-0.209348	-0.279966	-0.346448	-0.408493	-0.465816	-0.518371	-0.566312	-0.609795	-0.648969	-0.683976	-0.714953	-0.742031	-0.765335	-0.784984	-0.801095	-0.813778	-0.82314	-0.829283	-0.832306	-0.832306	-0.829375	-0.823603	-0.815078	-0.803887	-0.790112	-0.773836	-0.75514	-0.734104	-0.710806	-0.685327	-0.657742	-0.628131	-0.596571	-0.563141	-0.527918	-0.490982	-0.452413	-0.412291	-0.370697	-0.327716
Eef1g	3	3	3	3	3	3	3	2.981	2.79405	2.61351	2.43974	2.27311	2.11392	1.96249	1.81877	1.68246	1.55325	1.43085	1.31498	1.20537	1.10177	1.00392	0.911584	0.824541	0.742569	0.665459	0.593008	0.525024	0.461319	0.401715	0.346039	0.294123	0.245808	0.200937	0.159359	0.120931	0.0855086	0.052956	0.0231392	-0.00407204	-0.0288049	-0.0511834	-0.0713294	-0.089362	-0.105398	-0.119553	-0.131941	-0.142673	-0.15186
Armc4	-0.752194	-0.745253	-0.736682	-0.726161	-0.713341	-0.697855	-0.679328	-0.657414	-0.631819	-0.602352	-0.568972	-0.531846	-0.491401	-0.44836	-0.403526	-0.357669	-0.311634	-0.266316	-0.222628	-0.181459	-0.143641	-0.109918	-0.0809178	-0.0571336	-0.0389105	-0.0264404	-0.0197632	-0.0187757	-0.0232439	-0.0328218	-0.0470705	-0.0654812	-0.0874967	-0.112533	-0.14	-0.169317	-0.19993	-0.231323	-0.263026	-0.29462	-0.325745	-0.356096	-0.385422	-0.413528	-0.440265	-0.465532	-0.489264	-0.511432	-0.532033
Rassf9	-0.35094	-0.346083	-0.341254	-0.336544	-0.332047	-0.327862	-0.32409	-0.320835	-0.318203	-0.316298	-0.315223	-0.315076	-0.315953	-0.317936	-0.321025	-0.325149	-0.330229	-0.336182	-0.34292	-0.350356	-0.358401	-0.366967	-0.37597	-0.385325	-0.394953	-0.40478	-0.414735	-0.424752	-0.434771	-0.444737	-0.454599	-0.464315	-0.473843	-0.483151	-0.492208	-0.50099	-0.509475	-0.517647	-0.525492	-0.532999	-0.54016	-0.54697	-0.553427	-0.559527	-0.565272	-0.570663	-0.575701	-0.580389	-0.58473
Ankrd66	-0.586071	-0.560787	-0.53381	-0.50521	-0.475104	-0.443661	-0.411103	-0.377717	-0.343852	-0.309926	-0.276421	-0.243884	-0.212914	-0.184145	-0.158023	-0.134778	-0.114589	-0.0975886	-0.0838596	-0.0734385	-0.0663159	-0.0624401	-0.0617195	-0.0640278	-0.0692079	-0.0770769	-0.0874312	-0.100051	-0.114706	-0.13116	-0.149172	-0.168505	-0.188927	-0.210213	-0.232149	-0.254534	-0.277179	-0.299912	-0.322575	-0.345028	-0.367146	-0.388817	-0.409948	-0.430458	-0.45028	-0.469359	-0.487652	-0.505124	-0.521753
Stmn1	0.592074	0.537851	0.484142	0.431138	0.379023	0.32798	0.278184	0.229809	0.183023	0.137992	0.0948791	0.0538427	0.0150405	-0.0213781	-0.0553771	-0.087019	-0.116367	-0.143483	-0.168426	-0.191251	-0.212014	-0.230767	-0.247561	-0.262446	-0.275468	-0.286674	-0.296108	-0.303812	-0.309829	-0.314198	-0.31696	-0.318153	-0.317813	-0.315978	-0.312682	-0.30796	-0.301848	-0.294377	-0.28558	-0.275491	-0.26414	-0.25156	-0.237782	-0.222835	-0.206752	-0.189561	-0.171294	-0.151981	-0.131651
Crocc2	-0.655298	-0.655018	-0.654737	-0.654458	-0.65418	-0.653905	-0.653633	-0.653365	-0.653103	-0.652846	-0.652597	-0.652354	-0.65212	-0.651896	-0.651678	-0.651462	-0.651243	-0.651016	-0.650777	-0.650519	-0.650238	-0.64993	-0.649587	-0.649206	-0.648781	-0.648307	-0.647777	-0.647187	-0.64653	-0.6458	-0.644991	-0.644097	-0.64311	-0.642024	-0.640831	-0.639523	-0.638093	-0.636531	-0.634828	-0.632974	-0.630958	-0.628769	-0.626395	-0.623822	-0.621037	-0.618024	-0.614765	-0.611244	-0.60744
Bcan	-1.24415	-1.12659	-1.00645	-0.884204	-0.760395	-0.635606	-0.510473	-0.385678	-0.261951	-0.140062	-0.0208242	0.0949178	0.206287	0.312405	0.412765	0.507228	0.595694	0.678092	0.754378	0.824533	0.888561	0.946492	0.998375	1.04428	1.08429	1.11851	1.14707	1.17009	1.18773	1.20015	1.20752	1.21001	1.20783	1.20115	1.1902	1.17517	1.15628	1.13375	1.1078	1.07865	1.04652	1.01164	0.974234	0.934521	0.892725	0.849066	0.803763	0.757031	0.709081
Gns	-1.0274	-0.972863	-0.914638	-0.85286	-0.787752	-0.719633	-0.648936	-0.576213	-0.502141	-0.427526	-0.353301	-0.280519	-0.210342	-0.144001	-0.0823702	-0.0259258	0.0249466	0.0699403	0.108829	0.141466	0.167782	0.187782	0.20154	0.209193	0.210939	0.207023	0.197737	0.18341	0.1644	0.14109	0.113879	0.0831753	0.0493935	0.0129464	-0.0257592	-0.0663262	-0.108372	-0.15153	-0.195454	-0.23982	-0.284326	-0.328694	-0.372671	-0.416029	-0.458563	-0.500092	-0.540458	-0.579524	-0.617171
1700007G11Rik	-0.257117	-0.374565	-0.485193	-0.588905	-0.685692	-0.775613	-0.858785	-0.935363	-1.00554	-1.06951	-1.12751	-1.17975	-1.22643	-1.26778	-1.30415	-1.33602	-1.36381	-1.38788	-1.40855	-1.42607	-1.44069	-1.45261	-1.46198	-1.46897	-1.4737	-1.47626	-1.47674	-1.47522	-1.47175	-1.46637	-1.45912	-1.45002	-1.43908	-1.42631	-1.4117	-1.39525	-1.37693	-1.35673	-1.33463	-1.31059	-1.28458	-1.25657	-1.22652	-1.1944	-1.16017	-1.12379	-1.08523	-1.04446	-1.00145
Lhb	-0.671615	-0.666347	-0.661003	-0.655606	-0.650186	-0.644771	-0.639393	-0.634086	-0.628884	-0.623825	-0.618948	-0.614293	-0.609902	-0.605817	-0.602055	-0.598615	-0.59549	-0.592673	-0.590158	-0.587934	-0.58599	-0.584316	-0.582897	-0.581722	-0.580776	-0.580044	-0.579512	-0.579162	-0.57898	-0.578948	-0.579051	-0.579271	-0.579592	-0.579997	-0.580469	-0.580992	-0.581548	-0.582121	-0.582695	-0.583253	-0.583779	-0.584257	-0.58467	-0.585003	-0.585238	-0.585361	-0.585355	-0.585204	-0.58489
Cfap77	0.459958	0.282132	0.126259	-0.00974359	-0.127932	-0.23028	-0.318643	-0.394725	-0.460077	-0.516081	-0.563964	-0.604798	-0.639513	-0.668915	-0.693794	-0.714883	-0.732783	-0.747978	-0.760863	-0.771762	-0.78094	-0.788611	-0.794955	-0.800115	-0.804212	-0.807341	-0.809579	-0.810989	-0.811619	-0.811504	-0.810672	-0.809139	-0.806913	-0.803997	-0.800385	-0.796065	-0.79102	-0.785228	-0.77866	-0.771284	-0.763062	-0.753954	-0.743912	-0.732888	-0.720829	-0.70768	-0.693382	-0.677876	-0.661101
Hsph1	0.108086	0.0390431	-0.028293	-0.0937442	-0.157151	-0.218369	-0.277271	-0.333745	-0.387691	-0.439021	-0.487655	-0.533525	-0.576568	-0.616731	-0.654069	-0.688722	-0.720822	-0.750493	-0.777849	-0.802995	-0.826029	-0.847043	-0.866118	-0.883334	-0.898761	-0.912465	-0.924506	-0.934941	-0.943821	-0.951192	-0.957098	-0.961577	-0.964666	-0.966396	-0.966798	-0.965898	-0.963719	-0.960284	-0.955611	-0.949716	-0.942615	-0.93432	-0.924843	-0.914192	-0.902376	-0.8894	-0.87527	-0.85999	-0.843563
Dnah3	-0.540537	-0.541296	-0.542003	-0.542655	-0.543256	-0.543804	-0.544303	-0.544754	-0.545159	-0.545519	-0.545838	-0.546116	-0.546355	-0.546556	-0.546723	-0.546857	-0.546962	-0.54704	-0.547092	-0.54712	-0.547124	-0.547105	-0.547064	-0.546999	-0.546912	-0.546801	-0.546665	-0.546503	-0.546314	-0.546096	-0.545847	-0.545564	-0.545245	-0.544886	-0.544484	-0.544033	-0.543531	-0.54297	-0.542344	-0.541648	-0.540872	-0.540008	-0.539045	-0.537973	-0.536779	-0.535447	-0.533963	-0.532308	-0.530461
Ulk4	-0.986576	-0.922106	-0.851293	-0.774007	-0.69025	-0.600187	-0.504179	-0.40281	-0.296917	-0.187607	-0.076267	0.0354326	0.145556	0.251961	0.352952	0.447407	0.53434	0.612902	0.682389	0.742249	0.79209	0.831669	0.860896	0.879821	0.888626	0.887616	0.877199	0.857879	0.830238	0.79492	0.75262	0.704066	0.650007	0.591202	0.528403	0.46235	0.393758	0.32331	0.25165	0.179378	0.107047	0.0351555	-0.0358468	-0.105565	-0.173656	-0.239827	-0.303835	-0.365483	-0.424615
Fkbp3	3	3	3	3	3	3	2.96766	2.64924	2.34936	2.0681	1.80544	1.56129	1.3355	1.12784	0.937455	0.763063	0.60346	0.457548	0.324328	0.202888	0.0923947	-0.00790947	-0.0987169	-0.180659	-0.254312	-0.320203	-0.378813	-0.430583	-0.475916	-0.515184	-0.548727	-0.576859	-0.599871	-0.618031	-0.631589	-0.64078	-0.645821	-0.646918	-0.644267	-0.638055	-0.628458	-0.615649	-0.599795	-0.58106	-0.559604	-0.535587	-0.509168	-0.480508	-0.449767
Hhatl	-0.959321	-0.948082	-0.935041	-0.91999	-0.902722	-0.883046	-0.860797	-0.835856	-0.808165	-0.777751	-0.744749	-0.709421	-0.672175	-0.633574	-0.594157	-0.554383	-0.514726	-0.475671	-0.4377	-0.401278	-0.366845	-0.334802	-0.305502	-0.279245	-0.256271	-0.23676	-0.220826	-0.208523	-0.199843	-0.194724	-0.193053	-0.194671	-0.199383	-0.206962	-0.217157	-0.229699	-0.24431	-0.260708	-0.278609	-0.297737	-0.317827	-0.338625	-0.359893	-0.381412	-0.402981	-0.424418	-0.445563	-0.466273	-0.486425
Rpl14	1.36789	1.28824	1.20925	1.13132	1.05484	0.980221	0.907831	0.838054	0.771268	0.707845	0.648153	0.592559	0.541427	0.495104	0.453659	0.416913	0.384684	0.356792	0.333061	0.313319	0.297395	0.285122	0.276336	0.270872	0.26857	0.26927	0.272813	0.279043	0.287802	0.298934	0.312285	0.327698	0.34502	0.364096	0.38477	0.406887	0.430291	0.454828	0.480338	0.506667	0.533655	0.561144	0.588975	0.616988	0.64502	0.672912	0.700499	0.727618	0.754106
2610001J05Rik	1.3738	1.32399	1.27491	1.22682	1.17997	1.13462	1.09098	1.0493	1.00978	0.972653	0.938116	0.906375	0.877633	0.852079	0.829704	0.810326	0.793766	0.77985	0.768412	0.759292	0.752335	0.747388	0.744303	0.742934	0.743139	0.744776	0.747705	0.751786	0.75688	0.762849	0.769553	0.776854	0.78461	0.792681	0.800926	0.8092	0.817362	0.825264	0.832762	0.83971	0.845959	0.851361	0.855769	0.859035	0.861011	0.861549	0.860504	0.857732	0.853091
Uqcrb	1.31875	1.17709	1.03787	0.901652	0.768994	0.640412	0.516395	0.397403	0.283868	0.176198	0.0747795	-0.0200201	-0.107848	-0.188381	-0.261651	-0.327991	-0.387722	-0.441144	-0.488542	-0.53018	-0.566309	-0.597162	-0.622961	-0.643914	-0.660217	-0.672057	-0.67961	-0.683043	-0.682517	-0.678185	-0.670196	-0.65869	-0.643806	-0.625679	-0.60444	-0.580218	-0.55314	-0.523334	-0.490926	-0.456042	-0.418809	-0.379355	-0.337811	-0.294307	-0.248979	-0.201962	-0.153398	-0.103429	-0.0522028
Pi15	-0.95426	-0.941523	-0.927761	-0.912956	-0.897105	-0.880222	-0.862342	-0.843525	-0.823857	-0.803457	-0.782475	-0.761097	-0.739547	-0.718077	-0.696891	-0.67612	-0.655893	-0.636327	-0.617536	-0.599618	-0.582666	-0.566757	-0.551958	-0.53832	-0.525884	-0.514676	-0.504711	-0.495991	-0.488505	-0.482232	-0.477142	-0.473194	-0.470341	-0.468527	-0.46769	-0.467764	-0.468679	-0.470361	-0.472736	-0.475724	-0.47925	-0.483235	-0.487603	-0.492278	-0.497184	-0.502251	-0.507407	-0.512584	-0.517715
Cfap206	0.546995	0.419002	0.298383	0.185085	0.0789944	-0.0200495	-0.112247	-0.197828	-0.277045	-0.350164	-0.417458	-0.479204	-0.535672	-0.587136	-0.63396	-0.676572	-0.715353	-0.750646	-0.782754	-0.811949	-0.838474	-0.862546	-0.884356	-0.904079	-0.921868	-0.937859	-0.952177	-0.964929	-0.976212	-0.986114	-0.994709	-1.00207	-1.00824	-1.01329	-1.01726	-1.02018	-1.02209	-1.02302	-1.02299	-1.02201	-1.0201	-1.01727	-1.01353	-1.00887	-1.0033	-0.996808	-0.989387	-0.981025	-0.971707
Ppia	0.768452	0.659327	0.551498	0.445516	0.341917	0.241221	0.143935	0.0505507	-0.0384538	-0.122611	-0.201465	-0.274567	-0.341477	-0.401776	-0.455404	-0.502611	-0.543646	-0.578749	-0.608148	-0.632062	-0.650702	-0.664271	-0.672964	-0.676971	-0.676474	-0.671653	-0.662681	-0.649728	-0.63296	-0.612542	-0.588636	-0.561401	-0.530998	-0.497585	-0.461322	-0.422365	-0.380877	-0.337016	-0.290946	-0.242829	-0.192832	-0.141123	-0.0878709	-0.0332497	0.0225652	0.0793954	0.137059	0.195373	0.254148
Rpl27a	1.2511	1.12859	1.0074	0.888147	0.771404	0.657745	0.547729	0.441899	0.340787	0.244914	0.154788	0.0709136	-0.00621606	-0.076131	-0.138759	-0.194371	-0.24324	-0.285632	-0.321798	-0.351985	-0.37643	-0.395363	-0.409007	-0.41758	-0.421293	-0.420353	-0.414963	-0.405323	-0.391628	-0.374073	-0.35285	-0.328148	-0.300158	-0.269068	-0.235067	-0.198343	-0.159086	-0.117487	-0.0737358	-0.0280268	0.0194459	0.0684858	0.118894	0.170471	0.223012	0.276313	0.330165	0.384357	0.438677
Dnah1	-0.718995	-0.717525	-0.716054	-0.714586	-0.713124	-0.71167	-0.710228	-0.708801	-0.707392	-0.706005	-0.704642	-0.703306	-0.702002	-0.700732	-0.699493	-0.698279	-0.69708	-0.69589	-0.6947	-0.693503	-0.69229	-0.691054	-0.689786	-0.688478	-0.687121	-0.685708	-0.68423	-0.682678	-0.681043	-0.679318	-0.677493	-0.675558	-0.673506	-0.671326	-0.669009	-0.666546	-0.663926	-0.661139	-0.658175	-0.655023	-0.651673	-0.648112	-0.644329	-0.640312	-0.636048	-0.631525	-0.626729	-0.621646	-0.616261
Lrrc51	0.746854	0.535547	0.334939	0.145441	-0.032697	-0.199362	-0.354559	-0.498397	-0.631063	-0.752804	-0.863914	-0.964711	-1.05552	-1.13669	-1.20886	-1.27287	-1.32947	-1.37932	-1.42299	-1.46101	-1.4938	-1.52175	-1.54522	-1.56449	-1.57982	-1.59143	-1.59953	-1.60427	-1.6058	-1.60424	-1.59969	-1.59224	-1.58197	-1.56892	-1.55316	-1.53471	-1.51361	-1.48988	-1.46353	-1.43458	-1.40305	-1.36893	-1.33223	-1.29297	-1.25116	-1.2068	-1.15992	-1.11054	-1.05868
Rpl32	0.433312	0.358353	0.284106	0.21098	0.139376	0.0696879	0.00230518	-0.0623899	-0.12402	-0.182213	-0.236601	-0.286819	-0.332503	-0.373308	-0.409157	-0.440214	-0.466644	-0.488608	-0.506263	-0.519761	-0.529251	-0.534877	-0.536783	-0.535108	-0.529988	-0.521558	-0.509951	-0.495299	-0.477732	-0.457379	-0.434368	-0.408828	-0.380885	-0.350667	-0.318302	-0.283918	-0.247643	-0.209607	-0.169939	-0.128771	-0.086233	-0.0424595	0.00241553	0.0482564	0.094926	0.142286	0.190196	0.238515	0.287099
Hist1h4h	0.199105	0.0701568	-0.0451221	-0.147696	-0.238579	-0.318793	-0.38934	-0.451177	-0.505205	-0.552252	-0.593073	-0.628347	-0.658673	-0.684582	-0.706641	-0.725412	-0.741361	-0.754868	-0.766245	-0.775751	-0.783598	-0.789959	-0.794976	-0.798767	-0.801425	-0.803024	-0.803623	-0.803266	-0.801983	-0.799796	-0.796715	-0.792743	-0.787872	-0.782089	-0.775373	-0.767696	-0.759027	-0.749326	-0.73855	-0.726649	-0.713571	-0.69926	-0.683655	-0.666695	-0.648314	-0.628448	-0.607031	-0.584001	-0.559295
Dnaic2	-0.586176	-0.594007	-0.601772	-0.609462	-0.617065	-0.624572	-0.631973	-0.639259	-0.64642	-0.653447	-0.660331	-0.667064	-0.673638	-0.680045	-0.686276	-0.692322	-0.698176	-0.703829	-0.709274	-0.714502	-0.719506	-0.724278	-0.72881	-0.733095	-0.737125	-0.740893	-0.74439	-0.74761	-0.750544	-0.753185	-0.755523	-0.757552	-0.759263	-0.760646	-0.761693	-0.762395	-0.762742	-0.762724	-0.762331	-0.761552	-0.760375	-0.758789	-0.756781	-0.754338	-0.751446	-0.748091	-0.744258	-0.73993	-0.73509
Ttc16	-0.551472	-0.534256	-0.515832	-0.496266	-0.475661	-0.454163	-0.431965	-0.409314	-0.38651	-0.36391	-0.34192	-0.320997	-0.301631	-0.284334	-0.269445	-0.257112	-0.24743	-0.240444	-0.236154	-0.23451	-0.235425	-0.238775	-0.244404	-0.252133	-0.261762	-0.273078	-0.285861	-0.299887	-0.314935	-0.330789	-0.347244	-0.364104	-0.381192	-0.398344	-0.415411	-0.432266	-0.448796	-0.464904	-0.480513	-0.495556	-0.509984	-0.523759	-0.536855	-0.549255	-0.560952	-0.571945	-0.58224	-0.591849	-0.600784
Lhx2	2.48006	2.40951	2.33979	2.27089	2.20282	2.13558	2.06919	2.00364	1.93893	1.87506	1.81205	1.74988	1.68857	1.6281	1.56849	1.50972	1.4518	1.39473	1.3385	1.28312	1.22857	1.17486	1.12198	1.06993	1.01871	0.968311	0.918728	0.869958	0.821995	0.774835	0.728472	0.682901	0.638117	0.594113	0.550884	0.508424	0.466725	0.425783	0.385591	0.346141	0.307428	0.269445	0.232185	0.19564	0.159806	0.124674	0.0902371	0.0564891	0.0234229
Myo16	0.195001	0.0255726	-0.126535	-0.262462	-0.383422	-0.490655	-0.585386	-0.6688	-0.742015	-0.806075	-0.861937	-0.910466	-0.952434	-0.988533	-1.0195	-1.04607	-1.06885	-1.08835	-1.10498	-1.1191	-1.13099	-1.14089	-1.149	-1.15549	-1.16048	-1.1641	-1.16642	-1.16752	-1.16745	-1.16626	-1.16396	-1.16058	-1.15612	-1.15058	-1.14394	-1.13618	-1.12728	-1.11719	-1.10588	-1.0933	-1.07939	-1.06409	-1.04733	-1.02905	-1.00918	-0.987619	-0.964303	-0.939143	-0.912057
Nek1	-0.554282	-0.566366	-0.578368	-0.590271	-0.60206	-0.613718	-0.62523	-0.63658	-0.647752	-0.658733	-0.669508	-0.680063	-0.690383	-0.700456	-0.710267	-0.719805	-0.729057	-0.738009	-0.746651	-0.754969	-0.762952	-0.770587	-0.777863	-0.784768	-0.791291	-0.797418	-0.803139	-0.808442	-0.813313	-0.817743	-0.821717	-0.825223	-0.82825	-0.830784	-0.832811	-0.834318	-0.835291	-0.835717	-0.835579	-0.834864	-0.833555	-0.831635	-0.829089	-0.825898	-0.822043	-0.817507	-0.812268	-0.806307	-0.799601
Pttg1	-0.979528	-0.933498	-0.886616	-0.839121	-0.791275	-0.743364	-0.695697	-0.648605	-0.602442	-0.557581	-0.514417	-0.473359	-0.434829	-0.39925	-0.366839	-0.337614	-0.311569	-0.288684	-0.26892	-0.252225	-0.238533	-0.227767	-0.219835	-0.214639	-0.212069	-0.212008	-0.214332	-0.21891	-0.225608	-0.234287	-0.244806	-0.257022	-0.270789	-0.285964	-0.3024	-0.319956	-0.338488	-0.357857	-0.377926	-0.398559	-0.419627	-0.441001	-0.462558	-0.484176	-0.50574	-0.527138	-0.54826	-0.569002	-0.589262
Adgb	-1.19848	-1.1631	-1.12617	-1.08778	-1.04806	-1.00719	-0.96535	-0.922784	-0.87976	-0.836584	-0.793604	-0.751202	-0.709797	-0.669828	-0.631596	-0.595247	-0.560907	-0.528683	-0.498667	-0.47093	-0.445527	-0.422493	-0.401849	-0.383595	-0.367718	-0.354189	-0.342965	-0.33399	-0.327195	-0.322502	-0.319822	-0.319058	-0.320108	-0.322859	-0.3272	-0.33301	-0.34017	-0.348557	-0.358048	-0.368519	-0.379848	-0.391915	-0.404599	-0.417784	-0.431356	-0.445206	-0.459225	-0.47331	-0.487361
Lix1	2.02763	1.89587	1.76784	1.64409	1.5251	1.4113	1.30307	1.20074	1.10461	1.01495	0.931981	0.855925	0.786983	0.725331	0.670776	0.622828	0.581028	0.544959	0.514239	0.488517	0.467468	0.450795	0.438217	0.429476	0.424326	0.422535	0.423883	0.428155	0.435148	0.44466	0.456494	0.470455	0.486348	0.503978	0.523148	0.543659	0.565307	0.587885	0.611181	0.634978	0.659052	0.683175	0.707111	0.730621	0.753456	0.775366	0.796095	0.815381	0.832962
Tmem107	-0.0975852	-0.150289	-0.202383	-0.253721	-0.30416	-0.353562	-0.401795	-0.448731	-0.494247	-0.538223	-0.580544	-0.621099	-0.659779	-0.696481	-0.731184	-0.763932	-0.79477	-0.823742	-0.850888	-0.876248	-0.899858	-0.921752	-0.941965	-0.960527	-0.977468	-0.992815	-1.00659	-1.01883	-1.02954	-1.03876	-1.04649	-1.05277	-1.05759	-1.06099	-1.06297	-1.06355	-1.06274	-1.06054	-1.05697	-1.05204	-1.04574	-1.0381	-1.0291	-1.01876	-1.00707	-0.994046	-0.979675	-0.963962	-0.946903
Irx5	-1.19566	-1.19998	-1.20414	-1.2081	-1.21184	-1.21533	-1.21854	-1.22146	-1.22406	-1.22633	-1.22825	-1.2298	-1.23096	-1.23171	-1.23205	-1.23199	-1.23154	-1.2307	-1.22949	-1.22789	-1.22591	-1.22353	-1.22076	-1.21757	-1.21395	-1.20988	-1.20534	-1.20031	-1.19475	-1.18865	-1.18196	-1.17465	-1.16668	-1.15801	-1.14858	-1.13836	-1.12728	-1.11528	-1.10231	-1.08829	-1.07317	-1.05686	-1.03929	-1.02038	-1.00005	-0.978206	-0.954761	-0.929625	-0.902706
Rps4x	2.42814	2.22547	2.02551	1.82915	1.63723	1.4506	1.27002	1.09627	0.930058	0.772095	0.623051	0.483576	0.354302	0.235818	0.128145	0.0308212	-0.0566102	-0.134584	-0.203516	-0.2638	-0.315815	-0.359922	-0.396466	-0.425779	-0.44818	-0.463978	-0.473469	-0.476942	-0.474678	-0.46695	-0.454027	-0.436173	-0.413646	-0.386703	-0.3556	-0.32059	-0.281926	-0.239862	-0.194652	-0.146552	-0.0958195	-0.0427157	0.0124963	0.0695499	0.128175	0.188097	0.249039	0.310718	0.372846
Fbln7	-0.481268	-0.488249	-0.494982	-0.501447	-0.50763	-0.513518	-0.519099	-0.524368	-0.529315	-0.533938	-0.538231	-0.54219	-0.545814	-0.5491	-0.552058	-0.554707	-0.557064	-0.559146	-0.560967	-0.562538	-0.563871	-0.564975	-0.565859	-0.566529	-0.566992	-0.567253	-0.567316	-0.567184	-0.56686	-0.566345	-0.565641	-0.564747	-0.563662	-0.562386	-0.560917	-0.559251	-0.557386	-0.555317	-0.55304	-0.55055	-0.54784	-0.544904	-0.541734	-0.538323	-0.53466	-0.530738	-0.526544	-0.522069	-0.5173
3300002A11Rik	-0.312095	-0.350611	-0.388395	-0.425324	-0.461284	-0.496169	-0.52988	-0.562324	-0.593414	-0.623069	-0.651212	-0.677769	-0.702671	-0.725854	-0.747328	-0.767164	-0.785428	-0.802185	-0.817494	-0.831408	-0.843982	-0.855261	-0.865292	-0.874115	-0.881771	-0.888295	-0.893723	-0.898085	-0.901412	-0.903731	-0.905068	-0.905448	-0.904893	-0.903426	-0.901065	-0.89783	-0.893738	-0.888807	-0.883051	-0.876485	-0.869125	-0.860982	-0.852071	-0.842403	-0.831991	-0.820845	-0.808977	-0.796398	-0.783119
Ank2	0.437256	0.38729	0.337957	0.28959	0.242512	0.197043	0.153493	0.112165	0.0733605	0.0373726	0.00449286	-0.0249902	-0.0507888	-0.0726274	-0.0904631	-0.104456	-0.114768	-0.121554	-0.124962	-0.125137	-0.122218	-0.116344	-0.107646	-0.0962553	-0.0823006	-0.0659089	-0.0472057	-0.0263163	-0.00336529	0.0215227	0.0482224	0.0766081	0.106553	0.137929	0.170606	0.204453	0.239337	0.275122	0.31167	0.348841	0.386492	0.424478	0.462651	0.50086	0.538952	0.57677	0.614157	0.650951	0.68699
Kif6	-0.778239	-0.744219	-0.706236	-0.664099	-0.617687	-0.566979	-0.512076	-0.453234	-0.390886	-0.325672	-0.258454	-0.190328	-0.122621	-0.0568537	0.00570865	0.0641726	0.117738	0.165704	0.207488	0.242634	0.270819	0.291857	0.305692	0.312398	0.312163	0.305282	0.29214	0.273196	0.248972	0.22003	0.186963	0.150376	0.110873	0.0690476	0.0254707	-0.0193179	-0.0648162	-0.110564	-0.156149	-0.201203	-0.24541	-0.288497	-0.330241	-0.37046	-0.409012	-0.445792	-0.480728	-0.513777	-0.54492
Trp53bp2	-0.460123	-0.451162	-0.442192	-0.433264	-0.424428	-0.415739	-0.407248	-0.399012	-0.391087	-0.383529	-0.376397	-0.369749	-0.363644	-0.358139	-0.353253	-0.348974	-0.345285	-0.342169	-0.339607	-0.33758	-0.336071	-0.335057	-0.334519	-0.334435	-0.334785	-0.335544	-0.336693	-0.338207	-0.340065	-0.342243	-0.344719	-0.34747	-0.350472	-0.353702	-0.357139	-0.360758	-0.364538	-0.368456	-0.372489	-0.376616	-0.380815	-0.385064	-0.389342	-0.393627	-0.397898	-0.402136	-0.406319	-0.410427	-0.414441
Mfap2	2.89553	2.54011	2.2081	1.89943	1.61374	1.35045	1.10881	0.887965	0.686967	0.504826	0.340541	0.193124	0.0616302	-0.0548559	-0.157618	-0.248162	-0.327799	-0.39766	-0.458723	-0.511834	-0.557723	-0.597023	-0.630279	-0.657966	-0.680493	-0.698211	-0.711427	-0.720403	-0.725365	-0.726506	-0.723993	-0.717967	-0.70855	-0.695843	-0.679936	-0.660902	-0.638807	-0.613707	-0.585652	-0.554687	-0.520856	-0.484202	-0.444769	-0.402607	-0.357766	-0.310309	-0.260304	-0.207832	-0.152986
Grik3	3	3	3	3	3	2.8681	2.48997	2.1432	1.82624	1.53747	1.27525	1.03793	0.823937	0.631694	0.459264	0.304506	0.165527	0.0406661	-0.0715359	-0.17236	-0.262934	-0.344249	-0.417178	-0.482491	-0.540866	-0.592903	-0.639131	-0.680018	-0.715977	-0.747375	-0.774536	-0.797746	-0.817261	-0.833305	-0.846079	-0.855758	-0.862501	-0.866447	-0.867719	-0.866429	-0.862672	-0.856539	-0.848106	-0.837446	-0.824622	-0.809694	-0.792716	-0.773739	-0.752814
Plekha2	-0.536819	-0.578842	-0.617625	-0.653248	-0.685823	-0.715481	-0.742369	-0.766638	-0.788443	-0.807935	-0.825259	-0.840552	-0.853938	-0.86553	-0.875488	-0.883993	-0.891201	-0.897243	-0.902226	-0.906242	-0.909365	-0.911657	-0.913168	-0.913939	-0.914	-0.913374	-0.912078	-0.910121	-0.907506	-0.904233	-0.900294	-0.895677	-0.890367	-0.884343	-0.87758	-0.87005	-0.861721	-0.852556	-0.842516	-0.831556	-0.819632	-0.806693	-0.792686	-0.777557	-0.761248	-0.743699	-0.724851	-0.704642	-0.68301
Gm16006	-0.525687	-0.549174	-0.5719	-0.593795	-0.614795	-0.634846	-0.653903	-0.671927	-0.688886	-0.70475	-0.719495	-0.733101	-0.745545	-0.756812	-0.766931	-0.775968	-0.783984	-0.791032	-0.797163	-0.802418	-0.806837	-0.810456	-0.813303	-0.815406	-0.816788	-0.817471	-0.817471	-0.816804	-0.815482	-0.813515	-0.810912	-0.807678	-0.803818	-0.799334	-0.794228	-0.788497	-0.782141	-0.775156	-0.767536	-0.759276	-0.750369	-0.740805	-0.730577	-0.719674	-0.708084	-0.695796	-0.682797	-0.669073	-0.654611
2410015M20Rik	2.54313	2.36838	2.1969	2.02939	1.86648	1.70881	1.55693	1.41138	1.27265	1.14122	1.01751	0.901945	0.794923	0.696802	0.607496	0.52655	0.45352	0.387994	0.329583	0.277922	0.232668	0.193496	0.1601	0.13219	0.109489	0.0917365	0.0786791	0.070076	0.0656945	0.0653096	0.0687026	0.0756602	0.0859734	0.0994364	0.115846	0.135001	0.1567	0.180743	0.206928	0.235053	0.264914	0.296306	0.329018	0.362841	0.397558	0.432951	0.468798	0.504873	0.540947
Nt5dc2	3	3	3	2.90184	2.51495	2.15449	1.81998	1.5108	1.22612	0.96506	0.726637	0.509844	0.313666	0.137078	-0.0214262	-0.163654	-0.291215	-0.40553	-0.507853	-0.599289	-0.680813	-0.753289	-0.817476	-0.874047	-0.923596	-0.966648	-1.00367	-1.03506	-1.0612	-1.0824	-1.09894	-1.11108	-1.11903	-1.12299	-1.12314	-1.11964	-1.1126	-1.10217	-1.08844	-1.07152	-1.05149	-1.02844	-1.00244	-0.973561	-0.941877	-0.907455	-0.870362	-0.830669	-0.788448
Mns1	-0.0251685	-0.067769	-0.109795	-0.151158	-0.191777	-0.231572	-0.270467	-0.308391	-0.345277	-0.381059	-0.415676	-0.449069	-0.481182	-0.511962	-0.541401	-0.569527	-0.596369	-0.621954	-0.646306	-0.669451	-0.691411	-0.712208	-0.731863	-0.750394	-0.76782	-0.784159	-0.799425	-0.813633	-0.826798	-0.83893	-0.850043	-0.860146	-0.869248	-0.877357	-0.884481	-0.890626	-0.895796	-0.899997	-0.903229	-0.905497	-0.9068	-0.907138	-0.90651	-0.904915	-0.902348	-0.898805	-0.894281	-0.88877	-0.882264
Slc25a18	-1.64077	-1.55025	-1.45731	-1.36226	-1.26545	-1.16727	-1.06813	-0.968526	-0.868957	-0.769984	-0.672204	-0.57625	-0.48279	-0.39251	-0.30584	-0.222957	-0.144011	-0.0691335	0.0015649	0.0679913	0.130072	0.187751	0.240991	0.28977	0.334085	0.373947	0.409383	0.440433	0.467152	0.489607	0.507876	0.52205	0.532228	0.53852	0.541043	0.539923	0.535291	0.527287	0.516053	0.501737	0.484491	0.464471	0.441833	0.416736	0.38934	0.359806	0.328295	0.294967	0.259981
Wbp5	2.77665	2.58943	2.40621	2.2277	2.05457	1.88741	1.72679	1.57322	1.42716	1.28905	1.15928	1.03821	0.926207	0.823562	0.730131	0.645393	0.56885	0.500038	0.438524	0.383904	0.335801	0.293862	0.257755	0.227167	0.201804	0.181387	0.165651	0.154344	0.147223	0.144056	0.144618	0.14869	0.156061	0.166519	0.179861	0.195883	0.214382	0.235157	0.258006	0.282725	0.30911	0.336954	0.366047	0.396176	0.427125	0.458674	0.490598	0.52267	0.554657
Zfand6	3	3	3	2.92207	2.60224	2.29548	2.00247	1.72381	1.45997	1.21134	0.978226	0.760861	0.559427	0.37403	0.204151	0.0487796	-0.0930334	-0.22216	-0.339401	-0.445493	-0.541112	-0.62688	-0.703366	-0.771093	-0.830543	-0.882158	-0.926343	-0.963474	-0.993897	-1.01793	-1.03587	-1.04799	-1.05454	-1.05578	-1.05191	-1.04315	-1.02971	-1.01177	-0.989514	-0.96313	-0.932786	-0.898651	-0.860896	-0.819686	-0.775189	-0.727575	-0.677015	-0.623685	-0.567764
Ap1g1	-0.546401	-0.599827	-0.652665	-0.70467	-0.7556	-0.805223	-0.853308	-0.899632	-0.943976	-0.986125	-1.02587	-1.06299	-1.09729	-1.12858	-1.15679	-1.18203	-1.20437	-1.2239	-1.2407	-1.25485	-1.26641	-1.27547	-1.28207	-1.28629	-1.2882	-1.28784	-1.28529	-1.28058	-1.27379	-1.26496	-1.25414	-1.24139	-1.22675	-1.21027	-1.192	-1.17199	-1.15027	-1.12691	-1.10194	-1.0754	-1.04735	-1.01783	-0.986879	-0.954548	-0.92088	-0.885922	-0.84972	-0.81232	-0.77377
Spon1	0.0371072	-0.0103198	-0.0567901	-0.101972	-0.14555	-0.187226	-0.226715	-0.263745	-0.298054	-0.32939	-0.357504	-0.382152	-0.403089	-0.420079	-0.433111	-0.442366	-0.448016	-0.450221	-0.449126	-0.444869	-0.437577	-0.427367	-0.414354	-0.398644	-0.380341	-0.359544	-0.33635	-0.310856	-0.283159	-0.253355	-0.221541	-0.187819	-0.152291	-0.115064	-0.0762484	-0.0359611	0.00567698	0.0485385	0.0924897	0.13739	0.183091	0.229438	0.276268	0.32341	0.370684	0.417904	0.464875	0.511395	0.557253
Slc20a1	-1.92082	-1.88356	-1.84448	-1.80363	-1.76106	-1.71687	-1.67115	-1.62407	-1.57577	-1.52648	-1.47642	-1.42588	-1.37515	-1.32458	-1.2744	-1.22476	-1.17578	-1.1276	-1.08032	-1.03407	-0.988939	-0.94503	-0.902429	-0.861213	-0.821451	-0.783203	-0.746518	-0.711436	-0.677988	-0.646197	-0.616072	-0.587619	-0.560832	-0.535696	-0.512191	-0.490288	-0.469949	-0.451133	-0.43379	-0.417866	-0.403301	-0.39003	-0.377984	-0.36709	-0.357271	-0.348449	-0.34054	-0.33346	-0.327122
Slc26a3	-0.406002	-0.40665	-0.407303	-0.407976	-0.408684	-0.409437	-0.410249	-0.411128	-0.412083	-0.413119	-0.414241	-0.41545	-0.416746	-0.418124	-0.41957	-0.421059	-0.42257	-0.424084	-0.425581	-0.427048	-0.428472	-0.429843	-0.431152	-0.432394	-0.433565	-0.434663	-0.435687	-0.436637	-0.437515	-0.438323	-0.439064	-0.439741	-0.440357	-0.440918	-0.441426	-0.441885	-0.4423	-0.442673	-0.443008	-0.44331	-0.443579	-0.443821	-0.444036	-0.444229	-0.4444	-0.444552	-0.444686	-0.444805	-0.44491
Rpl19	1.34752	1.26836	1.1899	1.11254	1.03669	0.962726	0.891043	0.82202	0.756032	0.693451	0.634645	0.579978	0.529811	0.484491	0.444079	0.408391	0.377237	0.350431	0.327791	0.30914	0.294304	0.283109	0.275388	0.270973	0.269699	0.271404	0.275924	0.283101	0.292773	0.304782	0.318971	0.335179	0.353251	0.373027	0.394349	0.417058	0.440997	0.466003	0.491918	0.518581	0.545828	0.573497	0.601425	0.629447	0.657397	0.685107	0.712412	0.739141	0.765127
Fstl1	3	3	3	2.93657	2.69751	2.47018	2.25486	2.05175	1.86098	1.68258	1.51659	1.36295	1.22163	1.09253	0.975103	0.868442	0.771724	0.684201	0.605196	0.534096	0.470344	0.413432	0.3629	0.318326	0.279324	0.245541	0.216652	0.192355	0.172374	0.156447	0.144333	0.135805	0.130647	0.128655	0.129632	0.133391	0.139749	0.148527	0.159552	0.17265	0.187648	0.204376	0.22266	0.242326	0.263197	0.285093	0.30783	0.33122	0.355071
Rpl31	1.30704	1.15792	1.01075	0.866213	0.724985	0.587707	0.454999	0.327459	0.205663	0.0901677	-0.018489	-0.119783	-0.213203	-0.298269	-0.374942	-0.443558	-0.504452	-0.557941	-0.604329	-0.643902	-0.676937	-0.703696	-0.724431	-0.739382	-0.748783	-0.752858	-0.751821	-0.745884	-0.73525	-0.720119	-0.700686	-0.677143	-0.649679	-0.618483	-0.583741	-0.545639	-0.504363	-0.4601	-0.413037	-0.363365	-0.311273	-0.256956	-0.200611	-0.142437	-0.0826358	-0.0214144	0.0410176	0.104446	0.168655
Pfn1	3	3	3	3	2.92441	2.71658	2.51518	2.32078	2.13388	1.95498	1.78452	1.62294	1.47063	1.32796	1.19484	1.07081	0.955443	0.84831	0.749014	0.657178	0.572443	0.494469	0.422932	0.357525	0.297953	0.243938	0.19521	0.151514	0.112604	0.0782428	0.0482029	0.0222641	0.000213397	-0.018156	-0.0330452	-0.0446507	-0.0531645	-0.0587749	-0.0616673	-0.0620244	-0.0600266	-0.055853	-0.0496813	-0.0416882	-0.0320501	-0.0209433	-0.00854397	0.00497121	0.019425
Rplp0	3	3	3	2.96518	2.66266	2.36839	2.08338	1.8086	1.54494	1.29326	1.05435	0.828977	0.617849	0.421618	0.240224	0.0730121	-0.0806628	-0.221412	-0.349815	-0.466422	-0.571754	-0.666305	-0.750546	-0.82492	-0.889851	-0.945741	-0.992973	-1.03191	-1.06291	-1.08629	-1.10239	-1.11152	-1.11396	-1.11001	-1.09996	-1.08407	-1.06262	-1.03586	-1.00407	-0.967501	-0.926404	-0.881039	-0.831659	-0.778523	-0.721886	-0.662009	-0.599154	-0.533587	-0.465576
Gcnt1	-0.664539	-0.691262	-0.71479	-0.735425	-0.753462	-0.769181	-0.782841	-0.794683	-0.804922	-0.813754	-0.821351	-0.827863	-0.833423	-0.838144	-0.842142	-0.845528	-0.848392	-0.850808	-0.852836	-0.854525	-0.855914	-0.857036	-0.857916	-0.858576	-0.859032	-0.859297	-0.85938	-0.859288	-0.859025	-0.858591	-0.857987	-0.85721	-0.856254	-0.855114	-0.853779	-0.852239	-0.850481	-0.84849	-0.846248	-0.843736	-0.84093	-0.837806	-0.834335	-0.830486	-0.826224	-0.821512	-0.816308	-0.810565	-0.804235
Rps6	1.62614	1.43155	1.24028	1.05324	0.871308	0.695301	0.525998	0.364125	0.210367	0.0653676	-0.0702648	-0.195953	-0.311146	-0.415336	-0.508583	-0.591418	-0.664356	-0.727877	-0.782432	-0.828443	-0.866303	-0.896383	-0.91903	-0.934572	-0.943317	-0.945557	-0.941571	-0.931625	-0.915972	-0.894859	-0.868525	-0.837202	-0.801119	-0.760502	-0.715575	-0.666563	-0.613691	-0.557187	-0.497281	-0.434207	-0.368205	-0.29952	-0.228404	-0.155114	-0.0799151	-0.00308095	0.075108	0.154363	0.234387
Arvcf	0.173287	0.155531	0.137828	0.120074	0.102167	0.0840101	0.0655107	0.04658	0.0271339	0.00709328	-0.0136159	-0.0350622	-0.0573085	-0.0804068	-0.104318	-0.128927	-0.154119	-0.179784	-0.205816	-0.232113	-0.258579	-0.28512	-0.311651	-0.33809	-0.36436	-0.39039	-0.416114	-0.44147	-0.466402	-0.490859	-0.514793	-0.538161	-0.560926	-0.583051	-0.604506	-0.625262	-0.645296	-0.664584	-0.683107	-0.700848	-0.717791	-0.733922	-0.749229	-0.763701	-0.777326	-0.790095	-0.801997	-0.813023	-0.823161
Drc1	-0.873663	-0.808575	-0.74146	-0.672677	-0.602642	-0.531829	-0.460772	-0.390066	-0.320364	-0.252374	-0.186854	-0.124606	-0.0664679	-0.013283	0.0344679	0.0766651	0.113248	0.1442	0.169551	0.189369	0.203761	0.212868	0.216864	0.215947	0.210343	0.200297	0.186072	0.167944	0.146201	0.121138	0.0930531	0.0622491	0.0290264	-0.00631715	-0.0434884	-0.0822013	-0.122178	-0.16315	-0.204861	-0.247065	-0.289529	-0.332033	-0.374369	-0.416344	-0.457778	-0.498502	-0.538361	-0.577212	-0.614923
Ndufa1	1.58166	1.44522	1.31101	1.17967	1.05178	0.927905	0.808572	0.69429	0.585541	0.482786	0.386468	0.297014	0.214839	0.14033	0.0734722	0.0139105	-0.0387014	-0.0846895	-0.124361	-0.158005	-0.185897	-0.208297	-0.225452	-0.237597	-0.244959	-0.247754	-0.246191	-0.240471	-0.230791	-0.217341	-0.20031	-0.17988	-0.156236	-0.129556	-0.100022	-0.0678131	-0.0331099	0.00390555	0.0430497	0.0841368	0.126978	0.171382	0.217154	0.264094	0.312001	0.360666	0.409879	0.459423	0.509079
Eno4	-0.0356629	-0.121769	-0.203566	-0.280964	-0.353916	-0.422418	-0.486498	-0.54621	-0.601628	-0.652843	-0.699954	-0.743066	-0.782285	-0.81772	-0.849596	-0.878216	-0.903854	-0.926752	-0.947123	-0.965157	-0.981021	-0.994865	-1.00682	-1.017	-1.0255	-1.03243	-1.03785	-1.04184	-1.04446	-1.04575	-1.04577	-1.04456	-1.04214	-1.03855	-1.03381	-1.02794	-1.02095	-1.01285	-1.00367	-0.993388	-0.982026	-0.96958	-0.956053	-0.941442	-0.925746	-0.908962	-0.891087	-0.872117	-0.852051
Cxcr4	-0.993428	-0.973879	-0.953799	-0.933278	-0.912418	-0.891333	-0.870151	-0.849014	-0.828077	-0.807507	-0.787486	-0.768203	-0.749861	-0.732664	-0.716727	-0.702076	-0.688724	-0.676676	-0.665927	-0.656465	-0.648269	-0.641312	-0.635559	-0.630971	-0.6275	-0.625098	-0.623708	-0.623273	-0.623732	-0.62502	-0.627072	-0.629821	-0.633199	-0.637139	-0.641571	-0.646428	-0.651643	-0.657148	-0.66288	-0.668772	-0.674763	-0.680792	-0.686798	-0.692723	-0.698511	-0.704105	-0.709452	-0.7145	-0.719195
Gm10138	-0.732447	-0.727028	-0.720559	-0.712879	-0.703817	-0.693201	-0.680863	-0.666656	-0.650463	-0.63222	-0.61193	-0.58969	-0.565708	-0.540319	-0.513871	-0.486681	-0.459099	-0.4315	-0.40427	-0.377801	-0.352472	-0.328644	-0.306644	-0.286762	-0.269238	-0.254262	-0.241968	-0.232437	-0.225691	-0.221703	-0.220396	-0.221653	-0.225319	-0.23121	-0.239118	-0.248821	-0.260086	-0.272677	-0.28636	-0.300907	-0.3161	-0.331736	-0.347626	-0.363599	-0.3795	-0.395195	-0.410566	-0.425513	-0.439952
Kcnmb1	-0.45044	-0.451909	-0.45321	-0.454358	-0.455364	-0.456242	-0.457005	-0.457664	-0.458232	-0.458717	-0.459129	-0.459476	-0.459763	-0.459997	-0.460183	-0.460328	-0.460437	-0.460514	-0.46056	-0.460579	-0.460572	-0.460539	-0.46048	-0.460394	-0.460282	-0.46014	-0.459968	-0.459763	-0.459521	-0.459238	-0.458911	-0.458532	-0.458097	-0.457597	-0.457023	-0.456366	-0.455614	-0.454753	-0.453768	-0.45264	-0.45135	-0.449873	-0.448183	-0.446249	-0.444037	-0.441506	-0.438613	-0.435308	-0.431533
Tekt4	-0.0750345	-0.197478	-0.310361	-0.413945	-0.508582	-0.594688	-0.672721	-0.743162	-0.806503	-0.863227	-0.913804	-0.958679	-0.998264	-1.03295	-1.06321	-1.08957	-1.11249	-1.13234	-1.14945	-1.16409	-1.1765	-1.18688	-1.19539	-1.20218	-1.20736	-1.21102	-1.21326	-1.21412	-1.21367	-1.21194	-1.20895	-1.20473	-1.19928	-1.19259	-1.18466	-1.17548	-1.16502	-1.15324	-1.14012	-1.12561	-1.10966	-1.09222	-1.07324	-1.05266	-1.0304	-1.00641	-0.980609	-0.95293	-0.923298
Dnah2	-0.833854	-0.802277	-0.769114	-0.734478	-0.698522	-0.661437	-0.623461	-0.584878	-0.546018	-0.507264	-0.469044	-0.431832	-0.396143	-0.362517	-0.331316	-0.302712	-0.276843	-0.253815	-0.233704	-0.216554	-0.202383	-0.191177	-0.182896	-0.177479	-0.174838	-0.174867	-0.177443	-0.182427	-0.189667	-0.199004	-0.210268	-0.223287	-0.237884	-0.253881	-0.271104	-0.289379	-0.308536	-0.328412	-0.34885	-0.3697	-0.390819	-0.412075	-0.433342	-0.454504	-0.475454	-0.496094	-0.516334	-0.536091	-0.555291
Dlk1	3	2.63681	2.25303	1.89981	1.57627	1.28126	1.01341	0.771235	0.553164	0.357613	0.183015	0.0278602	-0.109279	-0.229748	-0.335214	-0.427498	-0.508167	-0.578557	-0.639808	-0.692897	-0.738656	-0.777799	-0.810935	-0.838585	-0.861194	-0.87914	-0.892746	-0.902284	-0.907984	-0.910039	-0.908609	-0.903826	-0.895798	-0.88461	-0.87033	-0.85301	-0.832686	-0.809385	-0.783126	-0.753917	-0.721763	-0.686667	-0.648628	-0.607647	-0.563727	-0.516878	-0.467114	-0.414461	-0.358953
Rbp4	3	3	3	3	2.95643	2.60374	2.28197	1.98948	1.72453	1.48538	1.27032	1.07767	0.905862	0.753378	0.618346	0.498699	0.392647	0.298642	0.21535	0.141615	0.0764354	0.0189406	-0.031626	-0.0759243	-0.11453	-0.147949	-0.176623	-0.200941	-0.221246	-0.237843	-0.251	-0.26096	-0.267936	-0.272124	-0.2737	-0.272826	-0.269651	-0.264316	-0.256952	-0.247686	-0.23664	-0.223935	-0.209692	-0.194031	-0.177077	-0.158955	-0.139799	-0.119745	-0.0989373
Phkg1	-0.695739	-0.655519	-0.614721	-0.573529	-0.532141	-0.490768	-0.449634	-0.408979	-0.369055	-0.330126	-0.29247	-0.256374	-0.222132	-0.190042	-0.160259	-0.132806	-0.107696	-0.0849279	-0.0644967	-0.0463874	-0.0305779	-0.0170387	-0.00573349	0.00338026	0.0103512	0.0152334	0.018086	0.0189728	0.0179615	0.0151239	0.0105346	0.00427128	-0.0035862	-0.0129559	-0.0237544	-0.0358971	-0.0492986	-0.0638729	-0.079534	-0.0961961	-0.113774	-0.132182	-0.151338	-0.171158	-0.191562	-0.21247	-0.233803	-0.255485	-0.277444
Pbxip1	-1.28729	-1.19177	-1.09414	-0.994886	-0.894567	-0.793793	-0.69323	-0.593595	-0.495655	-0.400223	-0.308155	-0.220338	-0.137693	-0.0611353	0.00884462	0.072167	0.128805	0.17877	0.222109	0.2589	0.289254	0.313308	0.331226	0.343194	0.34942	0.350129	0.345564	0.33598	0.321644	0.302833	0.279833	0.252933	0.222429	0.188616	0.151792	0.112255	0.070299	0.0262157	-0.0197078	-0.0671896	-0.115954	-0.165733	-0.216265	-0.267299	-0.318589	-0.369901	-0.421009	-0.471696	-0.521756
Ids	-3	-2.91043	-2.81307	-2.71271	-2.60962	-2.50409	-2.39649	-2.28722	-2.17673	-2.06554	-1.95421	-1.84334	-1.7336	-1.62568	-1.52005	-1.41693	-1.31654	-1.21905	-1.12466	-1.03351	-0.94575	-0.861498	-0.780864	-0.703936	-0.630789	-0.561477	-0.496042	-0.434506	-0.376878	-0.323152	-0.273307	-0.22731	-0.185113	-0.146656	-0.11187	-0.0806723	-0.0529721	-0.0286687	-0.00765323	0.010191	0.0249875	0.036866	0.0459619	0.0524153	0.0563704	0.0579752	0.0573804	0.0547393	0.0502069
Kndc1	-1.83258	-1.78875	-1.74314	-1.69586	-1.64704	-1.59685	-1.54548	-1.49315	-1.44014	-1.38674	-1.33329	-1.28015	-1.22773	-1.17647	-1.12664	-1.07839	-1.03185	-0.987115	-0.944294	-0.903469	-0.864706	-0.828063	-0.79358	-0.761286	-0.731195	-0.70331	-0.677619	-0.654101	-0.632723	-0.613441	-0.596201	-0.580943	-0.567594	-0.556079	-0.546312	-0.538203	-0.531657	-0.526575	-0.522852	-0.520382	-0.519056	-0.518763	-0.51939	-0.520823	-0.522949	-0.525652	-0.528818	-0.532333	-0.536083
Nkx2-4	3	3	3	3	2.91549	2.71306	2.51867	2.33259	2.15504	1.98622	1.82627	1.67532	1.53347	1.40076	1.27694	1.16145	1.05379	0.953483	0.860089	0.773198	0.692429	0.617425	0.547856	0.483412	0.423807	0.368768	0.318046	0.271401	0.228613	0.189473	0.153783	0.121358	0.092021	0.0656064	0.0419553	0.0209165	0.00234566	-0.0138958	-0.0279408	-0.0399179	-0.0499512	-0.0581612	-0.0646652	-0.0695779	-0.0730116	-0.0750766	-0.0758818	-0.0755348	-0.0741421
Lrrc74b	-0.755264	-0.771248	-0.786671	-0.801478	-0.815624	-0.82907	-0.841783	-0.853737	-0.864909	-0.87528	-0.884832	-0.893552	-0.901425	-0.908438	-0.914614	-0.92	-0.92464	-0.928572	-0.931831	-0.934445	-0.93644	-0.937837	-0.938655	-0.938909	-0.938611	-0.937771	-0.936397	-0.934492	-0.932061	-0.929102	-0.925615	-0.921596	-0.917039	-0.911938	-0.906282	-0.900062	-0.893265	-0.885876	-0.87788	-0.869259	-0.859993	-0.850063	-0.839444	-0.828114	-0.816046	-0.803213	-0.789586	-0.775135	-0.759826
Ctnnbip1	1.14186	1.18876	1.23559	1.282	1.32759	1.37198	1.41478	1.45557	1.49395	1.52951	1.56183	1.59047	1.61503	1.63508	1.65051	1.66139	1.66786	1.67003	1.66805	1.66204	1.65215	1.63854	1.62136	1.60076	1.57691	1.54997	1.52011	1.4875	1.4523	1.41468	1.37481	1.33286	1.28899	1.24338	1.19618	1.14756	1.09768	1.04669	0.994754	0.942014	0.888621	0.834718	0.780447	0.725944	0.671341	0.616769	0.562351	0.508208	0.454458
Psme2	0.899969	0.99036	1.08202	1.17435	1.26669	1.35834	1.44855	1.53653	1.62145	1.70243	1.7786	1.84902	1.91275	1.96889	2.01699	2.05706	2.08917	2.11341	2.12992	2.13888	2.14048	2.13496	2.12256	2.10357	2.07828	2.047	2.01005	1.96777	1.92051	1.86862	1.81246	1.75238	1.68874	1.62191	1.55222	1.48003	1.40569	1.32951	1.25182	1.17294	1.09316	1.01277	0.932048	0.851248	0.770616	0.690385	0.610772	0.531978	0.454191
Prr18	-0.413893	-0.432158	-0.450116	-0.467699	-0.484838	-0.501473	-0.517543	-0.532993	-0.547768	-0.561818	-0.575091	-0.587542	-0.599122	-0.609788	-0.619539	-0.628404	-0.636416	-0.643603	-0.649991	-0.655606	-0.66047	-0.664605	-0.668031	-0.670766	-0.672828	-0.674232	-0.674992	-0.675124	-0.674639	-0.673549	-0.671864	-0.669594	-0.666749	-0.663336	-0.659364	-0.65484	-0.649769	-0.644157	-0.638011	-0.631334	-0.624132	-0.616409	-0.608167	-0.599412	-0.590145	-0.58037	-0.57009	-0.559307	-0.548023
Tpi1	2.49707	2.39838	2.30087	2.20476	2.11026	2.01758	1.92691	1.83843	1.75234	1.66879	1.58795	1.50997	1.43502	1.36322	1.29457	1.22894	1.1662	1.10623	1.0489	0.994101	0.941718	0.891641	0.843767	0.797994	0.754221	0.712353	0.672297	0.633963	0.597262	0.562108	0.528418	0.496111	0.465106	0.435326	0.406695	0.379139	0.352583	0.326958	0.302193	0.278218	0.254966	0.23237	0.210364	0.188885	0.167867	0.147248	0.126967	0.106962	0.0871727
Bbox1	0.167726	0.0440475	-0.0735411	-0.18481	-0.289612	-0.387869	-0.479562	-0.564718	-0.643403	-0.715711	-0.781751	-0.841643	-0.895507	-0.943469	-0.985864	-1.02318	-1.05584	-1.08422	-1.10866	-1.12944	-1.14683	-1.16103	-1.17224	-1.18064	-1.18637	-1.18956	-1.19031	-1.18874	-1.18491	-1.17891	-1.1708	-1.16063	-1.14844	-1.13428	-1.11818	-1.10018	-1.0803	-1.05857	-1.03502	-1.00967	-0.982543	-0.953674	-0.923092	-0.89083	-0.856927	-0.821429	-0.784385	-0.745854	-0.705903
Rgs22	0.733047	0.383567	0.109594	-0.104038	-0.269974	-0.398539	-0.498016	-0.574962	-0.634515	-0.680664	-0.71649	-0.744358	-0.766077	-0.783034	-0.796336	-0.806853	-0.815224	-0.821925	-0.82731	-0.831647	-0.83514	-0.837942	-0.840173	-0.841922	-0.84326	-0.844238	-0.844897	-0.845265	-0.845362	-0.845201	-0.844786	-0.844118	-0.843192	-0.841997	-0.840517	-0.838731	-0.836611	-0.834125	-0.831235	-0.827894	-0.82405	-0.819639	-0.814592	-0.808829	-0.802256	-0.794772	-0.786261	-0.776593	-0.765624
Fam65b	-1.1324	-1.11547	-1.09723	-1.07766	-1.05673	-1.03444	-1.01083	-0.98593	-0.959827	-0.932625	-0.904465	-0.875529	-0.846034	-0.816235	-0.786336	-0.756476	-0.726791	-0.697415	-0.668479	-0.64011	-0.612428	-0.585546	-0.55957	-0.534595	-0.510708	-0.487983	-0.466487	-0.446272	-0.42738	-0.409842	-0.393678	-0.378897	-0.365497	-0.353467	-0.342786	-0.333423	-0.325343	-0.318498	-0.312838	-0.308304	-0.304835	-0.302363	-0.300817	-0.300123	-0.300206	-0.300986	-0.302385	-0.304323	-0.306719
Npy	-0.34664	-0.420004	-0.488839	-0.553155	-0.613008	-0.66849	-0.719722	-0.766844	-0.81001	-0.849381	-0.885119	-0.917385	-0.946331	-0.972109	-0.994949	-1.01514	-1.03293	-1.04855	-1.06217	-1.07397	-1.08409	-1.09264	-1.09975	-1.10548	-1.10994	-1.11317	-1.11524	-1.11619	-1.11607	-1.11489	-1.11268	-1.10947	-1.10526	-1.10005	-1.09386	-1.08666	-1.07847	-1.06926	-1.05901	-1.04772	-1.03535	-1.02189	-1.0073	-0.991549	-0.974613	-0.956452	-0.937031	-0.916311	-0.894254
Grcc10	3	3	3	3	3	2.83346	2.42515	2.04696	1.69832	1.37841	1.08625	0.820724	0.580655	0.364782	0.17124	-0.00221208	-0.157588	-0.296679	-0.421072	-0.532176	-0.631237	-0.719358	-0.797513	-0.866563	-0.92727	-0.980305	-1.02626	-1.06566	-1.09896	-1.12658	-1.14886	-1.16613	-1.17866	-1.1867	-1.19046	-1.19013	-1.18588	-1.17785	-1.16617	-1.15097	-1.13234	-1.11038	-1.08518	-1.05681	-1.02534	-0.990867	-0.953446	-0.913156	-0.870073
Pyurf	0.869519	0.930691	0.992417	1.05429	1.11587	1.1767	1.2363	1.29416	1.34977	1.40256	1.45199	1.49748	1.53846	1.57435	1.6049	1.63011	1.65003	1.66472	1.67428	1.6788	1.6784	1.67321	1.66339	1.64909	1.63049	1.60776	1.58109	1.55069	1.51675	1.47948	1.43909	1.3958	1.34981	1.30135	1.25063	1.19785	1.14322	1.08696	1.02925	0.970303	0.9103	0.849427	0.787863	0.725777	0.663335	0.600692	0.537999	0.475395	0.413015
Higd1a	3	2.8345	2.6474	2.46397	2.28475	2.11026	1.94098	1.77739	1.61991	1.46895	1.32489	1.18811	1.05895	0.937723	0.824393	0.718607	0.620024	0.52832	0.443187	0.364334	0.291485	0.224376	0.162756	0.106387	0.0550406	0.00850004	-0.033443	-0.0709877	-0.104325	-0.13364	-0.159109	-0.180903	-0.199187	-0.214123	-0.225866	-0.234568	-0.240378	-0.243442	-0.243901	-0.241898	-0.237569	-0.231053	-0.222486	-0.212002	-0.199736	-0.185823	-0.170396	-0.153589	-0.135538
Scnn1a	-0.686134	-0.712129	-0.736655	-0.759658	-0.781103	-0.800979	-0.819285	-0.836035	-0.851246	-0.864944	-0.877153	-0.887898	-0.897198	-0.905072	-0.911591	-0.916868	-0.920997	-0.924059	-0.926118	-0.927227	-0.927428	-0.926754	-0.925229	-0.92287	-0.919686	-0.915681	-0.910853	-0.905195	-0.898693	-0.891333	-0.883093	-0.873949	-0.863874	-0.852835	-0.8408	-0.827731	-0.813591	-0.79834	-0.781935	-0.764335	-0.745498	-0.725381	-0.703944	-0.681148	-0.656958	-0.631342	-0.604274	-0.575731	-0.545703
Mrpl54	3	3	3	3	3	3	2.98991	2.77805	2.57531	2.38194	2.19813	2.02403	1.85977	1.70545	1.56078	1.42522	1.29823	1.1793	1.06799	0.963843	0.866464	0.775469	0.690502	0.611228	0.537335	0.468527	0.404529	0.34508	0.289935	0.238864	0.191647	0.148078	0.107961	0.0711104	0.0373493	0.00650877	-0.0215724	-0.0470487	-0.0700686	-0.0907748	-0.109305	-0.125793	-0.140369	-0.153157	-0.164281	-0.173862	-0.182017	-0.188861	-0.19451
Efr3a	-0.327481	-0.341817	-0.356033	-0.370046	-0.38378	-0.397156	-0.410096	-0.422525	-0.434367	-0.445547	-0.455989	-0.46562	-0.474365	-0.482154	-0.488971	-0.49485	-0.499824	-0.503927	-0.507193	-0.509654	-0.511342	-0.512288	-0.512525	-0.512083	-0.510992	-0.509284	-0.506988	-0.504134	-0.500753	-0.496873	-0.492526	-0.487741	-0.482547	-0.476974	-0.471052	-0.464812	-0.458282	-0.451493	-0.444476	-0.43726	-0.429877	-0.422356	-0.414729	-0.407027	-0.399282	-0.391523	-0.383785	-0.376097	-0.368492
H2afv	2.95315	2.75112	2.55211	2.35692	2.16631	1.98102	1.80173	1.6291	1.46377	1.30633	1.15735	1.01737	0.886939	0.766526	0.656111	0.555237	0.463454	0.380335	0.305477	0.238493	0.179016	0.126698	0.0812054	0.042218	0.00943023	-0.017452	-0.038712	-0.0546236	-0.0654518	-0.0714546	-0.0728831	-0.0699832	-0.062996	-0.0521591	-0.0377067	-0.0198713	0.00111635	0.0250264	0.0516291	0.0806944	0.111991	0.145288	0.180351	0.216943	0.254828	0.293763	0.333506	0.373809	0.414423
Selm	0.109863	0.155034	0.200574	0.246359	0.29226	0.338141	0.383864	0.429282	0.474246	0.518602	0.562189	0.604844	0.6464	0.686688	0.725601	0.763091	0.79911	0.833613	0.866555	0.897895	0.927591	0.955602	0.981892	1.00642	1.02916	1.05007	1.06912	1.08628	1.10153	1.11483	1.12617	1.13552	1.14286	1.14817	1.15144	1.15266	1.15181	1.14888	1.14387	1.13677	1.12758	1.1163	1.10294	1.08749	1.06996	1.05038	1.02874	1.00506	0.97936
Tprgl	1.12668	1.09206	1.05782	1.02416	0.99126	0.959314	0.928501	0.899	0.870986	0.844632	0.820109	0.797588	0.777235	0.759211	0.743528	0.730069	0.718716	0.709355	0.701871	0.696157	0.692103	0.689604	0.688555	0.688852	0.690392	0.693074	0.696797	0.701459	0.706959	0.713197	0.720071	0.72748	0.735323	0.743497	0.751901	0.76043	0.768982	0.777451	0.785733	0.793723	0.801315	0.808402	0.814878	0.820635	0.825566	0.829564	0.832523	0.834334	0.834892
Cd81	-1.25051	-1.19896	-1.14724	-1.09545	-1.0437	-0.992065	-0.940663	-0.88959	-0.83895	-0.788847	-0.739389	-0.690684	-0.64284	-0.595966	-0.55011	-0.505273	-0.46145	-0.418636	-0.376827	-0.336018	-0.2962	-0.257369	-0.219515	-0.182632	-0.146711	-0.111742	-0.0777171	-0.0446252	-0.0124564	0.0188002	0.0491557	0.0786218	0.10721	0.134934	0.161805	0.187836	0.213042	0.237434	0.261029	0.283838	0.305878	0.327163	0.347708	0.367527	0.386637	0.405054	0.422792	0.439868	0.456298
Gm10116	1.72863	1.48969	1.26639	1.05866	0.86628	0.688855	0.52587	0.376719	0.240725	0.11717	0.00531635	-0.0955759	-0.186232	-0.26736	-0.33983	-0.404588	-0.462471	-0.514212	-0.560452	-0.601753	-0.638608	-0.671448	-0.700649	-0.726543	-0.749418	-0.769528	-0.787094	-0.802309	-0.815341	-0.826336	-0.835421	-0.842705	-0.848282	-0.852231	-0.854619	-0.855502	-0.854924	-0.852921	-0.849521	-0.844742	-0.838596	-0.831089	-0.822218	-0.811978	-0.800354	-0.787329	-0.772881	-0.756982	-0.7396
Ccdc40	-0.679953	-0.747884	-0.812859	-0.874689	-0.93323	-0.988376	-1.04005	-1.0882	-1.13281	-1.17385	-1.21132	-1.24524	-1.27559	-1.3024	-1.32581	-1.34607	-1.36341	-1.37803	-1.39011	-1.39979	-1.40721	-1.41248	-1.4157	-1.41694	-1.41629	-1.41381	-1.40953	-1.40351	-1.39577	-1.38635	-1.37525	-1.36251	-1.34812	-1.33209	-1.31442	-1.29511	-1.27416	-1.25156	-1.22731	-1.2014	-1.17382	-1.14456	-1.11363	-1.08101	-1.04672	-1.01075	-0.973116	-0.933827	-0.892905
Oaz1	1.61376	1.61358	1.61332	1.6129	1.61223	1.61123	1.60982	1.60792	1.60545	1.60232	1.59845	1.59376	1.58817	1.5816	1.57401	1.56542	1.55581	1.54521	1.53361	1.52103	1.50746	1.49291	1.47739	1.4609	1.44346	1.42506	1.40572	1.38544	1.36423	1.34209	1.31903	1.29506	1.27019	1.24442	1.21776	1.19021	1.1618	1.13251	1.10237	1.07138	1.03954	1.00687	0.973376	0.939061	0.903937	0.868011	0.831292	0.79379	0.755512
Tmem67	-1.34584	-1.34572	-1.34555	-1.34527	-1.34484	-1.34421	-1.34331	-1.34211	-1.34055	-1.33857	-1.33613	-1.33317	-1.32963	-1.32545	-1.32062	-1.31514	-1.30901	-1.30223	-1.2948	-1.28673	-1.27802	-1.26866	-1.25866	-1.24801	-1.23672	-1.22477	-1.21217	-1.19891	-1.185	-1.17042	-1.15517	-1.13925	-1.12265	-1.10536	-1.08739	-1.06872	-1.04935	-1.02927	-1.00847	-0.986958	-0.964715	-0.941736	-0.918017	-0.893548	-0.868323	-0.842337	-0.81558	-0.788048	-0.759733
D8Ertd82e	-0.832686	-0.796561	-0.75939	-0.721337	-0.68259	-0.643363	-0.603896	-0.564459	-0.525343	-0.486871	-0.449388	-0.413261	-0.378878	-0.346635	-0.316767	-0.289345	-0.26442	-0.242023	-0.22217	-0.20486	-0.190076	-0.177786	-0.167944	-0.160493	-0.155361	-0.152469	-0.151726	-0.153034	-0.156288	-0.161376	-0.168182	-0.176587	-0.186468	-0.197702	-0.210163	-0.223727	-0.23827	-0.25367	-0.269806	-0.28656	-0.303819	-0.321471	-0.339408	-0.357527	-0.375729	-0.393918	-0.412004	-0.4299	-0.447523
G0s2	3	3	3	3	3	3	2.77135	2.44588	2.1491	1.87919	1.63436	1.41286	1.21302	1.03322	0.871579	0.726093	0.594989	0.476713	0.369904	0.273364	0.186038	0.106998	0.035425	-0.0294045	-0.0881305	-0.14132	-0.189477	-0.233047	-0.272429	-0.307978	-0.340009	-0.368806	-0.394622	-0.417686	-0.438201	-0.456353	-0.472308	-0.486217	-0.498217	-0.508433	-0.516979	-0.523961	-0.529474	-0.533609	-0.53645	-0.538074	-0.538555	-0.537964	-0.536368
Six6	2.81374	2.3346	1.90074	1.51	1.15985	0.847497	0.570055	0.324615	0.10834	-0.0814731	-0.24735	-0.391612	-0.516356	-0.623471	-0.715076	-0.793349	-0.8601	-0.916829	-0.96478	-1.00498	-1.0383	-1.06543	-1.08697	-1.10341	-1.11514	-1.12249	-1.12572	-1.12503	-1.12061	-1.11256	-1.10097	-1.08592	-1.06742	-1.04548	-1.02011	-0.991283	-0.958955	-0.923082	-0.883614	-0.840495	-0.793666	-0.743077	-0.68868	-0.630438	-0.568332	-0.502359	-0.432541	-0.35893	-0.28161
2010300C02Rik	-0.491897	-0.486492	-0.480821	-0.474907	-0.468783	-0.462487	-0.456067	-0.449578	-0.443088	-0.43667	-0.430408	-0.424395	-0.418728	-0.413511	-0.408807	-0.404642	-0.401033	-0.397989	-0.395514	-0.393604	-0.39225	-0.391435	-0.391141	-0.391341	-0.392009	-0.393112	-0.394616	-0.396487	-0.398687	-0.401179	-0.403926	-0.406891	-0.410037	-0.41333	-0.416735	-0.420222	-0.423759	-0.427319	-0.430876	-0.434404	-0.437882	-0.44129	-0.444609	-0.447822	-0.450914	-0.453872	-0.456683	-0.459335	-0.46182
Trp73	-0.359407	-0.364791	-0.369943	-0.37488	-0.379618	-0.384171	-0.388553	-0.392774	-0.396845	-0.400773	-0.404568	-0.408236	-0.411782	-0.415212	-0.418524	-0.42171	-0.424766	-0.427689	-0.430477	-0.433128	-0.435645	-0.438027	-0.440278	-0.442399	-0.444396	-0.446271	-0.448029	-0.449675	-0.451212	-0.452646	-0.453981	-0.455222	-0.456374	-0.45744	-0.458426	-0.459336	-0.460173	-0.46094	-0.461642	-0.462282	-0.462862	-0.463385	-0.463854	-0.46427	-0.464635	-0.464951	-0.465219	-0.46544	-0.465614
Tceal5	3	3	3	3	2.87827	2.66928	2.47204	2.28644	2.11235	1.94956	1.79784	1.65696	1.52665	1.40662	1.29628	1.1948	1.10144	1.01552	0.936424	0.863597	0.796534	0.734777	0.677908	0.625545	0.577337	0.532965	0.492134	0.454573	0.420029	0.388271	0.359082	0.33226	0.307616	0.284971	0.264158	0.245019	0.227402	0.211164	0.196167	0.182277	0.169368	0.157316	0.146	0.135304	0.125114	0.115318	0.105806	0.0964722	0.0872109
Mlf1	0.297434	0.248357	0.200004	0.152409	0.105607	0.0596288	0.0145023	-0.0297456	-0.0730907	-0.115511	-0.156985	-0.197496	-0.237025	-0.275559	-0.313088	-0.349606	-0.385109	-0.419593	-0.453057	-0.485499	-0.516916	-0.547309	-0.576678	-0.605021	-0.63234	-0.658636	-0.683909	-0.708159	-0.731389	-0.753597	-0.774785	-0.794953	-0.814101	-0.832229	-0.849334	-0.865417	-0.880473	-0.894502	-0.907498	-0.919457	-0.930374	-0.940241	-0.949051	-0.956796	-0.963464	-0.969043	-0.973521	-0.976883	-0.979111
Rpl39	0.156368	0.0611261	-0.032992	-0.125482	-0.215854	-0.303629	-0.388344	-0.469546	-0.546795	-0.61966	-0.687722	-0.750567	-0.807786	-0.858995	-0.904127	-0.943399	-0.977025	-1.00521	-1.02815	-1.04604	-1.05905	-1.06736	-1.07112	-1.07052	-1.06568	-1.05678	-1.04395	-1.02733	-1.00707	-0.983297	-0.956152	-0.925767	-0.892275	-0.855807	-0.816496	-0.774474	-0.729875	-0.682831	-0.63348	-0.581958	-0.528405	-0.472962	-0.415774	-0.356985	-0.296747	-0.23521	-0.172531	-0.108866	-0.0443779
Gsn	-0.229694	-0.244166	-0.258562	-0.272905	-0.287222	-0.301537	-0.315872	-0.330251	-0.344695	-0.359226	-0.373864	-0.388629	-0.403539	-0.418612	-0.433832	-0.449159	-0.464554	-0.479976	-0.495387	-0.510752	-0.526034	-0.541199	-0.556215	-0.57105	-0.585673	-0.600054	-0.614166	-0.627981	-0.641472	-0.654614	-0.667383	-0.679755	-0.691707	-0.703217	-0.714263	-0.724823	-0.734878	-0.744406	-0.753387	-0.761802	-0.76963	-0.776851	-0.783446	-0.789393	-0.794673	-0.799263	-0.803143	-0.806288	-0.808677
Mageh1	3	3	3	2.97765	2.70396	2.44226	2.19305	1.95676	1.73371	1.52415	1.32825	1.14617	0.977977	0.823726	0.682903	0.554575	0.437872	0.332002	0.236239	0.149922	0.0724447	0.00325392	-0.0581579	-0.112256	-0.159467	-0.200185	-0.234771	-0.26356	-0.286861	-0.304964	-0.318136	-0.326629	-0.330681	-0.330515	-0.326344	-0.318371	-0.306794	-0.291803	-0.273582	-0.252315	-0.22818	-0.201358	-0.172028	-0.140371	-0.10657	-0.0708092	-0.03328	0.00582386	0.046303
Ndufa12	2.41244	2.29637	2.18161	2.06857	1.95766	1.84927	1.74377	1.64155	1.54295	1.44832	1.358	1.27232	1.1916	1.11615	1.04599	0.980915	0.920705	0.865157	0.814074	0.767265	0.724544	0.685732	0.650656	0.619148	0.591042	0.566179	0.544402	0.525559	0.5095	0.496077	0.485145	0.476563	0.470188	0.465883	0.463508	0.462928	0.464006	0.466606	0.470595	0.475838	0.482201	0.489549	0.497748	0.506663	0.516161	0.526107	0.536363	0.546796	0.557268
Prdx2	1.36971	1.32254	1.27573	1.22948	1.18399	1.13946	1.09609	1.05405	1.01355	0.974779	0.937911	0.903137	0.870639	0.840592	0.813027	0.787846	0.764951	0.744245	0.72563	0.709013	0.694301	0.681403	0.670226	0.660682	0.652683	0.646139	0.640963	0.63707	0.634372	0.632784	0.63222	0.632595	0.633824	0.635822	0.638505	0.641787	0.645585	0.649813	0.654386	0.65922	0.66423	0.66933	0.674435	0.67946	0.68432	0.688928	0.693199	0.697048	0.700387
Rps13	2.57839	2.40574	2.23488	2.06651	1.9013	1.73993	1.58304	1.43126	1.2852	1.14546	1.01263	0.887274	0.769965	0.661231	0.561146	0.46939	0.385638	0.309577	0.240906	0.179332	0.124572	0.0763503	0.0344014	-0.00153476	-0.0317108	-0.0563736	-0.0757643	-0.0901192	-0.0996702	-0.104645	-0.105269	-0.101764	-0.0943478	-0.0832391	-0.0686532	-0.0508047	-0.0299072	-0.00617396	0.0201821	0.0489478	0.0799096	0.112853	0.147564	0.183827	0.221423	0.260134	0.299741	0.340021	0.380752
0610011F06Rik	3	3	3	3	3	2.8303	2.57916	2.34197	2.11894	1.91017	1.71571	1.53554	1.36962	1.21784	1.07958	0.95378	0.839496	0.735853	0.642061	0.5574	0.481216	0.412913	0.351948	0.297822	0.250082	0.208309	0.172117	0.141154	0.115088	0.0936147	0.0764478	0.0633189	0.0539747	0.0481749	0.0456902	0.0463	0.0497913	0.0559568	0.0645933	0.0755007	0.0884807	0.103335	0.119866	0.137875	0.157158	0.177513	0.198732	0.220602	0.242908
Fam107b	-1.24895	-1.21132	-1.17092	-1.12776	-1.08183	-1.03321	-0.982017	-0.928425	-0.872681	-0.815108	-0.756106	-0.69616	-0.635839	-0.575786	-0.516508	-0.458343	-0.401616	-0.346632	-0.293684	-0.24304	-0.194946	-0.149622	-0.107259	-0.0680211	-0.0320414	0.00057668	0.0297598	0.055464	0.0776737	0.0964009	0.111683	0.123582	0.132182	0.137587	0.13992	0.139317	0.135931	0.129925	0.121471	0.110748	0.097941	0.0832367	0.0668249	0.0488944	0.0296328	0.00922483	-0.0121487	-0.0343119	-0.0570945
Rps27a	0.71084	0.596303	0.483091	0.371748	0.262803	0.156767	0.0541402	-0.0445953	-0.138969	-0.228522	-0.312808	-0.39139	-0.463837	-0.529744	-0.589049	-0.64199	-0.688803	-0.729717	-0.764949	-0.794706	-0.819189	-0.83859	-0.853094	-0.862878	-0.868116	-0.868973	-0.865611	-0.858189	-0.846859	-0.831773	-0.813078	-0.790919	-0.765441	-0.736786	-0.705096	-0.670512	-0.633175	-0.593228	-0.550811	-0.506068	-0.459144	-0.410185	-0.359337	-0.306751	-0.252578	-0.196972	-0.14009	-0.0820913	-0.0231367
Rps15a	1.52238	1.33369	1.14775	0.965449	0.787645	0.615157	0.448768	0.289223	0.137232	-0.0065266	-0.141402	-0.26677	-0.382026	-0.486609	-0.580515	-0.664213	-0.738163	-0.8028	-0.858533	-0.90575	-0.944818	-0.976084	-0.999879	-1.01652	-1.02629	-1.02949	-1.0264	-1.01726	-1.00235	-0.981897	-0.956155	-0.925357	-0.889736	-0.849524	-0.804949	-0.756241	-0.703629	-0.647343	-0.587617	-0.524688	-0.458794	-0.390181	-0.319097	-0.245796	-0.170537	-0.0935864	-0.0152154	0.0642981	0.14467
Rps26	1.65264	1.47052	1.29141	1.1161	0.945344	0.779837	0.620245	0.467193	0.321269	0.18303	0.0529998	-0.0683212	-0.180455	-0.282963	-0.375887	-0.45967	-0.534743	-0.60151	-0.660351	-0.711623	-0.755662	-0.792783	-0.823285	-0.847446	-0.865533	-0.877797	-0.884477	-0.885799	-0.881982	-0.873235	-0.859759	-0.841748	-0.819393	-0.79288	-0.762391	-0.728107	-0.690207	-0.648868	-0.604271	-0.556596	-0.506023	-0.452738	-0.396928	-0.338784	-0.2785	-0.216275	-0.152315	-0.0868283	-0.0200292
Amotl2	-0.791098	-0.84341	-0.893831	-0.942156	-0.988208	-1.03184	-1.07292	-1.11135	-1.14705	-1.17993	-1.20993	-1.23699	-1.26104	-1.28204	-1.30007	-1.3153	-1.32792	-1.33806	-1.34586	-1.35142	-1.35485	-1.35622	-1.35561	-1.35308	-1.34868	-1.34245	-1.33442	-1.32462	-1.31308	-1.2998	-1.2848	-1.26808	-1.24965	-1.2295	-1.20764	-1.18405	-1.15873	-1.13168	-1.10288	-1.07233	-1.04002	-1.00595	-0.970114	-0.932512	-0.893149	-0.852034	-0.809179	-0.764605	-0.718337
Dgat2	0.124349	0.0480956	-0.0211014	-0.0837041	-0.140184	-0.191011	-0.236645	-0.277526	-0.314077	-0.346689	-0.375731	-0.401539	-0.424422	-0.444662	-0.462558	-0.478404	-0.492454	-0.504927	-0.516008	-0.525858	-0.534614	-0.542396	-0.549306	-0.555434	-0.560855	-0.565637	-0.569836	-0.573504	-0.576681	-0.579407	-0.581712	-0.583624	-0.585167	-0.586359	-0.587217	-0.587754	-0.587981	-0.587907	-0.587537	-0.586875	-0.585922	-0.584679	-0.583145	-0.581314	-0.579182	-0.576741	-0.573983	-0.570898	-0.567473
Ccdc162	-0.232012	-0.255386	-0.27818	-0.300379	-0.32197	-0.342943	-0.363291	-0.383007	-0.402086	-0.420526	-0.438326	-0.455484	-0.472003	-0.487883	-0.503134	-0.517768	-0.531798	-0.545236	-0.558095	-0.570387	-0.582123	-0.593315	-0.603973	-0.614107	-0.623727	-0.632843	-0.641463	-0.649595	-0.657247	-0.664426	-0.671138	-0.677388	-0.683183	-0.688525	-0.693418	-0.697866	-0.701869	-0.705429	-0.708547	-0.71122	-0.713447	-0.715226	-0.716553	-0.717422	-0.717827	-0.717761	-0.717215	-0.716178	-0.714639
Prr16	1.16957	1.23438	1.30032	1.36693	1.43369	1.50005	1.56542	1.62913	1.69052	1.74886	1.8034	1.85337	1.89798	1.93647	1.96842	1.99378	2.01256	2.0248	2.03058	2.03002	2.02327	2.01051	1.99196	1.96785	1.93844	1.90401	1.86486	1.8213	1.77365	1.72224	1.6674	1.60947	1.54878	1.48566	1.42044	1.35345	1.28499	1.21536	1.14486	1.07376	1.00232	0.930798	0.859415	0.788392	0.717927	0.648206	0.579395	0.511645	0.445093
Ppil6	-0.357784	-0.326199	-0.294187	-0.262015	-0.229971	-0.198365	-0.167531	-0.137818	-0.109597	-0.0832519	-0.05918	-0.0377851	-0.0194737	-0.00463793	0.00656477	0.0141974	0.0183532	0.0191465	0.0167103	0.0111941	0.00276121	-0.00841324	-0.0221449	-0.0382424	-0.0565094	-0.0767466	-0.0987538	-0.122332	-0.147283	-0.173413	-0.200536	-0.228467	-0.257032	-0.286064	-0.315402	-0.344896	-0.374406	-0.403799	-0.432953	-0.461753	-0.490096	-0.517886	-0.545037	-0.571468	-0.597109	-0.621896	-0.645772	-0.668683	-0.690585
Wdr90	-0.99157	-0.961272	-0.929276	-0.895668	-0.860573	-0.824157	-0.786633	-0.748262	-0.709356	-0.670282	-0.631458	-0.593355	-0.55649	-0.521409	-0.488494	-0.457941	-0.42991	-0.404532	-0.381907	-0.362104	-0.345161	-0.33109	-0.31987	-0.311458	-0.305785	-0.302762	-0.302278	-0.304208	-0.308413	-0.314739	-0.323026	-0.333108	-0.344814	-0.357968	-0.372399	-0.387933	-0.404403	-0.421643	-0.439496	-0.457808	-0.476436	-0.495241	-0.514096	-0.532879	-0.551478	-0.569788	-0.587715	-0.605169	-0.622069
Cd109	-0.78318	-0.771995	-0.760649	-0.749185	-0.737649	-0.72609	-0.714562	-0.70312	-0.691824	-0.680734	-0.669918	-0.659442	-0.649378	-0.639795	-0.630728	-0.622176	-0.614136	-0.606603	-0.599569	-0.593024	-0.586958	-0.581358	-0.576209	-0.571498	-0.567206	-0.563316	-0.559809	-0.556665	-0.553863	-0.551383	-0.5492	-0.547294	-0.54564	-0.544214	-0.542993	-0.541952	-0.541067	-0.540312	-0.539663	-0.539094	-0.53858	-0.538096	-0.537617	-0.537116	-0.536569	-0.53595	-0.535234	-0.534394	-0.533405
Gstp1	3	3	3	3	3	2.82222	2.3884	2.00161	1.65831	1.35482	1.08748	0.852736	0.647204	0.467702	0.311005	0.174011	0.0540457	-0.0511849	-0.143649	-0.225031	-0.296777	-0.360125	-0.416136	-0.465722	-0.509667	-0.548643	-0.58323	-0.61393	-0.641172	-0.66533	-0.686727	-0.705641	-0.722313	-0.736952	-0.749741	-0.760834	-0.770367	-0.778457	-0.785204	-0.790694	-0.794998	-0.79818	-0.80029	-0.801371	-0.801456	-0.800571	-0.798736	-0.795963	-0.792261
Hc	-0.647145	-0.644974	-0.642737	-0.640434	-0.638068	-0.635638	-0.633148	-0.6306	-0.627996	-0.625339	-0.622635	-0.619885	-0.617096	-0.614272	-0.611416	-0.608529	-0.60561	-0.602661	-0.599681	-0.596671	-0.59363	-0.590559	-0.587457	-0.584325	-0.581161	-0.577967	-0.57474	-0.571481	-0.568188	-0.564862	-0.5615	-0.558103	-0.554667	-0.551193	-0.547679	-0.544123	-0.540522	-0.536876	-0.533182	-0.529437	-0.52564	-0.521786	-0.517875	-0.513902	-0.509864	-0.505757	-0.501579	-0.497325	-0.49299
Rapgef4	-0.983329	-0.967916	-0.947507	-0.920674	-0.885692	-0.840549	-0.782981	-0.710568	-0.620897	-0.51181	-0.381744	-0.230137	-0.0578891	0.132262	0.336595	0.551018	0.770647	0.990008	1.20332	1.40479	1.58895	1.75086	1.88641	1.99242	2.06681	2.10855	2.11773	2.09541	2.04356	1.96485	1.86255	1.7403	1.60198	1.45149	1.29265	1.12908	0.964061	0.800486	0.64083	0.487111	0.340906	0.203363	0.0752464	-0.0430246	-0.151324	-0.249766	-0.338656	-0.418442	-0.489674
Bank1	-0.548251	-0.563915	-0.573903	-0.580261	-0.584308	-0.58689	-0.588544	-0.58961	-0.590302	-0.590755	-0.591055	-0.591256	-0.591392	-0.591484	-0.591549	-0.591594	-0.591627	-0.591651	-0.591668	-0.591681	-0.59169	-0.591696	-0.591701	-0.591703	-0.591704	-0.591704	-0.591702	-0.591699	-0.591694	-0.591687	-0.591678	-0.591666	-0.591651	-0.591632	-0.591609	-0.591578	-0.59154	-0.591491	-0.591429	-0.591348	-0.591244	-0.59111	-0.590936	-0.590708	-0.590411	-0.59002	-0.589508	-0.588834	-0.587946
Cfap44	0.0347752	-0.0432501	-0.118755	-0.191572	-0.261562	-0.328609	-0.392618	-0.453515	-0.511242	-0.565753	-0.617018	-0.665012	-0.70972	-0.751136	-0.789367	-0.824602	-0.85702	-0.886783	-0.914042	-0.938931	-0.961576	-0.98209	-1.00058	-1.01713	-1.03184	-1.04477	-1.05601	-1.06562	-1.07364	-1.08015	-1.08518	-1.08877	-1.09096	-1.09179	-1.09128	-1.08946	-1.08636	-1.08197	-1.07634	-1.06946	-1.06134	-1.05199	-1.04142	-1.02963	-1.01661	-1.00237	-0.986904	-0.970201	-0.952255
Rps18	1.38683	1.23966	1.0944	0.951707	0.812225	0.676566	0.545323	0.419065	0.298343	0.183689	0.0756164	-0.0253741	-0.118794	-0.204186	-0.28151	-0.351089	-0.41324	-0.468266	-0.516455	-0.558083	-0.593413	-0.622696	-0.646173	-0.664074	-0.676623	-0.684033	-0.686511	-0.684259	-0.677471	-0.666339	-0.651048	-0.631782	-0.608722	-0.582044	-0.551928	-0.518547	-0.482079	-0.442699	-0.400583	-0.355909	-0.308857	-0.259606	-0.208339	-0.155243	-0.100505	-0.0443169	0.0131282	0.0716323	0.130995
Eef2k	-0.333222	-0.314563	-0.295607	-0.276515	-0.257464	-0.238642	-0.220257	-0.202527	-0.185686	-0.169974	-0.155645	-0.142955	-0.132162	-0.123515	-0.117118	-0.112937	-0.110916	-0.110986	-0.113063	-0.11705	-0.122844	-0.130331	-0.13939	-0.149897	-0.161723	-0.174738	-0.188813	-0.203818	-0.219626	-0.236112	-0.253157	-0.270644	-0.288465	-0.306514	-0.324694	-0.342912	-0.361083	-0.37913	-0.396979	-0.414565	-0.43183	-0.448719	-0.465186	-0.481188	-0.496687	-0.511653	-0.526056	-0.539873	-0.553082
Elmod2	-0.813107	-0.763902	-0.70877	-0.647387	-0.579529	-0.505111	-0.424224	-0.337182	-0.24456	-0.147236	-0.0464152	0.0563479	0.159152	0.259799	0.356433	0.447704	0.532382	0.609368	0.677715	0.736652	0.785591	0.824135	0.852074	0.869387	0.876223	0.872891	0.859844	0.837659	0.807013	0.768665	0.723434	0.672177	0.615771	0.555091	0.490999	0.424326	0.355858	0.286333	0.216428	0.146755	0.0778576	0.0102128	-0.0557726	-0.119758	-0.181465	-0.240677	-0.297231	-0.351013	-0.401953
Rbm7	3	3	3	3	3	3	2.83721	2.48837	2.15926	1.84991	1.56025	1.29016	1.03949	0.808027	0.594922	0.398856	0.218611	0.0530745	-0.0987655	-0.237832	-0.364969	-0.480944	-0.58646	-0.68216	-0.768632	-0.846413	-0.915998	-0.977839	-1.03235	-1.07992	-1.1209	-1.15561	-1.18435	-1.20741	-1.22504	-1.23749	-1.24498	-1.24772	-1.24592	-1.23976	-1.22943	-1.21509	-1.19691	-1.17506	-1.14969	-1.12095	-1.089	-1.05398	-1.01605
Btf3l4	2.71416	2.45332	2.20084	1.95754	1.72414	1.50123	1.28932	1.08883	0.900073	0.723331	0.558809	0.406674	0.267061	0.14006	0.0252371	-0.0782443	-0.171161	-0.254217	-0.328053	-0.393249	-0.450334	-0.499787	-0.542047	-0.577511	-0.606543	-0.629475	-0.646613	-0.658237	-0.664605	-0.665957	-0.662515	-0.654487	-0.64207	-0.625449	-0.604802	-0.580299	-0.552105	-0.520385	-0.485296	-0.447	-0.405657	-0.36143	-0.314484	-0.264989	-0.213122	-0.159064	-0.103004	-0.0451395	0.0143229
Cxx1a	2.22335	2.1205	2.01893	1.91885	1.82051	1.72409	1.62982	1.53788	1.44847	1.36176	1.27792	1.19712	1.11952	1.04527	0.974374	0.906726	0.842221	0.780754	0.722229	0.666549	0.613624	0.563367	0.515694	0.470524	0.427779	0.387384	0.349268	0.313361	0.279596	0.247909	0.218238	0.190523	0.164705	0.140728	0.118539	0.0980838	0.0793125	0.0621753	0.046624	0.0326121	0.0200939	0.00902522	-0.000637217	-0.00893561	-0.0159112	-0.0216045	-0.0260549	-0.0293015	-0.0313823
Sptan1	-1.51011	-1.43688	-1.36143	-1.28401	-1.20494	-1.12456	-1.04328	-0.961546	-0.879837	-0.798692	-0.718691	-0.640454	-0.564639	-0.491923	-0.42273	-0.35723	-0.295561	-0.237836	-0.184146	-0.13456	-0.0891212	-0.0478543	-0.0107614	0.022175	0.0509918	0.0757435	0.0965016	0.113353	0.126399	0.135755	0.141545	0.143908	0.142988	0.138941	0.131926	0.122111	0.109666	0.0947663	0.0775886	0.0583115	0.0371143	0.0141762	-0.0103248	-0.0362122	-0.0633115	-0.0914512	-0.120463	-0.150183	-0.180449
Klhdc8b	1.17625	1.12616	1.0769	1.02875	0.981996	0.936891	0.893691	0.852639	0.813969	0.777909	0.744679	0.714496	0.687577	0.664124	0.644126	0.627388	0.613717	0.602933	0.59486	0.589331	0.586186	0.585266	0.586421	0.5895	0.594357	0.600848	0.608828	0.618155	0.628685	0.640275	0.65278	0.666055	0.679953	0.694324	0.709018	0.723882	0.73876	0.753495	0.767928	0.781897	0.795237	0.807784	0.81937	0.829828	0.838989	0.846684	0.852743	0.857	0.859287
Pfn2	0.991501	0.98373	0.975812	0.967595	0.958927	0.949658	0.939637	0.928715	0.916742	0.90357	0.889052	0.87304	0.855391	0.835966	0.814755	0.791858	0.767379	0.741424	0.714097	0.6855	0.655739	0.624915	0.593131	0.56049	0.527091	0.493035	0.458422	0.42335	0.387916	0.352217	0.316348	0.280403	0.244476	0.208659	0.173042	0.137716	0.10277	0.0682915	0.034367	0.00108257	-0.0314771	-0.063228	-0.0940872	-0.123972	-0.152802	-0.180496	-0.206972	-0.232153	-0.255958
Rpl10a	3	3	3	2.76619	2.50102	2.24394	1.99585	1.75763	1.53008	1.31394	1.10992	0.918678	0.740828	0.576927	0.426853	0.289918	0.165454	0.0528317	-0.0485406	-0.13922	-0.219731	-0.290568	-0.352198	-0.405062	-0.449576	-0.486136	-0.515119	-0.536883	-0.551771	-0.560112	-0.562223	-0.558411	-0.548972	-0.534198	-0.514372	-0.489774	-0.46068	-0.427364	-0.390099	-0.349156	-0.304811	-0.257338	-0.207014	-0.154122	-0.0989449	-0.0417729	0.0171	0.0773744	0.138745
Ankrd44	-0.171445	-0.168274	-0.165223	-0.162441	-0.160081	-0.158297	-0.157244	-0.157075	-0.157938	-0.159975	-0.163313	-0.168066	-0.174326	-0.182158	-0.191488	-0.202136	-0.213908	-0.226613	-0.240061	-0.254068	-0.268461	-0.283078	-0.29777	-0.312404	-0.326861	-0.341039	-0.354851	-0.368224	-0.381099	-0.393433	-0.405193	-0.416355	-0.42691	-0.436851	-0.446184	-0.454916	-0.463063	-0.470642	-0.477675	-0.484185	-0.490197	-0.495736	-0.500828	-0.505499	-0.509775	-0.513679	-0.517236	-0.520467	-0.523395
H3f3b	-0.369104	-0.394672	-0.420017	-0.444984	-0.469418	-0.493167	-0.516079	-0.538004	-0.558792	-0.578296	-0.596368	-0.612863	-0.627635	-0.640541	-0.651539	-0.660669	-0.667973	-0.673494	-0.67727	-0.679341	-0.679746	-0.678522	-0.675704	-0.671329	-0.665431	-0.658045	-0.649204	-0.638941	-0.627289	-0.61428	-0.599946	-0.584317	-0.567426	-0.549303	-0.529979	-0.509485	-0.487852	-0.46511	-0.44129	-0.416422	-0.390538	-0.363669	-0.335847	-0.307101	-0.277465	-0.24697	-0.21565	-0.183535	-0.15066
Rpl18a	0.437907	0.371859	0.306382	0.24184	0.178594	0.116997	0.057401	0.00015233	-0.0544058	-0.105933	-0.154093	-0.19855	-0.23897	-0.275035	-0.306668	-0.334011	-0.357207	-0.376397	-0.39172	-0.403309	-0.411299	-0.415819	-0.416997	-0.41496	-0.409832	-0.401737	-0.390796	-0.37713	-0.36086	-0.342105	-0.320984	-0.297615	-0.272118	-0.24461	-0.21521	-0.184037	-0.15121	-0.116848	-0.0810731	-0.0440048	-0.00576487	0.0335241	0.0737387	0.114755	0.156447	0.19869	0.241355	0.284314	0.327439
Plxnb2	-0.885528	-0.803149	-0.71829	-0.631424	-0.543089	-0.453898	-0.364536	-0.275758	-0.188386	-0.103306	-0.0214589	0.0561653	0.128541	0.19464	0.253889	0.306156	0.351383	0.389565	0.420749	0.445027	0.462536	0.473453	0.477989	0.47639	0.468926	0.455894	0.43761	0.414405	0.386626	0.354626	0.318768	0.279415	0.236932	0.191681	0.144021	0.0943021	0.0428669	-0.00995281	-0.063837	-0.118479	-0.173586	-0.22888	-0.284099	-0.338997	-0.393343	-0.446921	-0.499534	-0.550997	-0.601142
1700001L19Rik	0.311995	0.206455	0.106219	0.011428	-0.0778406	-0.161563	-0.239759	-0.312486	-0.379828	-0.441889	-0.498787	-0.550645	-0.59759	-0.63975	-0.677411	-0.710969	-0.740777	-0.767146	-0.790351	-0.810635	-0.82821	-0.843266	-0.855968	-0.866463	-0.874881	-0.881335	-0.885926	-0.888741	-0.889859	-0.889349	-0.887269	-0.883672	-0.878606	-0.872111	-0.864223	-0.854974	-0.844394	-0.832508	-0.81934	-0.804914	-0.789251	-0.772372	-0.7543	-0.735056	-0.714666	-0.693154	-0.670549	-0.646883	-0.622189
4732414G09Rik	-0.674166	-0.686629	-0.698693	-0.710298	-0.721392	-0.731927	-0.741864	-0.751165	-0.759798	-0.767733	-0.774942	-0.781398	-0.787075	-0.791946	-0.796024	-0.79935	-0.801961	-0.80389	-0.805165	-0.805809	-0.805843	-0.805284	-0.804146	-0.80244	-0.800175	-0.797358	-0.793992	-0.790082	-0.785626	-0.780625	-0.775076	-0.768975	-0.762317	-0.755096	-0.747305	-0.738936	-0.72998	-0.720428	-0.710269	-0.699495	-0.688093	-0.676053	-0.663365	-0.650018	-0.636002	-0.621307	-0.605926	-0.589849	-0.573071
Vangl1	-0.646755	-0.631259	-0.615308	-0.598985	-0.582384	-0.565612	-0.548789	-0.53205	-0.515541	-0.499422	-0.483867	-0.469056	-0.455182	-0.442437	-0.430931	-0.420684	-0.411707	-0.403999	-0.397548	-0.392335	-0.388332	-0.385502	-0.383803	-0.383185	-0.383593	-0.384969	-0.38725	-0.390371	-0.394264	-0.39886	-0.404089	-0.409881	-0.416167	-0.422878	-0.429947	-0.437307	-0.444896	-0.452651	-0.460514	-0.468427	-0.476336	-0.484191	-0.491941	-0.49954	-0.506944	-0.514111	-0.521002	-0.527578	-0.533804
Uqcc2	1.34578	1.2615	1.17838	1.09683	1.01727	0.94009	0.86567	0.794381	0.72658	0.662614	0.602822	0.547537	0.497085	0.451776	0.41163	0.376415	0.345904	0.319877	0.298127	0.280453	0.266664	0.256573	0.250001	0.246773	0.246721	0.249678	0.255482	0.263974	0.274995	0.288389	0.304002	0.321679	0.341266	0.362608	0.38555	0.409937	0.435611	0.462412	0.490182	0.518757	0.547974	0.577665	0.607661	0.637791	0.667882	0.697757	0.727238	0.756144	0.784292
Fosb	2.8061	2.45529	2.12618	1.819	1.53372	1.26999	1.02729	0.804875	0.601895	0.417389	0.250338	0.0996962	-0.0355815	-0.156532	-0.264451	-0.360767	-0.446747	-0.523499	-0.591997	-0.653096	-0.707544	-0.755995	-0.799025	-0.837137	-0.87077	-0.90031	-0.926094	-0.948416	-0.967534	-0.98367	-0.997019	-1.00775	-1.016	-1.02191	-1.02557	-1.02707	-1.0265	-1.0239	-1.01934	-1.01284	-1.00443	-0.994141	-0.981975	-0.967939	-0.95203	-0.934239	-0.914553	-0.892953	-0.869419
1700063D05Rik	3	3	3	3	3	3	2.64466	2.2292	1.86858	1.55634	1.28662	1.05418	0.854364	0.683078	0.536245	0.410037	0.301288	0.207386	0.126172	0.055851	-0.00507088	-0.0578411	-0.103505	-0.14294	-0.176885	-0.205964	-0.230704	-0.251554	-0.268891	-0.28304	-0.294275	-0.30283	-0.308906	-0.312675	-0.314283	-0.313856	-0.311506	-0.307326	-0.301401	-0.293805	-0.284607	-0.27387	-0.261653	-0.248014	-0.233013	-0.21671	-0.19917	-0.180463	-0.160663
Megf6	-0.570569	-0.572275	-0.57397	-0.57566	-0.577347	-0.579037	-0.580733	-0.582438	-0.584157	-0.585892	-0.587647	-0.589426	-0.59123	-0.593062	-0.594919	-0.59679	-0.598667	-0.60054	-0.6024	-0.604239	-0.60605	-0.607824	-0.609555	-0.611235	-0.612859	-0.614418	-0.615909	-0.617323	-0.618657	-0.619904	-0.621059	-0.622116	-0.62307	-0.623916	-0.624649	-0.625262	-0.62575	-0.626107	-0.626328	-0.626405	-0.626331	-0.6261	-0.625702	-0.625131	-0.624375	-0.623426	-0.622272	-0.620901	-0.619299
Gm12144	-0.517664	-0.514091	-0.510329	-0.506389	-0.50229	-0.498056	-0.493715	-0.489302	-0.484859	-0.480434	-0.476081	-0.47186	-0.467836	-0.464079	-0.460632	-0.457515	-0.454742	-0.45232	-0.450256	-0.448548	-0.447195	-0.446187	-0.445514	-0.445163	-0.445116	-0.445355	-0.44586	-0.446609	-0.447578	-0.448744	-0.450084	-0.451573	-0.453188	-0.454907	-0.456707	-0.458566	-0.460464	-0.462382	-0.464301	-0.466205	-0.468077	-0.469902	-0.471666	-0.473356	-0.47496	-0.476467	-0.477865	-0.479144	-0.480295
Pitpnm3	-0.768516	-0.788975	-0.808493	-0.827027	-0.844545	-0.861024	-0.876452	-0.890824	-0.904138	-0.9164	-0.927616	-0.937793	-0.94694	-0.955064	-0.962212	-0.968456	-0.97386	-0.978482	-0.982369	-0.985564	-0.988104	-0.99002	-0.991338	-0.992081	-0.992266	-0.99191	-0.991023	-0.989614	-0.987688	-0.985249	-0.982297	-0.978831	-0.974846	-0.970338	-0.965297	-0.959715	-0.953579	-0.946876	-0.939591	-0.931707	-0.923207	-0.914069	-0.904273	-0.893796	-0.882614	-0.870701	-0.858031	-0.844576	-0.830308
Rpl13a	1.43449	1.29013	1.14731	1.0067	0.868975	0.734775	0.604734	0.479465	0.359572	0.24564	0.138246	0.0379555	-0.0546754	-0.139119	-0.215292	-0.283497	-0.34404	-0.397214	-0.443302	-0.482578	-0.515305	-0.541741	-0.562133	-0.576722	-0.585744	-0.589428	-0.587997	-0.581673	-0.57067	-0.555203	-0.53548	-0.511712	-0.484103	-0.452861	-0.418189	-0.380293	-0.339378	-0.295649	-0.249313	-0.200577	-0.149652	-0.0967468	-0.0420759	0.0141459	0.0717012	0.13037	0.18993	0.250156	0.31082
Col6a5	-0.433207	-0.440717	-0.447502	-0.453613	-0.4591	-0.464014	-0.468404	-0.472317	-0.475797	-0.478883	-0.481615	-0.484026	-0.486148	-0.488008	-0.489636	-0.491063	-0.492313	-0.493408	-0.494365	-0.495201	-0.495929	-0.496558	-0.4971	-0.497561	-0.497949	-0.498269	-0.498525	-0.498722	-0.498862	-0.498948	-0.498981	-0.498963	-0.498894	-0.498774	-0.498603	-0.49838	-0.498102	-0.497769	-0.497378	-0.496925	-0.496407	-0.49582	-0.495158	-0.494416	-0.493586	-0.492663	-0.491636	-0.490496	-0.489233
Dpy19l2	-0.827504	-0.818921	-0.810178	-0.801314	-0.792374	-0.783402	-0.774449	-0.76557	-0.756822	-0.748267	-0.73997	-0.732	-0.724426	-0.71732	-0.710718	-0.704618	-0.699018	-0.69391	-0.689286	-0.685134	-0.681441	-0.67819	-0.675365	-0.672946	-0.670913	-0.669244	-0.667916	-0.666905	-0.666186	-0.665734	-0.665523	-0.665527	-0.66572	-0.666073	-0.666561	-0.667157	-0.667834	-0.668565	-0.669323	-0.670083	-0.670817	-0.6715	-0.672105	-0.672607	-0.672979	-0.673196	-0.673232	-0.673061	-0.672655
Vwa3a	-0.163194	-0.197614	-0.23131	-0.264202	-0.296215	-0.327285	-0.357348	-0.38635	-0.414239	-0.440969	-0.466496	-0.490781	-0.513786	-0.535481	-0.55588	-0.575038	-0.593009	-0.60984	-0.625579	-0.640268	-0.653949	-0.666658	-0.678432	-0.689303	-0.699302	-0.708458	-0.716799	-0.724349	-0.731132	-0.737169	-0.742482	-0.747088	-0.751006	-0.754253	-0.756842	-0.758789	-0.760105	-0.760804	-0.760896	-0.760391	-0.759299	-0.757627	-0.755383	-0.752575	-0.749209	-0.745289	-0.740822	-0.735811	-0.73026
Pea15a	0.316271	0.377316	0.438526	0.499593	0.5602	0.620021	0.678723	0.735964	0.791396	0.844664	0.895407	0.94326	0.987854	1.02883	1.06603	1.09949	1.12924	1.15534	1.17783	1.19678	1.21225	1.2243	1.23301	1.23845	1.24071	1.23986	1.23598	1.22917	1.21951	1.20711	1.19204	1.17441	1.15432	1.13186	1.10714	1.08025	1.0513	1.02038	0.98761	0.953079	0.916893	0.879154	0.839965	0.799426	0.757637	0.714699	0.670711	0.62577	0.579973
Atp5g1	2.05226	1.94495	1.83895	1.73469	1.63264	1.5332	1.4368	1.34383	1.25467	1.16972	1.08933	1.01387	0.943674	0.87909	0.820135	0.766566	0.718138	0.674618	0.635782	0.601412	0.571298	0.545239	0.523037	0.504502	0.489446	0.477688	0.469049	0.463356	0.460435	0.460118	0.462237	0.466626	0.47312	0.481555	0.491769	0.503598	0.51688	0.53145	0.547147	0.563805	0.58126	0.599347	0.617897	0.636745	0.655719	0.674652	0.693371	0.711703	0.729476
Etnppl	-0.548025	-0.620397	-0.686272	-0.745968	-0.799841	-0.848272	-0.891646	-0.930347	-0.964743	-0.995188	-1.02201	-1.04551	-1.06595	-1.08359	-1.09872	-1.11165	-1.12265	-1.13195	-1.13973	-1.14613	-1.15129	-1.15531	-1.15828	-1.16026	-1.16131	-1.16147	-1.16077	-1.15925	-1.1569	-1.15373	-1.14975	-1.14495	-1.13931	-1.1328	-1.12541	-1.1171	-1.10784	-1.09759	-1.08629	-1.07391	-1.06038	-1.04564	-1.02965	-1.01232	-0.993604	-0.97342	-0.951703	-0.928382	-0.903387
Cp	-0.658486	-0.708405	-0.750661	-0.786287	-0.816225	-0.841315	-0.862296	-0.87981	-0.894406	-0.906553	-0.916644	-0.92501	-0.931924	-0.937614	-0.942289	-0.946135	-0.949297	-0.951889	-0.954001	-0.955703	-0.95705	-0.958086	-0.958843	-0.959348	-0.959619	-0.959669	-0.959505	-0.959132	-0.95855	-0.957754	-0.956735	-0.955484	-0.953984	-0.952217	-0.950158	-0.947781	-0.945053	-0.941936	-0.938386	-0.934353	-0.929781	-0.924605	-0.91875	-0.912135	-0.904667	-0.89624	-0.886738	-0.876032	-0.863978
Ubb	0.259775	0.176493	0.0941891	0.0132441	-0.0659723	-0.143102	-0.217797	-0.28972	-0.358544	-0.423951	-0.485631	-0.54328	-0.596602	-0.645314	-0.68937	-0.728928	-0.764142	-0.795163	-0.822132	-0.845185	-0.864451	-0.880054	-0.892113	-0.90074	-0.906046	-0.908135	-0.907107	-0.90306	-0.896089	-0.886284	-0.873737	-0.858532	-0.840756	-0.820493	-0.797826	-0.772836	-0.745604	-0.716212	-0.684741	-0.651271	-0.615884	-0.578662	-0.539688	-0.499046	-0.456821	-0.413098	-0.367966	-0.321514	-0.273833
Lmo1	3	3	3	2.31981	1.72458	1.23567	0.837044	0.513901	0.253078	0.0432369	-0.125165	-0.260004	-0.367685	-0.453369	-0.521551	-0.575998	-0.619554	-0.65437	-0.68208	-0.703927	-0.72086	-0.733603	-0.742705	-0.748576	-0.751517	-0.75174	-0.749383	-0.744523	-0.737182	-0.727336	-0.714918	-0.699822	-0.681907	-0.660997	-0.636885	-0.609335	-0.578085	-0.542851	-0.50333	-0.459206	-0.41016	-0.355874	-0.296048	-0.230412	-0.158739	-0.0808677	0.00328107	0.0936787	0.190167
Tango6	0.10172	-0.0573869	-0.193417	-0.309224	-0.407465	-0.490556	-0.560663	-0.619695	-0.669315	-0.710959	-0.745853	-0.775035	-0.799381	-0.819624	-0.836447	-0.850463	-0.862157	-0.871914	-0.880041	-0.886784	-0.892338	-0.896862	-0.900481	-0.903295	-0.905384	-0.906811	-0.907622	-0.907853	-0.907528	-0.906663	-0.905262	-0.903327	-0.900847	-0.897807	-0.894187	-0.889958	-0.885085	-0.879527	-0.873237	-0.866161	-0.858239	-0.849402	-0.839577	-0.828682	-0.816629	-0.803323	-0.78866	-0.772535	-0.754831
Ubl3	-0.878552	-0.854545	-0.830534	-0.806663	-0.78308	-0.759935	-0.737383	-0.71558	-0.694685	-0.674862	-0.656272	-0.639083	-0.62346	-0.609564	-0.597444	-0.587045	-0.578307	-0.571167	-0.56556	-0.561417	-0.558671	-0.55725	-0.557081	-0.558093	-0.56021	-0.563358	-0.567461	-0.572444	-0.578229	-0.584742	-0.591906	-0.599644	-0.607882	-0.616544	-0.625555	-0.63484	-0.644326	-0.65394	-0.663608	-0.67326	-0.682823	-0.692227	-0.701402	-0.710279	-0.718789	-0.726863	-0.734433	-0.741432	-0.747792
Myl6	3	3	2.69769	2.39094	2.09394	1.80772	1.53321	1.27122	1.02249	0.787681	0.567367	0.362066	0.172241	-0.00171764	-0.160135	-0.303912	-0.433903	-0.5509	-0.655639	-0.748796	-0.831	-0.902833	-0.96483	-1.01749	-1.06127	-1.09661	-1.1239	-1.1435	-1.15578	-1.16105	-1.15962	-1.15178	-1.13781	-1.11796	-1.09251	-1.06169	-1.02573	-0.984892	-0.939392	-0.889465	-0.835346	-0.777268	-0.71547	-0.650193	-0.581685	-0.5102	-0.435998	-0.35935	-0.280532
Rpl4	3	3	3	3	2.86528	2.6181	2.37872	2.14791	1.92642	1.71493	1.51409	1.32454	1.14685	0.981567	0.828636	0.687491	0.557582	0.438385	0.329406	0.230173	0.140241	0.0591858	-0.0133967	-0.0778903	-0.134661	-0.184059	-0.226419	-0.262063	-0.291298	-0.314423	-0.331724	-0.343482	-0.349965	-0.351439	-0.34816	-0.340383	-0.328356	-0.312325	-0.292534	-0.269223	-0.242634	-0.213007	-0.180582	-0.145599	-0.108302	-0.0689344	-0.0277413	0.0150288	0.0591249
Lpin1	-0.960918	-0.924172	-0.881247	-0.831436	-0.774075	-0.708593	-0.634576	-0.55184	-0.460513	-0.361118	-0.254648	-0.142637	-0.0271922	0.0890328	0.203574	0.314435	0.419692	0.517546	0.606373	0.684772	0.751602	0.806001	0.8474	0.875521	0.890367	0.892207	0.881546	0.859097	0.825751	0.782532	0.73057	0.67106	0.605228	0.534303	0.459484	0.38192	0.302688	0.222778	0.143083	0.0643886	-0.0126269	-0.0873941	-0.159449	-0.228428	-0.294059	-0.356157	-0.414609	-0.469368	-0.520444
Ccdc113	0.266564	0.216036	0.166809	0.118899	0.0723185	0.0270757	-0.0168243	-0.0593799	-0.100593	-0.140467	-0.179009	-0.216228	-0.252135	-0.286744	-0.320075	-0.352153	-0.383005	-0.412656	-0.441133	-0.468462	-0.494667	-0.519776	-0.543811	-0.566799	-0.588761	-0.609723	-0.629705	-0.648729	-0.666816	-0.683987	-0.700259	-0.715652	-0.73018	-0.743862	-0.756711	-0.76874	-0.779963	-0.790389	-0.80003	-0.808893	-0.816985	-0.824312	-0.830878	-0.836685	-0.841734	-0.846025	-0.849554	-0.852317	-0.854307
Rpl13	0.264819	0.222029	0.179553	0.13763	0.0964979	0.0563911	0.017544	-0.0198108	-0.0554421	-0.0891197	-0.120614	-0.149698	-0.176142	-0.199728	-0.220396	-0.238227	-0.253305	-0.265714	-0.275535	-0.282851	-0.287742	-0.290286	-0.290564	-0.288652	-0.284628	-0.278569	-0.270552	-0.260652	-0.248945	-0.235507	-0.220412	-0.203735	-0.185552	-0.165938	-0.144966	-0.122713	-0.0992525	-0.0746603	-0.0490116	-0.0223819	0.00515294	0.033517	0.0626339	0.092427	0.122819	0.153733	0.185091	0.216815	0.248827
Rps2	3	3	3	3	3	2.85143	2.6547	2.46346	2.27831	2.09985	1.92866	1.76531	1.61035	1.4643	1.32723	1.19882	1.07874	0.966685	0.862353	0.76545	0.675691	0.592801	0.516514	0.446568	0.382712	0.324699	0.27229	0.22525	0.18335	0.146366	0.114079	0.0862725	0.0627356	0.0432593	0.027638	0.0156686	0.0071503	0.0018844	-0.00032629	0.000322506	0.00363619	0.00942106	0.0174841	0.0276326	0.0396745	0.0534174	0.068669	0.0852369	0.102928
Pigyl	1.01139	1.03109	1.05073	1.07019	1.08936	1.10811	1.12634	1.14392	1.16074	1.17667	1.1916	1.2054	1.21797	1.22917	1.23895	1.24733	1.2543	1.25987	1.26405	1.26685	1.26827	1.26833	1.26703	1.2644	1.26043	1.25514	1.24855	1.24066	1.23149	1.22106	1.20938	1.19646	1.18233	1.16699	1.15046	1.13277	1.11393	1.09395	1.07286	1.05067	1.0274	1.00308	0.97772	0.951341	0.923963	0.895608	0.866296	0.836048	0.804885
Nme1	0.871767	0.828476	0.785621	0.743427	0.702113	0.661896	0.622989	0.585598	0.54993	0.516186	0.484567	0.455271	0.428494	0.404424	0.383093	0.364396	0.34823	0.334491	0.323079	0.313899	0.306854	0.301852	0.298802	0.297614	0.298201	0.300476	0.304352	0.309744	0.316568	0.32474	0.334177	0.344794	0.356509	0.369238	0.382898	0.397404	0.412673	0.42862	0.44516	0.462207	0.479675	0.497477	0.515525	0.533731	0.552005	0.570258	0.5884	0.606338	0.62398
Cdkl2	-1.01604	-0.991741	-0.96331	-0.93023	-0.89199	-0.848112	-0.798185	-0.741909	-0.679148	-0.609981	-0.534764	-0.454186	-0.369313	-0.281599	-0.192468	-0.103141	-0.0148817	0.071037	0.153365	0.230913	0.302587	0.367415	0.42457	0.473386	0.513373	0.544216	0.565777	0.578088	0.581338	0.575861	0.562116	0.540668	0.512167	0.477328	0.436909	0.391692	0.342463	0.29	0.235054	0.178337	0.120518	0.0622101	0.00396721	-0.0537179	-0.110415	-0.165758	-0.219439	-0.271208	-0.320869
Gm29538	-0.454701	-0.484741	-0.511584	-0.535464	-0.556622	-0.575297	-0.591724	-0.606122	-0.618697	-0.629638	-0.639116	-0.647284	-0.654273	-0.660203	-0.665202	-0.6694	-0.672906	-0.675807	-0.678172	-0.68006	-0.681517	-0.682578	-0.683274	-0.683625	-0.683649	-0.683356	-0.682752	-0.681839	-0.680617	-0.679078	-0.677215	-0.675014	-0.67246	-0.669534	-0.666212	-0.662468	-0.658273	-0.653593	-0.64839	-0.642622	-0.636244	-0.629207	-0.621455	-0.61293	-0.603569	-0.593305	-0.582066	-0.569777	-0.556358
Tceal3	1.99527	1.94084	1.88696	1.83373	1.78123	1.72956	1.6788	1.62904	1.58037	1.53284	1.48655	1.44157	1.39796	1.3558	1.31506	1.27568	1.23757	1.20066	1.16489	1.13017	1.09645	1.06364	1.0317	1.00055	0.970137	0.940394	0.911264	0.88269	0.854613	0.82698	0.799736	0.772828	0.746203	0.719811	0.693601	0.667526	0.641537	0.615588	0.589633	0.563626	0.537525	0.511287	0.48487	0.458234	0.43134	0.404148	0.376623	0.348729	0.32043
Ang	-0.898207	-0.880589	-0.85937	-0.833974	-0.8038	-0.76825	-0.72677	-0.678897	-0.624328	-0.562991	-0.495128	-0.421376	-0.342837	-0.26111	-0.177836	-0.0944892	-0.0126034	0.0662698	0.140621	0.20904	0.270262	0.323216	0.367049	0.401153	0.425169	0.438989	0.442744	0.436783	0.421649	0.398044	0.366801	0.328841	0.285145	0.236719	0.184564	0.129651	0.0728973	0.0151534	-0.0428127	-0.100322	-0.156788	-0.211719	-0.264714	-0.315459	-0.36372	-0.409336	-0.452207	-0.492294	-0.529598
Polk	-0.91987	-0.863378	-0.803695	-0.741	-0.675546	-0.607673	-0.537807	-0.466475	-0.394306	-0.322032	-0.250489	-0.18061	-0.113418	-0.0499923	0.00891742	0.0629216	0.111703	0.155009	0.192649	0.2245	0.250501	0.270651	0.285009	0.293687	0.296847	0.294693	0.287471	0.275459	0.258961	0.238307	0.213839	0.185914	0.154891	0.121136	0.0850067	0.0468588	0.00703633	-0.0341286	-0.0763188	-0.119234	-0.162591	-0.206127	-0.249599	-0.292783	-0.335475	-0.377493	-0.418671	-0.458863	-0.497941
Malat1	-1.3483	-1.28981	-1.23135	-1.17307	-1.11515	-1.05777	-1.00112	-0.945357	-0.890678	-0.837263	-0.785294	-0.734957	-0.686436	-0.639913	-0.595448	-0.552992	-0.512494	-0.473901	-0.437158	-0.402211	-0.369003	-0.337478	-0.307579	-0.279248	-0.252426	-0.227055	-0.203075	-0.180425	-0.159046	-0.138877	-0.119857	-0.101923	-0.0850154	-0.0690707	-0.0540269	-0.0398216	-0.026392	-0.0136752	-0.00160819	0.00987236	0.0208298	0.0313276	0.0414295	0.0511991	0.0607002	0.0699968	0.0791528	0.0882324	0.0972997
Rpl11	1.95051	1.79325	1.63761	1.48428	1.33395	1.18726	1.04486	0.907374	0.775414	0.649578	0.530451	0.41861	0.31462	0.219018	0.131887	0.0529191	-0.0181971	-0.0817623	-0.138067	-0.187391	-0.230008	-0.266181	-0.296166	-0.320213	-0.338565	-0.35146	-0.359129	-0.361802	-0.359702	-0.35305	-0.342063	-0.326957	-0.307945	-0.28524	-0.259052	-0.229591	-0.197068	-0.161692	-0.123674	-0.0832251	-0.0405565	0.00411817	0.0505845	0.0986264	0.148026	0.198564	0.250018	0.302165	0.354778
Xpc	-1.15194	-1.1762	-1.20004	-1.22328	-1.24578	-1.26737	-1.28791	-1.30726	-1.32528	-1.34184	-1.3568	-1.37003	-1.38141	-1.39081	-1.3982	-1.40366	-1.40724	-1.40901	-1.40902	-1.40732	-1.40395	-1.39897	-1.39239	-1.38427	-1.37464	-1.36351	-1.35093	-1.33692	-1.32149	-1.30469	-1.28652	-1.267	-1.24617	-1.22404	-1.20062	-1.17595	-1.15003	-1.1229	-1.09457	-1.06506	-1.0344	-1.00262	-0.969741	-0.935791	-0.900801	-0.864805	-0.827838	-0.789938	-0.751146
Bace2	-0.692331	-0.666267	-0.636983	-0.604302	-0.568105	-0.528352	-0.485113	-0.438585	-0.389127	-0.337276	-0.283767	-0.229544	-0.175754	-0.123717	-0.0745326	-0.0289769	0.0122642	0.0486026	0.0795622	0.104788	0.124052	0.137249	0.144399	0.145631	0.141181	0.13137	0.116595	0.0973137	0.074023	0.0472493	0.0175313	-0.0145927	-0.0485968	-0.0839773	-0.120261	-0.157011	-0.193833	-0.230374	-0.266328	-0.301434	-0.335474	-0.368272	-0.399691	-0.429629	-0.458016	-0.484811	-0.509997	-0.533575	-0.555566
C3	-0.625199	-0.667389	-0.701976	-0.730237	-0.753268	-0.772004	-0.787225	-0.799582	-0.809612	-0.817751	-0.824357	-0.829718	-0.834066	-0.83759	-0.840449	-0.842781	-0.844688	-0.846251	-0.847532	-0.84858	-0.849433	-0.85012	-0.850664	-0.851083	-0.851391	-0.8516	-0.851715	-0.851744	-0.851689	-0.851551	-0.85133	-0.851025	-0.850632	-0.850146	-0.849561	-0.848868	-0.848058	-0.847117	-0.846032	-0.844787	-0.843361	-0.841732	-0.839874	-0.837757	-0.835348	-0.832607	-0.829489	-0.825945	-0.821916
Strbp	-1.02933	-0.96192	-0.893457	-0.824294	-0.754818	-0.685442	-0.616612	-0.5488	-0.482506	-0.418254	-0.356593	-0.29809	-0.243326	-0.192883	-0.147047	-0.105831	-0.0692161	-0.0371621	-0.00960951	0.0135196	0.0323201	0.0469027	0.057392	0.063926	0.0666538	0.065735	0.0613377	0.053638	0.0428178	0.0290644	0.012569	-0.00647464	-0.0278706	-0.0514224	-0.0769333	-0.104208	-0.133052	-0.163274	-0.194685	-0.2271	-0.260337	-0.29422	-0.328575	-0.363236	-0.398039	-0.432828	-0.467449	-0.501757	-0.53561
Clpx	-0.258696	-0.162099	-0.0615078	0.0426073	0.149667	0.258979	0.369728	0.480977	0.591665	0.700608	0.806511	0.907974	1.00351	1.09161	1.17129	1.24215	1.3039	1.35633	1.39934	1.43289	1.45703	1.4719	1.47771	1.47471	1.46324	1.44369	1.41648	1.38207	1.34097	1.29369	1.24076	1.18274	1.12018	1.05362	0.983605	0.91067	0.835327	0.758074	0.679382	0.599701	0.519453	0.439032	0.358801	0.279096	0.200222	0.122454	0.0460385	-0.0288057	-0.101888
RP23-457J22.1	-0.889286	-0.888907	-0.888406	-0.887744	-0.886874	-0.885739	-0.884266	-0.882371	-0.879954	-0.876903	-0.873094	-0.868395	-0.862679	-0.855824	-0.847715	-0.83823	-0.827259	-0.81471	-0.80051	-0.784615	-0.767011	-0.747718	-0.726795	-0.704337	-0.680478	-0.655389	-0.629274	-0.602367	-0.574926	-0.547228	-0.51956	-0.492213	-0.465477	-0.439628	-0.414929	-0.391618	-0.369906	-0.349973	-0.331965	-0.315991	-0.302125	-0.290405	-0.280833	-0.273381	-0.267989	-0.264573	-0.263025	-0.263218	-0.265011
Fam81a	0.0340656	-0.126482	-0.274496	-0.410329	-0.534444	-0.64739	-0.74977	-0.842215	-0.925368	-0.999863	-1.06632	-1.12531	-1.17738	-1.22304	-1.26292	-1.2977	-1.32797	-1.35424	-1.37693	-1.3964	-1.41296	-1.42687	-1.43836	-1.4476	-1.45476	-1.45997	-1.46333	-1.46493	-1.46484	-1.46312	-1.45981	-1.45493	-1.4485	-1.44052	-1.43099	-1.4199	-1.40722	-1.39293	-1.37698	-1.35934	-1.33996	-1.31879	-1.29575	-1.2708	-1.24387	-1.21488	-1.18377	-1.15046	-1.11488
Atp2a2	-1.92974	-1.82212	-1.71231	-1.60083	-1.48822	-1.37508	-1.26207	-1.14987	-1.03924	-0.930965	-0.825862	-0.724795	-0.628654	-0.538327	-0.454292	-0.376628	-0.305367	-0.240509	-0.182027	-0.129862	-0.0839319	-0.0441276	-0.0103191	0.0176449	0.0399341	0.0567356	0.0682515	0.0746973	0.0763005	0.0732986	0.0659377	0.0544712	0.0391581	0.0202618	-0.00195111	-0.0272122	-0.0552519	-0.0858012	-0.118592	-0.153358	-0.189835	-0.227763	-0.266887	-0.306954	-0.347717	-0.388935	-0.430371	-0.471794	-0.51298
Tmem108	-1.07245	-1.03599	-0.997531	-0.957147	-0.914969	-0.871169	-0.825967	-0.779638	-0.732508	-0.684965	-0.637454	-0.590475	-0.544584	-0.500377	-0.458275	-0.418511	-0.381285	-0.346772	-0.315115	-0.286432	-0.26081	-0.238305	-0.218948	-0.202739	-0.189655	-0.179647	-0.172643	-0.168551	-0.16726	-0.168644	-0.172563	-0.178864	-0.187386	-0.19796	-0.210414	-0.224571	-0.240252	-0.257281	-0.275483	-0.294685	-0.31472	-0.335425	-0.356644	-0.378228	-0.400036	-0.421931	-0.443788	-0.465488	-0.48692
Fau	1.39452	1.27088	1.14845	1.02777	0.909369	0.793774	0.681489	0.573014	0.468833	0.369425	0.27526	0.186797	0.104492	0.0287775	-0.040268	-0.102872	-0.159265	-0.209671	-0.254306	-0.293378	-0.327091	-0.355643	-0.379224	-0.398023	-0.41222	-0.421995	-0.427523	-0.428973	-0.426516	-0.420316	-0.410537	-0.397341	-0.380888	-0.361338	-0.338848	-0.313577	-0.28568	-0.255316	-0.222642	-0.187815	-0.150994	-0.112338	-0.072006	-0.0301594	0.0130397	0.0574278	0.10284	0.14911	0.19607
Clec1b	-0.525421	-0.528086	-0.530421	-0.532458	-0.534227	-0.535757	-0.537077	-0.53821	-0.539181	-0.540008	-0.54071	-0.541302	-0.541798	-0.542207	-0.542542	-0.542813	-0.543031	-0.543201	-0.543329	-0.543419	-0.543474	-0.543497	-0.543489	-0.543451	-0.543382	-0.543283	-0.543152	-0.542988	-0.542789	-0.542552	-0.542273	-0.541949	-0.541575	-0.541145	-0.540652	-0.540089	-0.539447	-0.538716	-0.537883	-0.536937	-0.53586	-0.534637	-0.533246	-0.531666	-0.52987	-0.527829	-0.525512	-0.52288	-0.519894
Rps9	1.75267	1.60464	1.45802	1.31344	1.17153	1.03289	0.898134	0.767835	0.642571	0.522906	0.409392	0.302575	0.202992	0.111155	0.0271573	-0.0492658	-0.118385	-0.180461	-0.235748	-0.284492	-0.326933	-0.363302	-0.393827	-0.418728	-0.438222	-0.45252	-0.461828	-0.466352	-0.46629	-0.461841	-0.453198	-0.440555	-0.424103	-0.40403	-0.380527	-0.353779	-0.323975	-0.291302	-0.255946	-0.218095	-0.177937	-0.13566	-0.0914546	-0.0455107	0.0019797	0.0508234	0.100826	0.151791	0.20352
Oxct1	-1.06959	-1.09191	-1.11394	-1.13554	-1.15654	-1.17678	-1.19611	-1.21438	-1.23143	-1.24712	-1.2613	-1.27383	-1.28456	-1.29334	-1.30015	-1.30503	-1.30803	-1.3092	-1.3086	-1.30627	-1.30224	-1.29656	-1.28928	-1.28042	-1.27002	-1.25812	-1.24476	-1.22996	-1.21376	-1.19618	-1.17727	-1.15705	-1.13555	-1.1128	-1.08884	-1.06368	-1.03737	-1.00993	-0.981394	-0.951794	-0.921161	-0.889529	-0.856931	-0.8234	-0.788974	-0.753687	-0.717578	-0.680685	-0.643048
Iqsec1	-3	-3	-3	-2.94418	-2.81671	-2.68766	-2.5575	-2.42673	-2.29587	-2.1655	-2.03625	-1.90877	-1.78375	-1.6619	-1.54366	-1.42918	-1.3186	-1.21202	-1.10956	-1.01129	-0.917287	-0.827605	-0.742284	-0.661349	-0.58481	-0.512664	-0.444895	-0.381473	-0.322358	-0.267494	-0.216819	-0.170256	-0.127722	-0.0891198	-0.054348	-0.023295	0.00415775	0.0281359	0.048771	0.0662005	0.0805666	0.0920163	0.1007	0.106773	0.110391	0.111714	0.110904	0.108123	0.103537
Idh3g	0.877247	0.954062	1.03172	1.1097	1.18741	1.26426	1.33959	1.41274	1.48301	1.54965	1.61191	1.66903	1.72023	1.76473	1.80219	1.83262	1.8561	1.87272	1.88261	1.88591	1.88282	1.87351	1.85823	1.83719	1.81065	1.77888	1.74216	1.70076	1.65498	1.60512	1.55149	1.49437	1.43409	1.37093	1.30521	1.2372	1.16721	1.09551	1.02237	0.948072	0.872858	0.796978	0.720666	0.644147	0.567631	0.49132	0.415401	0.340051	0.265434
Hipk3	-0.329794	-0.326242	-0.322742	-0.319348	-0.31612	-0.313114	-0.310387	-0.307997	-0.306002	-0.304459	-0.303427	-0.302963	-0.303123	-0.303963	-0.305491	-0.307678	-0.310492	-0.3139	-0.31787	-0.322368	-0.327363	-0.33282	-0.338707	-0.344991	-0.351638	-0.358617	-0.365894	-0.373437	-0.381215	-0.389195	-0.397346	-0.405638	-0.414039	-0.422519	-0.431048	-0.439598	-0.448138	-0.456642	-0.46508	-0.473424	-0.481649	-0.489726	-0.497629	-0.505332	-0.51281	-0.520037	-0.526987	-0.533637	-0.53996
Dlec1	-0.528255	-0.568491	-0.607346	-0.644717	-0.680514	-0.714665	-0.74711	-0.777801	-0.8067	-0.833776	-0.859004	-0.882367	-0.903846	-0.923431	-0.94118	-0.957204	-0.971608	-0.984483	-0.995913	-1.00597	-1.01473	-1.02225	-1.02857	-1.03376	-1.03784	-1.04086	-1.04285	-1.04384	-1.04385	-1.0429	-1.04101	-1.0382	-1.03446	-1.02982	-1.02427	-1.01782	-1.01046	-1.0022	-0.993035	-0.98295	-0.971942	-0.959998	-0.947108	-0.933257	-0.91843	-0.902609	-0.885777	-0.867913	-0.848997
Armc3	-1.17359	-1.14052	-1.10657	-1.07185	-1.03648	-1.0006	-0.964355	-0.927909	-0.891446	-0.855164	-0.819276	-0.784012	-0.749615	-0.716336	-0.684329	-0.65365	-0.624349	-0.596464	-0.570029	-0.54507	-0.521605	-0.499648	-0.479203	-0.46027	-0.442842	-0.426905	-0.412441	-0.399426	-0.38783	-0.37762	-0.368757	-0.3612	-0.354902	-0.349815	-0.345886	-0.34306	-0.341282	-0.340491	-0.340628	-0.341631	-0.343436	-0.34598	-0.3492	-0.353029	-0.357404	-0.362259	-0.367531	-0.373155	-0.379068
Mapk15	-1.00462	-0.97788	-0.951084	-0.924367	-0.897862	-0.871708	-0.846043	-0.821011	-0.796758	-0.773432	-0.751185	-0.73017	-0.71054	-0.692447	-0.67594	-0.660979	-0.647517	-0.635506	-0.624895	-0.61563	-0.607657	-0.60092	-0.595361	-0.590921	-0.587539	-0.585155	-0.583707	-0.583131	-0.583366	-0.584346	-0.586009	-0.588289	-0.591123	-0.594447	-0.598194	-0.602303	-0.606707	-0.611343	-0.616148	-0.621058	-0.626009	-0.630938	-0.635783	-0.640482	-0.644971	-0.64919	-0.653075	-0.656566	-0.659602
Rpl18	2.84313	2.74711	2.65176	2.5573	2.46395	2.37192	2.28142	2.19266	2.10583	2.02115	1.93879	1.85895	1.78182	1.70758	1.63626	1.56776	1.50197	1.4388	1.37816	1.31996	1.26409	1.21046	1.159	1.1096	1.0622	1.01669	0.972995	0.931037	0.890733	0.852002	0.814766	0.778946	0.744467	0.711252	0.679225	0.648313	0.618442	0.589539	0.561532	0.53435	0.507921	0.482175	0.457042	0.432453	0.408339	0.384631	0.361262	0.338165	0.315271
Ccdc67	-0.368909	-0.519593	-0.629551	-0.709459	-0.767392	-0.809358	-0.839775	-0.861861	-0.877944	-0.8897	-0.898331	-0.9047	-0.909423	-0.912941	-0.915584	-0.917591	-0.919129	-0.920319	-0.921243	-0.921964	-0.922526	-0.922962	-0.923295	-0.923542	-0.923718	-0.923831	-0.923887	-0.923889	-0.923841	-0.923742	-0.92359	-0.923383	-0.923115	-0.92278	-0.922369	-0.921871	-0.921272	-0.920555	-0.9197	-0.91868	-0.917466	-0.91602	-0.914297	-0.912241	-0.909786	-0.906853	-0.903346	-0.899149	-0.894124
Rit2	-0.632605	-0.672861	-0.71186	-0.74946	-0.785538	-0.819986	-0.852712	-0.883634	-0.912682	-0.939793	-0.964913	-0.98799	-1.00898	-1.02783	-1.0446	-1.05941	-1.07237	-1.08358	-1.09313	-1.10111	-1.10758	-1.11262	-1.11627	-1.1186	-1.11965	-1.11946	-1.11806	-1.1155	-1.11179	-1.10696	-1.10104	-1.09404	-1.08598	-1.07688	-1.06675	-1.0556	-1.04343	-1.03027	-1.01611	-1.00097	-0.984852	-0.967761	-0.949706	-0.930695	-0.910736	-0.889839	-0.868012	-0.845268	-0.821619
Ephx4	-0.00448398	-0.00208321	0.00016816	0.00211473	0.00360027	0.00446821	0.00456234	0.00372774	0.00181188	-0.0013341	-0.00585391	-0.0118844	-0.019554	-0.0289742	-0.0401247	-0.0528716	-0.0670739	-0.0825893	-0.0992752	-0.11699	-0.135596	-0.154956	-0.17494	-0.195422	-0.21628	-0.237402	-0.258679	-0.280011	-0.301303	-0.32247	-0.343432	-0.364115	-0.384454	-0.40439	-0.42387	-0.442845	-0.461275	-0.479122	-0.496356	-0.512948	-0.528876	-0.544119	-0.55866	-0.572485	-0.585582	-0.597942	-0.609555	-0.620414	-0.630512
Enho	1.58416	1.57435	1.56451	1.55459	1.54454	1.53431	1.52386	1.51314	1.5021	1.4907	1.47889	1.46662	1.45385	1.44054	1.42667	1.41221	1.39717	1.38153	1.36529	1.34844	1.33097	1.31288	1.29415	1.27478	1.25477	1.23411	1.21278	1.1908	1.16816	1.14484	1.12085	1.09618	1.07083	1.0448	1.01809	0.990695	0.962614	0.933848	0.904397	0.874262	0.843444	0.811946	0.779771	0.746921	0.7134	0.679213	0.644365	0.608861	0.572708
Lgr6	3	2.93568	2.43822	1.99217	1.59428	1.24104	0.928804	0.653941	0.412924	0.202414	0.0193055	-0.139235	-0.275757	-0.392543	-0.492085	-0.576896	-0.649055	-0.710275	-0.761972	-0.805314	-0.841267	-0.870631	-0.894065	-0.912114	-0.925224	-0.933759	-0.938014	-0.938224	-0.934573	-0.927203	-0.916217	-0.901687	-0.883658	-0.86215	-0.837165	-0.808688	-0.776694	-0.741146	-0.702001	-0.659216	-0.612749	-0.56256	-0.508623	-0.450923	-0.389463	-0.32427	-0.2554	-0.18294	-0.107017
E130114P18Rik	1.28192	1.21843	1.15608	1.09518	1.03601	0.978829	0.9239	0.87146	0.821741	0.77496	0.73133	0.691057	0.654342	0.621371	0.592119	0.566378	0.543948	0.524638	0.508268	0.494667	0.483672	0.475127	0.468881	0.46479	0.462713	0.462512	0.464053	0.467203	0.471834	0.477814	0.485016	0.493312	0.502572	0.512668	0.52347	0.534848	0.546668	0.558798	0.571102	0.583443	0.595684	0.607683	0.619299	0.630388	0.640806	0.650407	0.659045	0.666571	0.67284
Pacsin3	1.77697	1.73052	1.68476	1.63987	1.59603	1.55341	1.51218	1.47249	1.4345	1.39836	1.3642	1.33216	1.30239	1.275	1.24997	1.22714	1.20635	1.18746	1.17032	1.15478	1.14072	1.12799	1.11647	1.10603	1.09655	1.08791	1.07998	1.07264	1.06577	1.05927	1.053	1.04687	1.04074	1.03451	1.02807	1.0213	1.01409	1.00634	0.997924	0.988746	0.978696	0.967672	0.955571	0.942294	0.927743	0.911826	0.894453	0.875538	0.854999
Acyp2	3	3	3	3	2.94599	2.70352	2.47372	2.25674	2.05267	1.86151	1.68321	1.51768	1.36477	1.22431	1.09567	0.977933	0.87023	0.771776	0.681861	0.599833	0.525103	0.457131	0.395424	0.339532	0.289043	0.243579	0.20279	0.166355	0.133978	0.105382	0.0803107	0.0585245	0.039798	0.0239189	0.0106862	-9.16323e-05	-0.00859763	-0.0150079	-0.0194929	-0.022218	-0.0233452	-0.0230333	-0.0214389	-0.0187176	-0.0150238	-0.0105117	-0.00533574	0.000349024	0.00638679
Mllt3	-0.834566	-0.81321	-0.790943	-0.767847	-0.744025	-0.719601	-0.694723	-0.669564	-0.644323	-0.619224	-0.594516	-0.570472	-0.547386	-0.525565	-0.505207	-0.486399	-0.469207	-0.453683	-0.439862	-0.427766	-0.4174	-0.408755	-0.401809	-0.396529	-0.392869	-0.390771	-0.390173	-0.390999	-0.393171	-0.396602	-0.401204	-0.406884	-0.413545	-0.421092	-0.429429	-0.438459	-0.448087	-0.45822	-0.468768	-0.479643	-0.490761	-0.502041	-0.513406	-0.524783	-0.536102	-0.547299	-0.558311	-0.569082	-0.579556
Tmem176a	2.31184	2.09651	1.88986	1.69237	1.50442	1.32628	1.15816	1.00017	0.852394	0.714849	0.587526	0.470392	0.363402	0.266485	0.179191	0.10078	0.030579	-0.0320144	-0.0875405	-0.136484	-0.179282	-0.216324	-0.247964	-0.274521	-0.296281	-0.313506	-0.326432	-0.335274	-0.340228	-0.341475	-0.339181	-0.333498	-0.32457	-0.312532	-0.29751	-0.279625	-0.258994	-0.235731	-0.209948	-0.181755	-0.151262	-0.118584	-0.083835	-0.0471327	-0.00860013	0.0316351	0.0734394	0.116672	0.161186
Casq2	-0.509548	-0.513144	-0.516518	-0.519662	-0.522575	-0.525257	-0.527712	-0.529943	-0.531956	-0.533755	-0.535346	-0.536734	-0.537923	-0.538918	-0.539727	-0.540367	-0.54085	-0.541185	-0.541382	-0.541445	-0.54138	-0.541189	-0.540873	-0.540432	-0.539865	-0.53917	-0.538343	-0.537379	-0.536272	-0.535015	-0.5336	-0.532017	-0.530254	-0.5283	-0.526141	-0.523761	-0.521144	-0.518271	-0.515122	-0.511675	-0.507906	-0.503789	-0.499295	-0.494395	-0.489055	-0.483241	-0.476916	-0.470041	-0.462572
Synpo2	-0.288505	-0.33078	-0.370004	-0.406286	-0.43975	-0.47053	-0.498766	-0.524601	-0.548179	-0.569641	-0.589121	-0.606751	-0.622653	-0.636943	-0.649763	-0.661268	-0.671594	-0.68086	-0.68917	-0.696614	-0.703272	-0.709214	-0.714499	-0.719182	-0.723309	-0.72692	-0.730052	-0.732735	-0.734997	-0.736859	-0.738342	-0.739463	-0.740235	-0.740671	-0.740779	-0.740566	-0.740037	-0.739196	-0.738044	-0.73658	-0.734802	-0.732707	-0.73029	-0.727543	-0.72446	-0.721029	-0.717239	-0.713078	-0.708531
Gm16083	-0.923287	-0.900781	-0.876845	-0.851498	-0.824784	-0.796769	-0.767554	-0.73727	-0.706086	-0.67421	-0.64189	-0.609418	-0.577127	-0.545382	-0.51446	-0.484531	-0.455753	-0.428271	-0.402217	-0.377707	-0.354844	-0.333712	-0.314381	-0.296902	-0.281311	-0.267626	-0.25585	-0.24597	-0.237961	-0.231782	-0.227382	-0.224696	-0.223654	-0.224173	-0.226166	-0.229539	-0.234192	-0.240025	-0.246932	-0.254809	-0.263548	-0.273045	-0.283195	-0.293897	-0.30505	-0.316558	-0.328327	-0.340269	-0.352296
Ccdc64	-0.511727	-0.459083	-0.40473	-0.348973	-0.292171	-0.234739	-0.177146	-0.119917	-0.0636352	-0.00893344	0.0435059	0.0929595	0.138671	0.179881	0.216153	0.247381	0.273514	0.294548	0.310526	0.321529	0.327677	0.329125	0.326061	0.318696	0.307267	0.292029	0.273252	0.251218	0.226216	0.198539	0.16848	0.136332	0.102383	0.0669125	0.030193	-0.0075147	-0.0459613	-0.0849107	-0.124141	-0.163443	-0.202625	-0.241507	-0.279926	-0.317733	-0.354792	-0.39098	-0.426188	-0.460319	-0.493286
Cpn1	-0.483278	-0.542284	-0.592355	-0.634683	-0.670355	-0.700341	-0.725495	-0.74656	-0.764176	-0.778889	-0.791161	-0.801379	-0.809867	-0.816896	-0.822714	-0.827539	-0.831548	-0.834875	-0.837631	-0.839901	-0.841755	-0.843246	-0.844417	-0.845304	-0.845932	-0.846322	-0.846488	-0.84644	-0.846184	-0.845722	-0.845052	-0.844172	-0.843071	-0.841741	-0.840165	-0.838328	-0.836208	-0.833779	-0.831014	-0.82788	-0.824337	-0.820344	-0.815853	-0.810807	-0.805147	-0.798805	-0.791703	-0.783758	-0.774877
Serinc3	-0.989569	-0.948295	-0.906695	-0.864994	-0.82343	-0.782251	-0.741717	-0.702099	-0.663676	-0.626739	-0.591584	-0.558515	-0.527842	-0.499869	-0.474721	-0.452364	-0.432747	-0.415811	-0.401489	-0.389708	-0.380388	-0.373443	-0.368781	-0.366307	-0.365921	-0.367519	-0.370996	-0.376242	-0.383147	-0.391598	-0.401483	-0.412688	-0.425097	-0.438598	-0.453077	-0.46842	-0.484517	-0.501256	-0.518528	-0.536225	-0.554242	-0.572474	-0.590818	-0.609176	-0.627448	-0.645539	-0.663353	-0.680799	-0.697785
Fam166b	-0.300978	-0.311408	-0.321775	-0.332047	-0.342191	-0.352176	-0.36197	-0.37154	-0.380858	-0.38989	-0.398608	-0.40698	-0.414977	-0.422571	-0.429752	-0.43653	-0.442917	-0.448923	-0.454556	-0.459828	-0.464748	-0.469326	-0.47357	-0.477491	-0.481097	-0.484397	-0.487401	-0.490117	-0.492553	-0.494719	-0.496623	-0.498274	-0.499679	-0.500847	-0.501787	-0.502506	-0.503013	-0.503316	-0.503423	-0.503342	-0.503081	-0.502648	-0.502051	-0.501298	-0.500396	-0.499354	-0.49818	-0.496881	-0.495466
Cited1	3	3	3	3	3	2.9063	2.40854	1.97298	1.59329	1.26344	0.977815	0.731264	0.519154	0.337328	0.181576	0.0478726	-0.0671199	-0.166164	-0.25155	-0.325182	-0.388644	-0.443261	-0.49014	-0.530208	-0.564244	-0.592902	-0.616733	-0.636199	-0.651692	-0.663537	-0.672009	-0.67734	-0.679721	-0.679311	-0.676244	-0.670629	-0.662555	-0.652096	-0.639311	-0.624251	-0.606957	-0.587464	-0.565804	-0.542009	-0.51611	-0.488142	-0.458148	-0.426174	-0.392281
Lrrc48	0.0275957	-0.0826815	-0.186924	-0.285058	-0.377072	-0.463013	-0.54297	-0.617067	-0.685457	-0.748306	-0.805794	-0.858103	-0.905414	-0.947906	-0.9859	-1.01981	-1.04999	-1.07678	-1.10045	-1.12126	-1.13941	-1.1551	-1.1685	-1.17976	-1.189	-1.19633	-1.20185	-1.20565	-1.20779	-1.20834	-1.20734	-1.20485	-1.2009	-1.19551	-1.18871	-1.18051	-1.17093	-1.15998	-1.14764	-1.13394	-1.11885	-1.10238	-1.08451	-1.06523	-1.04454	-1.02242	-0.998849	-0.973821	-0.947321
Nubpl	-0.40025	-0.356319	-0.311631	-0.26649	-0.22123	-0.176213	-0.13183	-0.0884998	-0.0466677	-0.00680238	0.0306074	0.0650571	0.0960315	0.123025	0.145796	0.164358	0.178756	0.189064	0.195377	0.197814	0.196512	0.191624	0.18332	0.171782	0.157202	0.13978	0.119723	0.0972425	0.0725515	0.0458639	0.0173925	-0.0126522	-0.0440637	-0.0766404	-0.110187	-0.144514	-0.179441	-0.214795	-0.250412	-0.286135	-0.321819	-0.357325	-0.392527	-0.427305	-0.461548	-0.495154	-0.528031	-0.560093	-0.59126
Cnih2	1.75596	1.74849	1.74087	1.73295	1.72457	1.71558	1.70583	1.69516	1.68343	1.67049	1.6562	1.6404	1.62295	1.60372	1.5827	1.55996	1.53558	1.50965	1.48225	1.45346	1.42338	1.39208	1.35965	1.32616	1.29171	1.25637	1.22022	1.18333	1.1458	1.10769	1.06907	1.03003	0.990633	0.950949	0.911048	0.870998	0.830865	0.790712	0.750602	0.710596	0.670754	0.631133	0.591789	0.552776	0.514147	0.475953	0.438245	0.40107	0.364475
Sfrp5	-0.841603	-0.875543	-0.90813	-0.939265	-0.96887	-0.996882	-1.02325	-1.04795	-1.07094	-1.09221	-1.11174	-1.12952	-1.14555	-1.15982	-1.17238	-1.18336	-1.19285	-1.20095	-1.20773	-1.21327	-1.21763	-1.22085	-1.22299	-1.22407	-1.22414	-1.22322	-1.22133	-1.21848	-1.2147	-1.20999	-1.20435	-1.19778	-1.19029	-1.18186	-1.1725	-1.16219	-1.15091	-1.13867	-1.12542	-1.11117	-1.09588	-1.07954	-1.06212	-1.0436	-1.02395	-1.00315	-0.981159	-0.957962	-0.933527
Mb	-0.333092	-0.330567	-0.327894	-0.325099	-0.322211	-0.31927	-0.316327	-0.313437	-0.310668	-0.308095	-0.305795	-0.303853	-0.302351	-0.301365	-0.300929	-0.301033	-0.301654	-0.302756	-0.304297	-0.306223	-0.308481	-0.311012	-0.313757	-0.31666	-0.319665	-0.322724	-0.32579	-0.328825	-0.331794	-0.334669	-0.337428	-0.340054	-0.342535	-0.344862	-0.347033	-0.349046	-0.350904	-0.35261	-0.35417	-0.355591	-0.356882	-0.35805	-0.359104	-0.360053	-0.360905	-0.361669	-0.362351	-0.362961	-0.363504
Tspan15	-0.221294	-0.251158	-0.280648	-0.309673	-0.338143	-0.365973	-0.393081	-0.419387	-0.444815	-0.46929	-0.492742	-0.5151	-0.536296	-0.556268	-0.575006	-0.592549	-0.608936	-0.624204	-0.638388	-0.651522	-0.663637	-0.674764	-0.684932	-0.69417	-0.702502	-0.709957	-0.716557	-0.722326	-0.727287	-0.731461	-0.73487	-0.737534	-0.739471	-0.7407	-0.741241	-0.741109	-0.740323	-0.738898	-0.736851	-0.734198	-0.730953	-0.727133	-0.722751	-0.717822	-0.712361	-0.706381	-0.699897	-0.692922	-0.68547
Manbal	1.4059	1.29499	1.18665	1.0814	0.979722	0.882061	0.788828	0.700402	0.617134	0.539352	0.467366	0.401473	0.341958	0.289086	0.242773	0.202644	0.168342	0.139542	0.115941	0.0972598	0.0832376	0.0736324	0.0682167	0.0667766	0.0691093	0.0750218	0.0843287	0.0968515	0.112416	0.130853	0.151994	0.175673	0.201723	0.229978	0.260267	0.292421	0.326262	0.361613	0.398289	0.4361	0.47485	0.514339	0.554357	0.594689	0.635113	0.6754	0.715313	0.75461	0.793041
Slc24a4	0.101903	-0.0872997	-0.236821	-0.354588	-0.447121	-0.51972	-0.576639	-0.621267	-0.656283	-0.68379	-0.705436	-0.722501	-0.735984	-0.74666	-0.755153	-0.761959	-0.767451	-0.771909	-0.775549	-0.778535	-0.780993	-0.783021	-0.784698	-0.786082	-0.787222	-0.788155	-0.78891	-0.789511	-0.789977	-0.790321	-0.790554	-0.790685	-0.790719	-0.79066	-0.790509	-0.790266	-0.789929	-0.789495	-0.788959	-0.788315	-0.787553	-0.786664	-0.785636	-0.784453	-0.7831	-0.781556	-0.779799	-0.777803	-0.775538
Ophn1	-1.2018	-1.13568	-1.06401	-0.98673	-0.903894	-0.815669	-0.722363	-0.62445	-0.522581	-0.417602	-0.310564	-0.202725	-0.0955466	0.00934329	0.110658	0.207536	0.299192	0.384914	0.464069	0.536115	0.600605	0.657187	0.705608	0.74571	0.777432	0.800801	0.815927	0.823001	0.822283	0.814096	0.798818	0.776872	0.748721	0.714855	0.675787	0.632041	0.584152	0.532649	0.478059	0.420894	0.361652	0.300808	0.238815	0.176097	0.113052	0.0500451	-0.012587	-0.07454	-0.13554
Eif4a1	1.52645	1.46859	1.41125	1.35462	1.2989	1.2443	1.19099	1.13916	1.089	1.04068	0.994379	0.950269	0.90852	0.869294	0.832618	0.798402	0.766552	0.73698	0.709599	0.684322	0.661069	0.639757	0.620307	0.602643	0.586687	0.572365	0.559604	0.548332	0.538477	0.529969	0.522738	0.516717	0.511836	0.508029	0.505228	0.503367	0.50238	0.5022	0.502763	0.504002	0.505852	0.508248	0.511125	0.514417	0.518059	0.521986	0.526132	0.530431	0.534819
Ndn	1.09103	0.970794	0.852524	0.736662	0.623625	0.513809	0.407586	0.305311	0.207316	0.11392	0.0254221	-0.057888	-0.135733	-0.207859	-0.274278	-0.335226	-0.390936	-0.441624	-0.487497	-0.528747	-0.565557	-0.598097	-0.626531	-0.651011	-0.671682	-0.688681	-0.702138	-0.712176	-0.718914	-0.722462	-0.722929	-0.720416	-0.715024	-0.706846	-0.695976	-0.682502	-0.666512	-0.648092	-0.627325	-0.604293	-0.579079	-0.551764	-0.522429	-0.491156	-0.458024	-0.423117	-0.386518	-0.34831	-0.308579
Uqcrq	0.556793	0.458504	0.361289	0.265658	0.172113	0.0811422	-0.00677753	-0.0911781	-0.171601	-0.247597	-0.318722	-0.384539	-0.444615	-0.498538	-0.546232	-0.587914	-0.623805	-0.654115	-0.679049	-0.698804	-0.713569	-0.72353	-0.728865	-0.72975	-0.726354	-0.718845	-0.707385	-0.692135	-0.673254	-0.650899	-0.625223	-0.596382	-0.564528	-0.529815	-0.492394	-0.452421	-0.410047	-0.365429	-0.318722	-0.270082	-0.219669	-0.167644	-0.114168	-0.0594057	-0.00352419	0.0533079	0.110919	0.169136	0.227782
Ubxn10	0.582568	0.479847	0.383445	0.293385	0.209616	0.132033	0.0604847	-0.0052099	-0.0652552	-0.119867	-0.169265	-0.213666	-0.253275	-0.288294	-0.319064	-0.346025	-0.369562	-0.390005	-0.407643	-0.422724	-0.435465	-0.446055	-0.454657	-0.461417	-0.466458	-0.469893	-0.471818	-0.472319	-0.471474	-0.46935	-0.466011	-0.461514	-0.455911	-0.449252	-0.441586	-0.432957	-0.423412	-0.412999	-0.401764	-0.389759	-0.377035	-0.363648	-0.349659	-0.335133	-0.320139	-0.304754	-0.28906	-0.273144	-0.257103
Wdr19	-1.65938	-1.58015	-1.49642	-1.40835	-1.3162	-1.2203	-1.12112	-1.01922	-0.915274	-0.810107	-0.704655	-0.599983	-0.497277	-0.397811	-0.302506	-0.211891	-0.126431	-0.0465364	0.0274374	0.0951948	0.156501	0.21118	0.259118	0.300258	0.334599	0.362195	0.383148	0.397609	0.405769	0.407857	0.404136	0.3949	0.380462	0.36116	0.337344	0.309377	0.277627	0.242469	0.204273	0.163411	0.120246	0.0751339	0.0284192	-0.0195647	-0.0684986	-0.118078	-0.168014	-0.218033	-0.267879
Ttc29	-0.190954	-0.294259	-0.384593	-0.463283	-0.531604	-0.590751	-0.641828	-0.685838	-0.723681	-0.756157	-0.783971	-0.807736	-0.827985	-0.845177	-0.85976	-0.872154	-0.882699	-0.891671	-0.899297	-0.905763	-0.91122	-0.915792	-0.919581	-0.922671	-0.925131	-0.927015	-0.928368	-0.929223	-0.929609	-0.929544	-0.929042	-0.928109	-0.926749	-0.924957	-0.922727	-0.920046	-0.916898	-0.913263	-0.909116	-0.904426	-0.89916	-0.89328	-0.886742	-0.879499	-0.871497	-0.862677	-0.852977	-0.842327	-0.830653
Cd2ap	2.19007	1.82301	1.48174	1.16606	0.87542	0.609068	0.366061	0.145337	-0.0542399	-0.233831	-0.394594	-0.537646	-0.664044	-0.774786	-0.871264	-0.955097	-1.02768	-1.0902	-1.14368	-1.18896	-1.2268	-1.25781	-1.28253	-1.30141	-1.31482	-1.3231	-1.3265	-1.32525	-1.31952	-1.30948	-1.29523	-1.27686	-1.25445	-1.22804	-1.19767	-1.16336	-1.12511	-1.08294	-1.03683	-0.986785	-0.932803	-0.874881	-0.813026	-0.747254	-0.677593	-0.604088	-0.526802	-0.445821	-0.361255
Fndc3c1	3	3	3	2.68853	2.0637	1.54611	1.11904	0.767734	0.479405	0.243171	0.0498943	-0.108018	-0.236812	-0.341604	-0.42694	-0.496713	-0.553936	-0.600946	-0.639562	-0.671209	-0.697004	-0.717829	-0.734378	-0.747197	-0.756713	-0.76326	-0.767092	-0.768398	-0.767314	-0.76393	-0.758295	-0.750425	-0.740303	-0.727885	-0.7131	-0.695857	-0.676039	-0.653512	-0.628123	-0.599703	-0.568068	-0.533024	-0.494369	-0.451896	-0.4054	-0.354682	-0.299555	-0.239855	-0.175445
Sptlc3	-0.748527	-0.748242	-0.747867	-0.747374	-0.74673	-0.745895	-0.744818	-0.743442	-0.741701	-0.739519	-0.736819	-0.733519	-0.729544	-0.724831	-0.719321	-0.712957	-0.705693	-0.697496	-0.688353	-0.678271	-0.667276	-0.655418	-0.642771	-0.629428	-0.615503	-0.601129	-0.586452	-0.571628	-0.55682	-0.542193	-0.527909	-0.514126	-0.500986	-0.488622	-0.477149	-0.46666	-0.457232	-0.448918	-0.441751	-0.435743	-0.430885	-0.427153	-0.424505	-0.422883	-0.422222	-0.422443	-0.42346	-0.425186	-0.427525
Ddah2	0.338342	0.41615	0.495085	0.574778	0.654833	0.734824	0.814299	0.892782	0.969768	1.04473	1.11712	1.18638	1.25191	1.31314	1.36975	1.42166	1.46884	1.51124	1.54885	1.58167	1.60973	1.63305	1.65166	1.66564	1.67505	1.67996	1.68048	1.6767	1.66873	1.65669	1.6407	1.62091	1.59744	1.57045	1.54009	1.5065	1.46986	1.43031	1.38802	1.34316	1.29589	1.24638	1.19479	1.14129	1.08603	1.02919	0.970925	0.911388	0.850734
Lmo3	3	3	2.84906	2.55474	2.27569	2.0122	1.76444	1.53245	1.3162	1.11555	0.930353	0.760387	0.605429	0.46522	0.338975	0.225525	0.123809	0.0328831	-0.0480985	-0.119891	-0.183171	-0.238544	-0.286555	-0.327695	-0.362405	-0.391084	-0.414094	-0.431764	-0.444393	-0.452257	-0.455609	-0.454683	-0.449698	-0.440861	-0.428366	-0.412399	-0.393139	-0.370764	-0.345443	-0.31735	-0.286655	-0.253533	-0.21816	-0.180719	-0.141396	-0.100386	-0.0578922	-0.014125	0.0306945
Eif3k	3	3	3	2.84413	2.61067	2.38617	2.17125	1.96644	1.77222	1.58898	1.41708	1.25684	1.10854	0.97241	0.848126	0.734949	0.632173	0.53915	0.455279	0.380008	0.312822	0.253248	0.200846	0.155204	0.115943	0.0827062	0.0551587	0.0329871	0.015895	0.00360154	-0.00416067	-0.00764739	-0.00710456	-0.00276991	0.00512552	0.0163559	0.0306995	0.0479371	0.0678512	0.0902247	0.11484	0.141479	0.16992	0.19994	0.231311	0.263804	0.297181	0.331204	0.365627
Taco1os	-0.898697	-0.856328	-0.813651	-0.770848	-0.728111	-0.685641	-0.643645	-0.602338	-0.561945	-0.522694	-0.484824	-0.448576	-0.414197	-0.381932	-0.351893	-0.32407	-0.298445	-0.274992	-0.253683	-0.234483	-0.217356	-0.20226	-0.189149	-0.177974	-0.168683	-0.16122	-0.155529	-0.151548	-0.149215	-0.148465	-0.149233	-0.151451	-0.155049	-0.159958	-0.166107	-0.173423	-0.181835	-0.191271	-0.201657	-0.212921	-0.22499	-0.237792	-0.251255	-0.265308	-0.279879	-0.294898	-0.310296	-0.326004	-0.341954
Rell1	-0.292578	-0.264063	-0.234301	-0.203471	-0.171796	-0.139544	-0.107033	-0.0746288	-0.0427467	-0.0118489	0.0175609	0.0449438	0.0697355	0.0913701	0.109512	0.124064	0.134982	0.142271	0.14598	0.146198	0.143051	0.1367	0.127333	0.11516	0.100412	0.0833322	0.0641722	0.0431886	0.0206383	-0.00322562	-0.0281565	-0.0539173	-0.0802828	-0.107042	-0.133997	-0.16097	-0.187796	-0.214328	-0.240438	-0.266012	-0.290953	-0.315179	-0.338622	-0.361229	-0.382957	-0.403776	-0.423664	-0.44261	-0.460609
2019-03-04	-0.910041	-0.918112	-0.925973	-0.93357	-0.940852	-0.947774	-0.954293	-0.960368	-0.965962	-0.971038	-0.975561	-0.979497	-0.98281	-0.985465	-0.98746	-0.988819	-0.989563	-0.98971	-0.989275	-0.98827	-0.986705	-0.984586	-0.981918	-0.978705	-0.974945	-0.970639	-0.965783	-0.960373	-0.954402	-0.947863	-0.940746	-0.933041	-0.924735	-0.915817	-0.906272	-0.896084	-0.885238	-0.873716	-0.8615	-0.848572	-0.834911	-0.820499	-0.805314	-0.789335	-0.772542	-0.754913	-0.736427	-0.717063	-0.696801
Msx1	-0.322712	-0.385699	-0.446487	-0.50486	-0.56063	-0.613641	-0.663763	-0.710886	-0.754918	-0.795782	-0.833413	-0.867751	-0.898739	-0.92633	-0.950623	-0.971831	-0.990151	-1.00576	-1.0188	-1.02942	-1.03774	-1.04387	-1.0479	-1.04993	-1.05001	-1.04823	-1.04464	-1.03929	-1.03223	-1.0235	-1.01314	-1.00117	-0.987631	-0.972544	-0.955933	-0.937821	-0.918228	-0.897175	-0.874682	-0.850769	-0.825458	-0.798773	-0.770736	-0.741377	-0.710725	-0.678813	-0.645679	-0.611365	-0.575918
Fam72a	-0.669889	-0.689079	-0.707871	-0.726169	-0.743883	-0.760928	-0.777226	-0.792703	-0.807286	-0.82091	-0.833509	-0.845019	-0.855379	-0.864529	-0.87247	-0.879247	-0.884908	-0.889492	-0.893038	-0.895578	-0.897145	-0.897764	-0.897461	-0.896259	-0.894177	-0.891235	-0.887447	-0.882828	-0.877391	-0.871148	-0.864107	-0.856279	-0.84767	-0.838287	-0.828137	-0.817223	-0.805552	-0.793127	-0.779951	-0.766028	-0.751361	-0.735953	-0.719808	-0.702928	-0.685317	-0.66698	-0.647919	-0.628141	-0.607651
Slc6a19	-0.364958	-0.377985	-0.389884	-0.400739	-0.410628	-0.419628	-0.427811	-0.435243	-0.441988	-0.448105	-0.453649	-0.45867	-0.463216	-0.467329	-0.47105	-0.47442	-0.477473	-0.48024	-0.482749	-0.485026	-0.487093	-0.48897	-0.490674	-0.492223	-0.493629	-0.494907	-0.496067	-0.49712	-0.498075	-0.49894	-0.499722	-0.500429	-0.501064	-0.501635	-0.502145	-0.502598	-0.502997	-0.503346	-0.503647	-0.503902	-0.504113	-0.504281	-0.504407	-0.504491	-0.504535	-0.504536	-0.504496	-0.504412	-0.504284
Fhl1	0.48303	0.371003	0.261668	0.155413	0.0525874	-0.0464907	-0.141534	-0.232286	-0.318511	-0.4	-0.476562	-0.54802	-0.614211	-0.674993	-0.730461	-0.780906	-0.826604	-0.867807	-0.904752	-0.937655	-0.966715	-0.992118	-1.01404	-1.03263	-1.04804	-1.06041	-1.06987	-1.07653	-1.08052	-1.08192	-1.08084	-1.07738	-1.07162	-1.06365	-1.05355	-1.0414	-1.02727	-1.01123	-0.99337	-0.973747	-0.952439	-0.929514	-0.905046	-0.879106	-0.851769	-0.823109	-0.793204	-0.762132	-0.729975
Lgals3	-0.685853	-0.654528	-0.622699	-0.590552	-0.558285	-0.526116	-0.494277	-0.463016	-0.432597	-0.403296	-0.375403	-0.349217	-0.325046	-0.303195	-0.28381	-0.266891	-0.252418	-0.240358	-0.230669	-0.223294	-0.218169	-0.21522	-0.214365	-0.215514	-0.218573	-0.22344	-0.230011	-0.238176	-0.247826	-0.258847	-0.271125	-0.284547	-0.298998	-0.314366	-0.330539	-0.347408	-0.364865	-0.382807	-0.40113	-0.419738	-0.438536	-0.457431	-0.476337	-0.495169	-0.513848	-0.532295	-0.550439	-0.56821	-0.58554
Cckbr	-0.415487	-0.412248	-0.408695	-0.404828	-0.400659	-0.396209	-0.391515	-0.386629	-0.38162	-0.376576	-0.371604	-0.366827	-0.362383	-0.358417	-0.355033	-0.352284	-0.350204	-0.348812	-0.348107	-0.348077	-0.34869	-0.349907	-0.351675	-0.353936	-0.356625	-0.359676	-0.36302	-0.366591	-0.370324	-0.374161	-0.378047	-0.381932	-0.385774	-0.389536	-0.393188	-0.396706	-0.40007	-0.403267	-0.406287	-0.409125	-0.411779	-0.41425	-0.416541	-0.418657	-0.420604	-0.422389	-0.42402	-0.425507	-0.426856
Ccdc81	-1.00303	-0.990402	-0.977693	-0.964959	-0.952252	-0.939629	-0.927149	-0.914871	-0.902858	-0.891174	-0.879883	-0.869054	-0.858755	-0.849052	-0.839971	-0.831495	-0.823607	-0.816286	-0.809512	-0.803262	-0.797512	-0.792238	-0.787415	-0.783016	-0.779014	-0.775382	-0.772091	-0.769113	-0.766417	-0.763975	-0.761756	-0.75973	-0.757867	-0.756135	-0.754504	-0.752941	-0.751417	-0.7499	-0.748357	-0.746758	-0.74507	-0.743261	-0.7413	-0.739154	-0.736789	-0.734175	-0.731276	-0.728059	-0.724491
Socs3	3	3	3	2.8519	2.60096	2.36209	2.13569	1.92208	1.7215	1.53408	1.35993	1.19909	1.05158	0.917352	0.795854	0.686119	0.587257	0.498465	0.419013	0.348243	0.285555	0.230405	0.182298	0.140781	0.105441	0.0759008	0.0518104	0.0328487	0.0187172	0.00913808	0.00385087	0.00261017	0.00518313	0.0113474	0.0208888	0.0336	0.0492782	0.0677237	0.0887387	0.112125	0.137685	0.165218	0.194518	0.225378	0.257586	0.29092	0.325158	0.360065	0.395402
Tmem167	1.42536	1.40347	1.38166	1.35999	1.33849	1.31719	1.29614	1.27538	1.25493	1.23484	1.21514	1.19586	1.17705	1.15874	1.14093	1.12359	1.1067	1.09023	1.07415	1.05845	1.04308	1.02804	1.0133	0.99882	0.984588	0.970577	0.956763	0.943121	0.929628	0.91626	0.902993	0.889804	0.876669	0.863566	0.850472	0.837363	0.824218	0.811013	0.797726	0.784335	0.770818	0.757153	0.743318	0.729291	0.715052	0.700579	0.685851	0.670847	0.655546
Drc7	-0.543225	-0.502033	-0.458241	-0.412008	-0.363572	-0.313251	-0.26146	-0.208712	-0.155623	-0.102914	-0.0514059	-0.00200911	0.0442884	0.0864616	0.12382	0.156041	0.182898	0.204246	0.220025	0.230254	0.235026	0.234503	0.228909	0.21852	0.203656	0.184675	0.161959	0.13591	0.106939	0.0754619	0.0418875	0.00661595	-0.0299684	-0.0675006	-0.105639	-0.144068	-0.182497	-0.220668	-0.258348	-0.295335	-0.331452	-0.366552	-0.400512	-0.43323	-0.46463	-0.494652	-0.523256	-0.550416	-0.576119
0610007P14Rik	1.09327	1.00176	0.912292	0.825335	0.741333	0.660698	0.583815	0.511041	0.442713	0.379149	0.320653	0.267517	0.220031	0.178464	0.142765	0.112611	0.0876957	0.0677374	0.0524751	0.0416667	0.0350862	0.0325223	0.033776	0.0386587	0.0469909	0.0586002	0.07332	0.0909883	0.111446	0.134536	0.160103	0.187989	0.218037	0.250086	0.283974	0.319534	0.356594	0.394976	0.4345	0.474975	0.516206	0.557991	0.600119	0.642374	0.68453	0.726356	0.767611	0.80805	0.847418
Apoe	-1.69217	-1.58652	-1.48068	-1.37506	-1.27006	-1.16607	-1.06352	-0.962815	-0.864385	-0.768659	-0.676071	-0.587058	-0.50206	-0.421508	-0.345564	-0.274152	-0.20718	-0.144555	-0.086177	-0.0319436	0.0182512	0.0645167	0.106965	0.145712	0.180873	0.212569	0.240922	0.266055	0.288092	0.307162	0.323391	0.336909	0.347846	0.356333	0.362503	0.366488	0.368421	0.368436	0.366667	0.363249	0.358316	0.352004	0.344446	0.335779	0.326138	0.315656	0.304469	0.292712	0.280519
Rgs4	-1.03029	-1.0136	-0.996696	-0.979648	-0.962534	-0.945434	-0.928436	-0.911629	-0.89511	-0.878978	-0.863339	-0.848299	-0.833972	-0.820467	-0.807835	-0.796066	-0.785145	-0.775055	-0.765775	-0.757281	-0.749546	-0.742541	-0.736234	-0.730593	-0.725582	-0.721164	-0.717301	-0.713952	-0.711078	-0.708636	-0.706584	-0.704879	-0.703477	-0.702334	-0.701406	-0.700647	-0.700013	-0.69946	-0.698941	-0.698412	-0.697827	-0.697141	-0.696309	-0.695285	-0.694024	-0.692478	-0.690602	-0.688349	-0.68567
Macf1	-1.07022	-0.996566	-0.922323	-0.847885	-0.773666	-0.700098	-0.627634	-0.556744	-0.487915	-0.42165	-0.358464	-0.298884	-0.243447	-0.192678	-0.146806	-0.105783	-0.0695358	-0.0379795	-0.011015	0.0114686	0.0295928	0.0434893	0.0532987	0.0591698	0.0612586	0.0597273	0.0547436	0.0464799	0.0351126	0.020821	0.00378704	-0.0158058	-0.0377727	-0.0619284	-0.0880878	-0.116066	-0.145679	-0.176746	-0.209085	-0.242518	-0.276869	-0.311966	-0.347639	-0.383719	-0.420044	-0.456454	-0.49279	-0.528901	-0.564637
Esyt2	0.137587	0.0873567	0.0388102	-0.00800493	-0.0530524	-0.096306	-0.137749	-0.177372	-0.215174	-0.251158	-0.285333	-0.317713	-0.348314	-0.377158	-0.404307	-0.429854	-0.45389	-0.476494	-0.497745	-0.517713	-0.536464	-0.554059	-0.570555	-0.586005	-0.600458	-0.613959	-0.62655	-0.638271	-0.649156	-0.65924	-0.668553	-0.677123	-0.684976	-0.692135	-0.698624	-0.70446	-0.709662	-0.714247	-0.718228	-0.721618	-0.724428	-0.726669	-0.728348	-0.729472	-0.730048	-0.730078	-0.729565	-0.728513	-0.726919
Lypla2	-0.460946	-0.528546	-0.594891	-0.659586	-0.722255	-0.78254	-0.840101	-0.894612	-0.945759	-0.993239	-1.03676	-1.07602	-1.11075	-1.14066	-1.16574	-1.18622	-1.20229	-1.21414	-1.22196	-1.22592	-1.22616	-1.22284	-1.21609	-1.20606	-1.19285	-1.17661	-1.15744	-1.13546	-1.11079	-1.08352	-1.05378	-1.02168	-0.987311	-0.9508	-0.912257	-0.871795	-0.829533	-0.785594	-0.7401	-0.693184	-0.644977	-0.595621	-0.545259	-0.494042	-0.442126	-0.389674	-0.336855	-0.283844	-0.230825
Itih5	-1.81437	-1.78531	-1.75561	-1.72531	-1.69449	-1.66322	-1.63159	-1.59967	-1.56757	-1.5354	-1.50326	-1.47128	-1.43959	-1.40831	-1.37753	-1.34728	-1.31756	-1.28841	-1.25982	-1.23183	-1.20443	-1.17763	-1.15145	-1.12587	-1.10091	-1.07656	-1.05281	-1.02966	-1.0071	-0.985116	-0.963698	-0.942829	-0.922493	-0.90267	-0.883338	-0.864477	-0.84606	-0.828062	-0.810455	-0.793211	-0.776299	-0.759687	-0.743342	-0.72723	-0.711314	-0.695559	-0.679925	-0.664375	-0.648866
Cpd	-1.18945	-1.11156	-1.03084	-0.947619	-0.862337	-0.775486	-0.687634	-0.599428	-0.511585	-0.424897	-0.340224	-0.258487	-0.18066	-0.107738	-0.0403384	0.0213106	0.0770419	0.126738	0.170329	0.207791	0.239146	0.264455	0.283819	0.297374	0.305287	0.307756	0.305003	0.297274	0.284833	0.267959	0.246944	0.222091	0.193708	0.162108	0.127604	0.0905106	0.0511371	0.00978907	-0.033235	-0.0776445	-0.123159	-0.169507	-0.216429	-0.26368	-0.311023	-0.358239	-0.405116	-0.451461	-0.49709
Ccdc74a	0.320016	0.166316	0.0163992	-0.12917	-0.26988	-0.405266	-0.534911	-0.658437	-0.775505	-0.885807	-0.989062	-1.08501	-1.17342	-1.25406	-1.32707	-1.39288	-1.45187	-1.5044	-1.55081	-1.59141	-1.62646	-1.65624	-1.68097	-1.70088	-1.71617	-1.72702	-1.73361	-1.7361	-1.73464	-1.72936	-1.7204	-1.70788	-1.69191	-1.67261	-1.65008	-1.62442	-1.59573	-1.56411	-1.52966	-1.49246	-1.45261	-1.41021	-1.36535	-1.31814	-1.26867	-1.21704	-1.16337	-1.10777	-1.05035
Enah	-0.709999	-0.789473	-0.867076	-0.942431	-1.01519	-1.08502	-1.15165	-1.21478	-1.27417	-1.32958	-1.38078	-1.42757	-1.46973	-1.50706	-1.53962	-1.56763	-1.59131	-1.61087	-1.62648	-1.63831	-1.64651	-1.65121	-1.65253	-1.6506	-1.64551	-1.63735	-1.62621	-1.61216	-1.59529	-1.57565	-1.55331	-1.52833	-1.50076	-1.47066	-1.43807	-1.40306	-1.36566	-1.32593	-1.28393	-1.23971	-1.19332	-1.14482	-1.09428	-1.04176	-0.987332	-0.931076	-0.873071	-0.813404	-0.75217
Ddit3	3	3	3	3	3	3	2.88134	2.73435	2.59167	2.45329	2.31922	2.18946	2.064	1.9428	1.82578	1.71281	1.60376	1.49851	1.39694	1.29892	1.20434	1.11309	1.02508	0.940185	0.85832	0.779386	0.703291	0.629948	0.559271	0.491178	0.425591	0.362433	0.301632	0.243117	0.186822	0.132682	0.0806351	0.0306214	-0.0174155	-0.0635302	-0.107775	-0.150199	-0.19085	-0.229774	-0.267013	-0.302609	-0.3366	-0.369025	-0.399917
Gm11992	-0.182611	-0.18627	-0.190015	-0.193942	-0.198145	-0.202717	-0.207748	-0.213329	-0.219547	-0.226487	-0.234232	-0.242859	-0.252444	-0.263054	-0.274672	-0.287211	-0.300582	-0.314694	-0.329463	-0.3448	-0.360624	-0.376852	-0.393406	-0.410211	-0.427193	-0.444282	-0.461414	-0.478524	-0.495552	-0.512443	-0.529144	-0.545604	-0.561777	-0.577619	-0.593089	-0.608149	-0.622764	-0.6369	-0.650526	-0.663614	-0.676135	-0.688064	-0.699377	-0.71005	-0.720061	-0.729387	-0.738007	-0.745899	-0.753041
Bex4	3	3	3	3	3	2.99578	2.76051	2.53495	2.31944	2.11426	1.91965	1.73582	1.56294	1.40115	1.25016	1.10933	0.978086	0.855861	0.742143	0.636451	0.538336	0.44738	0.363193	0.285408	0.213685	0.147702	0.0871585	0.0317727	-0.0187215	-0.0645747	-0.106024	-0.143292	-0.176592	-0.206127	-0.232087	-0.254658	-0.274016	-0.290329	-0.303761	-0.314471	-0.32261	-0.328329	-0.331773	-0.333085	-0.332404	-0.329869	-0.325616	-0.319782	-0.312501
Plin5	-0.329653	-0.384613	-0.436611	-0.485585	-0.531509	-0.574383	-0.614233	-0.651104	-0.685051	-0.716139	-0.74444	-0.770023	-0.792957	-0.81331	-0.831235	-0.846949	-0.860639	-0.872471	-0.882588	-0.891114	-0.898155	-0.903806	-0.908147	-0.911246	-0.913162	-0.913946	-0.91364	-0.912279	-0.909891	-0.906501	-0.902125	-0.896779	-0.890472	-0.88321	-0.874996	-0.865832	-0.855714	-0.84464	-0.832603	-0.819598	-0.805617	-0.790652	-0.774696	-0.757739	-0.739777	-0.720802	-0.700811	-0.679802	-0.657775
Lrrc46	-0.437708	-0.459336	-0.480467	-0.501041	-0.521002	-0.540302	-0.558894	-0.576737	-0.593795	-0.610032	-0.625417	-0.63992	-0.653514	-0.666175	-0.677914	-0.68877	-0.698781	-0.707981	-0.716404	-0.724078	-0.731031	-0.737288	-0.742872	-0.747804	-0.752104	-0.755789	-0.758875	-0.761377	-0.763307	-0.764678	-0.765499	-0.765781	-0.76553	-0.764754	-0.763458	-0.761648	-0.759327	-0.756498	-0.753164	-0.749324	-0.74498	-0.740131	-0.734776	-0.728912	-0.722537	-0.715646	-0.708237	-0.700303	-0.691839
Lrrc43	-0.998477	-1.00738	-1.01612	-1.02463	-1.03286	-1.04077	-1.04831	-1.05544	-1.0621	-1.06827	-1.07391	-1.07896	-1.08341	-1.0872	-1.09033	-1.09282	-1.09469	-1.09596	-1.09664	-1.09674	-1.09628	-1.09526	-1.09369	-1.09157	-1.08892	-1.08573	-1.08201	-1.07776	-1.07298	-1.06766	-1.06182	-1.05543	-1.04851	-1.04104	-1.03302	-1.02444	-1.0153	-1.00559	-0.995298	-0.984415	-0.972932	-0.96084	-0.948126	-0.934778	-0.920786	-0.906135	-0.890813	-0.874806	-0.8581
Ndufa5	1.41146	1.27659	1.1442	1.01485	0.889106	0.767476	0.650445	0.538469	0.431978	0.331378	0.237056	0.149382	0.0687127	-0.00462164	-0.070661	-0.129755	-0.182243	-0.228438	-0.268638	-0.303119	-0.33214	-0.355945	-0.374765	-0.388816	-0.398305	-0.403427	-0.404369	-0.401309	-0.394418	-0.383864	-0.369807	-0.352403	-0.331807	-0.30817	-0.281641	-0.25237	-0.220505	-0.186195	-0.149591	-0.110844	-0.0701076	-0.027539	0.0167027	0.0624547	0.10955	0.157819	0.207085	0.25717	0.307889
Sema6d	-2.71804	-2.6117	-2.50135	-2.38728	-2.26984	-2.14945	-2.02658	-1.90182	-1.77578	-1.64918	-1.52281	-1.39752	-1.27425	-1.15397	-1.03732	-0.92464	-0.816212	-0.712293	-0.613112	-0.518867	-0.429728	-0.345834	-0.267294	-0.194189	-0.126573	-0.0644717	-0.00788392	0.0432152	0.0888746	0.129166	0.16418	0.19403	0.218844	0.238769	0.253964	0.264605	0.270878	0.272978	0.271111	0.265491	0.256336	0.243872	0.228327	0.209931	0.188919	0.165523	0.139977	0.112513	0.0833631
Rps14	0.839372	0.727847	0.617323	0.508358	0.401504	0.297303	0.19629	0.0989891	0.00592004	-0.0824062	-0.165484	-0.242813	-0.313896	-0.378259	-0.4358	-0.486739	-0.531306	-0.569721	-0.602199	-0.628951	-0.650183	-0.666095	-0.676883	-0.68274	-0.683857	-0.680419	-0.67261	-0.660613	-0.644606	-0.624768	-0.601277	-0.574307	-0.544035	-0.510635	-0.474282	-0.43515	-0.393415	-0.349252	-0.302838	-0.25435	-0.203965	-0.151864	-0.0982277	-0.043237	0.0129238	0.0700699	0.128014	0.186569	0.245543
Atp5j2	1.6985	1.58976	1.48203	1.37578	1.27146	1.16952	1.07039	0.974503	0.882273	0.794116	0.710438	0.631638	0.558114	0.490242	0.428088	0.371454	0.320134	0.273931	0.232652	0.196109	0.164121	0.136509	0.113099	0.0937202	0.0782065	0.0663936	0.0581203	0.0532277	0.0515592	0.0529598	0.0572764	0.0643568	0.0740503	0.0862068	0.100677	0.117311	0.135961	0.156479	0.178714	0.202519	0.227743	0.254237	0.28185	0.310431	0.339827	0.369886	0.400454	0.431375	0.462494
Baiap2	-0.957728	-0.918452	-0.87714	-0.833924	-0.788981	-0.742537	-0.694876	-0.646338	-0.597326	-0.548301	-0.499788	-0.452367	-0.406672	-0.363368	-0.322909	-0.285516	-0.251367	-0.220604	-0.193333	-0.169624	-0.149508	-0.132986	-0.120023	-0.110557	-0.104496	-0.101725	-0.102104	-0.105476	-0.111669	-0.120495	-0.131757	-0.145253	-0.160771	-0.178101	-0.197032	-0.217354	-0.23886	-0.261351	-0.284633	-0.308518	-0.332831	-0.357401	-0.382071	-0.406692	-0.431125	-0.455242	-0.478923	-0.502059	-0.52455
Smdt1	1.42084	1.35972	1.29916	1.23948	1.18099	1.12398	1.06874	1.01557	0.964745	0.916553	0.87127	0.829173	0.790533	0.755613	0.724449	0.696883	0.672755	0.651909	0.634189	0.619446	0.607531	0.5983	0.591609	0.587317	0.585283	0.58537	0.587439	0.591355	0.596981	0.604183	0.612825	0.622772	0.633889	0.646042	0.659095	0.672912	0.687358	0.702295	0.717587	0.733095	0.748682	0.764207	0.779533	0.794517	0.809019	0.822897	0.83601	0.848214	0.859367
Gtf2f2	-0.133112	-0.123632	-0.114311	-0.105352	-0.0969565	-0.0893307	-0.082682	-0.0772191	-0.0731509	-0.0706853	-0.0700284	-0.0713826	-0.0749454	-0.0808993	-0.0892605	-0.0998985	-0.112673	-0.12744	-0.144054	-0.162367	-0.182232	-0.2035	-0.226025	-0.249663	-0.274272	-0.299714	-0.325853	-0.352559	-0.379705	-0.407169	-0.434836	-0.462592	-0.490332	-0.517954	-0.545362	-0.572465	-0.599176	-0.625415	-0.651105	-0.676173	-0.700552	-0.724177	-0.746988	-0.768928	-0.789942	-0.809978	-0.828987	-0.846922	-0.863735
Tceal8	1.45159	1.48995	1.52816	1.5659	1.60281	1.63854	1.67275	1.70508	1.73516	1.76262	1.7871	1.80823	1.82565	1.83899	1.84813	1.85316	1.85418	1.85129	1.8446	1.83422	1.82028	1.80288	1.78217	1.75826	1.7313	1.70141	1.66872	1.63338	1.59553	1.55529	1.51282	1.46825	1.42171	1.37335	1.32331	1.27171	1.2187	1.1644	1.10895	1.05248	0.995109	0.936968	0.878176	0.818851	0.75911	0.699065	0.638826	0.5785	0.518189
Hmgn2	3	2.98329	2.77093	2.5633	2.36095	2.16439	1.97407	1.79043	1.61386	1.4447	1.2833	1.12994	0.984913	0.84845	0.720451	0.600525	0.488298	0.383413	0.285536	0.194351	0.10956	0.0308808	-0.041951	-0.109186	-0.171059	-0.227795	-0.279602	-0.32668	-0.369217	-0.40739	-0.441367	-0.471309	-0.497366	-0.519683	-0.538397	-0.553638	-0.565531	-0.574195	-0.579746	-0.582292	-0.581942	-0.578797	-0.572957	-0.564519	-0.553578	-0.540226	-0.524553	-0.50665	-0.486605
Bcl10	1.67848	1.70589	1.73315	1.75994	1.78596	1.8109	1.83444	1.85626	1.87603	1.89343	1.90812	1.91979	1.9281	1.93275	1.93362	1.93078	1.92433	1.91436	1.90097	1.88425	1.86433	1.84131	1.81531	1.78646	1.75487	1.72067	1.684	1.64497	1.60373	1.56039	1.5151	1.46798	1.41917	1.36878	1.31696	1.26382	1.20949	1.15409	1.09773	1.04055	0.98264	0.924123	0.865102	0.805681	0.745962	0.68604	0.626009	0.565957	0.505971
Spata24	-0.504112	-0.460357	-0.414954	-0.368192	-0.320414	-0.272022	-0.223479	-0.175309	-0.128095	-0.0824723	-0.0391266	0.0012182	0.03781	0.0698999	0.0970701	0.119237	0.136385	0.148552	0.155829	0.158351	0.156297	0.149881	0.139349	0.124973	0.107044	0.0858709	0.0617709	0.0350674	0.00608528	-0.0248536	-0.0574336	-0.0913483	-0.126304	-0.16202	-0.198233	-0.234697	-0.271183	-0.307483	-0.343407	-0.378785	-0.413464	-0.44731	-0.480207	-0.512055	-0.542769	-0.572278	-0.600524	-0.62746	-0.65305
Parn	-1.26258	-1.2228	-1.18026	-1.13497	-1.087	-1.03649	-0.983636	-0.928699	-0.872028	-0.814053	-0.755295	-0.696362	-0.637954	-0.580838	-0.525597	-0.472594	-0.422157	-0.374582	-0.330132	-0.289032	-0.251468	-0.217588	-0.187499	-0.161268	-0.138924	-0.12046	-0.105833	-0.0949688	-0.0877622	-0.0840825	-0.0837755	-0.0866666	-0.0925645	-0.101264	-0.11255	-0.126198	-0.141982	-0.159671	-0.179036	-0.199848	-0.221886	-0.244931	-0.268774	-0.293213	-0.318055	-0.343118	-0.368228	-0.393224	-0.417954
Rps16	2.22118	2.02336	1.82789	1.63562	1.44733	1.26383	1.08585	0.914128	0.749373	0.592264	0.443467	0.303625	0.17337	0.053292	-0.0565465	-0.15654	-0.24708	-0.328544	-0.401292	-0.46567	-0.522009	-0.570629	-0.611837	-0.645928	-0.673189	-0.693895	-0.708316	-0.716711	-0.719334	-0.716434	-0.708253	-0.695031	-0.677	-0.654394	-0.627443	-0.596372	-0.561411	-0.522783	-0.480716	-0.435436	-0.38717	-0.336146	-0.282594	-0.226748	-0.16884	-0.109108	-0.0477908	0.0148685	0.0786248
Erich3	-0.244064	-0.286489	-0.327133	-0.365914	-0.40277	-0.437657	-0.470549	-0.501428	-0.530292	-0.557142	-0.581988	-0.604844	-0.625723	-0.644644	-0.661695	-0.677016	-0.690732	-0.702958	-0.713793	-0.723327	-0.731641	-0.738807	-0.744887	-0.749939	-0.754014	-0.757156	-0.759405	-0.760796	-0.761361	-0.761127	-0.760119	-0.758357	-0.755861	-0.752645	-0.748725	-0.744113	-0.738818	-0.73285	-0.726216	-0.718923	-0.710976	-0.702382	-0.693143	-0.683266	-0.672752	-0.661607	-0.649835	-0.63744	-0.624428
Rspo3	2.38589	2.13372	1.89593	1.67287	1.46467	1.27129	1.09256	0.928209	0.777867	0.641124	0.517537	0.406659	0.308053	0.221287	0.145524	0.0796453	0.0226744	-0.0262347	-0.0678139	-0.102698	-0.131437	-0.154511	-0.172336	-0.185277	-0.193653	-0.197743	-0.197797	-0.194034	-0.186651	-0.175828	-0.161728	-0.144505	-0.124304	-0.101265	-0.0755254	-0.0472247	-0.0165047	0.0164871	0.0515951	0.0886537	0.127485	0.167897	0.209682	0.252615	0.296451	0.340929	0.385762	0.430647	0.475257
1110001J03Rik	1.6392	1.57845	1.51847	1.45953	1.40187	1.34573	1.29132	1.23888	1.18862	1.14074	1.09545	1.05294	1.0134	0.977017	0.943785	0.913537	0.886107	0.861338	0.839074	0.819168	0.801476	0.785857	0.772176	0.760298	0.750094	0.741434	0.734193	0.728246	0.72347	0.719742	0.716943	0.714951	0.713647	0.712911	0.712625	0.712669	0.712924	0.713272	0.713593	0.713769	0.713681	0.71321	0.712236	0.710643	0.70831	0.705121	0.700957	0.695704	0.689245
Plec	-0.829264	-0.756048	-0.680057	-0.601623	-0.521145	-0.439094	-0.356013	-0.272523	-0.189315	-0.107157	-0.026883	0.0506104	0.124373	0.193431	0.257171	0.315347	0.367776	0.414322	0.454898	0.489463	0.518021	0.540618	0.55734	0.568309	0.573681	0.573641	0.568403	0.558203	0.543298	0.523961	0.500479	0.47315	0.442279	0.408175	0.37115	0.331516	0.28958	0.245645	0.200008	0.152958	0.104771	0.0557165	0.00604812	-0.0439914	-0.0941733	-0.144282	-0.194118	-0.243493	-0.292234
Lbh	2.82597	2.60839	2.39978	2.20067	2.01145	1.83245	1.66386	1.50581	1.35838	1.22158	1.09539	0.979752	0.874614	0.779885	0.695054	0.619289	0.551836	0.492018	0.439229	0.392926	0.352617	0.317859	0.28825	0.263422	0.24304	0.226795	0.214401	0.205593	0.200121	0.197749	0.198252	0.201417	0.207033	0.214898	0.22481	0.236572	0.249985	0.264849	0.280963	0.298123	0.316119	0.33474	0.353766	0.372974	0.392134	0.411011	0.429364	0.446947	0.463509
Rgs6	-0.873581	-0.863779	-0.853797	-0.843679	-0.833472	-0.823229	-0.813007	-0.802865	-0.792869	-0.783089	-0.773595	-0.764466	-0.75578	-0.747618	-0.740018	-0.732981	-0.726505	-0.720583	-0.715206	-0.710363	-0.706038	-0.702217	-0.69888	-0.696008	-0.693578	-0.691568	-0.689953	-0.688707	-0.687804	-0.687216	-0.686915	-0.686873	-0.687061	-0.687449	-0.688009	-0.688711	-0.689526	-0.690425	-0.691378	-0.692357	-0.693333	-0.694277	-0.695162	-0.695958	-0.696637	-0.697173	-0.697535	-0.697698	-0.697631
Ppp1r32	0.287698	0.198795	0.11454	0.0349031	-0.0401784	-0.110791	-0.177042	-0.239056	-0.296968	-0.350923	-0.401072	-0.447567	-0.49056	-0.530207	-0.56672	-0.600351	-0.631331	-0.659867	-0.686148	-0.710343	-0.732608	-0.753081	-0.771887	-0.789143	-0.804949	-0.8194	-0.83258	-0.844565	-0.855422	-0.865213	-0.873993	-0.881812	-0.888713	-0.894735	-0.899911	-0.904272	-0.907843	-0.910647	-0.9127	-0.914018	-0.914612	-0.91449	-0.913658	-0.912117	-0.909866	-0.906901	-0.903216	-0.898801	-0.893643
Park7	2.60832	2.47243	2.33828	2.20636	2.07716	1.95115	1.82878	1.71048	1.59666	1.48773	1.38407	1.28605	1.19405	1.10841	1.02911	0.955896	0.888466	0.826553	0.769898	0.718248	0.671364	0.629012	0.590968	0.557013	0.526936	0.500532	0.477601	0.457947	0.44138	0.427713	0.41676	0.408341	0.402277	0.398391	0.396507	0.396453	0.398053	0.401138	0.405533	0.411069	0.417574	0.424875	0.4328	0.441179	0.449837	0.458602	0.467299	0.475755	0.483794
Rlf	-1.30355	-1.18577	-1.06698	-0.947782	-0.828824	-0.710776	-0.594343	-0.480261	-0.369294	-0.262234	-0.159899	-0.0631257	0.0272309	0.110328	0.185789	0.253671	0.314068	0.3671	0.412906	0.451646	0.483498	0.508658	0.527336	0.539757	0.546159	0.546792	0.541913	0.53179	0.516697	0.496915	0.472726	0.444421	0.412288	0.37662	0.337707	0.295842	0.251313	0.204409	0.155414	0.104608	0.0522708	-0.0013263	-0.0559147	-0.111231	-0.167018	-0.223022	-0.278997	-0.334702	-0.3899
Faah	-0.861399	-0.843719	-0.82373	-0.80126	-0.776161	-0.74833	-0.717718	-0.684355	-0.648361	-0.609975	-0.569564	-0.527641	-0.484875	-0.442076	-0.399962	-0.359083	-0.319966	-0.283108	-0.248964	-0.217936	-0.190363	-0.166518	-0.146601	-0.130741	-0.118991	-0.111339	-0.107705	-0.107952	-0.11189	-0.119288	-0.129876	-0.143359	-0.159424	-0.177745	-0.197994	-0.219844	-0.242978	-0.267091	-0.291897	-0.317128	-0.342538	-0.367905	-0.393033	-0.417747	-0.441897	-0.465357	-0.488018	-0.509796	-0.530622
Prelp	-0.0322321	-0.0180436	-0.00399877	0.00969426	0.0228241	0.0351764	0.0465341	0.0566784	0.0653889	0.0724449	0.0776262	0.0807143	0.0814932	0.07976	0.0754754	0.0687469	0.0596917	0.0484304	0.0350871	0.0197881	0.00266149	-0.0161635	-0.0365572	-0.05839	-0.0815327	-0.105857	-0.131237	-0.157548	-0.184667	-0.212475	-0.240854	-0.269691	-0.298875	-0.328299	-0.357859	-0.387456	-0.416994	-0.446379	-0.475525	-0.504345	-0.532758	-0.560687	-0.588058	-0.6148	-0.640844	-0.666126	-0.690584	-0.714158	-0.736791
Pmm1	3	3	2.92858	2.81113	2.69576	2.5826	2.47181	2.3635	2.25779	2.1548	2.05463	1.95737	1.86312	1.77195	1.68384	1.5987	1.5164	1.43687	1.35999	1.28567	1.21383	1.14438	1.07724	1.01232	0.949545	0.888845	0.830145	0.773374	0.718466	0.665356	0.61398	0.564277	0.51619	0.46966	0.424634	0.381057	0.338879	0.29805	0.258521	0.220245	0.183178	0.147276	0.112495	0.0787944	0.0461343	0.0144754	-0.0162202	-0.0459894	-0.0748681
Vcan	-0.189723	-0.216325	-0.242412	-0.267714	-0.291968	-0.314919	-0.336322	-0.355935	-0.373523	-0.388851	-0.401687	-0.411799	-0.418948	-0.422903	-0.423619	-0.42122	-0.415825	-0.407543	-0.396475	-0.382719	-0.366363	-0.347493	-0.326192	-0.30254	-0.276615	-0.248496	-0.21826	-0.185986	-0.151755	-0.11565	-0.0777593	-0.0381719	0.00301655	0.0457059	0.0897899	0.135156	0.181685	0.229251	0.277719	0.326946	0.376783	0.42707	0.477638	0.528311	0.578904	0.629221	0.67906	0.728209	0.776449
Eef1d	3	3	2.99944	2.76915	2.5474	2.33483	2.13201	1.93942	1.75747	1.58648	1.42674	1.27845	1.14181	1.01695	0.903465	0.800579	0.707546	0.623684	0.548368	0.481025	0.421125	0.368182	0.321749	0.28141	0.246783	0.21751	0.193259	0.173718	0.158596	0.147615	0.140514	0.137041	0.136956	0.140026	0.146023	0.154727	0.165918	0.179379	0.194896	0.212251	0.231229	0.251609	0.273169	0.295684	0.318924	0.342656	0.366641	0.390636	0.414393
Pcdh9	3	3	3	3	3	2.78211	2.47206	2.18167	1.91079	1.65914	1.42641	1.21223	1.01617	0.837786	0.676064	0.529579	0.397042	0.277295	0.169303	0.0721353	-0.0150423	-0.0929796	-0.162351	-0.223762	-0.277761	-0.324842	-0.365449	-0.399989	-0.428827	-0.452297	-0.470705	-0.48433	-0.493428	-0.498237	-0.498978	-0.495856	-0.489065	-0.47879	-0.465206	-0.448483	-0.428785	-0.406274	-0.381111	-0.353454	-0.323466	-0.291308	-0.257148	-0.221157	-0.183511
Nim1k	2.06254	1.9066	1.7547	1.60744	1.46536	1.32894	1.19862	1.07478	0.957768	0.847903	0.745468	0.650724	0.56392	0.485269	0.414595	0.351401	0.295217	0.245615	0.202199	0.164603	0.13249	0.105549	0.0834868	0.0660336	0.0529349	0.0439515	0.0388573	0.0374372	0.0394857	0.0448051	0.0532041	0.0644963	0.0784991	0.0950325	0.113918	0.134977	0.158031	0.182899	0.2094	0.237348	0.266554	0.296825	0.327963	0.359767	0.392029	0.424535	0.457067	0.489399	0.521304
Iqca	0.496057	0.296589	0.115421	-0.0482968	-0.195557	-0.327442	-0.445075	-0.549583	-0.642066	-0.723573	-0.795088	-0.857516	-0.911676	-0.958308	-0.998268	-1.03245	-1.06161	-1.08635	-1.10721	-1.12461	-1.1389	-1.15037	-1.15929	-1.16583	-1.17017	-1.17244	-1.17274	-1.17114	-1.16771	-1.16249	-1.15549	-1.14673	-1.1362	-1.12389	-1.10975	-1.09377	-1.07589	-1.05605	-1.03421	-1.01029	-0.984233	-0.955961	-0.925403	-0.89249	-0.857151	-0.819324	-0.778948	-0.735977	-0.690371
Rpl9	2.06792	1.92142	1.77634	1.63334	1.49306	1.35612	1.22315	1.09475	0.971523	0.854037	0.742871	0.638588	0.541743	0.452866	0.372044	0.298979	0.233371	0.174928	0.123365	0.078409	0.03979	0.00724701	-0.0194752	-0.0406264	-0.0564512	-0.06719	-0.0730787	-0.0743503	-0.0712343	-0.0639581	-0.0527465	-0.0378231	-0.0194098	0.00227204	0.027002	0.0545597	0.0847248	0.117277	0.151994	0.188655	0.227036	0.266913	0.308061	0.350253	0.39326	0.436852	0.480798	0.524863	0.568813
Apbb2	-0.659976	-0.642149	-0.624109	-0.605938	-0.587723	-0.569556	-0.551536	-0.533766	-0.516354	-0.499413	-0.483061	-0.467419	-0.452613	-0.438767	-0.425939	-0.414129	-0.403327	-0.393522	-0.384699	-0.37684	-0.369924	-0.363928	-0.358824	-0.354585	-0.351179	-0.348574	-0.346735	-0.345626	-0.345211	-0.345451	-0.346306	-0.347737	-0.349703	-0.352163	-0.355077	-0.358401	-0.362096	-0.36612	-0.370432	-0.37499	-0.379755	-0.384686	-0.389743	-0.394889	-0.400083	-0.405288	-0.410467	-0.415583	-0.420599
Asb4	3	2.87806	2.4459	2.04715	1.68095	1.34612	1.04126	0.764831	0.515207	0.290727	0.0897475	-0.0893221	-0.247989	-0.387682	-0.510224	-0.617644	-0.711693	-0.793867	-0.86545	-0.927539	-0.981078	-1.02687	-1.06562	-1.09791	-1.12426	-1.1451	-1.1608	-1.17168	-1.178	-1.18	-1.17787	-1.17176	-1.16181	-1.14812	-1.13078	-1.10986	-1.08543	-1.05751	-1.02616	-0.991391	-0.953232	-0.911704	-0.866828	-0.818628	-0.767133	-0.712379	-0.654411	-0.593287	-0.52908
Mpc2	1.24924	1.25342	1.25756	1.26163	1.26558	1.26938	1.273	1.27638	1.2795	1.28231	1.28478	1.28686	1.28852	1.28973	1.29043	1.29061	1.29024	1.28927	1.28769	1.28546	1.28256	1.27894	1.27459	1.26947	1.26356	1.25683	1.24924	1.24077	1.2314	1.2211	1.20984	1.19759	1.18433	1.17004	1.1547	1.13827	1.12075	1.1021	1.08231	1.06137	1.03924	1.01592	0.99138	0.965619	0.938618	0.910365	0.88085	0.850061	0.817993
Cfap52	-0.383986	-0.459015	-0.531502	-0.601185	-0.667834	-0.731258	-0.791292	-0.847799	-0.900661	-0.949779	-0.995067	-1.03645	-1.07385	-1.1072	-1.13663	-1.16237	-1.18467	-1.20372	-1.2197	-1.23279	-1.24312	-1.25082	-1.25601	-1.25879	-1.25926	-1.25748	-1.25354	-1.2475	-1.2394	-1.22931	-1.21727	-1.20331	-1.18748	-1.1698	-1.1503	-1.12901	-1.10597	-1.08119	-1.05469	-1.02652	-0.99668	-0.965213	-0.932146	-0.897512	-0.861347	-0.823692	-0.784589	-0.74409	-0.702249
Spint2	0.00506174	-0.132494	-0.259487	-0.376161	-0.482868	-0.580038	-0.668156	-0.747739	-0.819319	-0.883424	-0.940571	-0.991248	-1.03591	-1.07499	-1.10903	-1.13861	-1.16425	-1.18639	-1.2054	-1.22157	-1.23518	-1.24645	-1.25557	-1.26269	-1.26795	-1.27144	-1.27327	-1.2735	-1.27218	-1.26935	-1.26504	-1.25926	-1.25203	-1.24332	-1.23313	-1.22143	-1.2082	-1.1934	-1.17697	-1.15887	-1.13905	-1.11744	-1.09397	-1.06858	-1.04119	-1.01172	-0.980094	-0.946239	-0.910073
Tmem176b	1.52766	1.56157	1.59528	1.62842	1.66059	1.6914	1.72044	1.7473	1.77158	1.79284	1.81068	1.82468	1.83443	1.83952	1.83985	1.83555	1.82677	1.81367	1.79641	1.77517	1.75013	1.72147	1.68938	1.65405	1.61567	1.57444	1.53055	1.4842	1.43557	1.38487	1.33227	1.27798	1.22217	1.16502	1.10671	1.04742	0.987314	0.926553	0.865296	0.803697	0.741905	0.68006	0.6183	0.556755	0.495551	0.434807	0.374636	0.315147	0.256443
H2-Ke6	3	3	3	3	3	3	3	2.93055	2.74068	2.55882	2.38513	2.21974	2.06277	1.91428	1.77406	1.64166	1.51667	1.39868	1.28732	1.18223	1.08308	0.989563	0.901383	0.818263	0.739943	0.666177	0.596734	0.531395	0.469953	0.412214	0.357992	0.307112	0.259407	0.214721	0.172903	0.13381	0.0973053	0.0632589	0.0315462	0.0020476	-0.0253515	-0.0507614	-0.0742885	-0.0960354	-0.116101	-0.134583	-0.151573	-0.167164	-0.181443
Naaa	0.871402	0.706847	0.550464	0.402397	0.262707	0.13138	0.00834122	-0.106535	-0.213416	-0.312498	-0.404001	-0.488157	-0.565206	-0.635393	-0.69915	-0.757032	-0.809541	-0.857124	-0.900183	-0.939075	-0.97412	-1.0056	-1.03378	-1.05888	-1.08111	-1.10065	-1.11766	-1.13228	-1.14466	-1.15489	-1.16309	-1.16934	-1.17372	-1.17631	-1.17716	-1.17634	-1.17388	-1.16983	-1.16422	-1.15708	-1.14844	-1.13832	-1.12673	-1.1137	-1.09922	-1.08331	-1.06598	-1.04722	-1.02705
Dock8	-1.1971	-1.20848	-1.21947	-1.22999	-1.23996	-1.24934	-1.25807	-1.26609	-1.27337	-1.27985	-1.2855	-1.29028	-1.29414	-1.29704	-1.29898	-1.29999	-1.30012	-1.29939	-1.29782	-1.29543	-1.29221	-1.28817	-1.28332	-1.27765	-1.27113	-1.26377	-1.25554	-1.24642	-1.23638	-1.2254	-1.21344	-1.20047	-1.18645	-1.17133	-1.15509	-1.13767	-1.11902	-1.09909	-1.07785	-1.05522	-1.03116	-1.00562	-0.978541	-0.949874	-0.919568	-0.887574	-0.853846	-0.818341	-0.781021
Copz2	2.85826	2.54974	2.26257	1.99682	1.75226	1.52841	1.32461	1.14007	0.97393	0.825275	0.693203	0.576843	0.475383	0.388067	0.313683	0.250732	0.197938	0.154226	0.118687	0.0905559	0.0691824	0.0540171	0.0445927	0.0405109	0.041431	0.0470593	0.0571405	0.0714498	0.0897859	0.111965	0.137812	0.167162	0.199845	0.235691	0.274517	0.316129	0.360312	0.40683	0.455421	0.505793	0.55762	0.610542	0.664159	0.718035	0.771693	0.824616	0.87625	0.926005	0.973259
Ccdc151	-0.219384	-0.260951	-0.301002	-0.33949	-0.376378	-0.411641	-0.445263	-0.477235	-0.507556	-0.536233	-0.563275	-0.588694	-0.612508	-0.634736	-0.65544	-0.67471	-0.692631	-0.709281	-0.724731	-0.739048	-0.752291	-0.764515	-0.775771	-0.786105	-0.795558	-0.804168	-0.81197	-0.818996	-0.825274	-0.830828	-0.835682	-0.839856	-0.843366	-0.846228	-0.848455	-0.850058	-0.851045	-0.851422	-0.851196	-0.850367	-0.848937	-0.846906	-0.844269	-0.841023	-0.83716	-0.832672	-0.82755	-0.821779	-0.815347
Tgfbr2	-0.871553	-0.860273	-0.847716	-0.833801	-0.81846	-0.801646	-0.783334	-0.763533	-0.74229	-0.7197	-0.695912	-0.671136	-0.645647	-0.619784	-0.593843	-0.568048	-0.542624	-0.51779	-0.49376	-0.470735	-0.448905	-0.428437	-0.409482	-0.392167	-0.376594	-0.362841	-0.350963	-0.340988	-0.332921	-0.326744	-0.322419	-0.319889	-0.319079	-0.319901	-0.322252	-0.326023	-0.331095	-0.337344	-0.344643	-0.352864	-0.361879	-0.371562	-0.381791	-0.392447	-0.403419	-0.414598	-0.425885	-0.437186	-0.448413
Tmem232	0.473867	0.0663321	-0.18585	-0.341344	-0.437148	-0.496273	-0.532901	-0.555724	-0.570052	-0.57913	-0.584942	-0.588707	-0.591177	-0.592819	-0.593928	-0.594694	-0.595232	-0.595616	-0.595895	-0.5961	-0.596252	-0.596366	-0.596451	-0.596514	-0.59656	-0.596593	-0.596614	-0.596625	-0.596627	-0.596621	-0.596606	-0.596581	-0.596548	-0.596503	-0.596446	-0.596374	-0.596284	-0.596173	-0.596036	-0.595867	-0.595658	-0.5954	-0.59508	-0.594683	-0.594189	-0.593573	-0.592805	-0.591844	-0.59064
Klhdc7a	-0.84707	-0.846645	-0.846182	-0.845677	-0.845128	-0.844529	-0.843877	-0.843165	-0.842389	-0.841541	-0.840616	-0.839604	-0.838498	-0.837289	-0.835965	-0.834517	-0.832933	-0.831201	-0.829307	-0.827238	-0.824978	-0.822509	-0.819814	-0.816874	-0.813667	-0.810172	-0.806365	-0.80222	-0.797711	-0.792808	-0.787482	-0.781701	-0.77543	-0.768635	-0.761278	-0.75332	-0.744722	-0.735441	-0.725434	-0.714657	-0.703065	-0.690612	-0.677251	-0.662937	-0.647621	-0.63126	-0.613808	-0.595222	-0.575461
Wdr78	0.426902	0.367902	0.310202	0.253848	0.198882	0.14534	0.0932518	0.0426446	-0.00646046	-0.0540457	-0.100098	-0.144606	-0.187562	-0.228965	-0.268831	-0.307197	-0.344098	-0.379568	-0.413641	-0.44635	-0.477726	-0.5078	-0.536601	-0.564159	-0.590499	-0.615648	-0.639632	-0.662474	-0.684196	-0.70482	-0.724366	-0.742854	-0.7603	-0.776721	-0.792131	-0.806546	-0.819976	-0.832432	-0.843925	-0.854462	-0.86405	-0.872693	-0.880395	-0.887159	-0.892983	-0.897868	-0.901808	-0.9048	-0.906836
Crb2	-0.0866036	-0.105289	-0.123744	-0.142024	-0.160177	-0.178253	-0.196295	-0.214345	-0.232441	-0.250618	-0.268909	-0.287341	-0.305941	-0.324729	-0.343677	-0.362719	-0.381789	-0.400828	-0.41978	-0.438592	-0.457215	-0.475605	-0.49372	-0.511523	-0.528981	-0.546062	-0.56274	-0.578989	-0.594788	-0.610118	-0.624963	-0.639308	-0.653141	-0.666451	-0.679229	-0.691469	-0.703164	-0.714308	-0.724898	-0.734929	-0.7444	-0.753306	-0.761645	-0.769415	-0.776612	-0.783233	-0.789275	-0.794732	-0.799599
Kremen1	1.01812	0.983167	0.948431	0.913824	0.879258	0.844649	0.809914	0.774976	0.739761	0.704196	0.668214	0.63175	0.594744	0.557142	0.518969	0.48031	0.441254	0.401886	0.362286	0.322534	0.282704	0.242871	0.203102	0.163465	0.124023	0.0848355	0.0459607	0.00745243	-0.0306378	-0.0682616	-0.105373	-0.141929	-0.17789	-0.213216	-0.247874	-0.281828	-0.315049	-0.347507	-0.379175	-0.410027	-0.44004	-0.469192	-0.497461	-0.524829	-0.551276	-0.576786	-0.601343	-0.62493	-0.647532
Wdr63	-0.58183	-0.537123	-0.491083	-0.443991	-0.396171	-0.34799	-0.29986	-0.252238	-0.205628	-0.160569	-0.117639	-0.0774478	-0.0406251	-0.00780045	0.0206831	0.0447667	0.0644407	0.0797336	0.0907102	0.0974686	0.100137	0.0988709	0.0938494	0.0852721	0.0733552	0.058329	0.0404335	0.0199165	-0.00297044	-0.0279739	-0.0548416	-0.0833246	-0.113179	-0.144168	-0.176064	-0.208649	-0.241714	-0.275064	-0.308515	-0.341896	-0.375048	-0.407824	-0.44009	-0.471725	-0.502618	-0.532669	-0.56179	-0.5899	-0.616929
Cfap157	1.29033	0.933285	0.630283	0.374195	0.15849	-0.022705	-0.174586	-0.301692	-0.407939	-0.496681	-0.57076	-0.632575	-0.684133	-0.727117	-0.763023	-0.793148	-0.818524	-0.839979	-0.858175	-0.873647	-0.886829	-0.898074	-0.907669	-0.915849	-0.922808	-0.928704	-0.933667	-0.937807	-0.94121	-0.94395	-0.946085	-0.947663	-0.948721	-0.94929	-0.94939	-0.949038	-0.948243	-0.947009	-0.945335	-0.943216	-0.94064	-0.937595	-0.93406	-0.930013	-0.925426	-0.920267	-0.914501	-0.908085	-0.900974
Fgf7	-0.459196	-0.457021	-0.454654	-0.452105	-0.449391	-0.44654	-0.443589	-0.440589	-0.437601	-0.4347	-0.431971	-0.429506	-0.427405	-0.425764	-0.424638	-0.424041	-0.423967	-0.424396	-0.425297	-0.426626	-0.428332	-0.430357	-0.432643	-0.43513	-0.437758	-0.440474	-0.443228	-0.445974	-0.448674	-0.451296	-0.453815	-0.456212	-0.458471	-0.460585	-0.462548	-0.46436	-0.466021	-0.467538	-0.468915	-0.47016	-0.471282	-0.472289	-0.47319	-0.473994	-0.474709	-0.475344	-0.475907	-0.476404	-0.476843
Psmg4	3	3	3	3	2.91649	2.66603	2.42848	2.20414	1.99323	1.79587	1.61214	1.44204	1.28556	1.1426	1.01258	0.89451	0.787466	0.69062	0.603218	0.524575	0.454066	0.391123	0.335228	0.285908	0.24273	0.205296	0.173239	0.146223	0.123934	0.106082	0.092393	0.0826128	0.0764996	0.0738238	0.0743659	0.0779147	0.0842653	0.0932178	0.104576	0.118145	0.133732	0.151145	0.170187	0.190664	0.212375	0.235119	0.258688	0.282871	0.307452
Fam167a	-1.48926	-1.48744	-1.48556	-1.48355	-1.48136	-1.47892	-1.47617	-1.47305	-1.4695	-1.46545	-1.46083	-1.45558	-1.44964	-1.44293	-1.43543	-1.42714	-1.41808	-1.40824	-1.39764	-1.38628	-1.37418	-1.36132	-1.34773	-1.3334	-1.31834	-1.30255	-1.28603	-1.2688	-1.25086	-1.2322	-1.21283	-1.19276	-1.172	-1.15054	-1.12839	-1.10556	-1.08205	-1.05786	-1.03301	-1.00751	-0.981352	-0.954554	-0.927123	-0.89907	-0.870404	-0.841139	-0.811286	-0.780859	-0.749874
Mtch1	0.364981	0.354534	0.34428	0.334396	0.325056	0.316437	0.308711	0.302052	0.296634	0.292629	0.290211	0.289555	0.290837	0.294225	0.299747	0.307302	0.316787	0.328098	0.341135	0.355796	0.37198	0.389587	0.408513	0.428659	0.449922	0.472198	0.495384	0.519373	0.544061	0.569338	0.595097	0.621224	0.64761	0.674139	0.700695	0.727163	0.753421	0.779351	0.80483	0.829735	0.85394	0.877319	0.899745	0.921089	0.941223	0.960016	0.977337	0.993056	1.00704
Dbn1	2.67691	2.32222	1.99059	1.68215	1.39671	1.13385	0.89294	0.673213	0.473808	0.293812	0.132293	-0.0116613	-0.138923	-0.250326	-0.34717	-0.431045	-0.503327	-0.565192	-0.617643	-0.661541	-0.697621	-0.726509	-0.748744	-0.764782	-0.775014	-0.779773	-0.779339	-0.773954	-0.76382	-0.749108	-0.729966	-0.706518	-0.678873	-0.647125	-0.61136	-0.57166	-0.5281	-0.480761	-0.429726	-0.375088	-0.316949	-0.255427	-0.190658	-0.122799	-0.0520312	0.0214354	0.0973617	0.175475	0.255467
Krt15	-0.649686	-0.672579	-0.688441	-0.699403	-0.706974	-0.712206	-0.71583	-0.718349	-0.720108	-0.721344	-0.722218	-0.72284	-0.723287	-0.723609	-0.723843	-0.724017	-0.724146	-0.724243	-0.724316	-0.724371	-0.724412	-0.724442	-0.724462	-0.724475	-0.72448	-0.724478	-0.724471	-0.724456	-0.724435	-0.724406	-0.724369	-0.724321	-0.724261	-0.724188	-0.724097	-0.723984	-0.723846	-0.723675	-0.723463	-0.723202	-0.722876	-0.722471	-0.721966	-0.721333	-0.72054	-0.719544	-0.718292	-0.716714	-0.714727
Gria2	-0.674524	-0.666727	-0.658832	-0.650758	-0.642419	-0.633732	-0.624612	-0.614974	-0.60473	-0.593792	-0.582071	-0.569477	-0.555917	-0.541302	-0.525602	-0.508845	-0.491061	-0.47228	-0.452531	-0.431845	-0.41025	-0.387778	-0.364459	-0.340324	-0.315406	-0.289737	-0.263349	-0.236277	-0.208555	-0.180219	-0.151305	-0.12185	-0.0918935	-0.0614744	-0.0306332	0.000588393	0.0321474	0.0639999	0.0961007	0.128403	0.16086	0.193421	0.226037	0.258657	0.291227	0.323694	0.356002	0.388095	0.419916
Psmb2	2.42054	2.23909	2.06199	1.88999	1.72376	1.5639	1.41097	1.26547	1.12784	0.998485	0.877784	0.766071	0.663665	0.570845	0.48742	0.412819	0.346499	0.287961	0.236744	0.192422	0.1546	0.122911	0.0970132	0.0765882	0.0613365	0.0509761	0.0452403	0.0438754	0.0466388	0.053297	0.063624	0.0773995	0.0944078	0.114436	0.137272	0.162706	0.190526	0.220518	0.252466	0.286152	0.32135	0.357833	0.395367	0.433711	0.47262	0.511841	0.551116	0.590178	0.628757
Chaf1a	-0.411875	-0.380076	-0.346916	-0.312604	-0.277399	-0.241608	-0.205597	-0.169784	-0.134642	-0.100696	-0.0685142	-0.0387053	-0.0119025	0.0112622	0.0304269	0.0455072	0.0564823	0.0633848	0.0662973	0.0653474	0.0607034	0.0525687	0.0411754	0.0267792	0.00965315	-0.00991799	-0.031643	-0.0552291	-0.0803866	-0.106833	-0.134295	-0.162513	-0.191244	-0.220261	-0.249355	-0.278336	-0.307035	-0.335299	-0.362997	-0.390016	-0.416257	-0.441641	-0.466101	-0.489588	-0.51206	-0.533491	-0.553862	-0.573163	-0.591391
Prdx5	2.98909	2.77424	2.56372	2.35836	2.15894	1.9662	1.78079	1.60332	1.43437	1.27445	1.12405	0.983615	0.853563	0.73427	0.625584	0.526922	0.437722	0.357461	0.285649	0.221829	0.16557	0.116471	0.074154	0.0382618	0.00845814	-0.0155755	-0.0341422	-0.0475306	-0.0560175	-0.0598687	-0.0593414	-0.0546846	-0.0461415	-0.0339501	-0.0183448	0.000442975	0.0221831	0.0466461	0.0736025	0.102822	0.134071	0.167116	0.201719	0.237638	0.274629	0.312441	0.350821	0.389511	0.428247
Ptges3	-0.693852	-0.696897	-0.699967	-0.703089	-0.706291	-0.709599	-0.71304	-0.71664	-0.720427	-0.724426	-0.728664	-0.733168	-0.737964	-0.743075	-0.748492	-0.754173	-0.760076	-0.766159	-0.77238	-0.778698	-0.785071	-0.791457	-0.797815	-0.804104	-0.810284	-0.816314	-0.822152	-0.82776	-0.833097	-0.838122	-0.842795	-0.847078	-0.850929	-0.854309	-0.857178	-0.859496	-0.861224	-0.862321	-0.862746	-0.86246	-0.861421	-0.859588	-0.856921	-0.853376	-0.848912	-0.843485	-0.837053	-0.82957	-0.820992
Lrat	3	3	3	3	3	2.96902	2.45335	2.01773	1.65099	1.34311	1.08528	0.869867	0.690326	0.541099	0.417	0.313406	0.226637	0.153765	0.0924484	0.0408095	-0.002667	-0.0392069	-0.0698064	-0.0952775	-0.116284	-0.133372	-0.146988	-0.157502	-0.165218	-0.17039	-0.173226	-0.173901	-0.172562	-0.169332	-0.164315	-0.157605	-0.149283	-0.139425	-0.128103	-0.115388	-0.101357	-0.0860889	-0.0696722	-0.0522058	-0.0338018	-0.0145876	0.00529208	0.0256732	0.0463713
Efcab1	0.854157	0.762574	0.673625	0.58745	0.504168	0.423878	0.346662	0.272584	0.201694	0.134028	0.0696121	0.00845966	-0.0494226	-0.10404	-0.155489	-0.203939	-0.249551	-0.292474	-0.332848	-0.370805	-0.406466	-0.439946	-0.471351	-0.500781	-0.528328	-0.554079	-0.578115	-0.600511	-0.621337	-0.640658	-0.658535	-0.675024	-0.690178	-0.704045	-0.716672	-0.728099	-0.738365	-0.747506	-0.755556	-0.762544	-0.768498	-0.773444	-0.777406	-0.780405	-0.782459	-0.783587	-0.783804	-0.783124	-0.781559
Ptprk	-2.2529	-2.22336	-2.19267	-2.16082	-2.1278	-2.09358	-2.05816	-2.02153	-1.9837	-1.94466	-1.90443	-1.86301	-1.82042	-1.77669	-1.73182	-1.68584	-1.63874	-1.59056	-1.5413	-1.49098	-1.43964	-1.3873	-1.334	-1.27977	-1.22466	-1.16871	-1.11197	-1.05451	-0.996368	-0.937624	-0.878342	-0.818595	-0.758461	-0.698023	-0.637369	-0.576588	-0.515777	-0.455035	-0.394466	-0.334178	-0.27428	-0.214887	-0.156117	-0.0980889	-0.0409259	0.0152475	0.0703049	0.124119	0.17656
Eea1	-0.504527	-0.440016	-0.372523	-0.302375	-0.229982	-0.15585	-0.0805794	-0.00487008	0.0704777	0.144567	0.216412	0.284946	0.349036	0.407529	0.459695	0.505249	0.544001	0.575837	0.60072	0.618684	0.62983	0.634324	0.632386	0.624288	0.610344	0.590906	0.566355	0.537096	0.503551	0.466152	0.425337	0.381543	0.3352	0.286731	0.236544	0.18503	0.132562	0.0794891	0.0261385	-0.0271876	-0.0802121	-0.132683	-0.184376	-0.235087	-0.284641	-0.332883	-0.379681	-0.424925	-0.468521
Hes5	-1.70272	-1.62134	-1.53371	-1.43976	-1.33951	-1.23307	-1.12067	-1.0027	-0.879647	-0.752197	-0.621179	-0.487597	-0.352625	-0.217577	-0.0835038	0.048869	0.178849	0.305772	0.429009	0.547969	0.66211	0.770936	0.874004	0.970923	1.06136	1.14503	1.22172	1.29125	1.3535	1.4084	1.45593	1.49613	1.52905	1.5548	1.57354	1.58543	1.5907	1.58957	1.58231	1.56919	1.55053	1.52664	1.49784	1.46447	1.42687	1.3854	1.3404	1.29222	1.24121
Gstm5	0.90689	0.915827	0.924761	0.933678	0.942564	0.951406	0.96019	0.968901	0.977527	0.986053	0.994465	1.00275	1.01089	1.01887	1.02667	1.03426	1.04159	1.04863	1.05535	1.0617	1.06766	1.07319	1.07825	1.0828	1.08682	1.09025	1.09308	1.09525	1.09675	1.09752	1.09754	1.09677	1.09517	1.09271	1.08936	1.08509	1.07985	1.07361	1.06635	1.05803	1.04862	1.03808	1.0264	1.01353	0.999446	0.984126	0.967541	0.949662	0.930465
Klhl13	-1.22387	-1.15425	-1.07863	-0.996934	-0.909195	-0.815581	-0.716413	-0.612185	-0.503586	-0.391514	-0.277087	-0.161641	-0.046732	0.0659128	0.17492	0.279365	0.378401	0.471261	0.557262	0.635816	0.706433	0.768725	0.822405	0.86729	0.90329	0.930413	0.948752	0.958484	0.959859	0.953195	0.938867	0.9173	0.888963	0.854356	0.814006	0.768457	0.718262	0.663979	0.606161	0.545354	0.482088	0.416874	0.350201	0.282534	0.214307	0.145924	0.077759	0.0101527	-0.0565867
Ctsh	-0.207701	-0.26047	-0.311569	-0.360886	-0.408326	-0.453809	-0.497268	-0.538652	-0.577918	-0.615032	-0.649968	-0.682709	-0.713237	-0.741546	-0.7677	-0.791821	-0.814023	-0.834411	-0.853078	-0.870112	-0.885592	-0.89959	-0.912171	-0.923396	-0.933318	-0.941985	-0.949442	-0.955728	-0.960877	-0.96492	-0.967885	-0.969795	-0.97067	-0.970527	-0.96938	-0.967241	-0.964116	-0.960013	-0.954933	-0.948878	-0.941846	-0.933831	-0.924828	-0.914828	-0.90382	-0.89179	-0.878724	-0.864604	-0.849411
Ranbp1	3	3	2.94058	2.67295	2.41248	2.15997	1.91617	1.68176	1.4574	1.24366	1.04109	0.850206	0.671486	0.505352	0.351667	0.209823	0.0792339	-0.0406495	-0.150344	-0.250333	-0.341072	-0.422988	-0.496484	-0.561938	-0.619706	-0.670125	-0.713514	-0.750173	-0.780388	-0.804431	-0.82256	-0.835023	-0.842058	-0.843893	-0.840747	-0.832835	-0.820364	-0.803537	-0.782551	-0.757602	-0.728882	-0.696582	-0.660893	-0.622004	-0.580104	-0.535386	-0.48804	-0.438263	-0.386249
Col5a3	-0.491931	-0.547908	-0.597577	-0.64148	-0.680154	-0.714117	-0.74386	-0.769841	-0.792477	-0.812151	-0.829204	-0.843938	-0.856621	-0.867488	-0.876779	-0.884727	-0.891525	-0.89733	-0.902273	-0.906461	-0.909983	-0.912912	-0.915308	-0.917221	-0.91869	-0.919749	-0.920421	-0.920726	-0.920679	-0.920288	-0.919559	-0.918492	-0.917085	-0.91533	-0.913219	-0.910737	-0.907868	-0.904591	-0.900881	-0.89671	-0.892048	-0.886857	-0.881098	-0.874724	-0.867687	-0.859932	-0.851398	-0.842019	-0.831723
Pdgfc	1.98528	1.95107	1.91695	1.88282	1.84861	1.81421	1.77956	1.74457	1.70916	1.67325	1.63677	1.59964	1.56179	1.52317	1.48377	1.44367	1.40294	1.36167	1.3199	1.27773	1.23521	1.19241	1.1494	1.10624	1.06298	1.01971	0.976457	0.933295	0.890275	0.84745	0.804871	0.76259	0.720653	0.679109	0.638001	0.597374	0.557271	0.517731	0.478794	0.440497	0.402879	0.365973	0.329814	0.294436	0.259869	0.226146	0.193295	0.161347	0.13033
Epb41l4b	0.0313392	-0.0503976	-0.130051	-0.20729	-0.281815	-0.35335	-0.421648	-0.486482	-0.547642	-0.604937	-0.658187	-0.70722	-0.751872	-0.79199	-0.827635	-0.859039	-0.886421	-0.909978	-0.929892	-0.946327	-0.959433	-0.969347	-0.976193	-0.980087	-0.981131	-0.979423	-0.97505	-0.968092	-0.958626	-0.94672	-0.932438	-0.915842	-0.896989	-0.875933	-0.852725	-0.827416	-0.800056	-0.770692	-0.739373	-0.706147	-0.671063	-0.634171	-0.595525	-0.555177	-0.513185	-0.469609	-0.424512	-0.37796	-0.330027
Tnr	-0.508237	-0.503734	-0.499276	-0.494939	-0.490797	-0.486931	-0.483418	-0.480339	-0.477775	-0.475806	-0.474512	-0.473974	-0.474267	-0.475463	-0.47757	-0.480537	-0.48431	-0.488832	-0.494047	-0.499895	-0.506319	-0.51326	-0.52066	-0.528462	-0.53661	-0.545049	-0.553726	-0.56259	-0.571592	-0.580684	-0.589821	-0.59896	-0.608061	-0.617084	-0.625994	-0.634756	-0.643337	-0.651708	-0.65984	-0.667706	-0.675281	-0.68254	-0.689463	-0.696026	-0.70221	-0.707994	-0.71336	-0.718288	-0.72276
Mrps14	2.59133	2.46982	2.35023	2.23299	2.11849	2.00712	1.89925	1.79522	1.69535	1.59995	1.50931	1.42373	1.34347	1.26879	1.19964	1.13575	1.07685	1.02267	0.972977	0.92753	0.886106	0.848491	0.814479	0.783872	0.75648	0.732119	0.710611	0.691783	0.675468	0.661502	0.649724	0.639977	0.632107	0.625961	0.621389	0.618242	0.616372	0.615633	0.615878	0.616961	0.618738	0.621063	0.62379	0.626775	0.629871	0.632932	0.635812	0.638365	0.640444
Ubxn11	0.172605	0.100074	0.0296315	-0.0385903	-0.104478	-0.167937	-0.228885	-0.287257	-0.342998	-0.396067	-0.446429	-0.494059	-0.538939	-0.581059	-0.620493	-0.657379	-0.691851	-0.72403	-0.754028	-0.781951	-0.807897	-0.831954	-0.854205	-0.874729	-0.893594	-0.910867	-0.926607	-0.94087	-0.953705	-0.965158	-0.975271	-0.984083	-0.991626	-0.997932	-1.00303	-1.00694	-1.00968	-1.01128	-1.01175	-1.0111	-1.00933	-1.00647	-1.00251	-0.997451	-0.991301	-0.984054	-0.975706	-0.966251	-0.955679
Stpg1	-0.868547	-0.856992	-0.844227	-0.830196	-0.814861	-0.798206	-0.780242	-0.761018	-0.740622	-0.719191	-0.696914	-0.67404	-0.650878	-0.627788	-0.605078	-0.582964	-0.561656	-0.541348	-0.522222	-0.504438	-0.488136	-0.47343	-0.460412	-0.449146	-0.439674	-0.432009	-0.426142	-0.422044	-0.419663	-0.418929	-0.419758	-0.422053	-0.425705	-0.430598	-0.43661	-0.443617	-0.451491	-0.460108	-0.469344	-0.479079	-0.489198	-0.499591	-0.510157	-0.520798	-0.531426	-0.541959	-0.552323	-0.562449	-0.572277
Apobec2	-0.869149	-0.841372	-0.807742	-0.767298	-0.719046	-0.662005	-0.595281	-0.518161	-0.430228	-0.331493	-0.22253	-0.104614	0.0201782	0.148937	0.278718	0.406915	0.530888	0.648046	0.755955	0.852428	0.935601	1.00399	1.05653	1.0926	1.11198	1.11491	1.10197	1.07408	1.03246	0.978526	0.913863	0.840155	0.759126	0.672491	0.581904	0.488926	0.39499	0.301381	0.20922	0.119458	0.032877	-0.0499079	-0.128436	-0.202388	-0.271574	-0.335912	-0.395414	-0.450168	-0.500324
Ankrd45	-1.19115	-1.13249	-1.06995	-1.00362	-0.933661	-0.860326	-0.783963	-0.705029	-0.624095	-0.541855	-0.459127	-0.376853	-0.296092	-0.217991	-0.143405	-0.0728483	-0.00677516	0.0544142	0.110377	0.160833	0.205561	0.244405	0.277269	0.304117	0.32497	0.339903	0.349042	0.352557	0.350661	0.343599	0.33165	0.315119	0.294327	0.269616	0.241334	0.209838	0.175486	0.138634	0.0996328	0.0588252	0.0165427	-0.0268962	-0.0711881	-0.116046	-0.161201	-0.206401	-0.251414	-0.296025	-0.340041
Casd1	-0.560307	-0.603073	-0.644711	-0.685085	-0.724074	-0.761568	-0.79747	-0.831693	-0.86416	-0.894802	-0.923555	-0.950361	-0.975167	-0.997925	-1.01867	-1.0375	-1.05451	-1.06977	-1.08338	-1.0954	-1.10589	-1.11491	-1.12251	-1.12875	-1.13365	-1.13725	-1.1396	-1.14072	-1.14063	-1.13936	-1.13693	-1.13334	-1.12862	-1.12277	-1.1158	-1.10771	-1.09851	-1.0882	-1.07677	-1.06423	-1.05056	-1.03575	-1.01981	-1.00271	-0.984444	-0.965	-0.94436	-0.922507	-0.899425
Gm3764	-0.837537	-0.774682	-0.710688	-0.645713	-0.57993	-0.513523	-0.446692	-0.379653	-0.312634	-0.245878	-0.179643	-0.114199	-0.0498291	0.0131769	0.0746356	0.134466	0.192593	0.248948	0.303465	0.356079	0.406735	0.455378	0.501957	0.546428	0.588749	0.628883	0.666796	0.702462	0.735853	0.766951	0.795739	0.822205	0.846339	0.868138	0.887601	0.90473	0.919533	0.932018	0.9422	0.950094	0.955722	0.959105	0.96027	0.959244	0.956061	0.950753	0.943356	0.93391	0.922455
Cox7c	0.383529	0.304117	0.225525	0.148144	0.0723531	-0.0014753	-0.0729772	-0.141796	-0.207582	-0.269993	-0.328691	-0.383342	-0.433619	-0.479207	-0.520043	-0.556279	-0.588072	-0.615571	-0.638921	-0.658259	-0.673722	-0.685438	-0.693535	-0.698135	-0.699357	-0.697318	-0.692131	-0.683908	-0.672758	-0.658789	-0.642107	-0.622816	-0.601022	-0.576827	-0.550334	-0.521646	-0.490866	-0.458095	-0.423438	-0.386998	-0.348879	-0.309187	-0.268027	-0.225508	-0.181738	-0.136826	-0.0908843	-0.0440253	0.00363646
S100a6	0.398165	0.370657	0.343456	0.31682	0.291008	0.266275	0.242878	0.22107	0.201103	0.183229	0.167701	0.154769	0.144687	0.137695	0.133838	0.132987	0.135007	0.139765	0.147128	0.156967	0.16915	0.18355	0.200037	0.218483	0.238758	0.260736	0.284286	0.30928	0.335589	0.363082	0.391629	0.421099	0.451358	0.482274	0.513713	0.54554	0.577619	0.609812	0.641982	0.67399	0.705696	0.736958	0.767636	0.797585	0.826662	0.854724	0.881625	0.907219	0.93136
Ephb1	0.301829	0.410944	0.522779	0.63665	0.751786	0.867328	0.982327	1.09575	1.20648	1.31333	1.41503	1.51028	1.59772	1.67601	1.74443	1.80286	1.85127	1.88972	1.91831	1.93724	1.94672	1.94706	1.93859	1.92168	1.89675	1.86424	1.82461	1.77837	1.726	1.66802	1.60496	1.53732	1.46563	1.39039	1.31211	1.23126	1.14833	1.06376	0.977997	0.891441	0.804485	0.717497	0.63082	0.544771	0.459645	0.375713	0.29322	0.212391	0.133427
Serpinb1a	-1.20312	-1.16897	-1.12752	-1.07753	-1.01764	-0.946478	-0.862709	-0.765129	-0.652801	-0.525208	-0.382418	-0.225263	-0.0555025	0.124093	0.310557	0.501124	0.692797	0.882424	1.06681	1.24284	1.40754	1.55822	1.69254	1.80851	1.90461	1.97978	2.0334	2.06531	2.07578	2.06547	2.03541	1.98688	1.92145	1.84087	1.74701	1.64182	1.5273	1.4054	1.27804	1.14703	1.01406	0.880659	0.748224	0.61796	0.490903	0.367917	0.249697	0.13678	0.0295573
Synj1	-1.27111	-1.25452	-1.23783	-1.22109	-1.20431	-1.18753	-1.17078	-1.15409	-1.13748	-1.12099	-1.10465	-1.0885	-1.07256	-1.05688	-1.04145	-1.02629	-1.01136	-0.996674	-0.982212	-0.967967	-0.953926	-0.940081	-0.926419	-0.912929	-0.899599	-0.886417	-0.87337	-0.860447	-0.847633	-0.834916	-0.822281	-0.809716	-0.797206	-0.784737	-0.772293	-0.759861	-0.747424	-0.734968	-0.722477	-0.709935	-0.697325	-0.684632	-0.671838	-0.658926	-0.64588	-0.632681	-0.619313	-0.605755	-0.591991
Snx21	3	3	2.92072	2.31372	1.78379	1.32366	0.926016	0.583823	0.290445	0.0397876	-0.173648	-0.354742	-0.507761	-0.636418	-0.744393	-0.835133	-0.911425	-0.97552	-1.02923	-1.07404	-1.11114	-1.14151	-1.16592	-1.18502	-1.19933	-1.20926	-1.21513	-1.2172	-1.21566	-1.21065	-1.20227	-1.19057	-1.17557	-1.15726	-1.13561	-1.11054	-1.082	-1.04986	-1.01403	-0.974382	-0.93078	-0.883091	-0.831182	-0.774922	-0.714193	-0.648888	-0.578928	-0.504258	-0.424861
Atp5l	2.31225	2.07406	1.83967	1.61006	1.38621	1.16901	0.959334	0.757991	0.565753	0.383352	0.211485	0.0508169	-0.0980104	-0.234408	-0.358409	-0.470573	-0.571448	-0.661548	-0.741359	-0.811339	-0.871921	-0.923514	-0.966505	-1.00126	-1.02813	-1.04745	-1.05953	-1.06468	-1.06319	-1.05535	-1.04142	-1.02167	-0.996368	-0.96576	-0.930099	-0.889633	-0.844609	-0.795273	-0.741869	-0.684646	-0.623852	-0.559739	-0.492561	-0.422578	-0.350053	-0.275254	-0.198454	-0.119933	-0.0399769
Psmb1	2.34054	2.15473	1.97269	1.79513	1.62269	1.45596	1.2955	1.14182	0.995381	0.856624	0.725954	0.603751	0.490374	0.386147	0.290958	0.204338	0.125837	0.0550365	-0.00845611	-0.0650064	-0.114956	-0.158626	-0.196316	-0.228308	-0.254868	-0.276247	-0.292682	-0.304398	-0.31161	-0.314523	-0.313334	-0.308234	-0.299405	-0.287026	-0.271273	-0.252316	-0.230326	-0.205469	-0.177913	-0.147823	-0.115369	-0.0807169	-0.0440382	-0.00550506	0.0347074	0.0764209	0.119454	0.16362	0.20873
Itih3	-1.80926	-1.7917	-1.7738	-1.75554	-1.73692	-1.71792	-1.69853	-1.67875	-1.65855	-1.63794	-1.6169	-1.59542	-1.57348	-1.55107	-1.52818	-1.50481	-1.48095	-1.45659	-1.43174	-1.40639	-1.38052	-1.35415	-1.32726	-1.29985	-1.27191	-1.24345	-1.21447	-1.18495	-1.1549	-1.12432	-1.0932	-1.06155	-1.02936	-0.996634	-0.963376	-0.929586	-0.895265	-0.860416	-0.825042	-0.789147	-0.752735	-0.715812	-0.678384	-0.640456	-0.602036	-0.563133	-0.523755	-0.483911	-0.443611
Lrp2	-0.0910058	-0.123574	-0.153941	-0.182263	-0.208683	-0.233334	-0.256338	-0.277808	-0.29785	-0.31656	-0.334029	-0.350339	-0.365568	-0.379787	-0.393051	-0.405404	-0.416891	-0.427559	-0.437452	-0.446615	-0.455093	-0.46293	-0.470166	-0.476841	-0.482994	-0.488661	-0.493877	-0.498675	-0.503084	-0.507134	-0.510852	-0.514262	-0.517388	-0.520251	-0.522871	-0.525266	-0.527454	-0.529449	-0.531266	-0.532918	-0.534415	-0.535769	-0.53699	-0.538084	-0.539061	-0.539926	-0.540685	-0.541344	-0.541905
Vpreb3	-0.136169	-0.215098	-0.276192	-0.323378	-0.359769	-0.387816	-0.409432	-0.426101	-0.438972	-0.448928	-0.456646	-0.462645	-0.467321	-0.470979	-0.473856	-0.476135	-0.477954	-0.479415	-0.480597	-0.481559	-0.482346	-0.482994	-0.48353	-0.483975	-0.484346	-0.484655	-0.484914	-0.485132	-0.485313	-0.485464	-0.48559	-0.485693	-0.485776	-0.485842	-0.485892	-0.485928	-0.485949	-0.485958	-0.485955	-0.485939	-0.485911	-0.48587	-0.485817	-0.485749	-0.485666	-0.485567	-0.485451	-0.485315	-0.485157
Atp5d	1.4179	1.40811	1.39834	1.38861	1.37895	1.36936	1.35987	1.35049	1.34123	1.33213	1.32318	1.31442	1.30585	1.29749	1.28933	1.28132	1.27343	1.2656	1.25781	1.25001	1.24215	1.2342	1.22611	1.21785	1.20937	1.20063	1.19159	1.18221	1.17246	1.16228	1.15165	1.14052	1.12885	1.1166	1.10374	1.09022	1.07601	1.06107	1.04536	1.02885	1.01149	0.993261	0.974117	0.954026	0.932953	0.910864	0.887727	0.863509	0.838178
Fam101b	-3	-3	-3	-3	-2.98061	-2.87181	-2.75845	-2.64075	-2.51902	-2.39365	-2.2651	-2.13393	-2.00079	-1.8664	-1.73134	-1.59595	-1.4606	-1.32566	-1.19149	-1.05845	-0.926891	-0.797176	-0.669646	-0.544635	-0.422466	-0.303446	-0.187871	-0.0760157	0.0318597	0.135515	0.234731	0.329307	0.419066	0.503851	0.583528	0.657984	0.72713	0.790897	0.849239	0.902129	0.949564	0.991558	1.02814	1.05938	1.08532	1.10607	1.12173	1.1324	1.13822
Cacna2d2	3	3	2.8782	2.30605	1.81419	1.39382	1.03633	0.733608	0.478172	0.263319	0.0831358	-0.0675118	-0.19302	-0.297131	-0.383396	-0.455029	-0.514581	-0.564078	-0.605133	-0.639033	-0.666809	-0.689284	-0.707118	-0.72084	-0.730866	-0.737526	-0.741075	-0.741707	-0.739563	-0.734738	-0.727291	-0.717244	-0.704593	-0.689304	-0.671323	-0.650574	-0.626962	-0.600379	-0.570702	-0.537798	-0.501529	-0.461752	-0.418325	-0.371112	-0.319987	-0.26484	-0.205586	-0.142168	-0.0745691
Il6ra	-0.349375	-0.34396	-0.337705	-0.330556	-0.322485	-0.313506	-0.303684	-0.293149	-0.28211	-0.27086	-0.259779	-0.249326	-0.240019	-0.232397	-0.226836	-0.223507	-0.222469	-0.223677	-0.226994	-0.232203	-0.239027	-0.247153	-0.25625	-0.265989	-0.276061	-0.286187	-0.296128	-0.305692	-0.314728	-0.32313	-0.330834	-0.337808	-0.344048	-0.349574	-0.354421	-0.358638	-0.362277	-0.365397	-0.368056	-0.370309	-0.372209	-0.373805	-0.375141	-0.376257	-0.377185	-0.377956	-0.378597	-0.379127	-0.379567
Crip3	-0.562863	-0.586344	-0.606619	-0.624065	-0.639033	-0.651843	-0.662783	-0.672108	-0.680044	-0.686787	-0.692508	-0.697351	-0.701442	-0.704885	-0.707782	-0.710225	-0.712286	-0.714026	-0.715491	-0.716723	-0.71775	-0.7186	-0.719293	-0.719846	-0.720271	-0.72058	-0.72078	-0.720878	-0.720878	-0.720783	-0.720593	-0.720308	-0.719927	-0.719447	-0.718863	-0.71817	-0.717361	-0.716429	-0.715361	-0.714149	-0.712777	-0.711231	-0.709493	-0.707544	-0.705361	-0.702919	-0.700189	-0.69714	-0.693736
Csmd3	-1.93375	-1.90087	-1.86248	-1.81787	-1.76632	-1.70714	-1.63969	-1.56342	-1.47796	-1.38317	-1.2792	-1.16658	-1.04628	-0.919759	-0.788461	-0.653662	-0.516749	-0.379198	-0.242542	-0.108332	0.0219004	0.146682	0.264627	0.374474	0.475103	0.565561	0.645075	0.713059	0.769119	0.813052	0.844834	0.864618	0.87271	0.869563	0.85575	0.831948	0.79892	0.757491	0.708531	0.652936	0.59161	0.525452	0.45534	0.38212	0.3066	0.229534	0.151627	0.0735208	-0.00419932
Fam126a	-1.57432	-1.56218	-1.54992	-1.53745	-1.52467	-1.5115	-1.49783	-1.48358	-1.46864	-1.45293	-1.43633	-1.41875	-1.40009	-1.38024	-1.35917	-1.33692	-1.31353	-1.28902	-1.26344	-1.23681	-1.20919	-1.18061	-1.1511	-1.1207	-1.08946	-1.05741	-1.0246	-0.991077	-0.956873	-0.92204	-0.886623	-0.850671	-0.814232	-0.777359	-0.740102	-0.702516	-0.664656	-0.626578	-0.588342	-0.550006	-0.511633	-0.473287	-0.435031	-0.396932	-0.359058	-0.321479	-0.284266	-0.247491	-0.211228
Arhgap18	-0.993151	-0.995845	-0.998437	-1.00083	-1.00293	-1.00465	-1.00589	-1.00655	-1.00654	-1.00577	-1.00413	-1.00154	-0.997882	-0.993058	-0.987033	-0.97983	-0.971474	-0.961986	-0.951386	-0.939692	-0.926922	-0.913092	-0.898217	-0.882312	-0.865393	-0.847474	-0.82857	-0.808698	-0.787874	-0.766116	-0.743443	-0.719874	-0.695433	-0.670143	-0.644032	-0.617128	-0.589462	-0.56107	-0.531988	-0.50226	-0.471928	-0.441041	-0.409653	-0.37782	-0.345602	-0.313066	-0.28028	-0.247321	-0.214266
Arf4	-0.0375361	0.0808788	0.201578	0.32395	0.447323	0.57097	0.694104	0.815883	0.935413	1.05175	1.16391	1.27086	1.37156	1.46494	1.55045	1.62795	1.69741	1.7588	1.81214	1.85748	1.89491	1.92454	1.94652	1.96102	1.96823	1.96836	1.96167	1.94839	1.92879	1.90316	1.87179	1.83499	1.79306	1.74633	1.6951	1.63972	1.5805	1.51776	1.45184	1.38304	1.3117	1.23812	1.1626	1.08544	1.00694	0.927372	0.84701	0.766117	0.684944
Cfl1	0.165718	0.0938391	0.0228776	-0.0467275	-0.114549	-0.18017	-0.243185	-0.303199	-0.359822	-0.412675	-0.461385	-0.505579	-0.544892	-0.578972	-0.607761	-0.631456	-0.650253	-0.66434	-0.673896	-0.679093	-0.680097	-0.677067	-0.670158	-0.65952	-0.645299	-0.627637	-0.606675	-0.582552	-0.555403	-0.525366	-0.492573	-0.457162	-0.419266	-0.379022	-0.336568	-0.292042	-0.245585	-0.197338	-0.147448	-0.0960625	-0.0433309	0.0105928	0.0655521	0.121387	0.177934	0.235027	0.292495	0.350164	0.407858
Zfand4	-0.98886	-0.959449	-0.927726	-0.893696	-0.857412	-0.818977	-0.778561	-0.736402	-0.692817	-0.64821	-0.603067	-0.557967	-0.513572	-0.47061	-0.429637	-0.390998	-0.354998	-0.3219	-0.291926	-0.265253	-0.242013	-0.222291	-0.206128	-0.193521	-0.18443	-0.178772	-0.176436	-0.177276	-0.181125	-0.187791	-0.197067	-0.208732	-0.222556	-0.238306	-0.255744	-0.274636	-0.29475	-0.315863	-0.337758	-0.360231	-0.383088	-0.406147	-0.429239	-0.45221	-0.474918	-0.497233	-0.519041	-0.540237	-0.560728
Afap1l2	-1.54534	-1.51164	-1.47689	-1.44107	-1.40414	-1.36607	-1.32683	-1.28639	-1.24472	-1.20179	-1.15755	-1.11199	-1.06505	-1.01671	-0.966963	-0.915823	-0.863317	-0.809476	-0.754339	-0.697951	-0.640368	-0.58165	-0.521867	-0.4611	-0.399435	-0.336972	-0.273817	-0.210087	-0.14591	-0.0814229	-0.0167732	0.0478819	0.112375	0.17653	0.24016	0.30307	0.365057	0.42591	0.485411	0.543334	0.59945	0.653525	0.70532	0.754597	0.801115	0.844633	0.884916	0.921727	0.954838
Cfap70	-0.490639	-0.457272	-0.423236	-0.388762	-0.354108	-0.319558	-0.285419	-0.252026	-0.219735	-0.188922	-0.159984	-0.13333	-0.10938	-0.0885448	-0.071024	-0.0568113	-0.0458698	-0.03814	-0.0335414	-0.0319748	-0.0333237	-0.0374572	-0.0442312	-0.0534914	-0.0650746	-0.0788112	-0.094527	-0.112045	-0.131187	-0.151774	-0.173632	-0.196588	-0.220472	-0.245122	-0.270381	-0.296097	-0.322127	-0.348336	-0.374595	-0.400785	-0.426794	-0.452517	-0.47786	-0.502734	-0.527057	-0.550755	-0.573762	-0.596015	-0.61746
Mpped2	3	3	3	2.99786	2.66254	2.34988	2.05939	1.79048	1.54244	1.31451	1.10589	0.915768	0.743348	0.587822	0.447947	0.322193	0.209196	0.107757	0.0168138	-0.0645692	-0.137221	-0.201873	-0.259178	-0.309709	-0.353981	-0.392447	-0.425514	-0.453542	-0.476854	-0.495738	-0.510452	-0.52123	-0.528279	-0.53179	-0.531933	-0.528865	-0.52273	-0.51366	-0.501781	-0.487207	-0.470052	-0.45042	-0.428418	-0.404147	-0.377711	-0.349214	-0.318762	-0.286465	-0.252438
Rpl30	3	2.85161	2.68493	2.52073	2.35961	2.20214	2.04888	1.90038	1.75717	1.61975	1.48861	1.36425	1.24714	1.13772	1.03603	0.941753	0.854592	0.774245	0.700423	0.632849	0.571253	0.515377	0.464966	0.419776	0.379569	0.344113	0.313181	0.286551	0.264007	0.245335	0.230327	0.218776	0.21048	0.205237	0.202849	0.203118	0.205849	0.210846	0.217917	0.226866	0.237501	0.249629	0.263056	0.277589	0.293033	0.309194	0.325876	0.342884	0.360019
Cmtm8	-0.153877	-0.143602	-0.133249	-0.122973	-0.112937	-0.103318	-0.0943024	-0.0860862	-0.0788714	-0.0728632	-0.0682668	-0.065283	-0.0641026	-0.0648954	-0.0676844	-0.0723604	-0.0787932	-0.0868397	-0.0963466	-0.107154	-0.1191	-0.132021	-0.145755	-0.160146	-0.175043	-0.190304	-0.205796	-0.221396	-0.236992	-0.252481	-0.267776	-0.282795	-0.297472	-0.311748	-0.325575	-0.338914	-0.351734	-0.364011	-0.37573	-0.386879	-0.397453	-0.407452	-0.416877	-0.425736	-0.434036	-0.441789	-0.449005	-0.455697	-0.461879
Tsix	0.099881	0.0027917	-0.0877779	-0.171842	-0.249495	-0.3209	-0.386272	-0.445861	-0.499945	-0.548816	-0.592769	-0.632095	-0.667075	-0.69798	-0.725168	-0.74905	-0.769982	-0.788271	-0.804181	-0.817937	-0.829734	-0.839738	-0.848093	-0.854918	-0.860315	-0.864371	-0.867157	-0.868732	-0.869141	-0.868421	-0.8666	-0.863695	-0.859717	-0.854668	-0.848545	-0.841339	-0.833032	-0.823604	-0.813027	-0.801269	-0.788294	-0.77406	-0.758523	-0.741631	-0.723334	-0.703573	-0.68229	-0.659423	-0.634907
Zfp36l1	-0.63469	-0.662846	-0.690748	-0.718293	-0.745377	-0.771901	-0.797766	-0.822876	-0.847136	-0.870454	-0.892738	-0.913899	-0.933848	-0.952499	-0.969822	-0.985831	-1.00054	-1.01397	-1.02613	-1.03704	-1.0467	-1.05512	-1.06233	-1.06832	-1.07311	-1.07669	-1.07909	-1.0803	-1.08032	-1.07917	-1.07683	-1.07333	-1.06865	-1.06279	-1.05576	-1.04756	-1.03817	-1.02761	-1.01585	-1.0029	-0.98876	-0.973411	-0.95685	-0.939068	-0.920057	-0.899806	-0.878306	-0.855543	-0.831507
Dync1li2	0.372208	0.456946	0.542084	0.62694	0.710802	0.792924	0.872534	0.948827	1.02098	1.08814	1.14945	1.20404	1.25103	1.28957	1.31936	1.34058	1.35347	1.35828	1.35531	1.34486	1.32726	1.30287	1.27205	1.23516	1.1926	1.14475	1.092	1.03476	0.973422	0.908371	0.840001	0.768696	0.694833	0.618779	0.540894	0.461527	0.381014	0.299682	0.217842	0.135796	0.0538304	-0.0277813	-0.108778	-0.188912	-0.267949	-0.345665	-0.421852	-0.496309	-0.568849
Tsc22d1	1.63001	1.66805	1.70578	1.74276	1.77853	1.81265	1.84464	1.87405	1.90039	1.9232	1.94201	1.95634	1.96573	1.96973	1.96821	1.96135	1.94932	1.93232	1.91054	1.88419	1.85347	1.81859	1.77975	1.73719	1.6911	1.64172	1.58925	1.53391	1.47591	1.41549	1.35283	1.28817	1.2217	1.15363	1.08416	1.0135	0.941835	0.869355	0.796249	0.722696	0.648875	0.574956	0.501105	0.427484	0.354249	0.281551	0.209536	0.138343	0.0681083
Rd3	1.17169	1.02276	0.880729	0.745809	0.618124	0.497732	0.384636	0.278792	0.18012	0.0885101	0.00383049	-0.0740624	-0.145319	-0.210101	-0.268779	-0.321875	-0.369859	-0.413154	-0.452135	-0.487139	-0.518469	-0.546396	-0.571163	-0.592989	-0.612073	-0.628592	-0.642708	-0.654567	-0.664304	-0.672038	-0.677883	-0.681938	-0.6843	-0.685056	-0.684287	-0.68207	-0.678479	-0.673581	-0.667445	-0.660135	-0.651714	-0.642244	-0.631789	-0.620411	-0.608172	-0.595138	-0.581375	-0.56695	-0.551933
Ccdc65	-0.290151	-0.276895	-0.26361	-0.250403	-0.237387	-0.224676	-0.212391	-0.200653	-0.18959	-0.17933	-0.170003	-0.161741	-0.154677	-0.148936	-0.144565	-0.141531	-0.139796	-0.139319	-0.140055	-0.141955	-0.144969	-0.149045	-0.154127	-0.160159	-0.167084	-0.174843	-0.183378	-0.19263	-0.20254	-0.213049	-0.2241	-0.235633	-0.247594	-0.259926	-0.272575	-0.285489	-0.298616	-0.311906	-0.325311	-0.338784	-0.352282	-0.365759	-0.379177	-0.392493	-0.405672	-0.418676	-0.431471	-0.444024	-0.456303
Crip1	1.7024	1.51433	1.33184	1.15551	0.985852	0.823293	0.668202	0.520886	0.381593	0.250524	0.127838	0.0136565	-0.091923	-0.188843	-0.277391	-0.35813	-0.431582	-0.49823	-0.558514	-0.612837	-0.66157	-0.705053	-0.743597	-0.777489	-0.806993	-0.83235	-0.853785	-0.871504	-0.885698	-0.896546	-0.904214	-0.908858	-0.910622	-0.909646	-0.90606	-0.89999	-0.891556	-0.880875	-0.868061	-0.853225	-0.836476	-0.817926	-0.797683	-0.775857	-0.75256	-0.727906	-0.702011	-0.674993	-0.646974
Trappc4	2.85306	2.79748	2.74213	2.68694	2.63183	2.57672	2.52155	2.46623	2.4107	2.35489	2.29873	2.24216	2.18511	2.12754	2.06944	2.01088	1.95193	1.89265	1.83311	1.77337	1.71348	1.65352	1.59352	1.53356	1.47369	1.41396	1.35442	1.29512	1.2361	1.17743	1.11914	1.06128	1.00389	0.947012	0.890685	0.83495	0.779844	0.725402	0.67166	0.61865	0.566407	0.51496	0.46434	0.414575	0.365695	0.317726	0.270693	0.224623	0.179539
Cfap69	-0.907476	-0.892419	-0.877351	-0.862354	-0.847511	-0.832908	-0.818631	-0.80477	-0.791415	-0.778657	-0.76659	-0.755307	-0.744904	-0.735472	-0.727036	-0.719561	-0.713009	-0.707339	-0.70251	-0.698479	-0.695202	-0.692636	-0.690733	-0.68945	-0.688738	-0.688552	-0.688844	-0.689566	-0.690672	-0.692112	-0.69384	-0.695808	-0.697968	-0.700272	-0.702673	-0.705123	-0.707576	-0.709985	-0.712302	-0.714481	-0.716476	-0.71824	-0.719726	-0.720889	-0.721682	-0.722059	-0.721972	-0.721376	-0.720223
Polr2f	1.30703	1.295	1.28304	1.27121	1.25955	1.24812	1.23698	1.22617	1.21576	1.20578	1.19631	1.18737	1.17904	1.17135	1.16431	1.15784	1.1519	1.14641	1.14132	1.13656	1.13209	1.12783	1.12372	1.11972	1.11575	1.11176	1.10769	1.10348	1.09907	1.0944	1.08941	1.08404	1.07824	1.07194	1.06509	1.05763	1.0495	1.04065	1.03101	1.02054	1.00917	0.996849	0.983525	0.969142	0.953646	0.936986	0.919109	0.899965	0.879504
Rpl8	2.14039	1.96492	1.79141	1.62062	1.45331	1.2902	1.132	0.979398	0.833062	0.693643	0.561777	0.438086	0.323182	0.21764	0.121535	0.0345081	-0.0438009	-0.113738	-0.175638	-0.22982	-0.276595	-0.316263	-0.349113	-0.375426	-0.395476	-0.409528	-0.417842	-0.420673	-0.418267	-0.410871	-0.398725	-0.382067	-0.361132	-0.336153	-0.307364	-0.274996	-0.239279	-0.200445	-0.158726	-0.114355	-0.0675646	-0.018591	0.0323288	0.0849556	0.139048	0.194362	0.250651	0.307666	0.365156
Cpa4	1.67679	1.65476	1.63283	1.61096	1.58911	1.56727	1.54539	1.52345	1.50142	1.47927	1.45698	1.43451	1.41185	1.38897	1.36586	1.3425	1.3189	1.29504	1.27094	1.24657	1.22195	1.19706	1.1719	1.14647	1.12077	1.09479	1.06855	1.04202	1.01522	0.988144	0.960792	0.933166	0.905265	0.877094	0.848652	0.819942	0.790969	0.761734	0.732241	0.702495	0.6725	0.642261	0.611784	0.581073	0.550136	0.518979	0.487608	0.456031	0.424256
Jun	3	3	3	2.90721	2.63166	2.36482	2.10735	1.85982	1.62274	1.39658	1.18176	0.978633	0.787534	0.60873	0.442005	0.286747	0.142367	0.00831184	-0.115937	-0.230868	-0.336934	-0.434565	-0.52416	-0.606093	-0.680716	-0.748357	-0.809324	-0.863906	-0.912373	-0.954978	-0.99196	-1.02354	-1.04994	-1.07134	-1.08795	-1.09992	-1.10745	-1.11067	-1.10976	-1.10484	-1.09607	-1.08358	-1.06749	-1.04794	-1.02504	-0.998922	-0.969702	-0.937496	-0.902422
Hspa13	-1.70791	-1.55554	-1.39503	-1.22677	-1.05128	-0.869274	-0.681639	-0.48947	-0.294066	-0.0969384	0.100188	0.295382	0.486518	0.671334	0.848208	1.01622	1.17457	1.32254	1.4595	1.58495	1.69846	1.79972	1.88851	1.96472	2.02831	2.07936	2.11802	2.1445	2.15911	2.16221	2.15423	2.13564	2.10696	2.06875	2.0216	1.96612	1.90294	1.83271	1.75608	1.67369	1.5862	1.49423	1.39842	1.29938	1.19769	1.09392	0.98861	0.882281	0.77542
Rsph10b	-1.31933	-1.28036	-1.24096	-1.20128	-1.16142	-1.12152	-1.08172	-1.04218	-1.00303	-0.964451	-0.926597	-0.889643	-0.853764	-0.819139	-0.785856	-0.753926	-0.72335	-0.694127	-0.666255	-0.639727	-0.614533	-0.590662	-0.568098	-0.546823	-0.52682	-0.508064	-0.490532	-0.474198	-0.459033	-0.445007	-0.432088	-0.420243	-0.409436	-0.399631	-0.390791	-0.382877	-0.375848	-0.369663	-0.364282	-0.359662	-0.355758	-0.352529	-0.349928	-0.347912	-0.346435	-0.345453	-0.344918	-0.344786	-0.34501
Cox6a2	0.457741	0.494534	0.531531	0.56847	0.605082	0.641082	0.676176	0.710058	0.742411	0.772912	0.80123	0.827027	0.849964	0.869711	0.886128	0.899254	0.909142	0.915856	0.91947	0.920068	0.91774	0.912585	0.904706	0.894215	0.881226	0.865859	0.848237	0.828486	0.806732	0.783105	0.757736	0.730753	0.702287	0.672466	0.641418	0.609268	0.576139	0.542153	0.507427	0.472076	0.436211	0.399941	0.363367	0.326592	0.28971	0.252814	0.215991	0.179325	0.142894
Phldb1	-1.2904	-1.28349	-1.2765	-1.26942	-1.26225	-1.25498	-1.2476	-1.24009	-1.23245	-1.22466	-1.21672	-1.20861	-1.20031	-1.19182	-1.18313	-1.17423	-1.16511	-1.15577	-1.14619	-1.13638	-1.12632	-1.116	-1.10543	-1.09458	-1.08345	-1.07204	-1.06032	-1.0483	-1.03596	-1.02329	-1.01028	-0.996917	-0.983193	-0.969095	-0.954609	-0.939722	-0.924421	-0.908692	-0.89252	-0.87589	-0.858786	-0.841192	-0.823091	-0.804464	-0.785295	-0.765562	-0.745248	-0.724331	-0.702789
Egr1	1.66701	1.50464	1.34728	1.19523	1.04875	0.908046	0.773288	0.644598	0.522064	0.405739	0.295647	0.191789	0.0941405	0.00265415	-0.0828862	-0.162823	-0.237483	-0.307169	-0.372166	-0.432737	-0.489129	-0.54157	-0.590273	-0.635435	-0.677238	-0.715851	-0.751429	-0.784116	-0.814045	-0.841336	-0.866102	-0.888444	-0.908456	-0.926221	-0.941817	-0.955312	-0.966769	-0.976241	-0.983779	-0.989425	-0.993215	-0.995181	-0.995348	-0.993737	-0.990364	-0.98524	-0.978371	-0.96976	-0.959403
Serpine2	-1.96963	-1.947	-1.92414	-1.90098	-1.87745	-1.85348	-1.829	-1.80394	-1.77823	-1.75177	-1.7245	-1.69633	-1.66718	-1.63695	-1.60562	-1.57318	-1.53967	-1.50508	-1.46944	-1.43277	-1.39507	-1.35637	-1.31668	-1.27603	-1.23443	-1.19192	-1.14851	-1.10422	-1.0591	-1.01315	-0.966428	-0.91895	-0.870754	-0.821876	-0.772354	-0.722228	-0.671539	-0.620332	-0.568653	-0.51655	-0.464072	-0.411272	-0.358203	-0.304924	-0.251491	-0.197965	-0.144409	-0.0908879	-0.0374672
Ptprf	-1.25092	-1.18808	-1.1233	-1.05686	-0.989092	-0.920353	-0.851062	-0.781682	-0.712723	-0.644743	-0.578342	-0.514163	-0.452882	-0.395191	-0.341503	-0.291957	-0.246647	-0.20564	-0.168973	-0.136654	-0.108663	-0.0849568	-0.0654653	-0.0500975	-0.0387418	-0.0312678	-0.0275289	-0.0273637	-0.0305982	-0.0370477	-0.0465189	-0.0588113	-0.0737192	-0.0910331	-0.110542	-0.132033	-0.155295	-0.180119	-0.206296	-0.233625	-0.261907	-0.290948	-0.320561	-0.350565	-0.380785	-0.411053	-0.441208	-0.471096	-0.500569
Rps23	0.556406	0.481708	0.407604	0.334467	0.262665	0.19256	0.124513	0.0588786	-0.00399123	-0.0637479	-0.120046	-0.172541	-0.220893	-0.264774	-0.304102	-0.339012	-0.369643	-0.396131	-0.41861	-0.437209	-0.452057	-0.463281	-0.471004	-0.475348	-0.476434	-0.474381	-0.469307	-0.461329	-0.450561	-0.437119	-0.421116	-0.402667	-0.381884	-0.35888	-0.333767	-0.306659	-0.277668	-0.246906	-0.214488	-0.180525	-0.145132	-0.108423	-0.0705133	-0.0315179	0.00844682	0.0492641	0.0908163	0.132985	0.175651
Gm10076	0.803127	0.660525	0.52215	0.388535	0.260143	0.137371	0.0205487	-0.0900581	-0.194244	-0.291857	-0.382799	-0.46701	-0.544466	-0.615185	-0.67943	-0.737651	-0.790272	-0.837678	-0.880225	-0.918233	-0.951996	-0.981778	-1.00782	-1.03034	-1.04952	-1.06555	-1.07857	-1.08872	-1.09613	-1.1009	-1.10312	-1.10288	-1.10024	-1.09527	-1.08802	-1.07853	-1.06683	-1.05296	-1.03695	-1.0188	-0.99854	-0.976178	-0.951722	-0.92518	-0.896559	-0.865863	-0.833098	-0.79827	-0.761386
Bphl	0.281857	0.161278	0.0434549	-0.0711155	-0.181976	-0.288706	-0.39092	-0.488264	-0.580413	-0.667065	-0.747938	-0.822766	-0.891295	-0.953294	-1.00885	-1.05829	-1.10195	-1.14013	-1.1731	-1.2011	-1.22438	-1.24315	-1.25762	-1.26795	-1.27434	-1.27694	-1.27591	-1.27138	-1.26349	-1.25237	-1.23814	-1.22092	-1.20082	-1.17796	-1.15245	-1.12438	-1.09388	-1.06104	-1.02598	-0.988801	-0.949617	-0.908544	-0.865698	-0.821201	-0.775177	-0.727756	-0.679074	-0.629269	-0.578487
Hspa1b	0.78467	0.623948	0.477885	0.345586	0.226123	0.118551	0.0219391	-0.0646214	-0.141998	-0.211011	-0.272427	-0.326953	-0.375238	-0.417876	-0.455507	-0.488771	-0.518217	-0.544314	-0.567464	-0.588011	-0.606251	-0.622438	-0.636793	-0.649504	-0.660737	-0.670633	-0.679316	-0.686893	-0.693457	-0.699087	-0.703855	-0.707821	-0.711037	-0.713548	-0.715393	-0.716606	-0.717215	-0.717244	-0.716714	-0.71564	-0.714037	-0.711915	-0.709282	-0.706146	-0.70251	-0.698378	-0.69375	-0.688626	-0.683005
Defb30	-0.359329	-0.432099	-0.434956	-0.43507	-0.435074	-0.435074	-0.435074	-0.435074	-0.435074	-0.435074	-0.435074	-0.435074	-0.435074	-0.435074	-0.435074	-0.435074	-0.435074	-0.435074	-0.435074	-0.435074	-0.435074	-0.435074	-0.435074	-0.435074	-0.435074	-0.435074	-0.435074	-0.435074	-0.435074	-0.435074	-0.435074	-0.435074	-0.435074	-0.435074	-0.435074	-0.435074	-0.435074	-0.435074	-0.435074	-0.435074	-0.435074	-0.435074	-0.435074	-0.435074	-0.435074	-0.435074	-0.435074	-0.435074	-0.435074
Nedd8	3	2.97904	2.82372	2.6707	2.52048	2.37356	2.23042	2.09152	1.9573	1.82821	1.70465	1.58704	1.47579	1.37125	1.27346	1.18215	1.09705	1.01789	0.944427	0.876411	0.813609	0.755793	0.702743	0.654243	0.610086	0.570069	0.533994	0.501668	0.472904	0.447515	0.42532	0.406142	0.389804	0.376133	0.36496	0.356113	0.349426	0.344733	0.341867	0.340666	0.340965	0.342601	0.345411	0.349233	0.353904	0.35926	0.365141	0.371381	0.377819
Fam81b	-0.809068	-0.853683	-0.891991	-0.924752	-0.952671	-0.976395	-0.996502	-1.01351	-1.02786	-1.03994	-1.05009	-1.05859	-1.06568	-1.07156	-1.07641	-1.08043	-1.08373	-1.08645	-1.08865	-1.09041	-1.09179	-1.09282	-1.09354	-1.09397	-1.09413	-1.09403	-1.09369	-1.09309	-1.09224	-1.09113	-1.08976	-1.0881	-1.08614	-1.08385	-1.08121	-1.07818	-1.07473	-1.07081	-1.06638	-1.06137	-1.05573	-1.04937	-1.04223	-1.03422	-1.02522	-1.01513	-1.00384	-0.991202	-0.977073
1700040L02Rik	-0.198668	-0.302175	-0.39195	-0.469474	-0.536163	-0.593344	-0.64223	-0.683916	-0.719374	-0.74946	-0.774916	-0.79638	-0.814397	-0.829429	-0.841929	-0.852321	-0.86094	-0.868057	-0.873884	-0.878593	-0.88232	-0.885172	-0.887233	-0.88857	-0.88923	-0.88925	-0.888651	-0.887448	-0.885643	-0.88323	-0.880195	-0.876515	-0.872161	-0.867095	-0.861271	-0.854635	-0.847127	-0.838676	-0.829203	-0.818622	-0.806835	-0.793737	-0.779213	-0.763138	-0.74538	-0.725795	-0.704233	-0.680538	-0.654545
Med9os	0.531223	0.327144	0.140045	-0.0306861	-0.185806	-0.326169	-0.452693	-0.56632	-0.667991	-0.758625	-0.839102	-0.910247	-0.972826	-1.02754	-1.07523	-1.11677	-1.15292	-1.18431	-1.21149	-1.2349	-1.25494	-1.27194	-1.28617	-1.29787	-1.30723	-1.31443	-1.3196	-1.32285	-1.32428	-1.32396	-1.32195	-1.3183	-1.31302	-1.30615	-1.29768	-1.28762	-1.27594	-1.26264	-1.24769	-1.23105	-1.21269	-1.19255	-1.17059	-1.14676	-1.12101	-1.09327	-1.06348	-1.03159	-0.997542
Pcdh11x	1.00709	0.892749	0.78153	0.673911	0.570327	0.471167	0.376783	0.287491	0.203577	0.125303	0.0529098	-0.013374	-0.0733289	-0.126755	-0.173771	-0.214754	-0.25006	-0.280007	-0.304888	-0.32497	-0.340495	-0.351687	-0.358749	-0.361872	-0.361229	-0.356985	-0.349291	-0.33829	-0.32412	-0.30691	-0.286786	-0.263869	-0.23828	-0.210136	-0.179556	-0.146659	-0.111565	-0.0743968	-0.035282	0.00564896	0.0482601	0.0924099	0.13795	0.184727	0.232576	0.281329	0.330807	0.380822	0.431178
Fxyd6	-1.58484	-1.50474	-1.42079	-1.3331	-1.24187	-1.14731	-1.04972	-0.949466	-0.846966	-0.742712	-0.637267	-0.53126	-0.425388	-0.320398	-0.216838	-0.11504	-0.0153121	0.0820495	0.176767	0.268581	0.357251	0.442554	0.524292	0.602285	0.676374	0.746422	0.812312	0.873949	0.931257	0.984182	1.03269	1.07675	1.11638	1.15158	1.1824	1.20887	1.23106	1.24905	1.26292	1.27277	1.27871	1.28086	1.27935	1.27431	1.26588	1.25421	1.23946	1.22177	1.20131
Ccdc138	0.360561	0.377944	0.395165	0.411912	0.427862	0.442687	0.45605	0.46761	0.477022	0.483944	0.488036	0.488966	0.486412	0.480085	0.469944	0.456178	0.438995	0.418615	0.395267	0.369188	0.340618	0.309798	0.27697	0.242371	0.206238	0.168798	0.130274	0.0908787	0.0508158	0.0102793	-0.0305478	-0.0714935	-0.112398	-0.153112	-0.193498	-0.233432	-0.272799	-0.311496	-0.34943	-0.38652	-0.422692	-0.457883	-0.492038	-0.525109	-0.557058	-0.58785	-0.617459	-0.645863	-0.673045
Mdm1	-1.02607	-1.03643	-1.04657	-1.0564	-1.06586	-1.07491	-1.08347	-1.0915	-1.09893	-1.10573	-1.11185	-1.11723	-1.12182	-1.12559	-1.12852	-1.13064	-1.13197	-1.13254	-1.13237	-1.13146	-1.12984	-1.12751	-1.12448	-1.12076	-1.11635	-1.11125	-1.10546	-1.09898	-1.09181	-1.08394	-1.07537	-1.06608	-1.05606	-1.04532	-1.03382	-1.02157	-1.00855	-0.994742	-0.980129	-0.964696	-0.948424	-0.931297	-0.913294	-0.894397	-0.874585	-0.853839	-0.832137	-0.809458	-0.785783
2019-03-01	-0.42582	-0.497445	-0.557086	-0.60657	-0.647507	-0.681297	-0.709142	-0.732059	-0.750903	-0.766389	-0.779105	-0.789537	-0.798082	-0.805063	-0.810769	-0.815447	-0.819291	-0.822449	-0.825039	-0.827153	-0.828862	-0.830222	-0.831278	-0.832064	-0.832606	-0.832924	-0.833031	-0.832937	-0.832647	-0.832161	-0.831478	-0.83059	-0.829489	-0.828162	-0.826592	-0.82476	-0.822642	-0.820209	-0.817429	-0.814264	-0.810672	-0.806603	-0.802002	-0.796806	-0.790946	-0.784341	-0.776905	-0.76854	-0.759137
BC031181	2.85851	2.64671	2.43954	2.23782	2.0423	1.85369	1.67261	1.49965	1.33534	1.18017	1.03457	0.89898	0.773771	0.659294	0.555377	0.461421	0.376858	0.301159	0.233833	0.174422	0.1225	0.0776685	0.0395556	0.00781213	-0.0178903	-0.0378615	-0.0523947	-0.0617687	-0.0662496	-0.0660928	-0.061544	-0.0528417	-0.0402178	-0.0238992	-0.00410959	0.0189302	0.0450006	0.0738821	0.105355	0.139198	0.175187	0.213095	0.252692	0.293743	0.33601	0.379247	0.423205	0.467629	0.512256
Tceb2	1.99924	1.84702	1.69626	1.54762	1.40178	1.25936	1.121	0.987308	0.858898	0.736359	0.620276	0.511226	0.409776	0.316468	0.231398	0.154275	0.0848008	0.0226899	-0.0323366	-0.0805495	-0.122212	-0.157582	-0.186909	-0.210438	-0.22841	-0.24106	-0.248619	-0.251316	-0.249375	-0.243018	-0.232465	-0.217934	-0.199641	-0.177802	-0.152631	-0.124342	-0.0931495	-0.0592669	-0.0229087	0.0157104	0.0563746	0.0988673	0.142971	0.188466	0.235132	0.282748	0.331089	0.37993	0.429044
Serf2	0.508634	0.428989	0.350145	0.272571	0.196729	0.123073	0.0520511	-0.0158963	-0.0803344	-0.140834	-0.19697	-0.24832	-0.294466	-0.335006	-0.369859	-0.399226	-0.423311	-0.442312	-0.456423	-0.465832	-0.470722	-0.471272	-0.46766	-0.460058	-0.448637	-0.433566	-0.415011	-0.393138	-0.36811	-0.340091	-0.309245	-0.275733	-0.239721	-0.20137	-0.160845	-0.118312	-0.0739373	-0.027888	0.0196665	0.0685556	0.118607	0.169645	0.221496	0.27398	0.326917	0.380125	0.43342	0.486616	0.539524
Dzank1	-1.14053	-1.12719	-1.11378	-1.10036	-1.08697	-1.07366	-1.06046	-1.04744	-1.03464	-1.02211	-1.0099	-0.998058	-0.986649	-0.97572	-0.965286	-0.955327	-0.945821	-0.936748	-0.928082	-0.919801	-0.91188	-0.904293	-0.897014	-0.890016	-0.883273	-0.876757	-0.87044	-0.864292	-0.858287	-0.852393	-0.846581	-0.840821	-0.835084	-0.829337	-0.82355	-0.817692	-0.811731	-0.805634	-0.79937	-0.792905	-0.786205	-0.779239	-0.77197	-0.764364	-0.756385	-0.747999	-0.739167	-0.729852	-0.720017
Ndufb4	1.31123	1.2017	1.09386	0.988239	0.885387	0.785813	0.690009	0.598447	0.511581	0.42985	0.353678	0.283482	0.219669	0.162622	0.112352	0.068549	0.0309086	-0.000856251	-0.0270181	-0.0478359	-0.0635566	-0.0744162	-0.0806411	-0.0824494	-0.0800517	-0.0736525	-0.0634508	-0.0496416	-0.0324164	-0.0119641	0.0115281	0.0378741	0.0668879	0.0983832	0.132173	0.168068	0.205879	0.245411	0.286468	0.328853	0.37236	0.416785	0.461916	0.507539	0.553436	0.599381	0.64515	0.690509	0.735223
Clic4	-2.54925	-2.4535	-2.35281	-2.24734	-2.13732	-2.02308	-1.90504	-1.7837	-1.65969	-1.53374	-1.40667	-1.27945	-1.15314	-1.02887	-0.907479	-0.789454	-0.675241	-0.565255	-0.459876	-0.359448	-0.264275	-0.174624	-0.0907175	-0.0127404	0.0591645	0.124894	0.184386	0.237612	0.284585	0.325349	0.359982	0.388594	0.41132	0.428324	0.439791	0.445929	0.446964	0.443137	0.434705	0.421933	0.405099	0.384486	0.360381	0.333076	0.302863	0.270034	0.234881	0.197689	0.158743
Cox8a	0.569709	0.481634	0.394439	0.308613	0.224637	0.142982	0.0641139	-0.0115118	-0.0834449	-0.151242	-0.214464	-0.272676	-0.325448	-0.372366	-0.413348	-0.448598	-0.478325	-0.502731	-0.522012	-0.53636	-0.54596	-0.550995	-0.551642	-0.548076	-0.540467	-0.528985	-0.513796	-0.495064	-0.472953	-0.447625	-0.419242	-0.387963	-0.35395	-0.317363	-0.278363	-0.237114	-0.193776	-0.148514	-0.101493	-0.052879	-0.00283998	0.0484544	0.100833	0.154122	0.208146	0.262729	0.317691	0.372851	0.428026
Slc35e3	-0.699671	-0.722109	-0.744108	-0.765583	-0.786457	-0.806655	-0.82611	-0.844757	-0.862535	-0.879387	-0.895259	-0.910098	-0.923854	-0.93648	-0.947977	-0.958384	-0.967741	-0.976083	-0.983443	-0.989849	-0.99533	-0.999909	-1.00361	-1.00645	-1.00845	-1.00963	-1.00999	-1.00956	-1.00834	-1.00634	-1.00357	-1.00003	-0.99574	-0.990688	-0.984882	-0.978323	-0.971009	-0.96294	-0.954112	-0.944522	-0.934165	-0.923035	-0.911125	-0.898428	-0.884934	-0.870635	-0.855518	-0.839573	-0.822787
Rgs11	0.508482	0.235388	0.00346656	-0.192611	-0.35777	-0.49646	-0.612636	-0.709756	-0.790808	-0.858349	-0.914542	-0.961204	-0.999852	-1.03174	-1.05805	-1.07979	-1.09778	-1.11266	-1.12493	-1.13499	-1.14315	-1.14967	-1.15474	-1.15853	-1.16114	-1.16268	-1.16321	-1.16278	-1.16142	-1.15914	-1.15594	-1.15181	-1.14672	-1.14064	-1.1335	-1.12526	-1.11584	-1.10515	-1.09311	-1.07959	-1.06449	-1.04767	-1.02899	-1.00829	-0.985422	-0.960202	-0.93245	-0.90198	-0.868598
Tbcel	-0.842366	-0.820245	-0.79795	-0.775532	-0.753043	-0.730539	-0.708074	-0.685708	-0.663502	-0.641517	-0.619819	-0.598474	-0.577549	-0.557113	-0.537203	-0.517829	-0.498997	-0.480714	-0.462987	-0.44582	-0.429219	-0.413188	-0.397731	-0.382851	-0.368552	-0.354834	-0.341701	-0.329152	-0.317188	-0.30581	-0.295017	-0.284807	-0.27518	-0.266133	-0.257664	-0.24977	-0.242448	-0.235694	-0.229503	-0.223871	-0.218793	-0.214264	-0.210277	-0.206827	-0.203907	-0.20151	-0.199629	-0.198257	-0.197386
Gm17634	-0.666452	-0.677057	-0.685296	-0.691675	-0.696604	-0.700408	-0.703343	-0.705609	-0.70736	-0.708715	-0.709766	-0.710583	-0.711218	-0.711711	-0.712096	-0.712398	-0.712636	-0.712823	-0.71297	-0.713084	-0.713172	-0.713236	-0.713281	-0.713309	-0.71332	-0.713316	-0.713297	-0.713263	-0.713213	-0.713147	-0.713063	-0.712959	-0.712832	-0.712679	-0.712496	-0.712279	-0.71202	-0.711713	-0.71135	-0.710918	-0.710406	-0.709797	-0.709073	-0.70821	-0.707182	-0.705955	-0.704489	-0.702736	-0.70064
Plekhb1	0.766581	0.609108	0.458229	0.314332	0.177713	0.0485889	-0.0728971	-0.18666	-0.292667	-0.390923	-0.481464	-0.564347	-0.639641	-0.707429	-0.768077	-0.822154	-0.870179	-0.912611	-0.949858	-0.982285	-1.01022	-1.03394	-1.05372	-1.06978	-1.08232	-1.09153	-1.09757	-1.10058	-1.1007	-1.09805	-1.09272	-1.08481	-1.07441	-1.0616	-1.04645	-1.02902	-1.00939	-0.987619	-0.963759	-0.937874	-0.910024	-0.880269	-0.848674	-0.815304	-0.780229	-0.743527	-0.705276	-0.665564	-0.624486
Syt10	-0.403672	-0.416909	-0.429672	-0.441973	-0.453822	-0.465233	-0.476218	-0.486788	-0.496955	-0.506732	-0.51613	-0.525161	-0.533836	-0.542168	-0.550162	-0.557824	-0.565158	-0.572171	-0.578867	-0.585255	-0.59134	-0.597129	-0.60263	-0.607851	-0.612797	-0.617478	-0.621899	-0.626067	-0.629991	-0.633675	-0.637126	-0.640351	-0.643354	-0.646141	-0.648716	-0.651085	-0.65325	-0.655214	-0.656981	-0.658553	-0.65993	-0.661114	-0.662105	-0.662903	-0.663504	-0.663909	-0.664111	-0.664109	-0.663895
Nrbp2	-1.10162	-1.05696	-1.01193	-0.966776	-0.921759	-0.877145	-0.833216	-0.790266	-0.748596	-0.708522	-0.670366	-0.634458	-0.601133	-0.57072	-0.543356	-0.518995	-0.497578	-0.479034	-0.463286	-0.450248	-0.439826	-0.431923	-0.426432	-0.423245	-0.422246	-0.423318	-0.426341	-0.43119	-0.437741	-0.445867	-0.45544	-0.466331	-0.478413	-0.491558	-0.505637	-0.520525	-0.536095	-0.552224	-0.568789	-0.58567	-0.602748	-0.619905	-0.637027	-0.654	-0.670714	-0.687059	-0.702929	-0.718216	-0.732819
Ndufb6	1.42801	1.4266	1.42515	1.42362	1.42197	1.42017	1.41817	1.41594	1.41344	1.41062	1.40745	1.40389	1.3999	1.39545	1.3905	1.38505	1.37907	1.37256	1.3655	1.35788	1.34969	1.3409	1.33151	1.32151	1.31088	1.2996	1.28767	1.27508	1.2618	1.24784	1.23317	1.21778	1.20167	1.18482	1.16723	1.14887	1.12974	1.10984	1.08914	1.06765	1.04534	1.02222	0.998271	0.973487	0.94786	0.921382	0.894046	0.865844	0.836771
Erp29	0.499511	0.393939	0.290667	0.19024	0.0931663	-8.31222e-05	-0.089069	-0.173382	-0.25264	-0.326482	-0.394565	-0.456559	-0.512143	-0.561017	-0.603228	-0.639114	-0.668996	-0.693167	-0.711898	-0.725435	-0.734007	-0.737825	-0.737085	-0.731969	-0.722647	-0.709279	-0.692017	-0.671006	-0.646384	-0.618285	-0.586842	-0.552182	-0.514436	-0.473732	-0.430199	-0.383971	-0.335183	-0.283976	-0.230492	-0.174884	-0.117308	-0.0579275	0.00308643	0.0655542	0.129288	0.194091	0.259757	0.326071	0.392809
Ssu72	3	3	3	3	2.98844	2.61853	2.27172	1.94802	1.64725	1.36914	1.11326	0.879154	0.666291	0.474096	0.301317	0.146224	0.00725716	-0.116975	-0.227711	-0.326055	-0.41299	-0.489392	-0.556041	-0.613636	-0.662798	-0.704082	-0.737987	-0.764957	-0.785394	-0.799657	-0.808072	-0.810932	-0.808508	-0.801044	-0.788768	-0.771892	-0.750612	-0.725118	-0.69559	-0.662205	-0.625136	-0.584555	-0.540636	-0.493559	-0.443506	-0.390668	-0.335245	-0.277447	-0.217496
Taf12	2.40089	2.0867	1.78949	1.50974	1.24769	1.00338	0.776712	0.56745	0.375272	0.199792	0.0405871	-0.102775	-0.230717	-0.34366	-0.442556	-0.528727	-0.60334	-0.667406	-0.721802	-0.767293	-0.804541	-0.834124	-0.856544	-0.872238	-0.881586	-0.884921	-0.882531	-0.87467	-0.861561	-0.843402	-0.820366	-0.792612	-0.760284	-0.723516	-0.682435	-0.637165	-0.587828	-0.534552	-0.477466	-0.416711	-0.352439	-0.284815	-0.214021	-0.140259	-0.0637525	0.0152497	0.0964733	0.179615	0.26434
Irx3	-0.272626	-0.345349	-0.408507	-0.463143	-0.510246	-0.550734	-0.585446	-0.615136	-0.640475	-0.662051	-0.680379	-0.695899	-0.708992	-0.719978	-0.729176	-0.73688	-0.743328	-0.74871	-0.753178	-0.756856	-0.759843	-0.762217	-0.764044	-0.765371	-0.76624	-0.76668	-0.766713	-0.766352	-0.765608	-0.764484	-0.762976	-0.761078	-0.758779	-0.756062	-0.752908	-0.749292	-0.745185	-0.740553	-0.735359	-0.729561	-0.723112	-0.71596	-0.708049	-0.699318	-0.689701	-0.67913	-0.667528	-0.654819	-0.640921
Sbk1	-0.867965	-0.765571	-0.659514	-0.550151	-0.437911	-0.323294	-0.206881	-0.0893304	0.0286201	0.146152	0.26237	0.376306	0.486923	0.593148	0.694276	0.789985	0.880004	0.964099	1.04208	1.11379	1.17911	1.23797	1.29034	1.33619	1.37558	1.40855	1.4352	1.45565	1.47005	1.47857	1.4814	1.47876	1.47086	1.45796	1.4403	1.41817	1.39182	1.36154	1.32761	1.29033	1.24998	1.20685	1.16122	1.11337	1.06359	1.01214	0.959291	0.905298	0.85041
Peg3	1.12417	0.990148	0.858674	0.730289	0.605506	0.484803	0.368629	0.257404	0.151522	0.0513545	-0.042748	-0.13045	-0.211429	-0.28539	-0.352376	-0.412717	-0.466731	-0.514714	-0.55694	-0.593668	-0.625139	-0.651579	-0.673198	-0.690196	-0.702759	-0.711065	-0.71528	-0.715563	-0.712067	-0.704935	-0.694306	-0.680316	-0.663094	-0.642768	-0.619461	-0.593296	-0.564393	-0.532874	-0.498858	-0.462466	-0.423819	-0.383041	-0.340256	-0.295591	-0.249176	-0.201145	-0.151632	-0.100779	-0.0487302
Unc119	3	3	3	3	3	2.78117	2.52129	2.27439	2.04064	1.82012	1.61291	1.41899	1.23837	1.07096	0.916245	0.773356	0.641482	0.51988	0.40787	0.304827	0.210178	0.123395	0.0439954	-0.0284678	-0.0944051	-0.154195	-0.208189	-0.256709	-0.300057	-0.338509	-0.372325	-0.401747	-0.426999	-0.448293	-0.465828	-0.479789	-0.490355	-0.497693	-0.501964	-0.50332	-0.501909	-0.497874	-0.491353	-0.482482	-0.471392	-0.458216	-0.443081	-0.426117	-0.407452
Mrps16	2.68379	2.5443	2.408	2.27532	2.14664	2.02232	1.90267	1.78798	1.67853	1.57454	1.47623	1.3838	1.29743	1.21727	1.14321	1.07485	1.01184	0.953857	0.900576	0.851709	0.806979	0.766128	0.728912	0.695099	0.66447	0.636815	0.611935	0.589639	0.569744	0.552073	0.536453	0.522721	0.510712	0.50027	0.49124	0.483468	0.476806	0.471105	0.466219	0.462001	0.458307	0.454994	0.451917	0.448934	0.445903	0.442682	0.439128	0.435101	0.43046
RP24-492L15.6	0.403452	0.292202	0.191454	0.100486	0.0185705	-0.0550125	-0.120962	-0.179946	-0.232598	-0.279508	-0.321224	-0.358247	-0.391037	-0.42001	-0.445604	-0.468251	-0.488322	-0.506132	-0.521955	-0.536021	-0.548532	-0.559659	-0.569552	-0.578339	-0.586131	-0.593026	-0.599106	-0.604443	-0.609101	-0.613135	-0.61659	-0.619507	-0.621922	-0.623864	-0.625358	-0.626426	-0.627085	-0.627351	-0.627233	-0.626741	-0.625882	-0.624658	-0.623073	-0.621125	-0.618813	-0.616132	-0.613076	-0.609638	-0.605809
Abhd3	-2.98431	-2.8894	-2.78772	-2.67926	-2.56406	-2.44228	-2.31422	-2.1803	-2.04111	-1.89741	-1.75013	-1.60042	-1.44957	-1.29907	-1.15009	-1.00339	-0.85973	-0.719806	-0.584295	-0.453825	-0.328976	-0.210271	-0.0981794	0.00689401	0.104605	0.194673	0.27688	0.351072	0.417156	0.475097	0.524917	0.566693	0.600549	0.62666	0.645238	0.656537	0.660843	0.658474	0.649772	0.6351	0.61484	0.589386	0.559142	0.524519	0.485931	0.443791	0.398512	0.350499	0.300152
Gm16253	-0.0828768	-0.146076	-0.19837	-0.241494	-0.276963	-0.306076	-0.329939	-0.349481	-0.365475	-0.378562	-0.389268	-0.398023	-0.405179	-0.41102	-0.415795	-0.419716	-0.422947	-0.425615	-0.427821	-0.429642	-0.431141	-0.432366	-0.433355	-0.43414	-0.434744	-0.435187	-0.435481	-0.435639	-0.435667	-0.435571	-0.435352	-0.435013	-0.43455	-0.43396	-0.433238	-0.432377	-0.431367	-0.430197	-0.428854	-0.427323	-0.425586	-0.423623	-0.421411	-0.418924	-0.416134	-0.413009	-0.409514	-0.40561	-0.401254
Rps17	0.931672	0.812424	0.694614	0.578787	0.465467	0.355165	0.248374	0.145573	0.0472259	-0.046217	-0.134316	-0.216642	-0.292774	-0.362315	-0.425211	-0.481709	-0.532052	-0.576474	-0.615197	-0.648436	-0.676394	-0.699268	-0.717247	-0.730512	-0.739238	-0.743595	-0.743748	-0.739855	-0.732073	-0.720553	-0.705445	-0.686895	-0.665049	-0.640048	-0.612035	-0.581152	-0.547538	-0.511335	-0.472685	-0.431728	-0.388609	-0.343471	-0.29646	-0.247724	-0.197413	-0.145677	-0.0926715	-0.0385523	0.0165216
Rnf141	-2.0156	-1.96545	-1.91439	-1.8624	-1.80946	-1.75555	-1.70064	-1.6447	-1.58771	-1.52964	-1.47046	-1.41014	-1.34865	-1.28596	-1.22208	-1.15704	-1.0909	-1.02369	-0.955472	-0.886304	-0.816249	-0.745373	-0.673749	-0.601454	-0.528572	-0.45519	-0.381403	-0.30731	-0.233016	-0.15863	-0.0842688	-0.0100535	0.0638891	0.137427	0.210423	0.282735	0.354216	0.424714	0.494073	0.562133	0.628729	0.693696	0.756862	0.818055	0.8771	0.93382	0.988039	1.03958	1.08826
2410004P03Rik	0.590862	0.528117	0.466234	0.405405	0.345812	0.287631	0.231029	0.176167	0.123196	0.0722642	0.0235127	-0.0229224	-0.0669091	-0.108325	-0.14717	-0.183544	-0.217548	-0.249277	-0.278821	-0.306269	-0.331704	-0.355205	-0.376849	-0.396709	-0.414855	-0.431357	-0.446278	-0.459683	-0.471631	-0.482184	-0.491397	-0.499326	-0.506027	-0.511552	-0.515952	-0.519278	-0.521581	-0.52291	-0.523311	-0.522834	-0.521525	-0.519431	-0.516598	-0.513072	-0.5089	-0.504126	-0.498798	-0.492959	-0.486657
Tbc1d10a	1.04398	0.914522	0.789777	0.67023	0.556286	0.448284	0.346505	0.251178	0.162491	0.0806007	0.00563958	-0.0622747	-0.12303	-0.17653	-0.223011	-0.262967	-0.296848	-0.325053	-0.347935	-0.365809	-0.378954	-0.38762	-0.392029	-0.39238	-0.388852	-0.381608	-0.370793	-0.356542	-0.338979	-0.31822	-0.294373	-0.267545	-0.237836	-0.205348	-0.170181	-0.132439	-0.0922288	-0.0496607	-0.00485246	0.0420708	0.0909754	0.141718	0.194143	0.248084	0.303361	0.359779	0.417131	0.475192	0.533721
Tacc2	-0.135167	-0.276414	-0.405813	-0.523798	-0.630901	-0.727718	-0.814882	-0.893042	-0.962838	-1.02489	-1.0798	-1.1281	-1.17029	-1.20685	-1.23832	-1.26535	-1.28845	-1.30807	-1.32458	-1.33828	-1.34944	-1.35826	-1.36492	-1.36957	-1.37233	-1.37328	-1.37251	-1.37006	-1.36597	-1.36026	-1.35295	-1.34402	-1.33346	-1.32125	-1.30735	-1.29173	-1.27431	-1.25506	-1.23389	-1.21075	-1.18554	-1.1582	-1.12862	-1.09674	-1.06245	-1.02567	-0.986307	-0.944284	-0.899519
Ndufs5	2.79198	2.60768	2.42541	2.24582	2.06953	1.89715	1.72925	1.56642	1.4092	1.25812	1.11371	0.976468	0.846899	0.725466	0.612228	0.506896	0.409178	0.318796	0.235478	0.158967	0.0890112	0.0253696	-0.0321914	-0.0838974	-0.129967	-0.170613	-0.20604	-0.236449	-0.262035	-0.28299	-0.299498	-0.311743	-0.319903	-0.324154	-0.32467	-0.321621	-0.315176	-0.305502	-0.292765	-0.277129	-0.258759	-0.237817	-0.214466	-0.188869	-0.16119	-0.13159	-0.100235	-0.067288	-0.0329142
Crnde	-1.19202	-1.20201	-1.21146	-1.22034	-1.22861	-1.23625	-1.24324	-1.24958	-1.25527	-1.26029	-1.26465	-1.26834	-1.27136	-1.27369	-1.27535	-1.27638	-1.27682	-1.27668	-1.27599	-1.27475	-1.27296	-1.27062	-1.26772	-1.26425	-1.26019	-1.25551	-1.25017	-1.24415	-1.23741	-1.22989	-1.22155	-1.21233	-1.20216	-1.19097	-1.17868	-1.16522	-1.15049	-1.1344	-1.11683	-1.09769	-1.07685	-1.05418	-1.02957	-1.00286	-0.973928	-0.942621	-0.908792	-0.872294	-0.832977
Rps21	0.981512	0.840472	0.70127	0.564593	0.431104	0.301444	0.176229	0.0560549	-0.058503	-0.166888	-0.268561	-0.362996	-0.449678	-0.528123	-0.598285	-0.660493	-0.715075	-0.762339	-0.802582	-0.836084	-0.863115	-0.883929	-0.898774	-0.907882	-0.911483	-0.909793	-0.903024	-0.891382	-0.875067	-0.854274	-0.829196	-0.800022	-0.766939	-0.730135	-0.689794	-0.646102	-0.599244	-0.54941	-0.496786	-0.441565	-0.38394	-0.324108	-0.262267	-0.198622	-0.133379	-0.0667487	0.00105348	0.0698085	0.139293
Sumo1	3	3	2.82556	2.56254	2.30672	2.05898	1.82013	1.59094	1.3721	1.16427	0.96804	0.783987	0.612643	0.454488	0.30938	0.17666	0.0556949	-0.0541096	-0.15331	-0.242429	-0.321955	-0.392349	-0.454042	-0.507443	-0.552936	-0.590883	-0.621629	-0.6455	-0.662809	-0.673853	-0.678918	-0.678278	-0.6722	-0.660942	-0.644754	-0.623884	-0.598573	-0.569059	-0.535581	-0.498373	-0.457672	-0.413713	-0.366735	-0.316976	-0.264681	-0.210094	-0.153467	-0.0950534	-0.0351124
Oaf	3	3	2.80293	2.58883	2.38487	2.19132	2.00836	1.83612	1.67464	1.52393	1.38397	1.2547	1.13604	1.02791	0.929799	0.840926	0.760559	0.688045	0.622793	0.56427	0.511992	0.46552	0.424456	0.388436	0.357126	0.330221	0.307439	0.288521	0.273223	0.26132	0.252601	0.246864	0.243921	0.243589	0.245693	0.250066	0.25654	0.264955	0.275151	0.286967	0.300246	0.314827	0.330549	0.347248	0.364759	0.382911	0.401533	0.420446	0.439471
BC023719	2.53164	2.25052	1.98688	1.74098	1.5128	1.30215	1.10869	0.93195	0.771379	0.626391	0.496379	0.380749	0.278939	0.190411	0.114173	0.0489248	-0.00645797	-0.0529342	-0.0913238	-0.122328	-0.146549	-0.164501	-0.176628	-0.183311	-0.18488	-0.181621	-0.173783	-0.161586	-0.145227	-0.124881	-0.100711	-0.072873	-0.0415139	-0.00678195	0.0311722	0.0721913	0.116108	0.162741	0.211892	0.263344	0.316854	0.372157	0.428956	0.486925	0.545708	0.604913	0.664115	0.722855	0.78064
Arhgef4	-0.984702	-1.0219	-1.05816	-1.09316	-1.12657	-1.1581	-1.18746	-1.21438	-1.2386	-1.25987	-1.27794	-1.29254	-1.30343	-1.31034	-1.31323	-1.31227	-1.30761	-1.29936	-1.28763	-1.27253	-1.25414	-1.23252	-1.20774	-1.17986	-1.14894	-1.11501	-1.07813	-1.03834	-0.995694	-0.950235	-0.902018	-0.851101	-0.79755	-0.741437	-0.682846	-0.62187	-0.558616	-0.493203	-0.425767	-0.356458	-0.285445	-0.212914	-0.139071	-0.0641431	0.0116237	0.0879614	0.164581	0.241171	0.317401
Abca8a	3	3	3	3	3	2.91054	2.44451	2.03482	1.67562	1.36147	1.08741	0.848914	0.641958	0.462927	0.308132	0.17401	0.0575855	-0.0436231	-0.131689	-0.208352	-0.275071	-0.333078	-0.38341	-0.426948	-0.464435	-0.496503	-0.523689	-0.546449	-0.565172	-0.580186	-0.591772	-0.600168	-0.605572	-0.608156	-0.608062	-0.605407	-0.600291	-0.592796	-0.582989	-0.570925	-0.556649	-0.540197	-0.521601	-0.500886	-0.478075	-0.453191	-0.426256	-0.397296	-0.36634
Gm15478	-0.577125	-0.577751	-0.578375	-0.578998	-0.579618	-0.580238	-0.580856	-0.581472	-0.582087	-0.582701	-0.583314	-0.583926	-0.584537	-0.585147	-0.585753	-0.586348	-0.586928	-0.587486	-0.588016	-0.588512	-0.58897	-0.589382	-0.589745	-0.590051	-0.590296	-0.590473	-0.590577	-0.590603	-0.590544	-0.590394	-0.590147	-0.589798	-0.589339	-0.588764	-0.588065	-0.587236	-0.58627	-0.585157	-0.583889	-0.582458	-0.580854	-0.579067	-0.577086	-0.5749	-0.572495	-0.569859	-0.566977	-0.563834	-0.560413
Slc22a4	-1.41958	-1.4362	-1.45221	-1.46748	-1.48186	-1.49525	-1.50754	-1.51863	-1.52844	-1.53687	-1.54384	-1.54925	-1.55301	-1.55502	-1.55526	-1.55379	-1.55065	-1.54588	-1.53948	-1.53147	-1.52184	-1.51057	-1.49762	-1.48296	-1.46654	-1.44832	-1.42822	-1.40618	-1.38212	-1.35597	-1.32763	-1.29703	-1.26406	-1.22863	-1.19065	-1.15002	-1.10665	-1.06045	-1.01134	-0.959242	-0.904092	-0.845839	-0.784444	-0.719889	-0.652177	-0.581337	-0.507424	-0.430528	-0.350771
Cnot11	3	3	3	3	3	3	3	2.70867	2.40858	2.12625	1.86175	1.61507	1.3862	1.17507	0.980951	0.802655	0.63907	0.489186	0.352082	0.226918	0.112924	0.00939857	-0.0843031	-0.168772	-0.244552	-0.312144	-0.372008	-0.424574	-0.470235	-0.50936	-0.542293	-0.569352	-0.59084	-0.60704	-0.618218	-0.624629	-0.626516	-0.624111	-0.617639	-0.607316	-0.593354	-0.575961	-0.555339	-0.53169	-0.505216	-0.476118	-0.444595	-0.410853	-0.375095
Ptms	0.951349	0.928129	0.905121	0.882485	0.86038	0.838962	0.818388	0.798813	0.78039	0.763272	0.747613	0.733563	0.721276	0.710895	0.702439	0.695814	0.690922	0.687666	0.685952	0.685685	0.686772	0.689118	0.692631	0.697218	0.702788	0.709247	0.716504	0.724465	0.733039	0.742133	0.751654	0.761509	0.771604	0.781844	0.792137	0.802387	0.812499	0.822379	0.831929	0.841054	0.849658	0.857644	0.864915	0.871375	0.876926	0.881471	0.884914	0.887158	0.888106
Lrrc16a	-2.66242	-2.60143	-2.53834	-2.47325	-2.40626	-2.33749	-2.26709	-2.19524	-2.12214	-2.048	-1.97308	-1.89765	-1.82202	-1.74652	-1.67136	-1.59669	-1.5226	-1.44921	-1.37664	-1.30499	-1.23437	-1.16488	-1.0966	-1.02965	-0.964093	-0.900021	-0.837509	-0.776629	-0.717444	-0.660017	-0.604401	-0.550644	-0.498791	-0.448876	-0.400933	-0.354986	-0.311055	-0.269156	-0.229296	-0.191479	-0.155705	-0.121966	-0.0902501	-0.0605424	-0.0328218	-0.00706345	0.0167617	0.0386865	0.0587476
Cobll1	-0.733304	-0.705948	-0.676623	-0.645383	-0.612332	-0.577628	-0.541494	-0.50422	-0.466175	-0.427804	-0.389632	-0.352261	-0.316361	-0.28265	-0.251645	-0.223632	-0.198844	-0.177459	-0.159604	-0.145353	-0.134728	-0.127701	-0.124198	-0.124104	-0.127268	-0.133504	-0.142604	-0.154335	-0.168451	-0.184697	-0.202811	-0.22253	-0.243597	-0.26576	-0.288777	-0.31242	-0.336473	-0.360739	-0.385034	-0.409194	-0.433071	-0.456535	-0.47947	-0.50178	-0.52338	-0.544201	-0.564187	-0.583291	-0.601479
Sft2d2	2.33072	2.18866	2.05113	1.91851	1.79114	1.66928	1.55318	1.44301	1.33893	1.24107	1.14952	1.06437	0.985662	0.91345	0.847485	0.787295	0.73244	0.682518	0.637159	0.596024	0.558799	0.525193	0.494936	0.467777	0.443481	0.421826	0.402603	0.385616	0.370674	0.357599	0.346216	0.336358	0.327864	0.320573	0.314333	0.308989	0.304393	0.300397	0.296852	0.293615	0.290539	0.287481	0.284298	0.280846	0.276983	0.27257	0.267466	0.261533	0.254635
1700026L06Rik	0.416726	0.335368	0.25847	0.185983	0.11783	0.0539102	-0.00589415	-0.0617148	-0.113693	-0.161978	-0.20672	-0.24807	-0.28618	-0.321199	-0.353335	-0.382835	-0.409924	-0.434801	-0.457648	-0.478626	-0.497883	-0.515548	-0.531741	-0.546569	-0.560128	-0.572505	-0.583778	-0.594017	-0.603287	-0.611645	-0.619142	-0.625825	-0.631736	-0.636911	-0.641385	-0.645187	-0.648343	-0.650876	-0.652808	-0.654156	-0.654935	-0.655158	-0.654836	-0.653979	-0.652593	-0.650683	-0.648253	-0.645304	-0.641838
Slc48a1	2.59891	2.38648	2.17912	1.9776	1.78262	1.59481	1.41477	1.24301	1.08004	0.92628	0.782157	0.648051	0.524329	0.411316	0.308831	0.216269	0.133058	0.0586712	-0.00738239	-0.0655567	-0.116274	-0.159929	-0.196888	-0.227498	-0.252083	-0.270948	-0.284385	-0.292668	-0.296063	-0.294823	-0.289191	-0.279406	-0.265697	-0.248292	-0.227413	-0.203281	-0.176115	-0.146135	-0.11356	-0.0786119	-0.0415143	-0.00249404	0.0382186	0.080389	0.123778	0.16814	0.213226	0.258781	0.304541
Ccdc87	-1.16305	-1.1599	-1.15565	-1.14992	-1.14227	-1.13214	-1.11884	-1.10158	-1.07946	-1.05152	-1.01677	-0.974334	-0.923517	-0.863991	-0.795667	-0.718614	-0.633223	-0.540238	-0.440752	-0.336194	-0.228285	-0.11898	-0.0103918	0.0952924	0.195903	0.289376	0.373833	0.447656	0.509537	0.558519	0.594012	0.615799	0.624014	0.619119	0.601859	0.573216	0.534354	0.48657	0.431234	0.369744	0.303482	0.233776	0.161869	0.0888987	0.0158797	-0.056304	-0.126903	-0.195298	-0.260998
Hey1	-1.63238	-1.58368	-1.52933	-1.4689	-1.40201	-1.32832	-1.24757	-1.15959	-1.06434	-0.961958	-0.852736	-0.7372	-0.616111	-0.490477	-0.36122	-0.229091	-0.0948933	0.0405193	0.176256	0.311401	0.445027	0.576208	0.704034	0.827621	0.946124	1.05875	1.16476	1.26349	1.35434	1.4368	1.51043	1.57488	1.62989	1.67529	1.71097	1.73694	1.75326	1.76007	1.75759	1.74608	1.72589	1.6974	1.66103	1.61727	1.56661	1.50957	1.44671	1.37857	1.30572
Sncaip	-2.75574	-2.67081	-2.58249	-2.49091	-2.39624	-2.2987	-2.19855	-2.0961	-1.99172	-1.88582	-1.77888	-1.67142	-1.56402	-1.45732	-1.35176	-1.24759	-1.14506	-1.04439	-0.945806	-0.849524	-0.755742	-0.66465	-0.576424	-0.491227	-0.409207	-0.330499	-0.255224	-0.183486	-0.115375	-0.0509686	0.0096742	0.066507	0.119498	0.16863	0.213898	0.255312	0.292893	0.326677	0.356708	0.383043	0.405749	0.424903	0.440589	0.452903	0.461945	0.467823	0.470652	0.470552	0.467647
Ccbe1	-0.550798	-0.505399	-0.452947	-0.392854	-0.32467	-0.248161	-0.163394	-0.0708292	0.0285839	0.133331	0.241276	0.349642	0.455046	0.553644	0.642247	0.71867	0.781155	0.828405	0.859618	0.874501	0.873251	0.856515	0.825338	0.781088	0.725384	0.660011	0.586846	0.507779	0.424652	0.3392	0.253009	0.167485	0.0838331	0.00305107	-0.0740718	-0.146944	-0.215159	-0.278472	-0.336783	-0.390108	-0.438563	-0.482336	-0.521671	-0.55685	-0.588178	-0.615969	-0.640539	-0.662195	-0.681233
Rab2a	2.50685	2.45047	2.39428	2.33824	2.28228	2.22636	2.17041	2.11439	2.05824	2.00191	1.94535	1.88851	1.83134	1.7738	1.71591	1.65771	1.59927	1.54065	1.48191	1.42309	1.36426	1.30546	1.24676	1.1882	1.12984	1.07172	1.01389	0.956399	0.899292	0.842616	0.786413	0.730726	0.675598	0.621069	0.567179	0.513967	0.461471	0.409727	0.358772	0.308641	0.259368	0.210988	0.163532	0.117033	0.071523	0.0270319	-0.0164099	-0.0587726	-0.100027
Sncg	0.317769	0.160534	0.0340702	-0.0672824	-0.148294	-0.21293	-0.264447	-0.305492	-0.338201	-0.364286	-0.385111	-0.401761	-0.41509	-0.425777	-0.434381	-0.441353	-0.447038	-0.451698	-0.455538	-0.458715	-0.461352	-0.463545	-0.465371	-0.466891	-0.468152	-0.469192	-0.470043	-0.470727	-0.471266	-0.471673	-0.471962	-0.472139	-0.472214	-0.472189	-0.472067	-0.47185	-0.471536	-0.471124	-0.470609	-0.469987	-0.469251	-0.468392	-0.467402	-0.466267	-0.464976	-0.463512	-0.461858	-0.459993	-0.457894
Ak9	0.0299413	-0.0509084	-0.125751	-0.194785	-0.258247	-0.316398	-0.369519	-0.417894	-0.461813	-0.501557	-0.5374	-0.569601	-0.598404	-0.624038	-0.646792	-0.666984	-0.684894	-0.700759	-0.714787	-0.727157	-0.738023	-0.747521	-0.755765	-0.762857	-0.768882	-0.773916	-0.778024	-0.781259	-0.78367	-0.785295	-0.786167	-0.786314	-0.785758	-0.784516	-0.7826	-0.780019	-0.776779	-0.772882	-0.768326	-0.763106	-0.757217	-0.750648	-0.743389	-0.735424	-0.72674	-0.717316	-0.707136	-0.696176	-0.684416
Mrps7	3	3	2.86986	2.71654	2.56715	2.42197	2.28124	2.14521	2.01408	1.88804	1.76726	1.65191	1.54211	1.438	1.33948	1.24626	1.15807	1.07464	0.995748	0.921149	0.850628	0.783979	0.721005	0.661523	0.605354	0.552331	0.502294	0.455092	0.410577	0.368612	0.329062	0.291799	0.256702	0.223651	0.192532	0.163236	0.135655	0.109688	0.0852324	0.0621923	0.0404725	0.0199805	0.00062587	-0.0176798	-0.0350232	-0.0514894	-0.0671621	-0.0821237	-0.0964551
Ctnnb1	-0.424866	-0.446965	-0.468955	-0.490813	-0.512519	-0.534051	-0.555387	-0.576508	-0.597391	-0.618019	-0.638369	-0.658425	-0.678165	-0.697571	-0.716621	-0.735291	-0.753557	-0.771394	-0.788779	-0.80569	-0.822102	-0.837994	-0.853342	-0.868124	-0.882318	-0.895902	-0.908854	-0.921151	-0.932772	-0.943694	-0.953897	-0.963356	-0.972052	-0.97996	-0.987058	-0.993325	-0.998735	-1.00327	-1.0069	-1.0096	-1.01135	-1.01212	-1.01189	-1.01064	-1.00832	-1.00493	-1.00042	-0.994764	-0.987941
Eml4	-0.555408	-0.450032	-0.340901	-0.228363	-0.11284	0.0051754	0.125112	0.246317	0.368057	0.489515	0.609793	0.727915	0.842833	0.953454	1.05904	1.15921	1.25365	1.34207	1.4242	1.49983	1.56879	1.63093	1.68615	1.73439	1.77561	1.80983	1.83708	1.85745	1.87102	1.87794	1.87837	1.87249	1.8605	1.84263	1.81913	1.79025	1.75627	1.71746	1.67413	1.62657	1.57507	1.51995	1.46151	1.40006	1.33589	1.26931	1.2006	1.13004	1.05793
Hspa2	-1.71149	-1.68091	-1.65026	-1.61957	-1.58888	-1.55823	-1.52765	-1.49718	-1.46686	-1.43673	-1.40682	-1.37717	-1.34783	-1.31883	-1.29019	-1.26191	-1.23398	-1.2064	-1.17918	-1.1523	-1.12576	-1.09957	-1.07371	-1.04818	-1.02298	-0.998113	-0.973562	-0.949328	-0.925408	-0.901797	-0.878491	-0.855485	-0.832776	-0.810357	-0.788225	-0.766375	-0.744802	-0.7235	-0.702466	-0.681694	-0.661178	-0.640914	-0.620895	-0.601117	-0.581575	-0.562261	-0.543172	-0.524301	-0.505642
Ak3	-0.84002	-0.788754	-0.737234	-0.685638	-0.634151	-0.582961	-0.532263	-0.48226	-0.433157	-0.385165	-0.338502	-0.293387	-0.250045	-0.208699	-0.169457	-0.132322	-0.0972903	-0.0643567	-0.0335123	-0.00474598	0.0219562	0.0466104	0.0692354	0.0898521	0.108484	0.125155	0.139894	0.15273	0.163692	0.172816	0.180133	0.185681	0.189497	0.19162	0.192088	0.190944	0.18823	0.183988	0.178263	0.171099	0.162541	0.152637	0.141432	0.128974	0.11531	0.100488	0.0845558	0.0675617	0.0495542
Pcsk1n	-0.313313	-0.32351	-0.333597	-0.343469	-0.353025	-0.362161	-0.370775	-0.378764	-0.386025	-0.392458	-0.397958	-0.402426	-0.405757	-0.407854	-0.408685	-0.408276	-0.406657	-0.403856	-0.399902	-0.394824	-0.388649	-0.381406	-0.373122	-0.363824	-0.35354	-0.342298	-0.330124	-0.317046	-0.303091	-0.288286	-0.272657	-0.256233	-0.239039	-0.221103	-0.202452	-0.183113	-0.163114	-0.142481	-0.121242	-0.099425	-0.0770564	-0.0541645	-0.0307771	-0.00692198	0.0173726	0.0420785	0.0671672	0.0926103	0.118379
Cyr61	3	3	2.97406	2.77897	2.5894	2.40552	2.22748	2.0554	1.88936	1.72944	1.57568	1.42812	1.28675	1.15156	1.02243	0.89912	0.781416	0.669103	0.561976	0.459836	0.362492	0.269761	0.181465	0.0974371	0.017515	-0.0584556	-0.130622	-0.199125	-0.264097	-0.325666	-0.383951	-0.439068	-0.491124	-0.54022	-0.586452	-0.629911	-0.67068	-0.708839	-0.74446	-0.777611	-0.808357	-0.836753	-0.862854	-0.886707	-0.908356	-0.927838	-0.945187	-0.960433	-0.973599
Sdpr	-0.583063	-0.574977	-0.564893	-0.55241	-0.537087	-0.518467	-0.496104	-0.469601	-0.438667	-0.403184	-0.363281	-0.319409	-0.272412	-0.223557	-0.174193	-0.125558	-0.0789275	-0.0355501	0.00341022	0.0369339	0.0641924	0.084583	0.0977475	0.103577	0.102201	0.0939675	0.0794099	0.059209	0.0341523	0.0050917	-0.0270964	-0.0615467	-0.0974353	-0.134004	-0.170576	-0.206569	-0.2415	-0.274981	-0.306722	-0.336517	-0.364238	-0.389824	-0.41327	-0.434616	-0.453938	-0.471334	-0.486924	-0.500837	-0.513206
Tmem258	3	2.9673	2.69286	2.4259	2.16734	1.91799	1.67861	1.44988	1.2324	1.02672	0.833336	0.6527	0.485225	0.33127	0.190583	0.0624182	-0.0539331	-0.159128	-0.253777	-0.338443	-0.413653	-0.479893	-0.537615	-0.587243	-0.629167	-0.663758	-0.691357	-0.712289	-0.726858	-0.735351	-0.738042	-0.735191	-0.727047	-0.71385	-0.695831	-0.673215	-0.646224	-0.615073	-0.579977	-0.541148	-0.4988	-0.453146	-0.4044	-0.352781	-0.298511	-0.241815	-0.182923	-0.122072	-0.0595049
Tiparp	1.90067	1.85826	1.81624	1.77473	1.73383	1.69365	1.65428	1.61582	1.57837	1.54202	1.50686	1.47298	1.44046	1.40938	1.37974	1.35144	1.3244	1.29852	1.27372	1.24991	1.22702	1.20496	1.18365	1.16302	1.14298	1.12347	1.10441	1.08572	1.06734	1.04919	1.03121	1.01332	0.995458	0.977555	0.959546	0.941366	0.922951	0.904238	0.885164	0.865669	0.845692	0.825176	0.804063	0.782297	0.759824	0.73659	0.712544	0.687636	0.661819
Hrk	-0.564432	-0.552367	-0.539077	-0.524528	-0.508709	-0.491643	-0.473387	-0.454047	-0.43378	-0.412799	-0.391383	-0.369873	-0.348674	-0.328239	-0.308934	-0.290999	-0.274645	-0.260051	-0.247363	-0.236689	-0.228102	-0.221635	-0.217286	-0.21502	-0.214769	-0.216439	-0.219915	-0.22506	-0.231723	-0.239744	-0.248956	-0.25919	-0.270277	-0.282053	-0.29436	-0.307048	-0.31998	-0.333025	-0.34607	-0.359009	-0.371751	-0.384217	-0.39634	-0.408063	-0.419338	-0.430129	-0.440408	-0.450151	-0.459345
Catip	-0.373791	-0.359363	-0.345004	-0.33089	-0.317203	-0.304128	-0.291854	-0.280573	-0.270481	-0.261774	-0.25465	-0.249303	-0.245929	-0.244709	-0.24568	-0.248743	-0.253793	-0.260718	-0.269403	-0.279729	-0.291576	-0.304823	-0.319348	-0.335028	-0.351742	-0.369371	-0.387795	-0.406901	-0.426573	-0.446704	-0.467185	-0.487914	-0.508792	-0.529723	-0.550615	-0.57138	-0.591936	-0.612202	-0.632101	-0.651561	-0.670514	-0.688892	-0.706633	-0.723678	-0.739967	-0.755447	-0.770062	-0.783761	-0.796492
Zmynd10	-0.428837	-0.457202	-0.484909	-0.511889	-0.538079	-0.563421	-0.587865	-0.611365	-0.633878	-0.655366	-0.675797	-0.695138	-0.713362	-0.730442	-0.746392	-0.761254	-0.775069	-0.787873	-0.799702	-0.810588	-0.820559	-0.829643	-0.837862	-0.84524	-0.851796	-0.857548	-0.86251	-0.866697	-0.87012	-0.872789	-0.874711	-0.875893	-0.876337	-0.876048	-0.875025	-0.873268	-0.870773	-0.867536	-0.86355	-0.858808	-0.853298	-0.84701	-0.83993	-0.832041	-0.823328	-0.813768	-0.803342	-0.792025	-0.779791
Gm13594	-0.340026	-0.508688	-0.645282	-0.755486	-0.844144	-0.915325	-0.972402	-1.01814	-1.05479	-1.08416	-1.10772	-1.12661	-1.14176	-1.1539	-1.16365	-1.17153	-1.17791	-1.18309	-1.1873	-1.19071	-1.19346	-1.19564	-1.19735	-1.19864	-1.19956	-1.20014	-1.20042	-1.2004	-1.20009	-1.19951	-1.19864	-1.19747	-1.196	-1.19421	-1.19206	-1.18952	-1.18656	-1.18313	-1.17918	-1.17464	-1.16944	-1.1635	-1.15671	-1.14898	-1.14017	-1.13014	-1.11873	-1.10577	-1.09104
Rpl36	0.61871	0.502725	0.388059	0.2753	0.165026	0.0577963	-0.0458424	-0.145357	-0.240229	-0.329948	-0.414018	-0.491948	-0.563255	-0.627479	-0.684546	-0.734713	-0.778239	-0.815371	-0.846349	-0.871399	-0.890743	-0.904593	-0.913155	-0.916626	-0.915202	-0.90907	-0.898413	-0.883412	-0.864243	-0.841081	-0.814097	-0.783462	-0.749346	-0.711916	-0.671341	-0.627791	-0.581435	-0.532442	-0.480986	-0.427238	-0.371376	-0.313575	-0.254017	-0.192882	-0.130358	-0.0666309	-0.00189238	0.0636636	0.12984
Enkur	-1.32787	-1.31705	-1.30619	-1.29527	-1.28427	-1.27317	-1.26196	-1.25061	-1.23911	-1.22743	-1.21556	-1.20348	-1.19116	-1.17859	-1.16576	-1.15266	-1.13929	-1.12566	-1.11175	-1.09756	-1.08309	-1.06834	-1.05331	-1.03799	-1.02239	-1.00649	-0.99029	-0.973796	-0.957	-0.939899	-0.922491	-0.904772	-0.886739	-0.868388	-0.849717	-0.830722	-0.811399	-0.791744	-0.771755	-0.751428	-0.730759	-0.709744	-0.688379	-0.666661	-0.644586	-0.622149	-0.599346	-0.576174	-0.552628
Gng11	3	3	3	2.9082	2.74072	2.57827	2.42106	2.26928	2.1231	1.98265	1.84807	1.71944	1.59687	1.48041	1.36994	1.26513	1.16572	1.07141	0.981957	0.897115	0.816653	0.740354	0.668014	0.599438	0.534444	0.472858	0.414517	0.359265	0.306954	0.257446	0.210607	0.166311	0.124439	0.0848761	0.0475137	0.0122478	-0.0210208	-0.052387	-0.0819416	-0.109772	-0.135962	-0.160592	-0.183739	-0.205479	-0.225883	-0.245022	-0.262964	-0.279774	-0.295517
Rbms1	-0.4198	-0.457055	-0.493409	-0.528721	-0.562863	-0.595716	-0.627172	-0.657133	-0.685508	-0.712213	-0.737169	-0.760303	-0.781542	-0.800821	-0.818165	-0.833671	-0.84743	-0.859526	-0.870038	-0.879034	-0.88658	-0.892735	-0.897554	-0.901087	-0.90338	-0.904475	-0.904412	-0.903227	-0.900954	-0.897623	-0.893264	-0.887904	-0.881568	-0.874281	-0.866065	-0.856943	-0.846936	-0.836063	-0.824346	-0.811803	-0.798455	-0.784322	-0.769423	-0.753779	-0.73741	-0.720339	-0.702588	-0.684181	-0.665142
Zswim6	0.718578	0.571518	0.427012	0.285696	0.148171	0.015009	-0.113247	-0.23608	-0.352997	-0.463524	-0.567206	-0.663598	-0.752267	-0.832807	-0.90523	-0.969907	-1.02719	-1.07743	-1.12093	-1.15799	-1.18889	-1.21391	-1.23329	-1.24728	-1.25611	-1.26	-1.25916	-1.25381	-1.24414	-1.23034	-1.21262	-1.19116	-1.16613	-1.13773	-1.10614	-1.07154	-1.0341	-0.994018	-0.951469	-0.906641	-0.85972	-0.810896	-0.760362	-0.708315	-0.654956	-0.600488	-0.54512	-0.489066	-0.432545
Wwtr1	-1.3866	-1.31444	-1.23599	-1.1512	-1.06013	-0.963015	-0.860238	-0.752395	-0.6403	-0.525001	-0.407792	-0.290213	-0.174039	-0.0612269	0.0466951	0.148736	0.244016	0.331762	0.411316	0.482144	0.543835	0.596103	0.638787	0.671844	0.69534	0.709448	0.714434	0.71065	0.698519	0.678529	0.651219	0.617168	0.576985	0.5313	0.48075	0.425976	0.36761	0.306271	0.242556	0.177038	0.110259	0.0427276	-0.0250837	-0.0927405	-0.159847	-0.226046	-0.291021	-0.354489	-0.416206
Camk1d	-1.57707	-1.56805	-1.55616	-1.54055	-1.52021	-1.49391	-1.46021	-1.41752	-1.36406	-1.29804	-1.21775	-1.12175	-1.00916	-0.879853	-0.734208	-0.572886	-0.39715	-0.208884	-0.0105494	0.194876	0.404004	0.613161	0.818528	1.01629	1.20276	1.37456	1.52865	1.66251	1.77414	1.8621	1.92558	1.9643	1.97856	1.96915	1.93732	1.88466	1.81309	1.72473	1.62186	1.50683	1.38201	1.24972	1.11215	0.971397	0.829345	0.687699	0.547953	0.411383	0.27905
Inhbb	-2.05132	-2.04073	-2.02975	-2.01836	-2.00651	-1.9942	-1.98137	-1.968	-1.95404	-1.93947	-1.92422	-1.90825	-1.8915	-1.87393	-1.85547	-1.83611	-1.81579	-1.7945	-1.77219	-1.74882	-1.72437	-1.6988	-1.67206	-1.64413	-1.61498	-1.58456	-1.55285	-1.51982	-1.48543	-1.44966	-1.41249	-1.3739	-1.33386	-1.29236	-1.2494	-1.20495	-1.15903	-1.11164	-1.06278	-1.01248	-0.960747	-0.907623	-0.853143	-0.797352	-0.740305	-0.682066	-0.622709	-0.562317	-0.500984
Bicc1	-0.913876	-0.929434	-0.944702	-0.959526	-0.973761	-0.987264	-0.999895	-1.01152	-1.02201	-1.03122	-1.03904	-1.04532	-1.04995	-1.05278	-1.05378	-1.05303	-1.05057	-1.04647	-1.04076	-1.0335	-1.02472	-1.01447	-1.00277	-0.989678	-0.97521	-0.959401	-0.942283	-0.923885	-0.904238	-0.883372	-0.861319	-0.83811	-0.813778	-0.788358	-0.761887	-0.734403	-0.705948	-0.676566	-0.646303	-0.615212	-0.583345	-0.550761	-0.517522	-0.483694	-0.449348	-0.41456	-0.379411	-0.343985	-0.308374
2810402E24Rik	0.457392	0.448649	0.439741	0.43048	0.420678	0.410154	0.398727	0.386221	0.372463	0.357285	0.340527	0.322033	0.301656	0.279264	0.254881	0.228662	0.200767	0.171357	0.140587	0.108613	0.0755863	0.0416542	0.00696046	-0.0283562	-0.0641621	-0.100329	-0.136733	-0.173257	-0.20979	-0.246226	-0.282465	-0.318413	-0.353981	-0.389087	-0.423652	-0.457605	-0.490878	-0.523409	-0.55514	-0.586016	-0.615989	-0.645011	-0.673041	-0.700038	-0.725966	-0.750789	-0.774476	-0.796995	-0.818316
Mak	-0.656311	-0.671707	-0.68682	-0.701597	-0.71599	-0.729953	-0.743442	-0.756418	-0.768841	-0.780675	-0.791887	-0.802442	-0.812309	-0.821459	-0.82989	-0.837626	-0.844691	-0.851105	-0.856887	-0.862054	-0.866625	-0.870612	-0.874031	-0.876893	-0.879208	-0.880989	-0.882242	-0.882976	-0.883198	-0.882914	-0.882128	-0.880845	-0.879068	-0.876798	-0.874038	-0.870788	-0.867048	-0.862817	-0.858094	-0.852875	-0.847159	-0.84094	-0.834215	-0.826979	-0.819224	-0.810946	-0.802135	-0.792785	-0.782886
Maged2	-0.505026	-0.414506	-0.322786	-0.230226	-0.137209	-0.04414	0.0485477	0.140399	0.230937	0.31966	0.406048	0.489562	0.569645	0.645744	0.71756	0.78504	0.848154	0.906884	0.961225	1.01118	1.05678	1.09804	1.13502	1.16775	1.19631	1.22076	1.24118	1.25765	1.27028	1.27917	1.28441	1.28613	1.28444	1.27946	1.27133	1.26016	1.2461	1.22928	1.20984	1.18791	1.16364	1.13717	1.10863	1.07819	1.04596	1.0121	0.976739	0.940024	0.902089
Ocln	-0.426591	-0.448244	-0.469635	-0.490724	-0.511469	-0.531833	-0.551779	-0.571273	-0.59028	-0.608768	-0.626707	-0.644066	-0.660816	-0.676932	-0.692399	-0.707219	-0.72139	-0.734914	-0.74779	-0.760018	-0.771595	-0.782522	-0.792797	-0.802417	-0.811381	-0.819685	-0.827326	-0.8343	-0.840603	-0.846229	-0.851174	-0.85543	-0.858991	-0.861848	-0.863994	-0.865419	-0.866113	-0.866064	-0.86526	-0.863689	-0.861336	-0.858185	-0.854219	-0.849422	-0.843773	-0.837252	-0.829837	-0.821504	-0.812228
Rps15	0.885013	0.781117	0.678235	0.576884	0.477571	0.380794	0.28704	0.19679	0.110513	0.0286748	-0.0482684	-0.119865	-0.185666	-0.245246	-0.298519	-0.345702	-0.387013	-0.422663	-0.452858	-0.477798	-0.497675	-0.51268	-0.522998	-0.528807	-0.530286	-0.527608	-0.520944	-0.510463	-0.49633	-0.47871	-0.457766	-0.433661	-0.406557	-0.376613	-0.343992	-0.308853	-0.271359	-0.23167	-0.189951	-0.146363	-0.101072	-0.0542444	-0.00604642	0.0433527	0.0937824	0.145071	0.197044	0.249525	0.302339
Dapk1	-1.14298	-1.06128	-0.978128	-0.893906	-0.809054	-0.724046	-0.639393	-0.555644	-0.473387	-0.393242	-0.315863	-0.241932	-0.172158	-0.107249	-0.0475799	0.00679684	0.0558655	0.0996359	0.138143	0.171445	0.199621	0.222773	0.241021	0.254503	0.263371	0.267795	0.267955	0.264043	0.256261	0.244819	0.229932	0.211822	0.190714	0.166836	0.140416	0.111683	0.0808642	0.0481864	0.0138726	-0.0218573	-0.0587877	-0.0967074	-0.135411	-0.174697	-0.214371	-0.254244	-0.294135	-0.333866	-0.373268
Cep126	0.0284189	0.0369721	0.0454049	0.053555	0.0612574	0.068345	0.0746486	0.0799977	0.0842215	0.0871494	0.0886122	0.0884434	0.0864804	0.0825725	0.0766974	0.0689474	0.0594231	0.0482284	0.0354701	0.0212569	0.00569876	-0.0110939	-0.0290107	-0.0479421	-0.0677797	-0.0884171	-0.10975	-0.131676	-0.154098	-0.176919	-0.200048	-0.223396	-0.246878	-0.270416	-0.293931	-0.317353	-0.340611	-0.363643	-0.386387	-0.408788	-0.430792	-0.45235	-0.473416	-0.493948	-0.513906	-0.533253	-0.551956	-0.569983	-0.587303
Tcp11l2	-0.982897	-0.946771	-0.910473	-0.874193	-0.83813	-0.802489	-0.76748	-0.733324	-0.700244	-0.668473	-0.638245	-0.6098	-0.583383	-0.559231	-0.537435	-0.517952	-0.500727	-0.4857	-0.472808	-0.461981	-0.453147	-0.44623	-0.44115	-0.437825	-0.436168	-0.436094	-0.437514	-0.440335	-0.444468	-0.449819	-0.456295	-0.463802	-0.472246	-0.481534	-0.491571	-0.502265	-0.513523	-0.525253	-0.537363	-0.549764	-0.562366	-0.575081	-0.587822	-0.600501	-0.613035	-0.625339	-0.63733	-0.648926	-0.660045
Tsga10	-0.758333	-0.678293	-0.592604	-0.501464	-0.405217	-0.304373	-0.199628	-0.0918819	0.0177514	0.127937	0.237124	0.343553	0.445284	0.540263	0.627023	0.704773	0.772883	0.830874	0.878421	0.91535	0.941633	0.957382	0.962835	0.958349	0.944383	0.921483	0.890269	0.85142	0.805656	0.753727	0.696395	0.634427	0.568578	0.499586	0.428159	0.354969	0.280648	0.205782	0.130906	0.0565073	-0.0169802	-0.0891734	-0.159739	-0.228394	-0.294897	-0.359055	-0.42071	-0.479743	-0.536067
Lamtor1	1.36544	1.33626	1.30738	1.27894	1.25111	1.22402	1.19783	1.17266	1.14867	1.12598	1.10474	1.08508	1.06714	1.05103	1.03676	1.02422	1.01329	1.00385	0.99579	0.989004	0.983383	0.978818	0.975202	0.972431	0.970398	0.969	0.968132	0.96769	0.967571	0.96767	0.967884	0.968109	0.968241	0.968177	0.967813	0.967044	0.965768	0.963882	0.961282	0.957865	0.95353	0.948176	0.941701	0.934008	0.924998	0.914576	0.902646	0.889116	0.873897
2810428I15Rik	1.09102	0.967586	0.84688	0.729505	0.616022	0.506955	0.402785	0.303962	0.210903	0.124	0.043623	-0.0298743	-0.0961482	-0.15488	-0.206144	-0.250343	-0.287856	-0.319034	-0.344201	-0.363653	-0.377668	-0.386503	-0.390395	-0.389571	-0.384241	-0.374604	-0.360853	-0.343168	-0.321727	-0.296701	-0.26826	-0.236569	-0.201794	-0.164101	-0.123659	-0.0806376	-0.0352105	0.0124439	0.0621419	0.113694	0.166904	0.221568	0.277475	0.334406	0.392132	0.450418	0.509016	0.567672	0.626124
Anxa11	2.02573	1.46757	1.01732	0.656219	0.367872	0.138354	-0.0439559	-0.188603	-0.30333	-0.394354	-0.466628	-0.524075	-0.569785	-0.606189	-0.635297	-0.658728	-0.677706	-0.69316	-0.705797	-0.716164	-0.724682	-0.73168	-0.737413	-0.742085	-0.745853	-0.748841	-0.751147	-0.752848	-0.754001	-0.754651	-0.754831	-0.754562	-0.753857	-0.752721	-0.751152	-0.749143	-0.746677	-0.743734	-0.740288	-0.736307	-0.731752	-0.72658	-0.72074	-0.714178	-0.70683	-0.698631	-0.689506	-0.679377	-0.66816
Mast4	-1.37203	-1.32042	-1.26619	-1.20947	-1.15044	-1.08932	-1.02639	-0.962005	-0.896574	-0.830577	-0.764559	-0.699135	-0.634983	-0.572823	-0.513167	-0.456289	-0.402433	-0.351811	-0.304607	-0.260974	-0.221033	-0.184874	-0.152557	-0.124111	-0.0995378	-0.07881	-0.0618752	-0.0486565	-0.0390554	-0.0329529	-0.0302126	-0.0306823	-0.0341963	-0.0405779	-0.049641	-0.0611926	-0.0750346	-0.0909656	-0.108783	-0.128283	-0.149264	-0.171528	-0.194879	-0.219127	-0.244088	-0.269581	-0.295437	-0.321488	-0.347579
Rcc2	-1.11198	-1.04285	-0.970824	-0.896188	-0.819318	-0.74066	-0.660742	-0.580172	-0.49964	-0.419919	-0.341856	-0.266371	-0.194445	-0.127086	-0.0649403	-0.00827419	0.0427122	0.0878732	0.127117	0.160402	0.187739	0.209184	0.224835	0.234832	0.239351	0.238601	0.232819	0.222265	0.207221	0.187985	0.164868	0.138189	0.108275	0.0754513	0.0400466	0.00238443	-0.0372172	-0.0784479	-0.121007	-0.164605	-0.208965	-0.253823	-0.298931	-0.344054	-0.388972	-0.433482	-0.477394	-0.520534	-0.562741
Pdlim7	0.612042	0.710386	0.81024	0.911005	1.01203	1.11262	1.21203	1.30945	1.40405	1.49495	1.58122	1.66191	1.73606	1.80271	1.86137	1.91202	1.95468	1.98942	2.01634	2.03559	2.04732	2.05175	2.04909	2.0396	2.02355	2.00123	1.97294	1.93901	1.89976	1.85553	1.80667	1.75353	1.69645	1.63579	1.57188	1.50509	1.43574	1.36416	1.29069	1.21562	1.13926	1.06192	0.983855	0.905348	0.826651	0.748006	0.669642	0.591776	0.51461
Ccdc191	0.48743	0.361278	0.240404	0.124991	0.015167	-0.0889846	-0.187422	-0.280139	-0.367155	-0.448513	-0.524275	-0.594512	-0.659304	-0.718742	-0.773085	-0.822713	-0.867973	-0.90918	-0.946616	-0.980536	-1.01117	-1.03873	-1.06339	-1.08534	-1.10471	-1.12166	-1.13629	-1.14873	-1.15907	-1.16741	-1.17383	-1.17839	-1.18116	-1.18221	-1.18158	-1.17932	-1.17547	-1.17007	-1.16315	-1.15473	-1.14485	-1.13352	-1.12076	-1.10659	-1.09102	-1.07407	-1.05574	-1.03605	-1.01501
Frmd6	-0.319737	-0.298331	-0.276749	-0.25514	-0.233664	-0.212488	-0.191788	-0.171747	-0.152557	-0.134414	-0.117522	-0.102087	-0.0883183	-0.0764192	-0.0664746	-0.0584588	-0.052334	-0.0480556	-0.0455716	-0.0448242	-0.0457499	-0.0482805	-0.0523434	-0.0578624	-0.0647582	-0.0729494	-0.0823524	-0.0928825	-0.104454	-0.116982	-0.13038	-0.144564	-0.159449	-0.174953	-0.190994	-0.207494	-0.224375	-0.241563	-0.258986	-0.276573	-0.294258	-0.311977	-0.329668	-0.347273	-0.364736	-0.382003	-0.399025	-0.415754	-0.432144
1110008P14Rik	1.43591	1.43957	1.44313	1.44647	1.44948	1.45205	1.45407	1.45542	1.45601	1.45571	1.45442	1.45203	1.44843	1.44351	1.43723	1.42961	1.42065	1.41037	1.39879	1.38592	1.37178	1.35639	1.33977	1.32194	1.30291	1.28271	1.26137	1.2389	1.21532	1.19067	1.16496	1.13822	1.11047	1.08174	1.05205	1.02144	0.989926	0.957536	0.9243	0.890243	0.855395	0.819782	0.783434	0.746379	0.708645	0.670261	0.631256	0.591659	0.551497
Cox20	3	2.70997	2.3384	1.98576	1.65283	1.34008	1.04778	0.775973	0.524533	0.293191	0.0815703	-0.110782	-0.28436	-0.439709	-0.577979	-0.700741	-0.809403	-0.90521	-0.989262	-1.06253	-1.12586	-1.18001	-1.22565	-1.26335	-1.29362	-1.31692	-1.33363	-1.34411	-1.34864	-1.34751	-1.34093	-1.32911	-1.31222	-1.29044	-1.26388	-1.23269	-1.19698	-1.15685	-1.1124	-1.06374	-1.01096	-0.954153	-0.893436	-0.828916	-0.760716	-0.688967	-0.613817	-0.535428	-0.453981
Exosc4	2.84431	2.7448	2.64695	2.55096	2.45703	2.36534	2.27607	2.18938	2.10542	2.02433	1.94625	1.8713	1.79961	1.73128	1.66626	1.60437	1.54544	1.48929	1.43577	1.38474	1.33603	1.28951	1.24505	1.20252	1.16179	1.12275	1.08527	1.04925	1.01458	0.981153	0.948867	0.917624	0.887328	0.857886	0.829205	0.801198	0.773777	0.746857	0.720356	0.694193	0.668287	0.642563	0.616944	0.591355	0.565725	0.539983	0.51406	0.487888	0.461402
Gt(ROSA)26Sor	0.500244	0.604647	0.711372	0.819756	0.92906	1.03847	1.14709	1.25396	1.35806	1.45828	1.55348	1.64247	1.72402	1.79693	1.86056	1.9148	1.95966	1.99519	2.02149	2.03872	2.0471	2.04688	2.03835	2.02185	1.99774	1.9664	1.92825	1.88371	1.83324	1.77729	1.71631	1.65077	1.58114	1.50788	1.43145	1.35228	1.27081	1.18747	1.10266	1.01677	0.930167	0.843205	0.756215	0.669506	0.58337	0.498072	0.413861	0.330961	0.249579
Cald1	0.869092	0.738284	0.613271	0.494287	0.381492	0.274987	0.174822	0.0809982	-0.00651753	-0.0877879	-0.162897	-0.231944	-0.295035	-0.352289	-0.404019	-0.450682	-0.49269	-0.530411	-0.564175	-0.594276	-0.620978	-0.644517	-0.665104	-0.682929	-0.698162	-0.710955	-0.721446	-0.729757	-0.735999	-0.740274	-0.742671	-0.743272	-0.742152	-0.739379	-0.735016	-0.72912	-0.721746	-0.712942	-0.702758	-0.691238	-0.678426	-0.664367	-0.649102	-0.632675	-0.615129	-0.59651	-0.576863	-0.556239	-0.534688
Plekhj1	3	3	3	3	2.78435	2.55266	2.33077	2.11916	1.91827	1.72847	1.55007	1.38337	1.22862	1.08601	0.955243	0.835561	0.726268	0.626718	0.536316	0.454509	0.380788	0.314679	0.255742	0.203567	0.157774	0.118004	0.0839227	0.0552149	0.031583	0.0127447	-0.00156826	-0.0116124	-0.0176338	-0.01987	-0.018551	-0.0139007	-0.00613853	0.00452018	0.0178625	0.0336773	0.0517541	0.0718824	0.0938511	0.117447	0.142457	0.168662	0.195842	0.223775	0.252232
Mycbp	1.20483	1.0465	0.895451	0.751808	0.615622	0.486888	0.365551	0.251515	0.144647	0.04479	-0.0482375	-0.13463	-0.214593	-0.288341	-0.356236	-0.41874	-0.476278	-0.529232	-0.577952	-0.622753	-0.663922	-0.701719	-0.736381	-0.76812	-0.797132	-0.823593	-0.847661	-0.869482	-0.889186	-0.906893	-0.922709	-0.936731	-0.949047	-0.959735	-0.968867	-0.976504	-0.982705	-0.98752	-0.990993	-0.993163	-0.994066	-0.993731	-0.992183	-0.989446	-0.985536	-0.980469	-0.974256	-0.966905	-0.958423
Cd59a	1.97747	1.75495	1.54063	1.33523	1.13933	0.953388	0.777786	0.61281	0.458676	0.315541	0.183518	0.0626876	-0.046887	-0.145175	-0.232624	-0.310046	-0.378184	-0.437701	-0.489193	-0.533191	-0.570174	-0.600573	-0.624774	-0.643128	-0.65595	-0.663527	-0.666123	-0.663977	-0.65731	-0.646329	-0.631225	-0.612182	-0.589371	-0.562962	-0.533117	-0.499998	-0.463765	-0.424581	-0.382611	-0.338025	-0.290999	-0.241717	-0.190371	-0.137163	-0.082306	-0.0260251	0.0314421	0.0898443	0.148916
S100a11	0.887951	0.838877	0.790517	0.742962	0.696297	0.650604	0.60596	0.562436	0.520102	0.479021	0.439255	0.40086	0.363892	0.328399	0.294372	0.261749	0.230472	0.200485	0.171732	0.144162	0.117725	0.0923723	0.0680576	0.0447366	0.0223664	0.000905636	-0.0196855	-0.0394454	-0.0584112	-0.0766188	-0.094103	-0.110897	-0.127035	-0.142546	-0.157463	-0.171814	-0.18563	-0.198938	-0.211766	-0.22414	-0.236088	-0.247634	-0.258804	-0.269622	-0.280113	-0.2903	-0.300206	-0.309855	-0.319267
Rpl17	2.53014	2.39611	2.26324	2.13204	2.00303	1.87674	1.75365	1.63426	1.51906	1.4085	1.30307	1.20322	1.10941	1.02207	0.941272	0.866785	0.798367	0.735784	0.678809	0.627218	0.580793	0.539322	0.502594	0.470405	0.442553	0.41884	0.39907	0.383051	0.370592	0.361504	0.355601	0.352699	0.352612	0.355159	0.360157	0.367425	0.376782	0.388049	0.401044	0.415587	0.431498	0.448596	0.466701	0.485629	0.505201	0.525232	0.545541	0.565943	0.586254
Rcn2	0.702848	0.735196	0.767438	0.799402	0.830915	0.861804	0.891893	0.921007	0.948967	0.975596	1.00072	1.02414	1.04571	1.06522	1.08263	1.09796	1.11124	1.12253	1.13185	1.13924	1.14474	1.14839	1.15024	1.15032	1.14867	1.14535	1.14039	1.13383	1.12572	1.1161	1.10502	1.09252	1.07865	1.06344	1.04696	1.02924	1.01032	0.990258	0.969094	0.946874	0.923645	0.89945	0.874337	0.848351	0.821537	0.79394	0.765605	0.736577	0.706902
Iffo2	-1.03479	-0.993944	-0.949449	-0.901208	-0.849185	-0.79341	-0.734001	-0.67117	-0.605244	-0.536678	-0.466062	-0.394132	-0.321771	-0.249994	-0.179635	-0.111284	-0.0455053	0.0171691	0.0762453	0.131275	0.181862	0.227668	0.268413	0.303881	0.33392	0.358441	0.377414	0.390872	0.398899	0.401635	0.399261	0.392004	0.380122	0.363906	0.34367	0.319743	0.292472	0.262208	0.229303	0.194112	0.156979	0.118242	0.0782246	0.0372367	-0.00442938	-0.0464999	-0.0887205	-0.130857	-0.172697
Plppr4	-1.02474	-1.02735	-1.02989	-1.03234	-1.03464	-1.03675	-1.03861	-1.04019	-1.04144	-1.04231	-1.04276	-1.04273	-1.04218	-1.04108	-1.03938	-1.0371	-1.03424	-1.0308	-1.02679	-1.02219	-1.01702	-1.01126	-1.00492	-0.997997	-0.990482	-0.982374	-0.973666	-0.964354	-0.954431	-0.94389	-0.932724	-0.920924	-0.908481	-0.895385	-0.881627	-0.867195	-0.852077	-0.836262	-0.819736	-0.802486	-0.784498	-0.765756	-0.746246	-0.72595	-0.704852	-0.682935	-0.66018	-0.636567	-0.612079
Cfap46	-0.847929	-0.865629	-0.883137	-0.900336	-0.917112	-0.933352	-0.948947	-0.963788	-0.977765	-0.990773	-1.00271	-1.01346	-1.02293	-1.03101	-1.03767	-1.04296	-1.04691	-1.04955	-1.05091	-1.05104	-1.04996	-1.0477	-1.04429	-1.03977	-1.03415	-1.02746	-1.01974	-1.011	-1.00127	-0.990581	-0.978951	-0.966406	-0.95297	-0.938667	-0.923519	-0.907551	-0.890786	-0.873247	-0.854959	-0.835945	-0.816229	-0.795836	-0.77479	-0.753117	-0.730843	-0.707992	-0.684591	-0.660668	-0.63625
Rmst	2.10278	1.9778	1.85432	1.73274	1.61346	1.49686	1.38329	1.27312	1.16668	1.06431	0.966313	0.873009	0.784698	0.701662	0.623924	0.551284	0.483544	0.420512	0.362004	0.307845	0.257864	0.211899	0.16979	0.131386	0.0965399	0.0651083	0.036953	0.0119395	-0.0100631	-0.0291825	-0.0455431	-0.059267	-0.0704735	-0.0792799	-0.0858015	-0.0901518	-0.092443	-0.092786	-0.0912904	-0.0880652	-0.0832184	-0.0768576	-0.0690901	-0.0600228	-0.0497624	-0.0384159	-0.0260901	-0.0128921	0.00107054
Ift81	1.02219	0.870401	0.725248	0.586937	0.455605	0.331328	0.21413	0.103987	0.000837811	-0.0954071	-0.184862	-0.267656	-0.343929	-0.413836	-0.477721	-0.536063	-0.589302	-0.637832	-0.68201	-0.722157	-0.758563	-0.79149	-0.821173	-0.847826	-0.871641	-0.892794	-0.911441	-0.927726	-0.941778	-0.953712	-0.963637	-0.971647	-0.977829	-0.982264	-0.985022	-0.986171	-0.985769	-0.983873	-0.980531	-0.975791	-0.969695	-0.962284	-0.953596	-0.943665	-0.932526	-0.920212	-0.906753	-0.892182	-0.876529
Cntln	0.254563	0.114641	-0.0188798	-0.14572	-0.26568	-0.378629	-0.484498	-0.583264	-0.674941	-0.759573	-0.837224	-0.907965	-0.971872	-1.02903	-1.07977	-1.12462	-1.16405	-1.19846	-1.22822	-1.25365	-1.27504	-1.29264	-1.30666	-1.31731	-1.32475	-1.32914	-1.33061	-1.32929	-1.32528	-1.31867	-1.30955	-1.29799	-1.28405	-1.26781	-1.24931	-1.22861	-1.20576	-1.18079	-1.15377	-1.12474	-1.09374	-1.06082	-1.02604	-0.989451	-0.951119	-0.91111	-0.869498	-0.826366	-0.781803
Gamt	0.252665	0.346909	0.444145	0.543875	0.645518	0.74841	0.8518	0.954848	1.05663	1.15614	1.25231	1.34397	1.42993	1.50898	1.58037	1.64386	1.69927	1.74648	1.78545	1.81619	1.83876	1.85328	1.85992	1.85889	1.85044	1.83487	1.81251	1.78369	1.7488	1.70823	1.66239	1.6117	1.55659	1.49748	1.43481	1.36899	1.30045	1.22958	1.1568	1.08247	1.00697	0.930637	0.853809	0.776794	0.69988	0.623339	0.547419	0.472347	0.398331
Parp12	-0.386868	-0.305963	-0.22166	-0.134458	-0.0449681	0.0460773	0.137819	0.229269	0.319311	0.406709	0.490116	0.568094	0.639134	0.701723	0.754968	0.798613	0.832544	0.856764	0.871388	0.876633	0.872812	0.860319	0.839623	0.811252	0.775782	0.733828	0.686028	0.633037	0.575512	0.514108	0.449465	0.382205	0.312923	0.242182	0.170513	0.0984049	0.0263107	-0.0453595	-0.116237	-0.185992	-0.254339	-0.321025	-0.38584	-0.448603	-0.509168	-0.567418	-0.623262	-0.676635	-0.72749
Mycbpap	-1.05091	-1.01669	-0.981807	-0.946425	-0.910731	-0.874923	-0.839221	-0.803858	-0.769087	-0.735174	-0.702403	-0.671068	-0.641475	-0.613933	-0.588601	-0.565497	-0.544623	-0.525967	-0.509507	-0.495211	-0.483036	-0.472929	-0.464831	-0.458673	-0.454381	-0.451873	-0.451063	-0.45186	-0.454169	-0.457894	-0.462933	-0.469184	-0.476545	-0.484912	-0.494182	-0.50425	-0.515014	-0.526372	-0.538226	-0.550476	-0.563027	-0.575783	-0.588654	-0.60155	-0.614383	-0.627068	-0.639524	-0.651669	-0.663426
Ier5l	-1.34065	-1.33739	-1.33409	-1.33072	-1.32726	-1.32366	-1.31991	-1.31598	-1.31183	-1.30743	-1.30275	-1.29775	-1.29241	-1.28668	-1.28055	-1.27402	-1.26707	-1.25971	-1.25193	-1.24372	-1.23508	-1.226	-1.21648	-1.2065	-1.19606	-1.18515	-1.17376	-1.16189	-1.14952	-1.13664	-1.12324	-1.10931	-1.09484	-1.07982	-1.06424	-1.04807	-1.03132	-1.01395	-0.995971	-0.977354	-0.958086	-0.938152	-0.917535	-0.896218	-0.874183	-0.851413	-0.827888	-0.803591	-0.7785
Grpel1	1.63752	1.56572	1.49505	1.42585	1.35845	1.29317	1.23029	1.17013	1.11294	1.059	1.00858	0.96193	0.919298	0.880922	0.84679	0.816678	0.790365	0.76764	0.748303	0.732162	0.71903	0.70873	0.701089	0.695937	0.69311	0.692448	0.693792	0.696987	0.701876	0.708307	0.716127	0.725183	0.735322	0.746391	0.758236	0.770703	0.783634	0.796872	0.81026	0.823635	0.836837	0.849702	0.862066	0.873763	0.884625	0.894484	0.903173	0.910522	0.916363
Gm43938	-0.709091	-0.707556	-0.706008	-0.70445	-0.702882	-0.701309	-0.699731	-0.698151	-0.696572	-0.694995	-0.693423	-0.691859	-0.690305	-0.688764	-0.687235	-0.685712	-0.684192	-0.682669	-0.681137	-0.679592	-0.678028	-0.676438	-0.674817	-0.673159	-0.671457	-0.669704	-0.667895	-0.666021	-0.664076	-0.662051	-0.659939	-0.657732	-0.65542	-0.652995	-0.650448	-0.647767	-0.644944	-0.641966	-0.638822	-0.635499	-0.631985	-0.628265	-0.624324	-0.620147	-0.615716	-0.611013	-0.606019	-0.600713	-0.595071
Ccdc12	1.55311	1.48119	1.41041	1.34112	1.27364	1.20828	1.14536	1.08517	1.02797	0.974049	0.923661	0.877063	0.834504	0.79622	0.7622	0.732219	0.706057	0.683505	0.664363	0.648442	0.635557	0.625532	0.618196	0.613383	0.610932	0.610683	0.612483	0.616177	0.621614	0.628644	0.637116	0.646883	0.657794	0.669699	0.682447	0.695887	0.709866	0.724229	0.73882	0.753482	0.768056	0.78238	0.796293	0.80963	0.822226	0.833915	0.844529	0.853901	0.861862
Dgkb	1.17206	1.02604	0.885776	0.751679	0.62408	0.503243	0.38937	0.282612	0.183079	0.0908503	0.00598044	-0.07149	-0.141527	-0.20411	-0.259534	-0.308332	-0.350989	-0.387934	-0.419551	-0.446182	-0.468133	-0.485675	-0.499054	-0.508488	-0.514176	-0.516296	-0.515009	-0.510462	-0.50279	-0.492117	-0.478559	-0.462223	-0.443211	-0.421624	-0.397555	-0.371099	-0.34235	-0.311402	-0.278353	-0.243301	-0.206352	-0.167614	-0.127203	-0.0852423	-0.0418618	0.00279837	0.048589	0.0953504	0.142912
Erh	2.18949	1.98879	1.79155	1.59862	1.41082	1.22889	1.05356	0.885496	0.72534	0.573689	0.431111	0.298148	0.17532	0.0631047	-0.0385551	-0.130165	-0.212215	-0.285165	-0.349449	-0.405471	-0.453616	-0.494242	-0.527692	-0.554288	-0.574335	-0.588126	-0.595936	-0.598034	-0.594676	-0.586108	-0.57257	-0.554296	-0.531515	-0.504452	-0.473328	-0.438365	-0.39978	-0.357795	-0.312628	-0.264503	-0.213644	-0.160279	-0.104638	-0.0469571	0.0125239	0.0735602	0.135901	0.199292	0.26347
Efcab6	-1.30458	-1.28803	-1.27078	-1.25286	-1.2343	-1.21513	-1.19539	-1.17515	-1.15446	-1.13339	-1.11204	-1.0905	-1.06888	-1.0473	-1.02583	-1.00452	-0.983408	-0.962532	-0.941926	-0.921623	-0.901655	-0.882048	-0.86283	-0.844022	-0.825646	-0.807719	-0.790255	-0.773267	-0.756764	-0.740751	-0.725233	-0.710209	-0.695677	-0.681634	-0.66807	-0.654978	-0.642343	-0.630152	-0.618388	-0.607032	-0.596064	-0.585459	-0.575194	-0.565243	-0.555577	-0.546167	-0.536982	-0.52799	-0.519157
Lyar	3	3	3	2.7548	2.36053	1.99724	1.66391	1.35935	1.08226	0.831311	0.605133	0.402399	0.221838	0.0622254	-0.0782168	-0.201606	-0.309784	-0.404338	-0.486636	-0.55786	-0.619034	-0.671043	-0.714654	-0.750534	-0.77926	-0.801337	-0.817203	-0.82724	-0.831784	-0.831129	-0.825535	-0.815233	-0.800428	-0.781308	-0.758045	-0.730797	-0.699718	-0.664955	-0.626654	-0.584962	-0.540033	-0.492028	-0.441117	-0.387484	-0.331331	-0.272874	-0.212353	-0.15003	-0.0861894
Adora1	-1.62379	-1.54341	-1.4544	-1.35634	-1.24894	-1.13203	-1.00566	-0.870115	-0.725965	-0.574097	-0.415761	-0.252588	-0.0866098	0.0797877	0.244562	0.406186	0.563183	0.714137	0.85772	0.992707	1.118	1.23264	1.33582	1.42688	1.50533	1.57084	1.62323	1.66246	1.68866	1.70207	1.70305	1.6921	1.66976	1.63671	1.59366	1.54138	1.48069	1.41243	1.33745	1.25661	1.17076	1.08074	0.987345	0.891363	0.793525	0.694524	0.595006	0.495566	0.396748
Atp5c1	3	3	3	2.86138	2.65189	2.44896	2.25316	2.06504	1.8851	1.71379	1.55153	1.39874	1.25577	1.12298	1.00021	0.886943	0.782668	0.686907	0.599215	0.519169	0.446375	0.38046	0.321071	0.267877	0.220561	0.178824	0.142382	0.110963	0.0843055	0.0621604	0.0442871	0.0304532	0.0204334	0.0140087	0.0109654	0.0110942	0.0141894	0.0200484	0.0284706	0.0392572	0.0522104	0.0671328	0.0838271	0.102096	0.121739	0.142559	0.164353	0.186919	0.210052
Ppfia1	-1.05193	-0.913603	-0.770534	-0.623191	-0.47213	-0.318001	-0.161552	-0.00363366	0.154802	0.312699	0.4689	0.622149	0.771101	0.914357	1.05099	1.18055	1.30265	1.41695	1.52316	1.62104	1.71038	1.79105	1.86295	1.92601	1.98024	2.02566	2.06236	2.09045	2.11008	2.12145	2.12476	2.12028	2.10826	2.08902	2.06286	2.03012	1.99116	1.94632	1.89598	1.84051	1.7803	1.71572	1.64716	1.575	1.4996	1.42134	1.34057	1.25765	1.17292
Pibf1	1.34972	1.17483	1.00607	0.843868	0.688557	0.540419	0.399677	0.266506	0.141043	0.0233874	-0.0863841	-0.188216	-0.282063	-0.367906	-0.446025	-0.516939	-0.581125	-0.639016	-0.691001	-0.737436	-0.778642	-0.81491	-0.846505	-0.873667	-0.896614	-0.915545	-0.930641	-0.942068	-0.949974	-0.954498	-0.955766	-0.953894	-0.948986	-0.941142	-0.930453	-0.917002	-0.90087	-0.88213	-0.860853	-0.837107	-0.810958	-0.782468	-0.7517	-0.718717	-0.68358	-0.646353	-0.6071	-0.565887	-0.522785
Prr13	0.268304	0.318711	0.36932	0.419852	0.470013	0.519504	0.568012	0.615218	0.660793	0.704399	0.745693	0.784327	0.819947	0.852207	0.880954	0.906209	0.928006	0.946389	0.961406	0.973113	0.981571	0.986848	0.989016	0.988153	0.98434	0.977663	0.968212	0.95608	0.941363	0.924159	0.904569	0.882695	0.858642	0.832515	0.80442	0.774464	0.742753	0.709395	0.674497	0.638164	0.600502	0.561616	0.521609	0.480582	0.438638	0.395873	0.352385	0.308269	0.263617
Srl	-1.28788	-1.26991	-1.25125	-1.23192	-1.21196	-1.19138	-1.17023	-1.14857	-1.12644	-1.10392	-1.08108	-1.058	-1.03479	-1.01154	-0.988326	-0.965182	-0.942141	-0.919234	-0.896492	-0.873944	-0.851618	-0.829539	-0.807731	-0.786218	-0.765019	-0.744153	-0.723636	-0.703482	-0.683705	-0.664314	-0.645317	-0.62672	-0.608526	-0.590739	-0.573356	-0.556376	-0.539793	-0.523603	-0.507795	-0.49236	-0.477286	-0.462559	-0.448163	-0.43408	-0.420293	-0.40678	-0.39352	-0.38049	-0.367663
Cdh2	0.777774	0.690265	0.603833	0.518798	0.43547	0.354149	0.275124	0.198673	0.125066	0.0545657	-0.0125755	-0.0761096	-0.135795	-0.191404	-0.242905	-0.290433	-0.334125	-0.374109	-0.410507	-0.443439	-0.473014	-0.499342	-0.522523	-0.542657	-0.559837	-0.574153	-0.585693	-0.594539	-0.600772	-0.60447	-0.605708	-0.604558	-0.601091	-0.595376	-0.587479	-0.577467	-0.565403	-0.55135	-0.535371	-0.517526	-0.497877	-0.476482	-0.453403	-0.428698	-0.402427	-0.374649	-0.345424	-0.314812	-0.282874
Ndufv3	0.693529	0.634296	0.575785	0.518353	0.462352	0.408122	0.355998	0.306308	0.259371	0.215504	0.175019	0.138223	0.105423	0.0769134	0.0527371	0.032722	0.0166952	0.00448986	-0.00405459	-0.00909368	-0.0107783	-0.00925508	-0.00466742	0.00284452	0.013143	0.0260924	0.0415587	0.0594089	0.0795111	0.101734	0.125945	0.152013	0.179806	0.20919	0.240032	0.272195	0.305542	0.339935	0.375233	0.411293	0.447971	0.485118	0.522586	0.560222	0.597873	0.635382	0.672589	0.709335	0.745454
Klf2	3	3	3	3	3	3	2.72156	2.33414	1.98314	1.66632	1.38139	1.12603	0.89793	0.694872	0.514313	0.353612	0.210442	0.0827678	-0.03119	-0.132986	-0.223978	-0.305353	-0.378149	-0.443271	-0.501514	-0.553571	-0.600051	-0.641487	-0.678346	-0.711039	-0.739925	-0.765319	-0.787501	-0.806712	-0.823168	-0.837054	-0.848536	-0.857757	-0.864843	-0.869904	-0.873034	-0.874317	-0.873824	-0.871615	-0.867745	-0.862258	-0.855191	-0.846577	-0.836443
Odc1	-0.205456	-0.216901	-0.228305	-0.239656	-0.250942	-0.26215	-0.27327	-0.284289	-0.295197	-0.30598	-0.316629	-0.327132	-0.337477	-0.347654	-0.357655	-0.367471	-0.377096	-0.386524	-0.395747	-0.404759	-0.413552	-0.42212	-0.430457	-0.438556	-0.44641	-0.454013	-0.461357	-0.468437	-0.475246	-0.481777	-0.488024	-0.493979	-0.499637	-0.504991	-0.510034	-0.51476	-0.519161	-0.523231	-0.526964	-0.530352	-0.533388	-0.536065	-0.538378	-0.540317	-0.541876	-0.543048	-0.543826	-0.544201	-0.544167
Rpl37	-0.461671	-0.498464	-0.534906	-0.570746	-0.605739	-0.639643	-0.672215	-0.703218	-0.732415	-0.759571	-0.784453	-0.806829	-0.826466	-0.843142	-0.856795	-0.867505	-0.875358	-0.880436	-0.882816	-0.882579	-0.879799	-0.874551	-0.866909	-0.856943	-0.844726	-0.830326	-0.813812	-0.795253	-0.774717	-0.752271	-0.727981	-0.701916	-0.674141	-0.644725	-0.613733	-0.581234	-0.547295	-0.511985	-0.475372	-0.437526	-0.398518	-0.358416	-0.317295	-0.275225	-0.23228	-0.188534	-0.144064	-0.0989437	-0.0532517
Ttc12	0.109641	-0.0854997	-0.263309	-0.424533	-0.570057	-0.700849	-0.817924	-0.922304	-1.01499	-1.09695	-1.16907	-1.23221	-1.2871	-1.33445	-1.37506	-1.40981	-1.43943	-1.46452	-1.48558	-1.50305	-1.51726	-1.52851	-1.53703	-1.54302	-1.54662	-1.54797	-1.54717	-1.54426	-1.53932	-1.53235	-1.52338	-1.51239	-1.49936	-1.48426	-1.46703	-1.44761	-1.42593	-1.40191	-1.37546	-1.34648	-1.31486	-1.28049	-1.24324	-1.20301	-1.15966	-1.11308	-1.06315	-1.00974	-0.952762
Cox5b	1.08707	1.03153	0.976485	0.922208	0.86899	0.817112	0.766852	0.718484	0.672279	0.628507	0.587434	0.549324	0.514441	0.483036	0.455157	0.430671	0.409444	0.391343	0.376238	0.364002	0.354509	0.347636	0.343261	0.341263	0.341524	0.343924	0.348348	0.354678	0.362798	0.372593	0.383948	0.396747	0.410876	0.426218	0.44266	0.460085	0.478377	0.497421	0.517098	0.537292	0.557885	0.578758	0.599791	0.620866	0.641861	0.662655	0.683126	0.703153	0.72261
Ppp1r14b	1.68638	1.61381	1.54248	1.4727	1.40477	1.33896	1.27554	1.21476	1.15686	1.10208	1.05063	1.00273	0.958593	0.918407	0.882145	0.849589	0.820525	0.794752	0.772078	0.752318	0.735298	0.72085	0.708812	0.699026	0.691341	0.685608	0.681683	0.679422	0.678687	0.679338	0.68124	0.684254	0.688247	0.693083	0.698625	0.704739	0.711288	0.718135	0.725143	0.732172	0.739085	0.74574	0.751997	0.757714	0.762749	0.76696	0.770204	0.772338	0.773222
Axl	0.567864	0.624357	0.68124	0.738154	0.794726	0.850561	0.905251	0.95837	1.00948	1.05812	1.10383	1.14614	1.18457	1.21864	1.24815	1.27314	1.29364	1.30974	1.32152	1.32906	1.33247	1.33187	1.32737	1.31912	1.30725	1.29191	1.27324	1.25141	1.22658	1.1989	1.16856	1.1357	1.10051	1.06315	1.02379	0.982596	0.939736	0.895372	0.849667	0.802777	0.754858	0.706061	0.656533	0.606416	0.555848	0.504962	0.453888	0.402747	0.35166
Cdk5rap2	-2.02659	-1.94582	-1.86084	-1.77177	-1.67874	-1.58196	-1.48172	-1.37836	-1.27232	-1.16413	-1.05438	-0.94377	-0.833093	-0.723209	-0.614763	-0.508156	-0.403769	-0.301971	-0.203113	-0.107526	-0.015523	0.0726086	0.156605	0.236229	0.311271	0.381547	0.446904	0.507216	0.562386	0.612345	0.657052	0.696491	0.730674	0.759638	0.783443	0.80217	0.815921	0.82482	0.829005	0.828632	0.823871	0.814903	0.801921	0.785128	0.764734	0.740953	0.714007	0.684119	0.651513
Nasp	0.344066	0.443138	0.544438	0.647454	0.751618	0.856304	0.960822	1.06443	1.16631	1.26562	1.36144	1.45282	1.53877	1.61829	1.6908	1.75616	1.81424	1.86497	1.90834	1.94434	1.97302	1.99447	2.00879	2.01613	2.01666	2.01059	1.99812	1.9795	1.955	1.92489	1.88945	1.849	1.80384	1.75429	1.70066	1.64329	1.5825	1.51861	1.45194	1.38281	1.31151	1.23837	1.16366	1.08768	1.01068	0.932951	0.854724	0.77624	0.697727
Dnal1	-1.44905	-1.34842	-1.24414	-1.13656	-1.02611	-0.913276	-0.798643	-0.682864	-0.566674	-0.45089	-0.336407	-0.224195	-0.11529	-0.010771	0.0886554	0.182661	0.270968	0.35334	0.42958	0.499531	0.563077	0.620138	0.670676	0.714685	0.752197	0.783276	0.808015	0.826539	0.838998	0.845565	0.846439	0.841833	0.831982	0.817134	0.79755	0.773499	0.745262	0.713123	0.677373	0.638301	0.596202	0.551365	0.504079	0.454628	0.403292	0.350343	0.296048	0.240663	0.184439
Kcnh3	-0.742427	-0.749928	-0.755535	-0.759716	-0.762828	-0.765142	-0.766865	-0.76815	-0.76911	-0.769829	-0.77037	-0.770779	-0.771088	-0.771323	-0.771502	-0.77164	-0.771747	-0.77183	-0.771894	-0.771944	-0.771982	-0.772011	-0.772031	-0.772044	-0.772051	-0.772052	-0.772047	-0.772036	-0.772019	-0.771996	-0.771966	-0.771928	-0.771882	-0.771825	-0.771755	-0.771672	-0.771571	-0.77145	-0.771305	-0.771129	-0.770917	-0.77066	-0.770349	-0.769971	-0.769512	-0.768952	-0.768269	-0.767434	-0.766411
Kcnj16	-1.94714	-1.89319	-1.83165	-1.76184	-1.68307	-1.59479	-1.49654	-1.38808	-1.26939	-1.1408	-1.00298	-0.857041	-0.704565	-0.547605	-0.388068	-0.22752	-0.0675608	0.0901912	0.244139	0.392737	0.534528	0.668163	0.792429	0.906265	1.00877	1.09924	1.17711	1.24203	1.2938	1.33239	1.35795	1.37074	1.37118	1.35979	1.3372	1.30411	1.26131	1.20963	1.14993	1.08311	1.01006	0.931692	0.848872	0.762458	0.673272	0.582093	0.489655	0.39664	0.303675
Batf3	-2.03387	-2.00799	-1.97935	-1.94778	-1.91309	-1.87515	-1.83382	-1.78904	-1.74078	-1.68908	-1.63405	-1.5759	-1.51494	-1.45158	-1.38616	-1.31897	-1.25029	-1.18044	-1.10974	-1.03854	-0.967181	-0.896027	-0.825434	-0.755755	-0.687336	-0.620511	-0.555598	-0.492897	-0.432687	-0.37522	-0.320726	-0.269402	-0.22142	-0.176919	-0.136009	-0.0987694	-0.0652499	-0.035471	-0.00942535	0.012921	0.0316267	0.0467737	0.058465	0.0668227	0.0719857	0.0741078	0.0733557	0.0699063	0.0639452
Slc6a9	-2.51414	-2.46723	-2.41685	-2.36288	-2.30522	-2.24381	-2.17861	-2.10961	-2.03687	-1.96049	-1.88062	-1.79749	-1.71141	-1.62272	-1.53174	-1.43867	-1.34374	-1.24717	-1.14922	-1.05017	-0.950278	-0.849843	-0.749161	-0.648533	-0.548267	-0.448673	-0.350061	-0.252738	-0.15701	-0.0631766	0.0284716	0.117651	0.20409	0.287529	0.36772	0.444434	0.517454	0.586583	0.65164	0.712462	0.768907	0.82085	0.868188	0.910837	0.948731	0.981825	1.01009	1.03353	1.05214
Atxn1	-1.17343	-1.09791	-1.02093	-0.942854	-0.864073	-0.785017	-0.706151	-0.627976	-0.551027	-0.475871	-0.403106	-0.333355	-0.267267	-0.205489	-0.148375	-0.0959861	-0.0483531	-0.00548238	0.032642	0.0660572	0.0948203	0.119007	0.138712	0.154043	0.165127	0.1721	0.175112	0.174325	0.169908	0.16204	0.150904	0.136691	0.119596	0.0998163	0.0775507	0.0530005	0.0263663	-0.00215176	-0.0323551	-0.0640474	-0.0970352	-0.131129	-0.166141	-0.201892	-0.238203	-0.274902	-0.311824	-0.348806	-0.385691
Uqcr11	-0.14718	-0.0955185	-0.0438161	0.00782142	0.0592875	0.110474	0.161273	0.211573	0.261264	0.310234	0.358369	0.405556	0.45168	0.496628	0.540333	0.582768	0.62391	0.663734	0.702216	0.739331	0.775058	0.809371	0.842248	0.873665	0.903601	0.932032	0.958936	0.984291	1.00808	1.03027	1.05085	1.0698	1.08709	1.10271	1.11663	1.12884	1.13932	1.14805	1.15501	1.16018	1.16355	1.16509	1.1648	1.16266	1.15864	1.15275	1.14495	1.13524	1.1236
Rnh1	3	2.95401	2.52745	2.1266	1.75179	1.40304	1.0801	0.782503	0.509633	0.260744	0.0350158	-0.168405	-0.35037	-0.51174	-0.654009	-0.779096	-0.88869	-0.98426	-1.06708	-1.13827	-1.1988	-1.24949	-1.29108	-1.32421	-1.34942	-1.3672	-1.37794	-1.38202	-1.37974	-1.37137	-1.35714	-1.33725	-1.31187	-1.28117	-1.24527	-1.20431	-1.15839	-1.10763	-1.05213	-0.991998	-0.927346	-0.858291	-0.784963	-0.707505	-0.626076	-0.540856	-0.452047	-0.359877	-0.264603
Pmepa1	-0.995086	-0.995412	-0.995687	-0.99586	-0.995879	-0.995694	-0.995253	-0.994506	-0.993399	-0.991882	-0.989901	-0.987403	-0.984334	-0.98064	-0.976299	-0.971319	-0.965706	-0.959467	-0.952608	-0.945134	-0.937051	-0.928362	-0.919072	-0.909184	-0.898702	-0.887629	-0.875967	-0.863718	-0.850886	-0.837472	-0.823479	-0.808907	-0.79376	-0.778038	-0.761745	-0.744881	-0.727449	-0.709451	-0.69089	-0.671767	-0.652086	-0.63185	-0.611063	-0.589727	-0.567848	-0.545429	-0.522476	-0.498995	-0.474992
Zfp131	0.943185	0.785482	0.633302	0.487289	0.347992	0.215885	0.0913656	-0.0252235	-0.133591	-0.233482	-0.32467	-0.406943	-0.480095	-0.543937	-0.598727	-0.64508	-0.683552	-0.71464	-0.738783	-0.756373	-0.767758	-0.773252	-0.773134	-0.767658	-0.757053	-0.741528	-0.721274	-0.69647	-0.667285	-0.633877	-0.5964	-0.555004	-0.509841	-0.46106	-0.408816	-0.353269	-0.294588	-0.232949	-0.16854	-0.101564	-0.0322352	0.0392127	0.11253	0.187448	0.263677	0.340907	0.418806	0.49702	0.575172
Nhp2l1	2.26069	2.12794	1.99755	1.87003	1.74589	1.62558	1.50953	1.39816	1.29186	1.19099	1.09591	1.00694	0.924419	0.848636	0.779541	0.716787	0.660038	0.608978	0.563308	0.522745	0.487022	0.455883	0.429086	0.406398	0.387597	0.372468	0.360806	0.352409	0.347083	0.344638	0.344888	0.347651	0.352746	0.359994	0.36922	0.380246	0.392897	0.406998	0.422371	0.438839	0.456223	0.474345	0.493022	0.512071	0.531307	0.550543	0.56959	0.588256	0.606349
Lgi1	-1.26737	-1.21668	-1.16382	-1.10897	-1.05233	-0.994166	-0.934805	-0.874614	-0.81402	-0.753504	-0.693605	-0.634914	-0.578073	-0.523751	-0.472394	-0.424208	-0.379366	-0.338006	-0.300239	-0.266146	-0.235776	-0.209152	-0.186266	-0.167086	-0.151555	-0.139593	-0.131097	-0.125948	-0.124008	-0.125127	-0.129139	-0.135871	-0.14514	-0.156756	-0.170526	-0.186254	-0.203742	-0.222794	-0.243214	-0.26481	-0.287395	-0.310784	-0.3348	-0.359272	-0.384034	-0.408929	-0.433806	-0.45852	-0.482935
Cfl2	2.79761	2.72341	2.64964	2.57635	2.50357	2.43133	2.35966	2.2886	2.21817	2.14841	2.07934	2.011	1.94341	1.87659	1.81058	1.74536	1.68096	1.61738	1.55463	1.49271	1.43164	1.37141	1.31204	1.25354	1.1959	1.13914	1.08325	1.02826	0.974154	0.920948	0.868644	0.817249	0.766767	0.717202	0.66856	0.620846	0.574064	0.528218	0.483313	0.439355	0.396346	0.354292	0.313196	0.273064	0.233899	0.195706	0.15849	0.122254	0.0870039
Oscp1	-0.0182654	-0.048641	-0.0787601	-0.108536	-0.137882	-0.166717	-0.194958	-0.222526	-0.249343	-0.275331	-0.300415	-0.324522	-0.347579	-0.369515	-0.390314	-0.410004	-0.428613	-0.44617	-0.4627	-0.478231	-0.492786	-0.506392	-0.51907	-0.530845	-0.541739	-0.551773	-0.560969	-0.569348	-0.576929	-0.583732	-0.589776	-0.595081	-0.599664	-0.603543	-0.606737	-0.609261	-0.611134	-0.612371	-0.612989	-0.613005	-0.612434	-0.611292	-0.609593	-0.607355	-0.604591	-0.601317	-0.597548	-0.593299	-0.588583
Nck2	-0.95153	-0.913839	-0.874509	-0.833654	-0.791421	-0.747987	-0.703569	-0.658421	-0.612837	-0.567151	-0.521739	-0.477016	-0.433435	-0.391473	-0.351452	-0.313529	-0.277839	-0.244496	-0.213594	-0.185208	-0.159394	-0.136186	-0.115601	-0.0976346	-0.0822683	-0.0694649	-0.0591723	-0.051324	-0.0458407	-0.0426314	-0.0415953	-0.0426224	-0.0455954	-0.0503911	-0.0568814	-0.0649346	-0.0744167	-0.0851923	-0.0971259	-0.110082	-0.123928	-0.138531	-0.153763	-0.169499	-0.185615	-0.201995	-0.218524	-0.235092	-0.251596
Adam15	-0.311137	-0.284367	-0.25758	-0.230868	-0.204323	-0.178041	-0.152118	-0.126651	-0.10174	-0.0774827	-0.0539821	-0.0313398	-0.00965891	0.0109596	0.0304697	0.0488753	0.0661827	0.0823988	0.0975312	0.111588	0.124578	0.136511	0.147397	0.157246	0.166069	0.173879	0.180686	0.186505	0.191348	0.195228	0.19816	0.200157	0.201235	0.201409	0.200694	0.199106	0.196662	0.193377	0.189268	0.184352	0.178646	0.172168	0.164935	0.156965	0.148277	0.138886	0.128814	0.118076	0.106692
Tma7	3	3	2.98396	2.78184	2.58371	2.39015	2.20169	2.01886	1.84213	1.67199	1.50888	1.35323	1.20545	1.06594	0.934679	0.811376	0.695716	0.587407	0.486166	0.391724	0.303823	0.222218	0.146671	0.0769576	0.0128599	-0.0458298	-0.0993116	-0.147778	-0.191413	-0.230396	-0.264899	-0.295087	-0.321124	-0.343163	-0.361358	-0.375856	-0.386801	-0.394333	-0.39859	-0.399706	-0.397816	-0.393048	-0.385533	-0.375396	-0.362765	-0.347765	-0.330519	-0.311153	-0.28979
Rpl7	2.44644	2.21038	1.97832	1.75129	1.53029	1.31626	1.11008	0.912579	0.724536	0.546685	0.379722	0.224304	0.081062	-0.0494273	-0.167238	-0.272989	-0.367281	-0.450677	-0.523707	-0.586869	-0.640631	-0.685434	-0.721694	-0.749805	-0.77014	-0.783054	-0.788885	-0.787958	-0.780585	-0.767067	-0.747698	-0.722763	-0.692542	-0.657312	-0.617345	-0.572913	-0.52429	-0.471747	-0.41556	-0.356006	-0.293368	-0.227932	-0.159991	-0.0898417	-0.0177891	0.0558554	0.130773	0.206639	0.283118
Ndufb11	1.91747	1.73175	1.54991	1.37275	1.20103	1.03545	0.876663	0.725255	0.581783	0.446758	0.320657	0.203929	0.0970021	0.000262028	-0.0864119	-0.163561	-0.231703	-0.291315	-0.342842	-0.386697	-0.423263	-0.452897	-0.475932	-0.492682	-0.503438	-0.508477	-0.508061	-0.50244	-0.49185	-0.476521	-0.456675	-0.432526	-0.404285	-0.372161	-0.336359	-0.297086	-0.254548	-0.208952	-0.160509	-0.109434	-0.0559464	-0.000269397	0.0573667	0.116725	0.177563	0.239628	0.302662	0.366398	0.430561
Ttc21a	0.121391	0.101543	0.081794	0.0620634	0.0422724	0.0223459	0.00221171	-0.0181992	-0.0389526	-0.0601105	-0.0817319	-0.103872	-0.126581	-0.149903	-0.173807	-0.198199	-0.222985	-0.248076	-0.273386	-0.298832	-0.324337	-0.349825	-0.375225	-0.40047	-0.425499	-0.45025	-0.474669	-0.498704	-0.522307	-0.545432	-0.568037	-0.590085	-0.611538	-0.632364	-0.652532	-0.672014	-0.690783	-0.708815	-0.726087	-0.742576	-0.758264	-0.77313	-0.787156	-0.800323	-0.812614	-0.824011	-0.834495	-0.844047	-0.852649
Zfp704	-0.907961	-0.844837	-0.778429	-0.708987	-0.636844	-0.562426	-0.486255	-0.408957	-0.331263	-0.25401	-0.178138	-0.104678	-0.0347449	0.0305026	0.0902928	0.144269	0.192159	0.233763	0.268953	0.297672	0.319928	0.335794	0.345401	0.348933	0.346623	0.338745	0.325608	0.307552	0.28494	0.258151	0.227577	0.193617	0.15667	0.117134	0.0753979	0.0318418	-0.0131689	-0.0592845	-0.106174	-0.153525	-0.201047	-0.248471	-0.295549	-0.342058	-0.387792	-0.43257	-0.476228	-0.518624	-0.559632
Scfd1	3	3	3	2.67822	2.20716	1.77248	1.3728	1.00662	0.672348	0.368362	0.0930591	-0.155124	-0.377675	-0.576025	-0.752184	-0.908519	-1.0471	-1.16972	-1.27793	-1.3731	-1.45639	-1.52884	-1.59134	-1.64467	-1.6895	-1.72644	-1.756	-1.77864	-1.79475	-1.80467	-1.80871	-1.80713	-1.80015	-1.78798	-1.77078	-1.74872	-1.72193	-1.69053	-1.65463	-1.61433	-1.56972	-1.52089	-1.46794	-1.41094	-1.35	-1.28521	-1.21669	-1.14454	-1.06891
Tex26	-0.692538	-0.719086	-0.743985	-0.767231	-0.788837	-0.808833	-0.827257	-0.844155	-0.85958	-0.873586	-0.886228	-0.897559	-0.907629	-0.916487	-0.924214	-0.930917	-0.936689	-0.941607	-0.945738	-0.94914	-0.95186	-0.953939	-0.95541	-0.956299	-0.95663	-0.956417	-0.955673	-0.954406	-0.952618	-0.950311	-0.94748	-0.944119	-0.940216	-0.935759	-0.930731	-0.925112	-0.918879	-0.912006	-0.904465	-0.896222	-0.887242	-0.877486	-0.866912	-0.855475	-0.843125	-0.829811	-0.815476	-0.800061	-0.783504
Nap1l5	2.52332	2.33856	2.15683	1.97883	1.80521	1.63659	1.47357	1.31669	1.16648	1.02346	0.888081	0.760818	0.642108	0.532357	0.431531	0.339219	0.255024	0.178571	0.109502	0.0474838	-0.00780429	-0.056664	-0.0993829	-0.136235	-0.167481	-0.193371	-0.214146	-0.230036	-0.241263	-0.248043	-0.250584	-0.24909	-0.243759	-0.234786	-0.222363	-0.206678	-0.187918	-0.166268	-0.141913	-0.115038	-0.085827	-0.0544652	-0.021139	0.0139638	0.0506538	0.0887394	0.128027	0.168319	0.209417
Etfa	-1.01819	-0.935136	-0.850418	-0.764453	-0.67771	-0.590696	-0.503966	-0.418115	-0.333782	-0.251641	-0.172403	-0.0968112	-0.0256325	0.0403655	0.10077	0.155513	0.204568	0.247938	0.285655	0.317779	0.344392	0.365604	0.381542	0.392355	0.398211	0.399291	0.395793	0.387926	0.375908	0.359968	0.340342	0.317269	0.290995	0.261766	0.229831	0.195436	0.15883	0.120255	0.0799533	0.0381601	-0.00489276	-0.0489795	-0.0938806	-0.139383	-0.185282	-0.231378	-0.277481	-0.323408	-0.368983
Mrto4	2.3519	2.25134	2.15248	2.05531	1.95984	1.86607	1.77399	1.6836	1.5949	1.50789	1.42255	1.33887	1.25686	1.17649	1.09777	1.0207	0.945271	0.871493	0.799359	0.728866	0.660008	0.592779	0.527172	0.463178	0.400788	0.339993	0.280782	0.223143	0.167066	0.112537	0.0595454	0.00807738	-0.0418797	-0.0903389	-0.137313	-0.182816	-0.226861	-0.26946	-0.310626	-0.350372	-0.38871	-0.425653	-0.461211	-0.495395	-0.528217	-0.559686	-0.589812	-0.618603	-0.646067
Ccdc8	-2.15361	-2.09102	-2.02823	-1.96538	-1.9026	-1.84004	-1.77783	-1.71612	-1.65507	-1.59482	-1.53552	-1.47734	-1.42043	-1.36495	-1.31097	-1.25849	-1.2075	-1.158	-1.10997	-1.06341	-1.0183	-0.974645	-0.932419	-0.891613	-0.852214	-0.814208	-0.777578	-0.742309	-0.708385	-0.675788	-0.6445	-0.614502	-0.585774	-0.558298	-0.532051	-0.507014	-0.483163	-0.460478	-0.438935	-0.418512	-0.399184	-0.380927	-0.363717	-0.34753	-0.332339	-0.318119	-0.304845	-0.292489	-0.281027
Fam47e	0.349075	0.279795	0.214087	0.151943	0.0933249	0.038178	-0.0135708	-0.0620073	-0.107227	-0.149334	-0.188433	-0.224635	-0.258047	-0.288781	-0.317004	-0.342928	-0.366741	-0.388614	-0.408702	-0.427142	-0.444059	-0.459565	-0.473763	-0.486744	-0.49859	-0.509376	-0.51917	-0.528033	-0.53602	-0.543181	-0.54956	-0.5552	-0.560135	-0.5644	-0.568024	-0.571034	-0.573454	-0.575304	-0.576605	-0.577374	-0.577624	-0.57737	-0.576623	-0.575392	-0.573687	-0.571515	-0.568882	-0.565793	-0.562251
Rpl28	3	3	3	2.82012	2.59407	2.3731	2.15795	1.94932	1.74789	1.55432	1.36925	1.19327	1.027	0.870984	0.725275	0.589498	0.463276	0.346248	0.238065	0.138393	0.0469102	-0.0366921	-0.112712	-0.181438	-0.243146	-0.298105	-0.346572	-0.3888	-0.425031	-0.455501	-0.48044	-0.500073	-0.514617	-0.524289	-0.529297	-0.529847	-0.526144	-0.518386	-0.506773	-0.4915	-0.472762	-0.450753	-0.425665	-0.397691	-0.367022	-0.333851	-0.298372	-0.260776	-0.221259
Gm29095	-0.297144	-0.296031	-0.294212	-0.291273	-0.286607	-0.279353	-0.268359	-0.252193	-0.229254	-0.198018	-0.157477	-0.107714	-0.0505207	0.0102126	0.06941	0.121964	0.163122	0.189196	0.198095	0.189562	0.165095	0.127612	0.0809298	0.0291813	-0.0237236	-0.0745115	-0.120785	-0.161088	-0.194819	-0.222062	-0.243367	-0.259549	-0.271518	-0.28016	-0.286265	-0.290493	-0.29337	-0.295296	-0.296567	-0.297396	-0.29793	-0.298272	-0.298488	-0.298624	-0.29871	-0.298763	-0.298796	-0.298817	-0.29883
Slc38a9	0.129218	0.195006	0.264013	0.335643	0.409142	0.483587	0.557879	0.630743	0.700742	0.766291	0.825696	0.87719	0.918993	0.949418	0.967658	0.973793	0.968158	0.951297	0.923935	0.886945	0.841317	0.788121	0.728474	0.663511	0.594355	0.522094	0.447757	0.372303	0.296602	0.221434	0.147479	0.0753152	0.00542614	-0.0618005	-0.126065	-0.18715	-0.244909	-0.299263	-0.350188	-0.397707	-0.441882	-0.482808	-0.520605	-0.55541	-0.587373	-0.616653	-0.643413	-0.667815	-0.690022
Nr2e1	0.834385	0.783661	0.733828	0.685177	0.63798	0.592501	0.548991	0.50769	0.468831	0.432637	0.399328	0.36912	0.342224	0.318843	0.298976	0.282449	0.269089	0.258737	0.251241	0.246456	0.244245	0.244476	0.247022	0.25176	0.258571	0.267338	0.277945	0.29028	0.304229	0.31968	0.33652	0.354637	0.373915	0.394238	0.415489	0.437547	0.460291	0.483594	0.50733	0.531366	0.555569	0.579802	0.603924	0.62779	0.651255	0.674167	0.696374	0.71772	0.738047
Tgm2	-0.817967	-0.787377	-0.748863	-0.700717	-0.641045	-0.567824	-0.479019	-0.372739	-0.247468	-0.102342	0.0625209	0.245681	0.444055	0.652746	0.866363	1.07979	1.28761	1.4844	1.66493	1.82445	1.95895	2.06525	2.14118	2.1856	2.19841	2.18046	2.13352	2.06004	1.96308	1.84611	1.71282	1.56698	1.4123	1.2523	1.09019	0.928859	0.770757	0.617924	0.471975	0.334116	0.205178	0.0856568	-0.0242413	-0.124551	-0.215502	-0.297471	-0.370945	-0.436484	-0.494689
Pus7	-0.588539	-0.602061	-0.615448	-0.62868	-0.641739	-0.654607	-0.667267	-0.679702	-0.691895	-0.703833	-0.715498	-0.726877	-0.737956	-0.748721	-0.759162	-0.769268	-0.779032	-0.788445	-0.797499	-0.806185	-0.814496	-0.822423	-0.829958	-0.837094	-0.843822	-0.850133	-0.856021	-0.861475	-0.866488	-0.871051	-0.875155	-0.87879	-0.881947	-0.884615	-0.886785	-0.888444	-0.889581	-0.890185	-0.890242	-0.889739	-0.888662	-0.886996	-0.884725	-0.881832	-0.878299	-0.874108	-0.869238	-0.863668	-0.857375
Polr2m	1.97887	1.68573	1.40712	1.14373	0.896014	0.664237	0.448465	0.248617	0.0644916	-0.104212	-0.25786	-0.396863	-0.521649	-0.632667	-0.730821	-0.817325	-0.893255	-0.959558	-1.01706	-1.06648	-1.10845	-1.14353	-1.17219	-1.19485	-1.21186	-1.22356	-1.23019	-1.23201	-1.22921	-1.22195	-1.2104	-1.19466	-1.17486	-1.15107	-1.12338	-1.09186	-1.05655	-1.01753	-0.974826	-0.928501	-0.878601	-0.825179	-0.768294	-0.708012	-0.644409	-0.577571	-0.5076	-0.434614	-0.358746
Rprd2	-1.42592	-1.33868	-1.25088	-1.16294	-1.07533	-0.988494	-0.90293	-0.819137	-0.737635	-0.658961	-0.583662	-0.512301	-0.445448	-0.383664	-0.327191	-0.275971	-0.229926	-0.188962	-0.152975	-0.12185	-0.095459	-0.0736679	-0.0563321	-0.0432991	-0.0344094	-0.0294974	-0.0283913	-0.0309148	-0.0368873	-0.0461247	-0.05844	-0.0736439	-0.0915455	-0.111953	-0.134673	-0.159514	-0.186284	-0.214789	-0.244841	-0.27625	-0.308828	-0.342391	-0.376755	-0.411739	-0.447165	-0.482859	-0.518646	-0.554357	-0.589824
Ndufa11	1.63185	1.4592	1.28989	1.12468	0.964284	0.809354	0.660509	0.518325	0.38334	0.256061	0.136965	0.0265059	-0.0748786	-0.166788	-0.249298	-0.32288	-0.387988	-0.445044	-0.494441	-0.536545	-0.5717	-0.600227	-0.622426	-0.638581	-0.648959	-0.653812	-0.653382	-0.647897	-0.637578	-0.622637	-0.60328	-0.579706	-0.552111	-0.520689	-0.48563	-0.447126	-0.405367	-0.360544	-0.31285	-0.262483	-0.209641	-0.154528	-0.0973525	-0.0383278	0.0223269	0.0843863	0.147619	0.211786	0.276642
Pole4	3	3	2.9106	2.82021	2.73091	2.64272	2.55568	2.46983	2.38519	2.30178	2.21963	2.13876	2.0592	1.98096	1.90404	1.82844	1.75414	1.68112	1.60938	1.5389	1.46967	1.40167	1.3349	1.26933	1.20496	1.14177	1.07975	1.01889	0.959165	0.900572	0.843095	0.78672	0.731435	0.677227	0.624082	0.571988	0.520932	0.470901	0.421883	0.373866	0.326836	0.280782	0.235692	0.191553	0.148354	0.106084	0.0647296	0.0242809	-0.0152737
Rps7	3	2.94437	2.79635	2.64996	2.50568	2.36397	2.22528	2.09006	1.95875	1.83178	1.70957	1.59255	1.48112	1.37569	1.27632	1.18283	1.09503	1.01271	0.935707	0.863823	0.796884	0.734715	0.677145	0.624007	0.575136	0.530371	0.489551	0.452522	0.419128	0.389218	0.362642	0.339251	0.3189	0.301443	0.286736	0.274637	0.265004	0.257696	0.252574	0.249499	0.248332	0.248935	0.251169	0.254899	0.259985	0.266292	0.273682	0.282017	0.291161
Mthfd2l	2.92616	2.75948	2.59615	2.43661	2.28126	2.13047	1.9846	1.84395	1.70881	1.57945	1.45611	1.33901	1.22837	1.12436	1.02688	0.935583	0.850137	0.770232	0.695572	0.62588	0.560892	0.500361	0.444052	0.39174	0.343215	0.298274	0.256725	0.218385	0.183078	0.150635	0.120894	0.0936994	0.0689007	0.046352	0.0259121	0.00744343	-0.00918784	-0.0241125	-0.0374586	-0.0493519	-0.0599159	-0.0692723	-0.0775414	-0.0848421	-0.0912921	-0.0970084	-0.102107	-0.106703	-0.110912
Pdxk	-1.95332	-1.86619	-1.77115	-1.66802	-1.55678	-1.43754	-1.31065	-1.17665	-1.03634	-0.890826	-0.741493	-0.590039	-0.438469	-0.289042	-0.143577	-0.00331843	0.130583	0.257071	0.375198	0.484137	0.583189	0.671788	0.749503	0.81604	0.871235	0.915051	0.947573	0.968996	0.979615	0.979821	0.97008	0.95093	0.922965	0.886827	0.84319	0.792754	0.736233	0.674345	0.607804	0.537316	0.463564	0.387211	0.30889	0.229199	0.148704	0.0679291	-0.0126385	-0.0925531	-0.171409
Ninj1	0.867506	0.890069	0.912586	0.934896	0.956829	0.978218	0.998888	1.01867	1.03737	1.05483	1.07085	1.08525	1.09786	1.1085	1.11708	1.12363	1.12816	1.1307	1.13128	1.12992	1.12666	1.12152	1.11456	1.10579	1.09527	1.08303	1.06912	1.05357	1.03645	1.01779	0.997641	0.976054	0.953079	0.928766	0.903167	0.876333	0.848317	0.819173	0.788952	0.757708	0.725494	0.692363	0.658367	0.623559	0.587992	0.551717	0.514785	0.477247	0.439153
Gm5617	1.06715	0.910725	0.75929	0.613249	0.472953	0.338694	0.210711	0.0891985	-0.0256928	-0.133847	-0.235177	-0.329623	-0.417141	-0.497713	-0.571581	-0.639184	-0.70093	-0.757193	-0.808316	-0.85461	-0.896361	-0.93383	-0.967255	-0.996854	-1.02283	-1.04535	-1.0646	-1.08072	-1.09386	-1.10414	-1.11167	-1.11657	-1.11893	-1.11885	-1.11642	-1.11169	-1.10476	-1.09569	-1.08455	-1.07138	-1.05626	-1.03923	-1.02036	-0.999682	-0.977258	-0.953138	-0.927371	-0.900008	-0.871103
Rpsa	1.9595	1.76192	1.56746	1.377	1.1914	1.01146	0.837957	0.671615	0.51313	0.363165	0.222352	0.0913003	-0.0294006	-0.139205	-0.238132	-0.326678	-0.40533	-0.474545	-0.534753	-0.586364	-0.629762	-0.665311	-0.69336	-0.714236	-0.728256	-0.735719	-0.736915	-0.732123	-0.721612	-0.705645	-0.684477	-0.658359	-0.627537	-0.592257	-0.55276	-0.509288	-0.462084	-0.411389	-0.35745	-0.300514	-0.240832	-0.178659	-0.114253	-0.0478799	0.0201924	0.0896885	0.160328	0.231823	0.303882
Meg3	-1.03872	-0.989991	-0.941202	-0.892495	-0.844011	-0.795896	-0.748297	-0.701362	-0.655244	-0.610094	-0.566067	-0.523318	-0.482006	-0.442283	-0.404205	-0.367742	-0.332858	-0.299516	-0.267678	-0.237306	-0.208359	-0.180798	-0.15458	-0.129663	-0.106004	-0.0835582	-0.062282	-0.0421299	-0.0230561	-0.00501437	0.0120422	0.0281607	0.043389	0.0577751	0.0713673	0.0842146	0.0963658	0.10787	0.118778	0.129138	0.139001	0.148417	0.157436	0.166109	0.174487	0.18262	0.190559	0.198356	0.206062
Ythdf2	-0.656854	-0.579828	-0.499448	-0.415909	-0.329461	-0.240414	-0.149141	-0.0560822	0.0382502	0.133275	0.228339	0.32272	0.415628	0.506227	0.593909	0.67831	0.759098	0.835957	0.9086	0.976763	1.04021	1.09873	1.15214	1.20029	1.24306	1.28035	1.3121	1.33828	1.35887	1.37389	1.38339	1.38743	1.38611	1.37953	1.36784	1.35119	1.32975	1.3037	1.27325	1.2386	1.19998	1.15763	1.11177	1.06266	1.01055	0.955673	0.898296	0.838666	0.777032
Galc	-0.586223	-0.631254	-0.675096	-0.717597	-0.758617	-0.798033	-0.835735	-0.871622	-0.905605	-0.937602	-0.967539	-0.995346	-1.02096	-1.04432	-1.06545	-1.08448	-1.10151	-1.11663	-1.12993	-1.14148	-1.15136	-1.15963	-1.16635	-1.17156	-1.17533	-1.17769	-1.17868	-1.17833	-1.17667	-1.17372	-1.16952	-1.16408	-1.15741	-1.14954	-1.14047	-1.13021	-1.11878	-1.10617	-1.09239	-1.07744	-1.06133	-1.04405	-1.0256	-1.00598	-0.98519	-0.963221	-0.94007	-0.915733	-0.890203
Lsm14b	-0.565365	-0.541835	-0.518225	-0.494703	-0.47145	-0.448649	-0.426492	-0.405175	-0.384902	-0.36588	-0.348318	-0.332432	-0.318436	-0.306537	-0.296806	-0.289189	-0.28362	-0.280028	-0.278337	-0.278466	-0.280328	-0.283837	-0.288901	-0.295426	-0.303316	-0.312476	-0.322807	-0.334213	-0.346595	-0.359856	-0.3739	-0.38863	-0.403954	-0.419778	-0.436011	-0.452566	-0.469354	-0.486291	-0.503295	-0.520286	-0.537186	-0.553918	-0.570411	-0.586593	-0.602394	-0.617748	-0.63259	-0.646856	-0.660483
2019-09-15	2.75543	2.63345	2.51271	2.39362	2.27658	2.16197	2.05017	1.94154	1.83643	1.73519	1.63816	1.54566	1.45802	1.37553	1.29823	1.22591	1.15835	1.09536	1.03673	0.982282	0.931817	0.885159	0.842131	0.802562	0.766283	0.733129	0.702941	0.675559	0.65083	0.628599	0.608717	0.591037	0.57541	0.561692	0.54974	0.539412	0.530565	0.523061	0.516758	0.511518	0.507202	0.503673	0.500791	0.49842	0.496422	0.49466	0.492995	0.491292	0.489412
Lmntd1	-0.189729	-0.214093	-0.234748	-0.252256	-0.267096	-0.279673	-0.290331	-0.299363	-0.307017	-0.313503	-0.318998	-0.323655	-0.3276	-0.330943	-0.333775	-0.33617	-0.338196	-0.339907	-0.341353	-0.342575	-0.343606	-0.344477	-0.345213	-0.345836	-0.346362	-0.346807	-0.347185	-0.347505	-0.347776	-0.348007	-0.348203	-0.34837	-0.348513	-0.348635	-0.348739	-0.348829	-0.348905	-0.348971	-0.349028	-0.349077	-0.349119	-0.349155	-0.349186	-0.349213	-0.349236	-0.349255	-0.349272	-0.349286	-0.349298
Zhx2	-0.684215	-0.607439	-0.521623	-0.426343	-0.321346	-0.206612	-0.0824141	0.0506154	0.191425	0.338492	0.489787	0.642756	0.794336	0.941046	1.08	1.20917	1.32674	1.43114	1.52107	1.59555	1.65386	1.69565	1.72081	1.72957	1.72238	1.69997	1.66324	1.61327	1.55129	1.47862	1.39665	1.30679	1.21047	1.10908	1.00396	0.896378	0.787522	0.678471	0.570199	0.463561	0.3593	0.25804	0.160295	0.0664719	-0.0231208	-0.108265	-0.188825	-0.264735	-0.335992
Atp5h	2.80145	2.62649	2.45377	2.28397	2.11777	1.95578	1.79863	1.6469	1.50115	1.36194	1.2298	1.10524	0.988757	0.880826	0.781466	0.690316	0.607016	0.531223	0.462607	0.400852	0.345655	0.296724	0.253777	0.216543	0.184759	0.158171	0.136529	0.119595	0.107131	0.0989071	0.0946979	0.0942805	0.0974359	0.103947	0.1136	0.126181	0.141479	0.159282	0.179379	0.20156	0.225612	0.251324	0.278482	0.306872	0.336279	0.366484	0.397271	0.428416	0.459699
Maats1	-0.564827	-0.562608	-0.560425	-0.558321	-0.556334	-0.554506	-0.552878	-0.551491	-0.550385	-0.549602	-0.549183	-0.549168	-0.549598	-0.55051	-0.551909	-0.553765	-0.556049	-0.558731	-0.561781	-0.565169	-0.568864	-0.572838	-0.577059	-0.581498	-0.586127	-0.590914	-0.595833	-0.600852	-0.605946	-0.611084	-0.616241	-0.621387	-0.626497	-0.631543	-0.636499	-0.64134	-0.646039	-0.650572	-0.654912	-0.659036	-0.662917	-0.666533	-0.669857	-0.672867	-0.675537	-0.677843	-0.679761	-0.681266	-0.682333
Rpl7a	2.87791	2.59975	2.32803	2.06387	1.80832	1.56232	1.32673	1.10231	0.889754	0.689687	0.502668	0.329205	0.169767	0.0247589	-0.106095	-0.223625	-0.328618	-0.421799	-0.503837	-0.575352	-0.636914	-0.689052	-0.732255	-0.766976	-0.793637	-0.812632	-0.824328	-0.829072	-0.827189	-0.81899	-0.804769	-0.784811	-0.759388	-0.728768	-0.693213	-0.652978	-0.608321	-0.559498	-0.506766	-0.450385	-0.39062	-0.327741	-0.262025	-0.193757	-0.12323	-0.0507454	0.0233842	0.0988363	0.175278
Eif3h	3	3	2.90521	2.59182	2.29084	2.00313	1.72943	1.47035	1.22639	0.997979	0.785426	0.588997	0.408906	0.245298	0.0976162	-0.0352418	-0.154301	-0.260494	-0.354669	-0.437599	-0.509986	-0.572472	-0.625638	-0.67002	-0.706105	-0.734339	-0.755136	-0.768872	-0.775901	-0.776549	-0.771123	-0.75991	-0.743185	-0.721207	-0.694229	-0.662496	-0.626247	-0.585718	-0.541146	-0.492767	-0.440823	-0.385557	-0.327219	-0.266069	-0.202373	-0.136407	-0.0684591	0.00117178	0.0721738
Tmem238	1.82352	1.76375	1.70479	1.6467	1.58955	1.53338	1.47827	1.42425	1.37138	1.31971	1.26927	1.22012	1.17228	1.12579	1.08063	1.03676	0.994114	0.952644	0.912299	0.87303	0.834791	0.797538	0.761225	0.725813	0.691258	0.657523	0.62457	0.592361	0.56086	0.530035	0.49985	0.470273	0.441274	0.412821	0.384886	0.357439	0.330452	0.3039	0.277754	0.251991	0.226584	0.201511	0.176748	0.152272	0.128061	0.104094	0.0803505	0.0568099	0.0334529
Tesc	0.746124	0.859538	0.978146	1.10111	1.22738	1.3557	1.48458	1.61229	1.73692	1.85631	1.96818	2.07008	2.15952	2.23402	2.29221	2.33382	2.35885	2.36753	2.36032	2.33788	2.30101	2.25068	2.18798	2.11408	2.03022	1.93768	1.83774	1.7317	1.62082	1.5063	1.3893	1.2709	1.15209	1.03379	0.916801	0.801845	0.689542	0.580418	0.47491	0.373364	0.276049	0.18316	0.0948221	0.011103	-0.0679835	-0.142469	-0.212422	-0.277946	-0.339167
Hist2h2aa1	3	3	3	2.98701	2.37776	1.8436	1.37687	0.97028	0.617068	0.311041	0.0466001	-0.18125	-0.376923	-0.544308	-0.68734	-0.809779	-0.914724	-1.00472	-1.08187	-1.14791	-1.20428	-1.25217	-1.29258	-1.32633	-1.35411	-1.3765	-1.39396	-1.40688	-1.4156	-1.42037	-1.4214	-1.41885	-1.41286	-1.40352	-1.3909	-1.37502	-1.35592	-1.33359	-1.30801	-1.27915	-1.24697	-1.21142	-1.17243	-1.12996	-1.08393	-1.03428	-0.980964	-0.923931	-0.863146
Inpp5j	-0.660221	-0.651723	-0.640095	-0.624287	-0.602967	-0.574491	-0.536885	-0.487869	-0.424933	-0.345488	-0.247113	-0.127895	0.0131334	0.175555	0.357977	0.558369	0.773684	0.999921	1.2323	1.4655	1.69392	1.91193	2.11421	2.29589	2.45283	2.5817	2.6801	2.74659	2.78064	2.78267	2.75388	2.69622	2.61222	2.50489	2.37758	2.23384	2.07732	1.91159	1.7401	1.56606	1.39237	1.22158	1.05583	0.896893	0.746118	0.604491	0.472647	0.350916	0.239362
Bax	1.34933	1.36072	1.37198	1.38296	1.39352	1.40349	1.41275	1.42113	1.42849	1.43468	1.43955	1.44295	1.44473	1.44475	1.44297	1.43942	1.43414	1.42717	1.41857	1.40838	1.39664	1.38339	1.36869	1.35258	1.3351	1.31631	1.29625	1.27497	1.25251	1.22894	1.20428	1.17859	1.15193	1.12433	1.09584	1.06651	1.0364	1.00553	0.973972	0.941758	0.908939	0.875559	0.841664	0.807298	0.772505	0.73733	0.701815	0.666003	0.629936
Taf5l	0.425746	0.388403	0.351656	0.315431	0.27966	0.244279	0.209229	0.174456	0.139908	0.105539	0.0713067	0.0371732	0.00310406	-0.0309279	-0.0648883	-0.0986934	-0.132264	-0.165525	-0.198409	-0.230853	-0.2628	-0.294197	-0.324998	-0.355159	-0.384644	-0.413418	-0.441453	-0.468722	-0.495204	-0.52088	-0.545733	-0.569752	-0.592924	-0.615243	-0.636701	-0.657294	-0.677018	-0.695872	-0.713855	-0.730966	-0.747206	-0.762575	-0.777074	-0.790705	-0.803467	-0.815361	-0.826385	-0.83654	-0.845821
Exosc7	-0.529098	-0.557366	-0.585051	-0.61182	-0.637352	-0.661333	-0.683459	-0.703433	-0.720961	-0.735753	-0.747516	-0.755956	-0.760773	-0.761668	-0.758578	-0.751644	-0.741	-0.726771	-0.709071	-0.688006	-0.663676	-0.636174	-0.605592	-0.572016	-0.535533	-0.49623	-0.454193	-0.409513	-0.36228	-0.312593	-0.260552	-0.206267	-0.149853	-0.0914337	-0.0311419	0.0308796	0.0944774	0.159487	0.225731	0.29302	0.361151	0.429909	0.499063	0.56837	0.637571	0.706395	0.774557	0.841758	0.907686
[truncated: 109 more rows]
[truncated: 151 more columns]
