# Supplementary material for: The cellular and molecular landscape of hypothalamic patterning and differentiation from embryonic to late postnatal development
Source: Nat Commun. 2020 Aug 31;11:4360. doi: 10.1038/s41467-020-18231-z (PMC7459115; doi:10.1038/s41467-020-18231-z)
Supplement: Supplementary file 6 — Supplementary Data 4 [file 41467_2020_18231_MOESM6_ESM.xlsx]

## Sheet: TableS4
Genes	avg_logFC	% of cluster	% Rest	adjusted_p_value	cluster
Sst	3.10043	0.623	0.021	1.35e-141	DMH
Apoe	2.58857	0.413	0.021	4.19e-213	Immune cells
Tcf7l2	2.43431	0.727	0.089	0	Thalamic progenitor
Lgals1	2.29539	0.525	0.049	3.83e-272	Immune cells
Chchd10	2.24466	0.707	0.047	0	VMH
Fabp7	2.22104	0.772	0.234	0	Hypothalamic NPC
Pomc	2.15	0.527	0.064	2.77e-88	ARC
Neurog2	2.12382	0.755	0.107	0	SMN/MMN progenitor
Tcf7l2	2.1094	0.582	0.112	7.83e-72	Rim domain
Pitx2	2.07392	0.75	0.072	0	SMN
Otp	2.06099	0.824	0.049	0	PVH & SON
Igfbp7	2.05277	0.304	0.002	1.89e-198	Immune cells
Hmx2	2.02553	0.727	0.019	0	PMN
Tbr1	1.99201	0.802	0.024	0	Thalamic eminence
Ube2c	1.95869	0.934	0.137	2.67e-58	NSC
Sepp1	1.94544	0.466	0.014	3.41e-236	Immune cells
Gm2694	1.87437	0.787	0.193	0	VMH
Serpinh1	1.87102	0.571	0.117	1.19e-213	Immune cells
Tyrobp	1.86946	0.221	0.001	9.19e-145	Immune cells
Ccnb1	1.85254	0.842	0.098	8.31e-53	NSC
Hmgb2	1.85184	1	0.385	2.4e-58	NSC
Spc25	1.84894	0.803	0.099	5.43e-56	NSC
Arpc1b	1.84612	0.502	0.029	4.34e-244	Immune cells
Cks2	1.84453	0.921	0.158	2.98e-54	NSC
Neurog2	1.83479	0.921	0.125	2.83e-53	NSC
D930028M14Rik	1.82051	0.686	0.045	4.61e-263	Ant ID
Sparc	1.80864	0.546	0.079	1.44e-182	Immune cells
Lhx8	1.79291	0.545	0.044	7.67e-42	ID & TT
Lhx2	1.79135	0.707	0.112	0	Thalamic progenitor
Cartpt	1.7881	0.245	0.021	1.46e-193	PVH & SON
Gng11	1.78001	0.374	0.012	5.92e-197	Immune cells
Lhx1os	1.77258	0.729	0.102	0	MMN
Pcp4	1.75677	0.53	0.114	1.76e-301	MMN
Cenpa	1.74827	0.882	0.127	7.31e-51	NSC
Meis2	1.73782	0.694	0.105	0	Prethalamus
Lhx1os	1.71269	0.897	0.129	2.66e-111	Rim domain
Barhl1	1.71136	0.512	0.015	0	SMN
Isl1	1.70631	0.857	0.188	5.33e-95	DMH
Pttg1	1.70012	0.855	0.158	1.06e-43	NSC
Col4a1	1.69969	0.338	0.004	6.36e-216	Immune cells
Six6	1.68141	0.514	0.033	1.94e-78	DMH
C1qb	1.66518	0.194	0	5.27e-136	Immune cells
Pitx2	1.64962	0.905	0.104	4.97e-44	Pax7+ve TT
Chchd10	1.64469	0.812	0.073	1.18e-113	ARC
Top2a	1.62647	0.763	0.1	6.46e-42	NSC
Birc5	1.62337	0.803	0.121	4.3e-44	NSC
Nusap1	1.61453	0.816	0.094	1.21e-48	NSC
Hes5	1.61353	0.521	0.081	0	Hypothalamic NPC
S100a10	1.59814	0.594	0.047	4.79e-91	ARC
Isl1	1.58813	0.782	0.159	0	Prethalamus
Col3a1	1.58359	0.26	0.002	1.9e-159	Immune cells
Gata3	1.56484	0.515	0.004	2.12e-139	Rim domain
Cdc20	1.56372	0.776	0.09	4.06e-43	NSC
Tal2	1.5637	0.255	0.012	2.75e-46	Rim domain
Pax6	1.56369	0.444	0.082	4.65e-298	Prethalamus
Smc2	1.55835	0.882	0.172	2.19e-46	NSC
Cdca8	1.55733	0.816	0.119	1.35e-42	NSC
C1qc	1.54552	0.189	0.001	8.42e-130	Immune cells
Itm2a	1.52965	0.397	0.024	9.9e-175	Immune cells
Lhx1	1.52834	0.794	0.106	7.45e-91	Rim domain
Cdk1	1.52404	0.763	0.092	8.38e-43	NSC
Nr4a2	1.52375	0.437	0.03	0	SMN
Hes1	1.51383	0.451	0.055	0	Hypothalamic NPC
Otp	1.51239	0.651	0.087	3.12e-71	DMH
Rspo3	1.5107	0.484	0.025	1.85e-217	Thalamic eminence
Prc1	1.50778	0.697	0.072	7.29e-42	NSC
Pbk	1.50694	0.684	0.1	5.59e-35	NSC
C1qa	1.5054	0.183	0.002	4.54e-117	Immune cells
Cldn5	1.49718	0.205	0.002	6.99e-122	Immune cells
Foxb1	1.488	0.392	0.026	0	MMN
Zic1	1.48601	0.778	0.146	7.49e-97	SCN
B2m	1.47691	0.454	0.051	2.25e-166	Immune cells
Klf2	1.47614	0.331	0.012	2.37e-160	Immune cells
Lhx1	1.47026	0.585	0.084	0	MMN
Dbx1	1.46807	0.688	0.034	2.48e-65	ZLI
Fcer1g	1.46579	0.196	0.001	6.95e-122	Immune cells
Gadd45g	1.46156	0.766	0.259	8.27e-219	SMN/MMN progenitor
Dlx2	1.45982	0.799	0.163	0	MGE
Aif1	1.44719	0.215	0.002	5.77e-135	Immune cells
Cdkn1c	1.44604	0.812	0.457	2.84e-255	SMN/MMN progenitor
Shox2	1.43703	0.458	0.013	0	Thalamic progenitor
Lgmn	1.42126	0.263	0.058	4.51e-90	Immune cells
Lhx9	1.42085	0.552	0.038	0	Thalamic progenitor
Onecut2	1.41513	0.638	0.084	1.2e-176	Ant ID
Bub3	1.39028	0.784	0.313	8.92189998131199e-316	PMN
Id3	1.3892	0.731	0.102	5.88e-42	ZLI
Lmx1a	1.38886	0.442	0.012	0	SMN
Neurog2	1.38042	0.545	0.11	7e-215	Thalamic progenitor
Wnt8b	1.37955	0.624	0.019	6.78e-68	ZLI
Lhx8	1.37692	0.298	0.023	0	MGE
2810417H13Rik	1.37506	0.868	0.168	2.45e-36	NSC
Rrm2	1.36989	0.724	0.152	9.97e-26	NSC
2810417H13Rik	1.3631	0.858	0.153	1.68e-277	Prethalamic NPC
Cenpf	1.36031	0.645	0.092	3.93e-29	NSC
Smc4	1.36018	0.711	0.12	2.75e-33	NSC
Fabp7	1.35509	0.926	0.303	1.82e-217	Prethalamic NPC
mt-Nd4	1.3546	0.983	0.942	0	LH progenitor
Rrm2	1.35258	0.84	0.137	3.03e-282	Prethalamic NPC
Ramp2	1.352	0.26	0.008	1.39e-135	Immune cells
Sat1	1.34847	0.342	0.056	8.75e-101	Immune cells
Cdkn1c	1.34779	0.794	0.461	5.61e-138	AH Neural Progenitor
Dlx6os1	1.34639	0.626	0.108	0	MGE
Sp9	1.34625	0.593	0.1	0	MGE
Tpbg	1.33982	0.667	0.074	8.22e-44	ZLI
Gatm	1.33689	0.297	0.013	1.3e-131	Immune cells
Col4a2	1.3363	0.263	0.005	3.5e-146	Immune cells
Ctsd	1.33523	0.331	0.121	6.98e-70	Immune cells
Arx	1.33338	0.652	0.119	0	MGE
H19	1.33225	0.311	0.013	4.02e-137	Immune cells
mt-Co3	1.33063	1	0.987	0	LH progenitor
Eva1b	1.32872	0.374	0.002	6.06e-242	Immune cells
Gadd45g	1.31745	0.73	0.265	6.43e-120	AH Neural Progenitor
Cks1b	1.30028	0.882	0.242	4.67e-34	NSC
Ccnb2	1.29562	0.645	0.079	1.1e-31	NSC
mt-Nd3	1.28499	0.63	0.565	0	LH progenitor
Six6	1.28499	0.527	0.033	5.77e-77	ARC
Cyba	1.28459	0.379	0.02	5.24e-157	Immune cells
S100a11	1.28328	0.365	0.041	9.72e-120	Immune cells
Hes5	1.28099	0.803	0.133	1.62e-256	Prethalamic NPC
Id3	1.28092	0.361	0.057	0	Hypothalamic NPC
Sp8	1.26273	0.41	0.02	0	Prethalamus
Pmch	1.26126	0.02	0.008	3.15e-12	LH
Ctsb	1.25528	0.358	0.125	3.28e-66	Immune cells
mt-Nd1	1.25183	1	0.98	0	LH progenitor
Anxa2	1.24927	0.329	0.018	4.32e-134	Immune cells
Arl6ip1	1.24127	0.908	0.46	1.7e-33	NSC
Cenpw	1.23952	0.671	0.119	2.4e-26	NSC
Pkib	1.23864	0.268	0.017	7.04e-117	AH Neural Progenitor
Ctss	1.23707	0.162	0	4.32e-111	Immune cells
Chgb	1.23658	0.359	0.089	9.91e-181	SMN
Cst3	1.23528	0.662	0.437	2.02e-81	Immune cells
Hmgb2	1.23225	0.713	0.327	0	Hypothalamic NPC
Dbi	1.23147	0.71	0.347	0	Hypothalamic NPC
Dlk1	1.22933	0.665	0.272	2.67e-107	AH Neural Progenitor
Gm28050	1.22551	0.651	0.071	1.49e-26	Pax7+ve TT
Ube2s	1.22515	0.974	0.557	1.67e-41	NSC
Igf2	1.22232	0.285	0.003	1.1e-162	Immune cells
Dlx1	1.22072	0.637	0.132	0	MGE
Lmo1	1.21953	0.466	0.162	2.17e-259	MGE
mt-Nd5	1.21882	0.436	0.394	7.19e-293	LH progenitor
Ccna2	1.21314	0.632	0.09	4.05e-28	NSC
mt-Co2	1.21305	0.997	0.976	0	LH progenitor
Gm27199	1.21233	0.48	0.09	1.26e-257	MMN
Tbca	1.21146	0.948	0.633	0	PVH & SON
P2ry12	1.21095	0.142	0	1.73e-95	Immune cells
mt-Nd2	1.20823	0.833	0.779	0	LH progenitor
mt-Cytb	1.20604	0.997	0.977	0	LH progenitor
Nhlh2	1.20176	0.611	0.204	3.96e-142	SMN/MMN progenitor
Nrn1	1.20134	0.73	0.131	1.45e-22	Pax7+ve TT
Sncg	1.20058	0.227	0.014	3.05e-74	Ant ID
Anxa3	1.19344	0.306	0.002	2.64e-193	Immune cells
Tpx2	1.1927	0.566	0.074	2.11e-26	NSC
Gm28050	1.18882	0.363	0.057	5.87e-204	SMN
H2afx	1.1886	0.789	0.216	1.23e-25	NSC
Ppic	1.18691	0.349	0.039	4.58e-116	Immune cells
Cdca3	1.18672	0.592	0.09	5.52e-25	NSC
Vim	1.18656	0.711	0.312	0	Hypothalamic NPC
Syt4	1.18647	0.518	0.141	2.29e-201	SMN
Fos	1.1833	0.457	0.13	2.51e-73	Immune cells
Gad2	1.1807	0.678	0.131	0	Prethalamus
Dlk1	1.17984	0.76	0.276	4.53e-45	DMH
Hmgn2	1.17973	1	0.643	6.5e-39	NSC
Ebf1	1.17842	0.543	0.109	1.51e-205	Thalamic progenitor
Hexb	1.17743	0.212	0.013	1.76e-89	Immune cells
Hmgb2	1.17593	0.961	0.372	7.78e-229	Prethalamic NPC
Cd63	1.17284	0.443	0.125	1.87e-77	Immune cells
mt-Nd4l	1.15628	0.391	0.374	3.82e-260	LH progenitor
Mest	1.15625	0.491	0.264	7.34e-64	Immune cells
H2afv	1.15548	1	0.716	1.15e-41	NSC
Ptn	1.15343	0.543	0.232	0	Hypothalamic NPC
Fezf1	1.15167	0.421	0.074	3.62e-209	VMH
Col1a2	1.14814	0.203	0.005	2.07e-98	Immune cells
Ccl4	1.14692	0.073	0.001	1.25e-42	Immune cells
Calb2	1.14666	0.269	0.024	9.71e-88	Thalamic eminence
Nup62cl	1.1417	0.261	0.016	1.74e-198	VMH
Rbp1	1.14148	0.558	0.113	4.5e-41	ARC
Snhg11	1.14047	0.5	0.067	1.51e-117	Ant ID
H2afz	1.14004	1	0.847	3.2e-45	NSC
Igfbp4	1.13767	0.4	0.067	3.18e-104	Immune cells
Spp1	1.13306	0.066	0.001	2.33e-36	Immune cells
Ctsz	1.1286	0.363	0.078	1.07e-73	Immune cells
Calb1	1.12479	0.354	0.082	3.15e-121	VMH
Lum	1.1228	0.11	0.001	2.7e-63	Immune cells
Ppp1r14a	1.12177	0.35	0.048	7.87e-153	SMN/MMN progenitor
Plk1	1.12003	0.539	0.048	2.12e-30	NSC
Mt1	1.11771	0.274	0.08	9.95e-40	Immune cells
Neurog1	1.1162	0.281	0.015	5.62e-179	SMN/MMN progenitor
Foxa1	1.11482	0.307	0.014	1.44e-280	SMN
Kif22	1.11354	0.579	0.062	1.51e-29	NSC
Uncx	1.11322	0.587	0.081	3.97e-19	Pax7+ve TT
Ube2c	1.11028	0.367	0.098	0	Hypothalamic NPC
Neurog2	1.1079	0.71	0.126	2.07e-33	ZLI
Irx5	1.10713	0.284	0.024	1.05e-236	SMN
Arxes2	1.10643	0.632	0.25	7.41e-235	PVH & SON
Cthrc1	1.10573	0.256	0.012	1.99e-104	Immune cells
Hes1	1.10188	0.71	0.114	5.46e-36	ZLI
mt-Co1	1.10178	0.997	0.976	0	LH progenitor
Lhx9	1.10024	0.512	0.049	2.8e-172	Thalamic eminence
Cited1	1.10001	0.309	0.036	6.33e-31	DMH
Snca	1.09965	0.282	0.078	4.29e-110	VMH
Gata2	1.09915	0.388	0.005	1.15e-92	Rim domain
Fezf2	1.09803	0.311	0.056	2.98e-106	SMN/MMN progenitor
Tmem163	1.09471	0.651	0.115	2.07e-18	Pax7+ve TT
Rgs5	1.09357	0.153	0.001	1.27e-88	Immune cells
Rhoc	1.0934	0.345	0.036	1.87e-104	Immune cells
Nrn1	1.09244	0.578	0.123	3.78e-121	Thalamic eminence
Insm1	1.09181	0.684	0.211	3.91e-15	NSC
Cd81	1.09099	0.676	0.401	2.76e-86	Immune cells
H2afz	1.08811	0.998	0.844	1.18e-306	Prethalamic NPC
Cks2	1.08387	0.396	0.118	0	Hypothalamic NPC
Myl12a	1.08366	0.589	0.276	4.65e-85	Immune cells
Dlx5	1.08364	0.585	0.154	1.72e-44	SCN
Vamp8	1.08193	0.354	0.014	3.62e-158	Immune cells
mt-Atp6	1.07912	1	0.994	0	LH progenitor
Nhlh2	1.07881	0.762	0.216	3.05e-15	Pax7+ve TT
Dek	1.07673	0.86	0.234	2.11e-206	Prethalamic NPC
Tal1	1.07586	0.412	0.004	1.93e-106	Rim domain
Spc24	1.071	0.526	0.087	5.42e-20	NSC
Dut	1.07098	0.843	0.252	6.23e-188	Prethalamic NPC
Pnoc	1.06989	0.406	0.051	5.26e-39	Rim domain
Pantr1	1.06973	0.666	0.385	2.15e-112	SMN/MMN progenitor
Sox14	1.06921	0.382	0.027	1.88e-47	Rim domain
Tbca	1.06876	0.88	0.648	3.58e-53	DMH
Anp32b	1.06651	0.924	0.32	2.06e-209	Prethalamic NPC
Sox9	1.06333	0.688	0.106	5.28e-35	ZLI
Dlx5	1.06305	0.584	0.118	0	MGE
Hes6	1.0616	0.72	0.386	1.04e-102	AH Neural Progenitor
Clic1	1.06131	0.527	0.169	1.95e-81	Immune cells
Aurka	1.05915	0.5	0.05	2.25e-25	NSC
Tmsb4x	1.05898	0.977	0.967	1.07e-93	Immune cells
Egfl7	1.05841	0.226	0.011	2.47e-97	Immune cells
Pfn1	1.05827	0.824	0.619	1.39e-170	Immune cells
Sparcl1	1.05646	0.228	0.005	7.73e-113	Immune cells
Itm2b	1.05523	0.6	0.314	3.2e-70	Immune cells
Tagln2	1.05366	0.29	0.014	4.67e-115	Immune cells
Neurod6	1.05234	0.259	0.031	4.02e-68	Thalamic eminence
Aurkb	1.04749	0.434	0.047	1.33e-20	NSC
Gbx2	1.04741	0.33	0.009	1.19e-297	Thalamic progenitor
Gadd45g	1.04584	0.789	0.273	1.36e-16	NSC
Rnf121	1.0444	0.219	0.241	8.23e-126	LH progenitor
Ldha	1.04353	0.84	0.224	1.3e-195	Prethalamic NPC
Hes6	1.04332	0.712	0.382	9.33e-144	SMN/MMN progenitor
Gadd45g	1.04309	0.513	0.252	9.57e-148	MGE
Dbi	1.04243	0.952	0.39	3.62e-192	Prethalamic NPC
2810417H13Rik	1.04212	0.446	0.119	0	Hypothalamic NPC
Nid1	1.04196	0.237	0.002	1.32e-142	Immune cells
Cd34	1.04106	0.205	0.001	2.42e-135	Immune cells
Mis18bp1	1.03782	0.461	0.053	3.45e-22	NSC
Slc2a1	1.03549	0.189	0.025	7.67e-60	Immune cells
Snhg11	1.03469	0.374	0.074	1.6e-12	ID & TT
Junb	1.03233	0.356	0.066	1.6e-63	Immune cells
Fgfbp3	1.0306	0.57	0.082	9.69e-28	ZLI
Kpna2	1.02989	0.487	0.092	5.23e-16	NSC
Gm2694	1.02895	0.516	0.204	2.14e-130	PVH & SON
En1	1.02742	0.145	0.007	4.56e-21	Rim domain
Bgn	1.02711	0.247	0.001	3.69e-161	Immune cells
Vim	1.02192	0.925	0.372	3.64e-28	ZLI
Cited1	1.02112	0.233	0.031	3.5e-100	PMN
Col1a1	1.02007	0.167	0.001	7.5e-100	Immune cells
Abracl	1.01654	0.604	0.31	4.27e-278	MGE
Fezf1	1.01188	0.391	0.073	1.96e-200	PVH & SON
Vgll2	1.00928	0.163	0.008	8.13e-134	VMH
Hmgb2	1.00872	0.849	0.385	5.92e-20	ZLI
Cacna2d1	1.0062	0.698	0.143	4.43e-18	Pax7+ve TT
Gm17750	1.00607	0.4	0.115	3.23e-208	MGE
Ostf1	1.0058	0.313	0.031	2.67e-94	Immune cells
Fam64a	1.00291	0.487	0.074	3.91e-18	NSC
Mef2c	1	0.306	0.034	8.86e-80	Immune cells
Gmnn	0.999711	0.678	0.081	7.96e-243	Prethalamic NPC
Arx	0.996404	0.536	0.161	1.2e-32	SCN
Ccl3	0.995218	0.103	0	3.05e-65	Immune cells
Gad2	0.994858	0.551	0.158	3.91e-35	SCN
Anp32e	0.992367	0.882	0.365	7.94e-21	NSC
Siva1	0.991635	0.836	0.213	6.17e-200	Prethalamic NPC
Fam204a	0.991308	0.606	0.295	1.02e-24	Rim domain
BC028528	0.98824	0.228	0.002	1.3e-133	Immune cells
Id3	0.987701	0.395	0.099	2.11e-56	Immune cells
Dlx1	0.987493	0.594	0.171	3.06e-38	SCN
Nrarp	0.987379	0.372	0.067	0	Hypothalamic NPC
Ebf1	0.987046	0.125	0.127	1.54e-40	LH progenitor
Arl4a	0.983246	0.763	0.278	5.7e-15	NSC
Ndufa4l2	0.982644	0.16	0.004	4.11e-76	Immune cells
Dlx2	0.98252	0.638	0.213	4.2e-36	SCN
Tipin	0.980804	0.764	0.156	1.33e-204	Prethalamic NPC
Ina	0.980748	0.853	0.349	1.13e-107	Ant ID
Hpgds	0.980284	0.167	0.016	1.35e-69	Immune cells
Cebpb	0.979645	0.224	0.007	8.34e-100	Immune cells
Asic4	0.979018	0.37	0.018	6.04e-56	Rim domain
Dlx6os1	0.978998	0.507	0.149	1.77e-28	SCN
Btg2	0.97712	0.44	0.148	1.32e-95	SMN/MMN progenitor
Gm28050	0.976659	0.462	0.071	1.13e-19	ZLI
Cartpt	0.974626	0.109	0.032	5.3e-07	Ant ID
Arx	0.974389	0.546	0.142	3.68e-220	Prethalamus
Cntnap2	0.973433	0.52	0.129	6.3e-96	Thalamic eminence
Dab2	0.97124	0.178	0.004	3.72e-91	Immune cells
Hebp1	0.971102	0.285	0.017	1.87e-104	Immune cells
Nefl	0.969989	0.514	0.148	2.82e-61	Ant ID
Vim	0.969708	0.919	0.36	5.43e-172	Prethalamic NPC
Tuba1b	0.966356	0.895	0.55	3.72e-18	NSC
Tacc3	0.963395	0.474	0.072	2.51e-17	NSC
Arhgdib	0.962067	0.226	0.001	3.99e-145	Immune cells
Gja1	0.961897	0.249	0.023	1.86e-74	Immune cells
Casc5	0.961869	0.461	0.046	2.41e-22	NSC
Hbb-bs	0.961771	0.245	0.397	2.43e-100	LH progenitor
Ldha	0.960828	0.508	0.19	0	Hypothalamic NPC
Hes5	0.958954	0.72	0.148	1.38e-30	ZLI
Slc25a5	0.957991	0.928	0.652	2.89e-128	AH Neural Progenitor
Galnt9	0.955917	0.46	0.033	6.58e-21	Pax7+ve TT
Miat	0.954937	0.183	0.183	1.52e-124	LH progenitor
Lhx5	0.954548	0.418	0.128	7.65e-88	SMN/MMN progenitor
Dlx1	0.954482	0.505	0.163	3.64e-107	PMN
Fstl1	0.953737	0.342	0.079	1.33e-58	Immune cells
Samd3	0.953625	0.308	0.008	2.1e-160	Thalamic eminence
Dlx2	0.951613	0.563	0.205	2.5e-106	PMN
Top2a	0.951305	0.495	0.101	2.51e-16	ZLI
Rrm2	0.951009	0.71	0.152	1.04e-29	ZLI
Nnat	0.950691	0.993	0.907	0	PVH & SON
Hba-a1	0.949516	0.394	0.503	4.06e-169	LH progenitor
Sp9	0.949201	0.469	0.139	1.07e-26	SCN
Cenpe	0.948704	0.434	0.062	1.4e-16	NSC
Igfbpl1	0.948509	0.872	0.485	9.08e-155	SMN/MMN progenitor
Bcl11b	0.946816	0.52	0.125	0	MGE
Fabp7	0.944495	0.871	0.316	6.7e-25	ZLI
Nap1l5	0.943235	0.594	0.302	1.13e-24	DMH
Ccnb1	0.941523	0.295	0.064	2.5e-295	Hypothalamic NPC
Ap3s1	0.941005	0.808	0.404	5e-108	Thalamic eminence
Cnn2	0.939917	0.29	0.002	4.27e-175	Immune cells
Sox14	0.939473	0.259	0.019	4.37e-184	VMH
Ntm	0.938604	0.505	0.097	3.56e-89	Ant ID
Gpc3	0.936571	0.187	0.028	2.89e-43	Immune cells
Sox14	0.933335	0.442	0.027	1.46e-62	ARC
Hes1	0.932458	0.65	0.103	2.94e-202	Prethalamic NPC
Foxp2	0.932383	0.363	0.088	1.44e-143	SMN
mt-Atp8	0.931939	0.185	0.188	1.17e-138	LH progenitor
Mki67	0.930372	0.434	0.063	2.75e-16	NSC
Ecscr	0.929979	0.194	0.001	1.32e-128	Immune cells
Barhl2	0.928512	0.548	0.059	8.46e-33	ZLI
Pf4	0.92811	0.062	0.002	3.7e-22	Immune cells
Nr2f2	0.927591	0.737	0.301	6.39e-89	Thalamic eminence
Hmmr	0.927521	0.447	0.047	7.61e-21	NSC
Nhlh2	0.926881	0.676	0.207	6.88e-102	Thalamic eminence
Syt4	0.926851	0.6	0.156	5.14e-33	ARC
2810417H13Rik	0.925318	0.699	0.168	6.02e-25	ZLI
Hmgn5	0.924976	0.605	0.15	1.65e-15	NSC
Irx3	0.923953	0.247	0.02	2.74e-186	SMN
Zcchc12	0.923294	0.459	0.146	3.89e-134	SMN
Barhl2	0.922258	0.492	0.06	3.46e-16	Pax7+ve TT
Ptpn18	0.921162	0.226	0.003	1.89e-120	Immune cells
Mgst3	0.920811	0.636	0.21	6.73e-31	ARC
Meg3	0.920305	0.58	0.629	3.07e-121	LH progenitor
Sox2	0.919716	0.836	0.247	1.54e-172	Prethalamic NPC
Cadm1	0.915686	0.677	0.291	1.04e-13	ID & TT
Ass1	0.914594	0.178	0.015	2.96e-64	AH Neural Progenitor
Hmgb1	0.913349	1	0.827	2.1e-34	NSC
Gap43	0.912148	0.945	0.485	5.62e-43	ARC
Vtn	0.911563	0.162	0.002	1.62e-86	Immune cells
Ckap2l	0.911201	0.395	0.044	1.84e-17	NSC
Phgdh	0.909864	0.367	0.072	0	Hypothalamic NPC
Mad2l1	0.908808	0.526	0.073	4.25e-21	NSC
Mfng	0.906795	0.496	0.17	8.33e-99	SMN/MMN progenitor
Cd93	0.906626	0.158	0.001	2.38e-97	Immune cells
Six6	0.904201	0.159	0.035	1.03e-09	SCN
Peg3	0.903842	0.58	0.253	1.34e-110	PMN
Mfng	0.903828	0.618	0.179	6.62e-13	NSC
Racgap1	0.902218	0.5	0.095	2.49e-15	NSC
Fn1	0.901667	0.237	0.025	5.78e-73	Immune cells
Ly86	0.900613	0.128	0	8.47e-86	Immune cells
Neurod1	0.900457	0.33	0.068	1.45e-95	SMN/MMN progenitor
Tmpo	0.900338	0.803	0.316	2.88e-16	NSC
Prdx1	0.899555	0.972	0.505	6.87e-174	Prethalamic NPC
Slc7a1	0.899017	0.169	0.017	2.43e-56	Immune cells
Rgmb	0.895184	0.524	0.119	4.15e-10	Pax7+ve TT
Sgol1	0.89501	0.434	0.046	1.5e-20	NSC
Nefl	0.892834	0.393	0.141	1.68e-106	MMN
Epha3	0.89258	0.463	0.088	2.09e-99	Thalamic eminence
Hist1h2ap	0.888865	0.466	0.069	2.15e-130	Prethalamic NPC
Shh	0.888707	0.452	0.03	2.48e-33	ZLI
Slc7a5	0.887312	0.18	0.021	6.19e-55	Immune cells
Siva1	0.885673	0.49	0.18	0	Hypothalamic NPC
Hmga2	0.882921	0.54	0.054	3.56e-199	Prethalamic NPC
Npy	0.881586	0.093	0.016	3.25e-64	MGE
Dek	0.880638	0.774	0.248	4.48e-21	ZLI
Tipin	0.880587	0.671	0.169	6.14e-17	NSC
Ldha	0.880502	0.86	0.237	1.68e-31	ZLI
Pou3f4	0.879864	0.378	0.116	2.67e-130	SMN
Peg3	0.87936	0.501	0.259	7.1e-53	AH Neural Progenitor
Mest	0.879342	0.763	0.267	1.22e-18	ZLI
Tuba1b	0.879267	0.945	0.541	4.17e-148	Prethalamic NPC
Prdx1	0.878128	0.767	0.47	0	Hypothalamic NPC
Arl4a	0.877508	0.506	0.272	1.05e-68	SMN/MMN progenitor
Anp32b	0.875252	0.583	0.289	0	Hypothalamic NPC
Ptprz1	0.874468	0.377	0.118	3.61e-285	Hypothalamic NPC
Wnt7b	0.873794	0.484	0.072	2.56e-21	ZLI
Irx1	0.873695	0.376	0.024	3.27e-49	Rim domain
Mdk	0.872648	0.673	0.301	0	Hypothalamic NPC
Hbb-y	0.872465	0.631	0.64	1.6e-209	LH progenitor
Birc5	0.870209	0.34	0.083	8.14210493229245e-310	Hypothalamic NPC
Cenpa	0.869246	0.339	0.09	8.48e-282	Hypothalamic NPC
Fbxo5	0.868928	0.368	0.06	2.36e-12	NSC
Alyref	0.868838	0.838	0.339	6.71e-136	Prethalamic NPC
Isl1	0.86848	0.486	0.187	1.6e-46	AH Neural Progenitor
Neurod6	0.868401	0.187	0.028	2.26e-89	SMN
Gm3550	0.867815	0.355	0.038	1.96e-14	NSC
2700094K13Rik	0.865782	0.882	0.47	1.09e-15	NSC
Robo3	0.863476	0.302	0.016	2.3e-14	Pax7+ve TT
Hat1	0.863009	0.661	0.124	7.04e-174	Prethalamic NPC
Cxcl12	0.860418	0.139	0.003	2.08e-68	Immune cells
Lmo1	0.860339	0.692	0.175	3.96e-145	Prethalamic NPC
Ran	0.859209	0.974	0.689	4.45e-186	Prethalamic NPC
Nrarp	0.858037	0.661	0.101	1.44e-207	Prethalamic NPC
Crabp1	0.857565	0.063	0.013	5.6e-08	Ant ID
Cpe	0.857021	0.903	0.496	9.41e-18	ZLI
Zfp36l1	0.856457	0.388	0.09	1.66e-60	Immune cells
Dlx5	0.855579	0.542	0.135	9.47e-224	Prethalamus
Lmo2	0.854925	0.24	0.043	7.38e-45	Immune cells
H2afz	0.854846	0.912	0.836	0	Hypothalamic NPC
Wls	0.853895	0.473	0.036	2.71e-32	ZLI
Sox2	0.852707	0.828	0.259	5.96e-25	ZLI
Myl9	0.852381	0.215	0.011	4.95e-81	Immune cells
Phgdh	0.849985	0.665	0.104	1.17e-203	Prethalamic NPC
Knstrn	0.849522	0.447	0.068	2.66e-15	NSC
Phgdh	0.849449	0.656	0.115	1.76e-29	ZLI
Lmx1a	0.847188	0.516	0.032	5.1e-45	ZLI
Ccl2	0.847166	0.089	0	1.51e-53	Immune cells
Six6	0.846954	0.126	0.036	2.72e-05	POA
Lhx5	0.846817	0.503	0.135	1.45e-24	Rim domain
Mpped2	0.845864	0.433	0.136	5.91e-212	MGE
Nucks1	0.845813	0.75	0.342	1.47e-11	NSC
Fam110a	0.845806	0.395	0.154	1.43e-80	SMN/MMN progenitor
Uncx	0.844589	0.435	0.075	4.38e-96	Thalamic eminence
Siva1	0.844559	0.72	0.227	1.08e-18	ZLI
Ccnd1	0.843195	0.729	0.163	9.64e-177	Prethalamic NPC
Ier2	0.842337	0.468	0.194	1.55e-42	Immune cells
Pmaip1	0.842322	0.14	0.005	2.45e-26	SCN
Ddah1	0.841955	0.608	0.102	3.98e-168	Prethalamic NPC
Pttg1	0.840237	0.365	0.123	1.12e-247	Hypothalamic NPC
Ccnd2	0.83908	0.658	0.203	1.83e-12	NSC
Crip1	0.838203	0.235	0.017	2.77e-76	Immune cells
Pycard	0.835818	0.151	0.015	7.11e-48	Immune cells
Kdr	0.835179	0.167	0.003	3.59e-89	Immune cells
Rac2	0.833251	0.162	0	2.19e-110	Immune cells
Ets1	0.833244	0.196	0.002	2.74e-116	Immune cells
Cdca8	0.832749	0.328	0.083	1.17e-286	Hypothalamic NPC
Rgs10	0.832655	0.201	0.046	1.38e-30	Immune cells
Olig2	0.832086	0.242	0.059	7.47e-70	SMN/MMN progenitor
Cx3cr1	0.829994	0.114	0	3.46e-73	Immune cells
Fth1	0.828596	0.895	0.831	5.97e-120	Immune cells
Esam	0.828446	0.174	0.001	2.96e-105	Immune cells
Maf	0.828423	0.18	0.015	1.77e-59	Immune cells
Zfhx3	0.828122	0.53	0.256	4.85e-125	MMN
Arhgdig	0.82714	0.358	0.028	9.08e-42	ARC
Plin2	0.8265	0.247	0.066	1.78e-35	Immune cells
Pcsk1n	0.826266	0.889	0.469	1.44e-18	ID & TT
Plp1	0.825853	0.248	0.037	2.05e-130	VMH
Ndn	0.82496	0.897	0.642	9.84e-32	DMH
Calb1	0.824764	0.295	0.093	2.34e-11	SCN
Barhl2	0.824219	0.269	0.05	2.02e-120	SMN
Ascl1	0.823418	0.326	0.08	6.17e-198	MGE
Gpc3	0.822474	0.223	0.029	6.56e-20	DMH
Cadm1	0.822242	0.5	0.282	6.13e-112	MMN
Mfap4	0.82194	0.301	0.073	1.54e-78	SMN/MMN progenitor
Cited2	0.82191	0.602	0.239	2.79e-121	Thalamic progenitor
Ccnd1	0.821629	0.419	0.132	3.32e-306	Hypothalamic NPC
Rpa2	0.821174	0.61	0.078	1.35e-204	Prethalamic NPC
Rac3	0.82108	0.655	0.192	3.35e-33	ARC
Usp1	0.820081	0.645	0.098	1.48e-196	Prethalamic NPC
Ifitm2	0.819824	0.345	0.083	5.65e-50	Immune cells
Cdh5	0.819629	0.174	0	4.01e-116	Immune cells
Chd3	0.819572	0.638	0.308	1.02e-25	SCN
Lsm3	0.819457	0.763	0.312	1.8e-12	NSC
Ska2	0.817767	0.539	0.146	3.19e-11	NSC
Dnajc9	0.817153	0.761	0.216	2.31e-150	Prethalamic NPC
Zcchc12	0.816351	0.341	0.155	2.82e-42	PMN
Rnd3	0.816194	0.682	0.385	1.37e-132	VMH
Six3	0.815768	0.509	0.124	2.5e-27	ARC
Nusap1	0.813491	0.278	0.062	3.21e-261	Hypothalamic NPC
Myl6	0.812712	0.733	0.563	3.87e-68	Immune cells
Selm	0.81165	0.285	0.04	8.56e-66	Immune cells
Sfrp1	0.81144	0.617	0.102	1.05e-175	Prethalamic NPC
Isl1	0.811236	0.51	0.182	7.01e-86	PMN
Ppp1r14a	0.810172	0.368	0.056	5.03e-11	NSC
Emp3	0.810046	0.219	0.002	2.17e-127	Immune cells
Cdc20	0.809316	0.268	0.06	2.35e-248	Hypothalamic NPC
Mapt	0.808758	0.677	0.294	1.14e-11	ID & TT
Pbk	0.807943	0.617	0.089	6.29e-197	Prethalamic NPC
Gm2694	0.807911	0.758	0.217	1.05e-43	ARC
Col18a1	0.807865	0.174	0.016	8.26e-50	Immune cells
Fcrls	0.80656	0.123	0	4e-80	Immune cells
Calb1	0.8065	0.327	0.093	2.16e-11	ARC
Tyms	0.806397	0.613	0.112	6.16e-160	Prethalamic NPC
Ncapg	0.805608	0.461	0.049	1.11e-20	NSC
Mxd3	0.804916	0.342	0.036	3.59e-14	NSC
Cenpk	0.804482	0.382	0.059	1.15e-12	NSC
Gabra2	0.804009	0.242	0.064	0.000120625	ID & TT
Rnf121	0.803321	0.576	0.239	9.73e-09	ID & TT
Pitx2	0.802564	0.72	0.103	1.55e-49	ZLI
Ppp3ca	0.801324	0.587	0.247	0.000121261	Pax7+ve TT
Foxb1	0.801101	0.397	0.044	4.42e-13	Pax7+ve TT
Rnd2	0.800421	0.402	0.131	1.25e-53	Thalamic eminence
Mt1	0.79987	0.27	0.075	3.29e-83	VMH
Npy	0.798933	0.127	0.022	4.24e-05	Rim domain
Npy	0.798065	0.16	0.022	1.29e-10	DMH
Qk	0.797867	0.688	0.179	1.44e-21	ZLI
Mest	0.797552	0.478	0.23	6.66e-227	Hypothalamic NPC
Zfhx3	0.796049	0.576	0.27	2.41e-08	ID & TT
Zfp36l1	0.795851	0.332	0.052	0	Hypothalamic NPC
Btg2	0.794881	0.34	0.153	1.72e-36	AH Neural Progenitor
Pbk	0.793559	0.581	0.1	7.4e-26	ZLI
Lyar	0.792445	0.539	0.171	1.62e-08	NSC
Lhx5	0.791207	0.455	0.13	5.15e-62	Thalamic eminence
Barhl2	0.790526	0.371	0.054	4.69e-90	Thalamic eminence
Scd2	0.790403	0.239	0.327	6.19e-181	LH progenitor
Nkx2-4	0.789411	0.333	0.046	6.07e-08	Pax7+ve TT
Tpm4	0.789006	0.445	0.228	9.33e-36	Immune cells
Lsm5	0.788773	0.895	0.41	7e-16	NSC
Gm13889	0.787128	0.263	0.046	4.01e-201	MGE
Rspo2	0.786652	0.441	0.016	9.21e-44	ZLI
Anxa5	0.786314	0.299	0.047	1.96e-61	Immune cells
Dek	0.785937	0.697	0.248	1.95e-11	NSC
Nkx2-1	0.785928	0.522	0.219	2.66e-172	MGE
Stmn2	0.785872	0.982	0.65	6.66e-38	ARC
Ckb	0.785758	0.936	0.588	1.97e-115	Prethalamic NPC
2700094K13Rik	0.785535	0.943	0.459	2.39e-143	Prethalamic NPC
Kif20a	0.785334	0.342	0.037	3.05e-14	NSC
Ndn	0.784031	0.958	0.642	1.74e-32	ARC
Islr2	0.783763	0.588	0.201	1.87e-177	Prethalamus
Runx1t1	0.78357	0.515	0.253	1.22e-06	ID & TT
Igfbpl1	0.783238	0.816	0.495	2.08e-30	SCN
Tfpi	0.783071	0.217	0.005	8.55e-103	Immune cells
H1f0	0.782161	0.895	0.489	1.59e-11	NSC
Jun	0.781179	0.354	0.205	1.42e-08	DMH
Rfx4	0.780289	0.484	0.043	1.14e-30	ZLI
Ptprs	0.780178	0.185	0.225	8.29e-130	LH progenitor
Gad2	0.779966	0.545	0.159	2.54e-24	Rim domain
Nhlh2	0.77867	0.461	0.204	5.82e-86	MMN
Lmnb1	0.778179	0.724	0.286	2.2e-11	NSC
Slbp	0.777951	0.801	0.271	1.89e-136	Prethalamic NPC
Prdm12	0.777923	0.285	0.017	4.28e-37	ARC
Lockd	0.777261	0.474	0.074	1.65e-15	NSC
Abca1	0.777141	0.224	0.016	1.11e-71	Immune cells
Rrm2	0.775178	0.39	0.11	2.57e-303	Hypothalamic NPC
Epha5	0.775003	0.533	0.15	1.93e-78	Thalamic eminence
Lhx5	0.774707	0.361	0.125	8.85e-94	MMN
Laptm5	0.773576	0.192	0.001	4.63e-123	Immune cells
Gas6	0.773388	0.18	0.004	2.32e-84	Immune cells
Fezf1	0.771952	0.359	0.084	9.37e-57	Thalamic eminence
Cstb	0.770467	0.441	0.214	5.07e-26	Immune cells
Cks2	0.770431	0.63	0.149	3.62e-137	Prethalamic NPC
Tuba1b	0.77043	0.687	0.526	0	Hypothalamic NPC
Foxg1	0.77021	0.41	0.088	3.12e-263	MGE
Tubb4b	0.769743	0.684	0.238	1.03e-11	NSC
Nkx2-1	0.769519	0.512	0.239	6.98e-40	AH Neural Progenitor
Agrn	0.768664	0.119	0.115	1.23e-74	LH progenitor
Neurod1	0.768278	0.351	0.07	7.93e-66	Thalamic eminence
Anp32b	0.76732	0.829	0.333	2.05e-14	NSC
Cald1	0.766663	0.613	0.171	5e-16	ZLI
Ndn	0.766468	0.942	0.627	8.08e-220	PVH & SON
Cenpm	0.76621	0.434	0.083	1.85e-11	NSC
Ptprz1	0.766064	0.617	0.147	1.81e-129	Prethalamic NPC
Islr2	0.764449	0.497	0.208	1.78e-110	MMN
Gins2	0.7627	0.521	0.049	9.58e-197	Prethalamic NPC
Uncx	0.762483	0.255	0.073	1.44e-88	MMN
Hmgn2	0.762354	0.814	0.613	0	Hypothalamic NPC
Eomes	0.762269	0.211	0.015	6.07e-10	NSC
Pcsk1n	0.762115	0.884	0.463	8.54e-79	Ant ID
Pitx2	0.761309	0.326	0.099	3.34e-52	SMN/MMN progenitor
Cd9	0.760958	0.219	0.037	5.46e-40	Immune cells
Chd3os	0.760117	0.545	0.267	2.52e-07	ID & TT
Ccnd2	0.759685	0.354	0.177	1.42e-111	Hypothalamic NPC
Hnrnpf	0.759257	0.924	0.465	6.8e-127	Prethalamic NPC
Dut	0.759196	0.776	0.265	2.97e-15	NSC
Klf6	0.759015	0.467	0.116	1.45e-23	ARC
Mcm6	0.758973	0.558	0.072	3.08e-180	Prethalamic NPC
Irx2	0.758718	0.267	0.022	7.02e-30	Rim domain
Ppp1r1a	0.758677	0.509	0.145	4.88e-23	ARC
Gapdh	0.758672	0.924	0.569	7.07e-115	Prethalamic NPC
Pcsk1n	0.758263	0.945	0.468	4.79e-39	ARC
Nasp	0.757681	0.801	0.293	2.87e-125	Prethalamic NPC
Sh3bgrl3	0.755247	0.605	0.373	1.67e-45	Immune cells
Nfia	0.755085	0.591	0.111	1.42e-24	ZLI
Gm28050	0.753904	0.376	0.065	2.13e-79	Thalamic eminence
Nhlh2	0.753312	0.51	0.202	2.66e-105	SMN
Kcnq1ot1	0.752158	0.187	0.259	3.18e-151	LH progenitor
Birc5	0.751505	0.637	0.11	1.23e-189	Prethalamic NPC
Nes	0.751414	0.548	0.102	5.33e-21	ZLI
Atox1	0.75084	0.6	0.404	3.31e-41	Immune cells
Lin7a	0.750021	0.243	0.048	4.52e-112	MMN
Eef1d	0.749205	0.773	0.249	8.77e-135	Prethalamic NPC
Bcl11b	0.74902	0.337	0.158	2.12e-10	DMH
Wnt7b	0.747079	0.392	0.066	1.42e-85	Thalamic eminence
Foxq1	0.747024	0.176	0.001	4.56e-113	Immune cells
Kif23	0.746352	0.342	0.039	4.46e-14	NSC
Gpx1	0.746129	0.491	0.28	2.67e-34	Immune cells
Gng5	0.745629	0.786	0.532	0	Hypothalamic NPC
Lcp1	0.745321	0.203	0.002	1.36e-115	Immune cells
Nrsn1	0.745294	0.253	0.076	4.56e-84	MMN
Gng12	0.745121	0.283	0.042	1.01e-60	Immune cells
H2afz	0.743675	0.978	0.847	4.79e-21	ZLI
Rfc4	0.74346	0.526	0.137	1.24e-10	NSC
Fcgr3	0.743135	0.126	0	4.83e-85	Immune cells
Qk	0.742804	0.667	0.168	3.26e-137	Prethalamic NPC
Anp32b	0.742773	0.817	0.333	7.06e-17	ZLI
Tfap2b	0.740581	0.061	0.008	0.0212506	Rim domain
H1fx	0.738255	0.632	0.408	5.01e-05	NSC
Qk	0.738154	0.393	0.142	1.38e-253	Hypothalamic NPC
Smc4	0.737821	0.559	0.12	4.89e-19	ZLI
Grn	0.737737	0.221	0.027	3.27e-58	Immune cells
Csf1r	0.737412	0.128	0	2.39e-84	Immune cells
Rnf121	0.736662	0.404	0.231	9.45e-73	MMN
Hap1	0.736617	0.429	0.159	5.63e-69	PMN
Insm1	0.73648	0.425	0.206	1.53e-47	SMN/MMN progenitor
Cdk1	0.736339	0.265	0.063	9.76e-234	Hypothalamic NPC
Itgb1	0.736264	0.354	0.112	1.38e-36	Immune cells
Eef1d	0.73621	0.475	0.223	2.66e-224	Hypothalamic NPC
Rrm2	0.735656	0.293	0.141	1.82e-79	MGE
Npm1	0.73564	0.963	0.719	1.76e-135	Prethalamic NPC
Mir124-2hg	0.735624	0.703	0.285	1.43e-24	Rim domain
Cenpf	0.735186	0.266	0.062	4.12e-241	Hypothalamic NPC
Sox9	0.734969	0.319	0.069	1.54572910868231e-314	Hypothalamic NPC
Sptbn1	0.734953	0.345	0.158	2.62e-27	Immune cells
Fgf13	0.733571	0.244	0.099	3.59e-77	MMN
Gpr34	0.732766	0.119	0	3.63e-77	Immune cells
9230102O04Rik	0.73271	0.224	0.001	3.96e-59	Rim domain
Nkx2-1	0.73215	0.491	0.231	5.6e-85	MMN
Cks1b	0.731708	0.456	0.205	3.23e-224	Hypothalamic NPC
Cntn2	0.730106	0.349	0.04	3.04e-10	Pax7+ve TT
Ranbp1	0.728232	0.985	0.753	4.76e-150	Prethalamic NPC
Slc3a2	0.727708	0.29	0.133	2.13e-22	Immune cells
Nxph1	0.726682	0.243	0.047	7.85e-99	SMN
Lig1	0.726564	0.576	0.091	3.64e-166	Prethalamic NPC
Psat1	0.72628	0.554	0.1	4.32e-141	Prethalamic NPC
Slc40a1	0.726131	0.192	0.001	1.37e-121	Immune cells
Flt1	0.72613	0.135	0.001	4.51e-83	Immune cells
Nudcd2	0.725863	0.645	0.228	6.48e-10	NSC
Meg3	0.725809	0.847	0.622	1.93e-55	AH Neural Progenitor
Tagln2	0.725103	0.273	0.017	9.92e-34	ARC
Smc4	0.724649	0.575	0.11	8.43e-143	Prethalamic NPC
Ckb	0.724023	0.765	0.566	1.89e-305	Hypothalamic NPC
Paics	0.723812	0.716	0.184	8.21e-151	Prethalamic NPC
Rpl22l1	0.723654	0.908	0.804	0	Hypothalamic NPC
Sapcd2	0.723518	0.382	0.03	5.3e-20	NSC
Cdkn1a	0.7235	0.133	0.03	1.71e-25	Thalamic eminence
Nde1	0.723461	0.408	0.071	2.46e-11	NSC
Olig2	0.723335	0.303	0.064	9.55e-06	NSC
Ppib	0.722588	0.582	0.355	3.79e-72	SMN/MMN progenitor
Cacna2d1	0.722136	0.394	0.132	1.12e-99	SMN
Pam	0.721143	0.236	0.083	2.78e-55	VMH
Meg3	0.720592	0.859	0.626	1.23e-08	ID & TT
Cks1b	0.71983	0.775	0.23	3.02e-150	Prethalamic NPC
Sst	0.71965	0.068	0.025	0.389966	Ant ID
Sim1	0.718334	0.298	0.032	3.84e-198	PVH & SON
Ndn	0.718175	0.929	0.643	4.96e-15	ID & TT
Hells	0.718035	0.505	0.059	5.14e-168	Prethalamic NPC
Basp1	0.717715	0.918	0.568	2.54e-90	Thalamic eminence
Tshz2	0.717519	0.369	0.138	1.42e-85	Prethalamus
Jun	0.717268	0.418	0.202	4.9e-23	Immune cells
H2afx	0.716602	0.377	0.189	5.84e-158	Hypothalamic NPC
Hbb-bt	0.716001	0.084	0.119	1.94e-40	LH progenitor
Pcna	0.715934	0.552	0.1	2.06e-141	Prethalamic NPC
Onecut2	0.715761	0.338	0.092	5.85e-18	SCN
Mfng	0.71529	0.369	0.176	4.59e-33	AH Neural Progenitor
Psrc1	0.71527	0.342	0.037	4.21e-14	NSC
Cks2	0.714029	0.548	0.159	1.34e-12	ZLI
Hist1h2ap	0.713981	0.452	0.077	1.38e-17	ZLI
Pbk	0.713855	0.282	0.069	8.53e-241	Hypothalamic NPC
Nrxn3	0.713792	0.453	0.119	7.23e-166	Prethalamus
H2afv	0.713546	0.864	0.69	0	Hypothalamic NPC
Cenpa	0.713367	0.538	0.127	1.62e-17	ZLI
Igfbpl1	0.71329	0.937	0.496	1.98e-10	Pax7+ve TT
S100a13	0.713253	0.235	0.01	2.73e-91	Immune cells
Hspe1	0.712735	0.952	0.564	2.65e-123	Prethalamic NPC
Tcf12	0.712732	0.376	0.227	2.32e-37	AH Neural Progenitor
Hmgn2	0.712349	0.993	0.635	6.32e-141	Prethalamic NPC
Ehbp1	0.711539	0.285	0.072	1.99e-13	Rim domain
Acot1	0.711363	0.245	0.041	4.3e-288	Hypothalamic NPC
Lsm2	0.709601	0.759	0.244	3.91e-130	Prethalamic NPC
Islr2	0.708039	0.162	0.225	3.31e-90	LH progenitor
Mdk	0.707505	0.917	0.345	1.66e-163	Prethalamic NPC
Gm3764	0.707481	0.602	0.156	1.94e-17	ZLI
Lhx8	0.707025	0.181	0.045	4.73e-08	POA
Ube2c	0.706847	0.263	0.129	5.52e-53	MGE
Gad2	0.706011	0.521	0.158	7.82e-29	POA
Mapt	0.706002	0.705	0.288	1e-62	Ant ID
3110039M20Rik.1	0.705843	0.316	0.057	5.06e-225	MGE
Sae1	0.705618	0.605	0.237	6.79e-07	NSC
Erdr1	0.705023	0.176	0.251	1.01e-135	LH progenitor
Mcm3	0.704586	0.481	0.043	7.71e-184	Prethalamic NPC
Cald1	0.704493	0.358	0.169	2.94e-26	Immune cells
Ube2c	0.704471	0.591	0.138	9.44e-21	ZLI
Hmgn3	0.704455	0.527	0.257	1.01e-227	Hypothalamic NPC
Serinc3	0.704394	0.274	0.093	4.6e-28	Immune cells
Ttyh1	0.703986	0.253	0.038	8.26124021930345e-313	Hypothalamic NPC
Msn	0.703647	0.242	0.052	5.24e-46	Immune cells
Hspa5	0.702666	0.291	0.409	4.72e-156	LH progenitor
Cdc25c	0.702233	0.316	0.036	1.64e-12	NSC
Nnat	0.701973	0.996	0.91	4.07e-83	Thalamic eminence
Srsf2	0.700487	0.877	0.465	5.12e-100	Prethalamic NPC
Alyref	0.700055	0.796	0.349	1.38e-13	ZLI
Snx3	0.699925	0.498	0.287	5.22e-27	Immune cells
Sox11	0.699538	0.962	0.775	7.65426072484739e-310	MGE
Gria2	0.699434	0.525	0.216	2.36e-07	ID & TT
Mcm7	0.699324	0.619	0.153	4.63e-125	Prethalamic NPC
Junb	0.699003	0.217	0.071	1.1e-06	DMH
Bub1b	0.698598	0.342	0.033	4.99e-16	NSC
Sorbs2	0.698497	0.4	0.089	2.55e-71	Thalamic eminence
Cotl1	0.698362	0.42	0.247	4.27e-20	Immune cells
Rrbp1	0.698264	0.315	0.062	4.18e-53	Immune cells
Plk2	0.698236	0.348	0.112	6.67e-93	PVH & SON
Fam212a	0.698168	0.174	0.007	2.16e-67	Immune cells
Rprm	0.697501	0.303	0.15	1	ID & TT
Hprt	0.697069	0.269	0.102	9.14e-23	Immune cells
Top2a	0.696767	0.275	0.07	9.27e-221	Hypothalamic NPC
Nr2f2	0.696559	0.536	0.3	4.56e-71	VMH
Prdx4	0.695984	0.665	0.161	2.35e-144	Prethalamic NPC
Mir124-2hg	0.695487	0.593	0.27	2.44e-128	Prethalamus
Ran	0.695364	0.821	0.673	0	Hypothalamic NPC
Mir124-2hg	0.693551	0.635	0.273	1.16e-110	Thalamic progenitor
Cbln1	0.693326	0.221	0.041	3.87e-91	VMH
Top2a	0.693285	0.519	0.092	9.06e-144	Prethalamic NPC
Six3	0.69311	0.352	0.114	1.47e-99	Prethalamus
Lhx1	0.69236	0.404	0.104	6.77e-60	Thalamic eminence
Pitx2	0.692044	0.331	0.093	6.51e-98	MMN
Kif20b	0.691872	0.355	0.05	1.25e-11	NSC
Bex2	0.691381	0.88	0.711	9.3e-29	DMH
Calb1	0.69063	0.21	0.091	1.71e-19	PMN
Neurog3	0.689921	0.104	0.002	4.36e-56	AH Neural Progenitor
Dll3	0.689636	0.296	0.111	7.99e-47	SMN/MMN progenitor
Pitx2	0.689223	0.421	0.105	5.8e-08	NSC
Tuba1b	0.68872	0.914	0.55	2.41e-13	ZLI
Aspm	0.688456	0.289	0.033	1.33e-11	NSC
Dbx1	0.687618	0.169	0.032	1.31e-48	SMN/MMN progenitor
Mfap2	0.687496	0.363	0.18	8.86e-21	Immune cells
Bub3	0.686041	0.671	0.328	4.27e-06	NSC
Kctd12	0.686019	0.185	0.015	3.2e-54	Immune cells
Efhd2	0.685977	0.274	0.09	3.06e-27	Immune cells
Cd1d1	0.68597	0.251	0.093	4.26e-10	SCN
Plxnd1	0.68582	0.144	0.001	3.59e-80	Immune cells
C1ql1	0.685588	0.162	0.021	1.44e-31	Ant ID
Cdca8	0.685027	0.586	0.11	4.52e-157	Prethalamic NPC
Rfc4	0.68466	0.61	0.126	2.03e-145	Prethalamic NPC
Epha3	0.684165	0.538	0.095	8.87e-22	ZLI
Kif18a	0.683716	0.303	0.031	2.7e-12	NSC
Dlx1	0.68241	0.488	0.172	1.01e-20	POA
Nrarp	0.68212	0.624	0.113	5.6e-29	ZLI
Hba-a1	0.682116	0.591	0.498	0.000115712	Immune cells
Dmrtb1	0.682042	0.324	0.102	7.46e-14	SCN
Paics	0.681677	0.656	0.195	7.54e-17	ZLI
Ldha	0.681634	0.447	0.235	1.58e-19	Immune cells
Pantr1	0.681467	0.592	0.393	0.103121	NSC
Ect2	0.680118	0.316	0.041	7.94e-11	NSC
Rnase4	0.679047	0.16	0.002	4.09e-88	Immune cells
Shcbp1	0.678489	0.382	0.047	3.78e-14	NSC
Ccna2	0.678377	0.534	0.08	6.25e-161	Prethalamic NPC
Serp1	0.678037	0.457	0.232	1.17e-26	Immune cells
Rgcc	0.67784	0.344	0.023	7.36e-143	Prethalamic NPC
Npm1	0.67743	0.968	0.724	1.49e-16	ZLI
Prdx1	0.676616	0.747	0.512	1.07e-37	Immune cells
Celf4	0.676206	0.687	0.373	5.4e-07	ID & TT
Ptprf	0.676027	0.096	0.117	8.26e-90	LH progenitor
Emx2	0.675647	0.269	0.052	6.26e-49	Thalamic eminence
C330027C09Rik	0.675286	0.395	0.045	8.35e-16	NSC
Tubb2a	0.674606	0.884	0.479	1.28e-69	Ant ID
Ndn	0.6745	0.911	0.631	2.66e-152	VMH
Zfp36l1	0.674438	0.57	0.094	6.66e-26	ZLI
Gap43	0.674132	0.784	0.473	4.96e-128	MMN
Hat1	0.673784	0.559	0.136	1.97e-17	ZLI
Cenpa	0.673303	0.534	0.119	3.66e-120	Prethalamic NPC
Ccdc34	0.673302	0.75	0.319	8.72e-10	NSC
Sox9	0.673175	0.532	0.098	1.3e-136	Prethalamic NPC
Zfp36l1	0.672082	0.529	0.085	5.62e-154	Prethalamic NPC
Sparc	0.671789	0.505	0.087	7.35e-21	ZLI
Gm27199	0.671676	0.378	0.104	1.19e-49	Thalamic eminence
Celf4	0.671618	0.713	0.354	7.84e-141	Prethalamus
Rcn3	0.670977	0.205	0.028	1.9e-45	Immune cells
Lhx5	0.670918	0.492	0.136	2.14e-06	Pax7+ve TT
Mdk	0.670258	0.597	0.354	1.16e-32	AH Neural Progenitor
Spc25	0.670089	0.275	0.07	1.27e-223	Hypothalamic NPC
Insm1	0.669361	0.529	0.199	1.35e-96	Thalamic progenitor
Mif	0.668527	0.959	0.696	2.04e-105	Prethalamic NPC
Six6	0.668449	0.132	0.034	1.04e-14	AH Neural Progenitor
Zdhhc2	0.668324	0.345	0.09	2.74e-129	Prethalamus
Dek	0.668226	0.442	0.214	2.04e-189	Hypothalamic NPC
Nes	0.667794	0.282	0.071	3.29e-235	Hypothalamic NPC
Dctpp1	0.667783	0.79	0.285	3.3e-122	Prethalamic NPC
Tmem163	0.667546	0.286	0.111	1.8e-42	SMN/MMN progenitor
Pdgfrb	0.667455	0.16	0.004	5.26e-72	Immune cells
Tubb3	0.666792	0.982	0.785	5.74e-93	Thalamic eminence
Abracl	0.666567	0.568	0.327	1.68e-57	SMN/MMN progenitor
Nhlh2	0.665146	0.579	0.216	1.33e-06	NSC
Spc24	0.664534	0.54	0.077	3.25e-165	Prethalamic NPC
Dlk1	0.664046	0.433	0.252	1.5e-123	Hypothalamic NPC
Fignl1	0.663811	0.316	0.047	9.29e-10	NSC
Mcm5	0.663691	0.497	0.052	2.03e-178	Prethalamic NPC
Dlx6os1	0.663114	0.397	0.143	1.67e-58	PMN
Snhg11	0.662749	0.057	0.075	1.37e-34	LH progenitor
Foxa1	0.66261	0.409	0.027	4.51e-34	ZLI
Gria2	0.662109	0.17	0.219	4.95e-89	LH progenitor
Ccnd1	0.661517	0.293	0.173	5.49e-26	SMN/MMN progenitor
Ina	0.661152	0.693	0.355	3.92e-21	POA
Sox21	0.661102	0.217	0.071	6.13e-31	AH Neural Progenitor
D930028M14Rik	0.660934	0.193	0.05	4.09e-59	MMN
Apod	0.660862	0.114	0.002	1.76e-57	Immune cells
Zic3	0.659772	0.29	0.059	6.27e-21	SCN
Glo1	0.659203	0.563	0.329	4.73e-183	Hypothalamic NPC
Nr2e1	0.65837	0.449	0.052	4.4e-149	Prethalamic NPC
Gng8	0.658213	0.247	0.015	7.94e-164	Thalamic progenitor
Kif2c	0.658069	0.355	0.039	5.99e-14	NSC
Nap1l5	0.657959	0.492	0.298	3.06e-37	PMN
Eng	0.657734	0.153	0	1.23e-100	Immune cells
Igfbpl1	0.657644	0.792	0.485	2.37e-87	Thalamic progenitor
Peg3	0.657618	0.446	0.263	2.57e-08	DMH
Cald1	0.657549	0.346	0.169	4.33e-28	AH Neural Progenitor
Trim59	0.656919	0.461	0.1	1.73e-10	NSC
Lst1	0.656802	0.123	0.003	9.8e-58	Immune cells
Mt3	0.656769	0.448	0.073	1.15e-124	Prethalamic NPC
Nefm	0.656757	0.323	0.093	1.14e-100	Prethalamus
Zfhx3	0.656732	0.588	0.268	4.5e-13	Rim domain
Gm3764	0.656351	0.432	0.132	1.65e-193	MGE
Tpm4	0.656329	0.618	0.231	7.54e-08	NSC
Calcr	0.656081	0.131	0.015	3.58e-10	DMH
Cntnap2	0.656003	0.379	0.124	1.27e-103	PVH & SON
Tmpo	0.655943	0.785	0.306	2.88e-108	Prethalamic NPC
Phlda1	0.655899	0.207	0.053	8.31e-70	SMN
Sp9	0.65481	0.403	0.127	3.68e-114	Prethalamus
Plppr3	0.654431	0.144	0.189	2.23e-102	LH progenitor
Tmem47	0.654185	0.286	0.081	1.11e-208	Hypothalamic NPC
Dlgap5	0.654137	0.329	0.033	6.68e-14	NSC
Cnbp	0.653558	0.906	0.494	7.5e-100	Prethalamic NPC
Rspo3	0.653386	0.184	0.035	0.052914	NSC
Syt13	0.653225	0.203	0.032	2.99e-78	Thalamic progenitor
Nkx2-1	0.651732	0.703	0.242	9.69e-31	ARC
Map1b	0.651551	0.887	0.699	1.27e-143	Prethalamus
Gng5	0.650814	0.776	0.567	1.16e-49	Immune cells
Sparc	0.650143	0.29	0.051	0	Hypothalamic NPC
D930028M14Rik	0.649935	0.188	0.056	2.68e-06	SCN
Wasf2	0.649764	0.256	0.043	4.54e-47	Immune cells
Bcl11a	0.649487	0.622	0.275	4.88e-54	Thalamic eminence
Igfbpl1	0.649432	0.895	0.496	1.31e-09	NSC
Trem2	0.648962	0.114	0	1.31e-76	Immune cells
Tcf4	0.64879	0.517	0.236	1.73e-144	MGE
Olig2	0.648719	0.435	0.056	1.24e-136	Prethalamic NPC
Cenpm	0.648698	0.543	0.073	3.67e-175	Prethalamic NPC
Hmgb2	0.648488	0.53	0.373	1.37e-52	MGE
Sox2	0.647997	0.487	0.22	2.05e-213	Hypothalamic NPC
Rps2	0.647812	0.901	0.786	0	Hypothalamic NPC
Dlx5	0.647624	0.484	0.155	3.39e-24	POA
Pbx1	0.646831	0.655	0.336	5.78e-15	Rim domain
Gad2	0.646787	0.413	0.138	2.23e-160	MGE
Dlx6os1	0.646416	0.42	0.136	6.47e-118	Prethalamus
Tmem108	0.645461	0.104	0.128	3.71e-71	LH progenitor
Tpm1	0.644972	0.276	0.106	1.07e-22	Immune cells
Prox1	0.644539	0.245	0.078	2.55e-47	PMN
Ctsc	0.644088	0.137	0.004	2.01e-63	Immune cells
Tex30	0.642986	0.474	0.133	1.12e-07	NSC
Lmo4	0.642959	0.349	0.174	9.97e-60	PVH & SON
Ccnb2	0.642844	0.238	0.052	2.85e-220	Hypothalamic NPC
Cyfip1	0.642646	0.215	0.042	1.55e-35	Immune cells
Cenpf	0.642385	0.505	0.092	7.04e-21	ZLI
Arl4a	0.642279	0.753	0.277	1.9e-16	ZLI
Lamp1	0.641603	0.466	0.289	6.38e-18	Immune cells
Hmx3	0.641521	0.189	0.006	3.54e-137	PMN
Mdk	0.641204	0.66	0.349	6.48e-62	SMN/MMN progenitor
Syt1	0.640925	0.419	0.152	4.86e-16	POA
Tk1	0.640836	0.431	0.04	1.04e-159	Prethalamic NPC
Ednrb	0.64057	0.207	0.028	1.6e-271	Hypothalamic NPC
Tspan17	0.640155	0.333	0.053	4.45e-23	ARC
Gsx1	0.640122	0.141	0.021	5.45e-112	MGE
Reep5	0.640027	0.588	0.207	4.51e-21	ARC
Resp18	0.639622	0.502	0.144	3.31e-60	Ant ID
Cdca7	0.639611	0.297	0.074	2.43e-170	MGE
Hmgn2	0.639397	0.957	0.643	3.28e-14	ZLI
Pam	0.639259	0.342	0.089	0.000135365	NSC
Syt4	0.639061	0.315	0.158	0.0806751	Rim domain
Tmsb4x	0.638786	0.999	0.966	1.67e-127	SMN/MMN progenitor
Hes6	0.638595	0.816	0.391	5.03e-09	NSC
Eef1d	0.638592	0.753	0.26	7.48e-18	ZLI
Otx1	0.637825	0.218	0.027	5.05e-19	Rim domain
Zic4	0.637659	0.242	0.059	2.27e-13	SCN
Ifitm3	0.637575	0.116	0.003	1.75e-51	Immune cells
Mcm4	0.637546	0.442	0.056	6.35e-136	Prethalamic NPC
Sox3	0.636544	0.204	0.066	1.18e-28	AH Neural Progenitor
Tuba1c	0.636167	0.316	0.039	1.64e-10	NSC
Nrn1	0.636118	0.424	0.12	7.28e-106	Thalamic progenitor
Ttyh3	0.636063	0.095	0.114	1.43e-75	LH progenitor
Psmd14	0.636045	0.714	0.351	3.96e-58	Thalamic eminence
Vcam1	0.636019	0.398	0.043	2.3e-21	ZLI
Emx2	0.635634	0.188	0.052	3.59e-37	SMN/MMN progenitor
Dnajc9	0.635539	0.592	0.228	1.46e-06	NSC
Prdx4	0.635337	0.602	0.172	1.89e-15	ZLI
Islr2	0.63526	0.58	0.215	4.17e-61	Thalamic eminence
Pou2f2	0.635149	0.446	0.171	8.92e-74	Thalamic progenitor
Prim1	0.634584	0.462	0.062	1.11e-139	Prethalamic NPC
Lhx5	0.633306	0.447	0.136	8.01e-06	NSC
Rax	0.633279	0.138	0.018	1.34e-31	AH Neural Progenitor
Vamp5	0.633191	0.167	0.001	1.61e-107	Immune cells
Pcsk1n	0.633089	0.837	0.467	2.19e-28	POA
Ebf1	0.632197	0.343	0.116	1.43e-75	SMN
Rap1b	0.632181	0.445	0.243	6.53e-19	Immune cells
Meg3	0.631481	0.838	0.62	9.76e-68	PMN
Dut	0.631254	0.699	0.265	4.91e-13	ZLI
Cbx1	0.631178	0.868	0.48	5.76e-09	NSC
Efna5	0.630863	0.27	0.128	2.12e-26	AH Neural Progenitor
Rtn1	0.63034	0.949	0.71	1.71e-13	ID & TT
Stmn4	0.629424	0.707	0.445	4.75e-06	ID & TT
Pcdh17	0.62918	0.354	0.112	3.38e-05	ID & TT
Spock1	0.629086	0.192	0.041	1.25e-74	MMN
Sim1	0.628988	0.349	0.046	1.62e-09	Pax7+ve TT
Nnat	0.628886	0.96	0.911	1.67e-05	ID & TT
Gad1	0.628754	0.28	0.064	1.7e-16	SCN
Dhfr	0.62859	0.455	0.049	2.47e-155	Prethalamic NPC
Barhl1	0.628339	0.473	0.038	1.66e-40	ZLI
Prc1	0.628175	0.219	0.047	6.32e-209	Hypothalamic NPC
Rhoa	0.627802	0.482	0.288	2.16e-24	Immune cells
Ccna2	0.627191	0.255	0.061	1.15e-220	Hypothalamic NPC
Crabp2	0.626699	0.355	0.162	5.92e-58	PVH & SON
Ncl	0.626418	0.871	0.447	7.22e-13	ZLI
Cryba4	0.626302	0.096	0	1.04e-62	Immune cells
Tmem163	0.626076	0.465	0.109	5.4e-81	Thalamic eminence
Abracl	0.625501	0.776	0.333	4.03e-10	NSC
Dbx1	0.625357	0.172	0.033	1.72e-29	AH Neural Progenitor
Tmem158	0.624974	0.309	0.056	9.34e-51	Ant ID
Gng5	0.624039	0.968	0.57	1.31e-16	ZLI
Cenpq	0.623843	0.49	0.069	9.24e-147	Prethalamic NPC
Ndn	0.623673	0.912	0.634	7.28e-98	PMN
Sap30	0.623409	0.711	0.397	5.74e-05	NSC
Glul	0.623241	0.326	0.177	1.05e-14	Immune cells
Igfbpl1	0.623043	0.878	0.489	2.39e-69	Thalamic eminence
AU021092	0.622674	0.126	0	4.57e-85	Immune cells
Gm27199	0.622642	0.492	0.109	1.07e-09	Pax7+ve TT
Cd24a	0.622611	0.905	0.685	3.35e-06	Pax7+ve TT
Dlk1	0.622484	0.545	0.27	1.8e-55	PMN
Sox11	0.622417	0.921	0.79	8.68e-21	Rim domain
Fbln1	0.622314	0.183	0.037	3.27e-33	Immune cells
Zic1	0.622284	0.418	0.14	1.67e-82	Thalamic progenitor
Gng5	0.621928	0.963	0.561	2.81e-110	Prethalamic NPC
Ppp2r2b	0.62191	0.36	0.105	2.21e-106	PVH & SON
Ednrb	0.62102	0.435	0.046	3.29e-154	Prethalamic NPC
Gnas	0.620576	0.968	0.691	3.21e-08	Pax7+ve TT
Id4	0.620049	0.621	0.192	1.51e-103	Prethalamic NPC
Tgfb1	0.619582	0.18	0.005	1.4e-77	Immune cells
Igfbpl1	0.619233	0.673	0.488	2.03e-63	SMN
Rpl12	0.619088	0.756	0.583	4.41e-45	Immune cells
Mcm6	0.618927	0.473	0.083	8.37e-19	ZLI
Nr2f1	0.617947	0.708	0.344	1.18e-53	Thalamic eminence
Cbx5	0.617103	0.742	0.323	2.93e-11	ZLI
Cdca3	0.617101	0.254	0.062	3.21e-216	Hypothalamic NPC
Ckap2	0.616812	0.329	0.047	5.13e-10	NSC
Wnt7b	0.615765	0.23	0.044	4.23e-234	Hypothalamic NPC
Ttk	0.615447	0.263	0.031	1.27e-09	NSC
Dlx2	0.615284	0.563	0.197	1.73e-162	Prethalamus
Gnai2	0.615186	0.575	0.391	1.45e-192	Hypothalamic NPC
Pantr1	0.615126	0.785	0.384	4.24e-74	Prethalamic NPC
Robo2	0.614787	0.37	0.08	1.37e-19	ARC
Fign	0.614739	0.267	0.084	7.43e-85	Prethalamus
Itgb5	0.614552	0.153	0.011	6.99e-46	Immune cells
Hspe1	0.613598	0.946	0.572	4.58e-15	ZLI
Rps12	0.613533	0.804	0.695	4.68e-63	Immune cells
Rbp1	0.613032	0.319	0.098	3.6e-132	MGE
Cenpl	0.612556	0.303	0.035	6.06e-11	NSC
Lsm5	0.612393	0.839	0.41	1.92e-12	ZLI
Nfib	0.612227	0.335	0.107	3.26e-216	Hypothalamic NPC
Aldoa	0.611275	0.527	0.339	1.31e-20	Immune cells
Cep55	0.611214	0.289	0.032	5.66e-11	NSC
Itm2c	0.611207	0.304	0.143	2.05e-08	SCN
Rpa3	0.61104	0.75	0.357	1.42e-07	NSC
Hnrnpf	0.610828	0.65	0.444	6.46e-228	Hypothalamic NPC
Ezh2	0.610739	0.724	0.315	4.03e-08	NSC
Cdk2ap1	0.610709	0.618	0.311	0.000248304	NSC
Gsta4	0.610509	0.225	0.042	5.6e-237	Hypothalamic NPC
Ap1s2	0.610178	0.515	0.181	1.28e-16	ARC
Shtn1	0.61006	0.388	0.076	6.42e-24	ARC
Aplnr	0.609892	0.132	0.001	3.03e-82	Immune cells
Ckb	0.608957	0.819	0.576	3.41e-144	MGE
C130021I20Rik	0.608797	0.168	0.006	3.47e-155	SMN
Ckap5	0.608773	0.382	0.133	0.00172182	NSC
Nkx2-4	0.608274	0.473	0.045	1.33e-32	ZLI
Cplx2	0.6076	0.212	0.078	8.3e-23	AH Neural Progenitor
Etfb	0.606778	0.416	0.219	4.16e-18	Immune cells
Zfhx3	0.606727	0.544	0.268	3.87e-13	POA
Tipin	0.606581	0.656	0.169	1.7e-21	ZLI
Btbd17	0.606373	0.277	0.098	9.26e-41	SMN/MMN progenitor
Hsp90b1	0.606034	0.239	0.344	2.45e-145	LH progenitor
Nkx2-1	0.605905	0.667	0.244	1.03e-07	Pax7+ve TT
Jun	0.605627	0.674	0.194	6.66e-130	Prethalamic NPC
Actb	0.605391	0.982	0.879	5.47e-11	Rim domain
Cyr61	0.604931	0.359	0.03	1.94e-135	Prethalamic NPC
Zbtb20	0.604799	0.176	0.275	1.57e-114	LH progenitor
Ppia	0.604746	0.991	0.888	9.23e-119	Prethalamic NPC
Larp7	0.60448	0.421	0.131	3.54e-05	NSC
Zfhx3	0.604376	0.522	0.268	1.69e-10	SCN
Gm10282	0.60397	0.303	0.059	6.32e-06	NSC
Hspd1	0.603418	0.845	0.405	5.34e-93	Prethalamic NPC
Snap25	0.603071	0.286	0.146	3.89e-06	DMH
Tubb6	0.602795	0.167	0.01	2.73e-57	Immune cells
Nup62cl	0.602724	0.128	0.024	3.89e-33	PMN
Rbp1	0.602536	0.265	0.114	2.56e-14	Immune cells
Ndn	0.602448	0.972	0.641	1.72e-34	POA
Stmn2	0.602431	0.936	0.636	1.59e-166	MMN
Rnd2	0.602316	0.376	0.135	5.06e-10	Rim domain
2700094K13Rik	0.602175	0.628	0.442	3.51e-204	Hypothalamic NPC
Sparc	0.602076	0.525	0.077	8.28e-164	Prethalamic NPC
Cks1b	0.602003	0.667	0.242	1.08e-12	ZLI
Igsf8	0.601787	0.234	0.089	6.52e-57	SMN
Epas1	0.601513	0.142	0.001	8.01e-91	Immune cells
Gpx8	0.601049	0.226	0.043	7.94e-236	Hypothalamic NPC
Rprm	0.600587	0.332	0.134	1.73e-93	MGE
Pax7	0.60034	0.254	0.004	3.96e-19	Pax7+ve TT
Nhlh2	0.599839	0.583	0.201	5.62e-135	Thalamic progenitor
Nkx2-1	0.599677	0.505	0.232	6.58e-72	VMH
Slc25a5	0.599589	0.854	0.652	2.79e-73	SMN/MMN progenitor
Arhgap11a	0.599378	0.316	0.037	2.84e-11	NSC
Rps16	0.599156	0.954	0.89	5.9e-94	Immune cells
Spc25	0.599106	0.525	0.091	5.74e-151	Prethalamic NPC
Eif4ebp1	0.598955	0.253	0.034	8.61e-56	Immune cells
Lsm5	0.598758	0.858	0.4	6.01e-101	Prethalamic NPC
Vasp	0.598708	0.253	0.081	1.69e-22	Immune cells
Ung	0.598349	0.355	0.027	4.66e-140	Prethalamic NPC
Dcn	0.598324	0.062	0.001	8.94e-31	Immune cells
Gad2	0.598074	0.434	0.16	2.25e-05	ID & TT
Nrn1	0.598056	0.389	0.118	1.41e-111	PVH & SON
Clta	0.597963	0.639	0.521	1.95e-20	Immune cells
Sox4	0.597704	0.937	0.745	3.67e-05	Pax7+ve TT
Rps20	0.597467	0.884	0.786	7.73e-74	Immune cells
Neurod1	0.597398	0.294	0.066	5.56e-85	Thalamic progenitor
1190002N15Rik	0.597277	0.323	0.038	1.3e-14	ZLI
Pou3f2	0.596792	0.514	0.191	1.45e-94	Thalamic progenitor
Mcm2	0.596763	0.468	0.073	6.1e-131	Prethalamic NPC
Gsr	0.59676	0.508	0.087	6.58e-137	Prethalamic NPC
Calb2	0.596651	0.112	0.025	3.11e-36	SMN
Rmst	0.596436	0.151	0.221	4.14e-82	LH progenitor
Mdk	0.596395	0.86	0.357	1.42e-18	ZLI
Cd52	0.596377	0.075	0	2.72e-46	Immune cells
Lhx1	0.596281	0.3	0.109	1.37e-08	SCN
Sgol2a	0.596092	0.329	0.034	4.4e-13	NSC
Smc2	0.595764	0.634	0.163	4.95e-131	Prethalamic NPC
Eef1d	0.595345	0.484	0.258	6.51e-21	Immune cells
Cbfa2t3	0.59513	0.333	0.065	3.13e-19	Rim domain
Plpp3	0.594907	0.242	0.044	8.98e-264	Hypothalamic NPC
Nrn1	0.59488	0.288	0.128	1.54e-28	SMN/MMN progenitor
Gm27199	0.594795	0.242	0.106	2.72e-24	SMN/MMN progenitor
Gapdh	0.594763	0.903	0.577	6.36e-10	ZLI
Emp1	0.594741	0.162	0.005	2.28e-68	Immune cells
Mbip	0.5947	0.27	0.156	1.26e-21	AH Neural Progenitor
Ubald2	0.59452	0.724	0.336	2.12e-07	NSC
Otx2	0.594439	0.23	0.058	1.8e-09	Rim domain
Igfbp5	0.593785	0.232	0.049	9.06e-218	Hypothalamic NPC
Ptp4a3	0.59375	0.208	0.047	1.91e-28	Immune cells
Fam110a	0.593714	0.487	0.16	5.71e-06	NSC
Dll3	0.593581	0.323	0.097	1.5e-136	MGE
Lockd	0.593544	0.23	0.047	4.69e-225	Hypothalamic NPC
Slit2	0.593471	0.495	0.096	6.03e-19	ZLI
2019-09-02	0.593049	0.329	0.136	2.81e-24	Immune cells
Stmn2	0.593019	0.968	0.651	1.79e-07	Pax7+ve TT
Pecam1	0.592947	0.135	0.004	1.48e-58	Immune cells
Emx2	0.592937	0.236	0.055	1.72e-09	Rim domain
Actb	0.592621	0.986	0.877	2.35e-43	Thalamic eminence
Snx5	0.592417	0.301	0.126	1.66e-19	Immune cells
Elavl2	0.591955	0.575	0.384	7.19e-42	SMN/MMN progenitor
Caly	0.591549	0.343	0.124	0.00197057	ID & TT
Acot1	0.591392	0.419	0.071	3.57e-16	ZLI
Syt4	0.590874	0.331	0.156	5.42e-13	Ant ID
Cnn3	0.590801	0.849	0.46	1.47e-10	ZLI
Rps27l	0.590675	0.921	0.543	9.65e-90	Prethalamic NPC
Zfp36l2	0.59053	0.205	0.026	8.71e-46	Immune cells
Ly6h	0.590385	0.814	0.402	2.88e-60	Ant ID
Hbb-y	0.590121	0.591	0.642	3.84e-163	vAH
Banf1	0.589965	0.579	0.236	2.71e-05	NSC
Rmst	0.589915	0.436	0.208	1.37e-63	SMN
Tmsb10	0.589744	0.982	0.964	4.04e-120	vAH
Pea15a	0.589601	0.426	0.22	3.36e-140	Hypothalamic NPC
Pou2f2	0.589548	0.346	0.173	6.44e-54	MMN
Nnat	0.589508	0.981	0.911	4.29e-24	POA
Nefl	0.589404	0.373	0.142	3.63e-78	Prethalamus
Bub1	0.588737	0.263	0.04	3.83e-07	NSC
Rnd2	0.588687	0.391	0.126	2.77e-80	Thalamic progenitor
Cyr61	0.588668	0.205	0.035	1.25e-35	Immune cells
Nusap1	0.587852	0.441	0.095	1.36e-14	ZLI
Cadm1	0.587823	0.461	0.287	1.69e-35	PMN
Rprm	0.587744	0.513	0.15	2.04e-08	NSC
Islr2	0.587514	0.582	0.216	4.66e-52	Ant ID
Neurod1	0.587411	0.342	0.075	3.63e-06	NSC
Cmtm3	0.587391	0.244	0.03	1.63e-55	Immune cells
Rtn1	0.586997	0.942	0.706	6.03e-56	Ant ID
Vwa1	0.586753	0.144	0.012	7.09e-40	Immune cells
Ngfrap1	0.586412	0.891	0.754	2.56e-22	DMH
Pea15a	0.586241	0.702	0.241	8.67e-108	Prethalamic NPC
Nrsn1	0.586075	0.413	0.084	2.17e-07	Pax7+ve TT
Lsm6	0.585614	0.776	0.415	5.44e-06	NSC
Cadm1	0.585367	0.601	0.287	1.04e-34	Ant ID
Nrn1	0.585345	0.322	0.123	4.79e-59	SMN
Rps2	0.58516	0.991	0.799	1.39e-111	Prethalamic NPC
Nap1l1	0.584857	0.875	0.452	1.18e-90	Prethalamic NPC
Dusp6	0.584676	0.24	0.048	5.33e-36	Immune cells
Ska1	0.584282	0.289	0.04	8.74e-09	NSC
Ly6h	0.584261	0.606	0.408	4.48e-08	DMH
Onecut2	0.584247	0.215	0.088	9.39e-46	MMN
Chl1	0.583883	0.3	0.105	2.03e-26	Thalamic eminence
Prnp	0.583804	0.386	0.17	9.04e-10	SCN
Ddx39	0.583705	0.539	0.224	0.000272621	NSC
Zbtb20	0.583555	0.374	0.27	4.51e-27	AH Neural Progenitor
Spi1	0.583447	0.11	0	5.04e-73	Immune cells
Ap1s2	0.58318	0.324	0.176	8.17e-49	MMN
Tipin	0.582982	0.357	0.136	2.39e-183	Hypothalamic NPC
Nav2	0.582798	0.267	0.042	1.96e-18	Rim domain
Gnai2	0.582612	0.84	0.409	9.11e-89	Prethalamic NPC
Smc2	0.582576	0.347	0.143	9.91e-160	Hypothalamic NPC
Nhlh1	0.582383	0.161	0.018	6.64e-65	SMN/MMN progenitor
Klf4	0.582357	0.183	0.019	4.47e-46	Immune cells
Dnajc9	0.582189	0.408	0.196	2.52e-149	Hypothalamic NPC
Otx2	0.582172	0.441	0.058	7.33e-22	ZLI
1810037I17Rik	0.582002	0.502	0.302	6.26e-134	Hypothalamic NPC
Mab21l1	0.581934	0.196	0.021	1.45e-54	Thalamic eminence
Islr2	0.581718	0.536	0.22	1.64e-17	SCN
Fezf2	0.581405	0.129	0.06	9.19e-33	MMN
Fabp5	0.581204	0.908	0.636	7.4e-65	Thalamic eminence
Plxnb1	0.580906	0.069	0.062	4.59e-43	LH progenitor
Hes1	0.5807	0.311	0.113	1.38e-22	Immune cells
Xpr1	0.580478	0.115	0.175	3.09e-84	LH progenitor
Rtn1	0.580315	0.967	0.708	2.23e-30	POA
Gmnn	0.580261	0.495	0.094	1.11e-18	ZLI
Cdk1	0.58013	0.495	0.084	4.5e-140	Prethalamic NPC
Rnd3	0.580115	0.697	0.397	3.06e-11	Rim domain
Spock2	0.58009	0.137	0.025	5.66e-24	Immune cells
Car2	0.580024	0.148	0.01	7.38e-46	Immune cells
Ncam1	0.580022	0.679	0.365	1.14e-11	Rim domain
Mt3	0.579805	0.19	0.062	4.55e-109	Hypothalamic NPC
Fabp3	0.579403	0.253	0.076	0.00365011	ID & TT
Evi2a	0.578993	0.1	0	3.41e-66	Immune cells
Stmn4	0.578793	0.629	0.445	6.53e-08	DMH
Mest	0.578768	0.639	0.26	2.51e-71	Prethalamic NPC
Pdpn	0.578656	0.238	0.042	3.5e-263	Hypothalamic NPC
Gmnn	0.578379	0.252	0.067	4.17e-192	Hypothalamic NPC
Tmem163	0.578173	0.287	0.108	1.2e-56	SMN
Fam171a2	0.577706	0.109	0.159	3.87e-100	LH progenitor
Mpped2	0.577633	0.342	0.152	7.2e-56	SMN
Gusb	0.577613	0.194	0.024	7.27e-42	Immune cells
Elavl1	0.577027	0.757	0.261	1.44e-123	Prethalamic NPC
Lmo2	0.576999	0.398	0.045	3.61e-21	ZLI
Rgma	0.576202	0.419	0.084	5.66e-13	ZLI
Lama4	0.576128	0.132	0.001	1.4e-80	Immune cells
Hap1	0.576073	0.309	0.168	0.00428965	DMH
C1qtnf4	0.575968	0.423	0.124	2.78e-45	Ant ID
Abcc9	0.575795	0.121	0	1.51e-78	Immune cells
Tox3	0.57522	0.556	0.236	0.0073791	Pax7+ve TT
Prdx1	0.575003	0.925	0.515	1.83e-13	ZLI
Ntm	0.574475	0.315	0.104	2.58e-08	Rim domain
Kif5c	0.574447	0.717	0.435	1.15e-05	ID & TT
Basp1	0.574337	0.873	0.575	0.000358754	Pax7+ve TT
C1ql1	0.574095	0.119	0.019	4.02e-55	SMN
Eny2	0.573973	0.855	0.453	1.2e-08	NSC
Ost4	0.573862	0.516	0.322	1.85e-18	Immune cells
Mdk	0.573783	0.763	0.358	9.42e-08	NSC
Hmgn1	0.573659	1	0.81	1.94e-13	NSC
Nes	0.573493	0.54	0.093	2.28e-148	Prethalamic NPC
Eif1ax	0.57343	0.81	0.335	5.35e-107	Prethalamic NPC
Ddah2	0.573398	0.842	0.5	4.9e-07	NSC
Cdk2ap1	0.573231	0.75	0.301	8.24e-95	Prethalamic NPC
Atp1a2	0.573188	0.137	0.009	4.69e-43	Immune cells
Trf	0.572916	0.139	0.001	9.74e-78	Immune cells
Insm1	0.571942	0.467	0.211	2.32e-08	Rim domain
Cdk2ap1	0.571829	0.731	0.31	1.9e-11	ZLI
Notch2	0.571774	0.143	0.019	1.01e-177	Hypothalamic NPC
Wwtr1	0.571695	0.148	0.018	1.98e-36	Immune cells
Insm1	0.571421	0.403	0.195	1.73e-91	MGE
Slc17a6	0.571347	0.365	0.081	2.28e-61	Thalamic eminence
Neurod6	0.571196	0.238	0.035	0.000301512	Pax7+ve TT
Rpsa	0.571022	0.969	0.747	4.04e-98	Prethalamic NPC
Ccne2	0.570695	0.33	0.026	3.97e-127	Prethalamic NPC
Syt1	0.570617	0.44	0.149	1.32e-38	Ant ID
Ntng1	0.570055	0.172	0.056	2.26e-41	SMN
Kank3	0.569883	0.144	0.017	6.1e-32	Immune cells
Atp2a2	0.569866	0.095	0.131	6.04e-77	LH progenitor
Tmem132a	0.569655	0.076	0.091	8.48e-55	LH progenitor
Cdca7	0.569429	0.475	0.084	2.56e-123	Prethalamic NPC
Apold1	0.569325	0.119	0.003	5.57e-51	Immune cells
Hmgn3	0.568803	0.792	0.287	2.01e-129	Prethalamic NPC
Gm27199	0.568802	0.418	0.108	1.06e-19	Rim domain
Fus	0.568597	0.271	0.421	1.26e-174	LH progenitor
Nrp2	0.568351	0.292	0.074	1.26e-39	Thalamic eminence
Mdfi	0.568115	0.189	0.016	3.16e-52	Immune cells
Tubb2a	0.568074	0.747	0.486	3.05e-05	ID & TT
Emx2	0.567824	0.289	0.056	1.98e-05	NSC
App	0.567544	0.151	0.247	3.41e-105	LH progenitor
Cdk1	0.567467	0.473	0.093	4.67e-18	ZLI
Tpi1	0.567359	0.711	0.263	3.33e-98	Prethalamic NPC
Ncl	0.567064	0.853	0.439	1.44e-82	Prethalamic NPC
Rnaset2a	0.566965	0.199	0.043	8.56e-27	Immune cells
Tmem47	0.566952	0.548	0.111	1.75e-21	ZLI
Spc25	0.56692	0.43	0.1	1.69e-12	ZLI
Cd24a	0.566767	0.958	0.684	7.55e-23	Rim domain
Adam10	0.566709	0.269	0.099	2.12e-19	Immune cells
Emcn	0.566693	0.142	0	3.33e-91	Immune cells
Itgb3bp	0.566579	0.382	0.112	0.00013913	NSC
Zdbf2	0.566557	0.337	0.204	3.74e-05	DMH
Snx2	0.566456	0.295	0.137	4.77e-14	Immune cells
Smc2	0.566345	0.559	0.173	1.08e-12	ZLI
Eid1	0.566159	0.606	0.432	0.000126344	ID & TT
Tshz2	0.566013	0.395	0.149	4.77e-13	POA
Igsf8	0.565934	0.276	0.096	0.285779	NSC
Meis2	0.5656	0.335	0.134	1.68e-23	Thalamic eminence
Sipa1	0.56536	0.155	0.01	1.22e-49	Immune cells
Blvrb	0.565325	0.176	0.02	2.6e-41	Immune cells
Lef1	0.565155	0.193	0.059	5.59e-37	PMN
Mycbp2	0.56508	0.128	0.203	1.1e-97	LH progenitor
Gal	0.565029	0.082	0.017	1.43e-22	PMN
Syce2	0.564829	0.418	0.047	7.16e-140	Prethalamic NPC
Ptn	0.564807	0.738	0.269	4.48e-115	Prethalamic NPC
Arxes2	0.564757	0.474	0.261	8.13e-55	VMH
Pak3	0.564586	0.41	0.264	9.73e-22	AH Neural Progenitor
Ctsl	0.564498	0.274	0.128	3.99e-12	Immune cells
Tubb3	0.564466	0.984	0.789	5.45e-07	Pax7+ve TT
Egr1	0.56442	0.212	0.046	1.37e-28	Immune cells
Xpr1	0.564247	0.483	0.168	6.87e-43	Ant ID
Rpl10a	0.56402	0.847	0.779	2.96e-59	Immune cells
Hmgb1	0.563947	0.987	0.823	1.67e-102	Prethalamic NPC
Id1	0.56391	0.196	0.044	4.17e-25	Immune cells
Kif1b	0.56384	0.196	0.315	1.57e-131	LH progenitor
Astn1	0.563763	0.078	0.084	5.48e-56	LH progenitor
Zic1	0.563552	0.273	0.151	1	ID & TT
Ran	0.563311	0.957	0.695	1.01e-11	ZLI
Ralb	0.563113	0.228	0.053	2.53e-29	Immune cells
Exosc8	0.562889	0.461	0.175	0.00108481	NSC
Six3	0.56286	0.274	0.126	0.000361193	DMH
Nrtn	0.562787	0.158	0.007	3.34e-22	Rim domain
Sfrp2	0.562521	0.171	0.031	1.22e-180	Hypothalamic NPC
Pa2g4	0.562358	0.654	0.22	1.48e-96	Prethalamic NPC
Rbp1	0.561998	0.425	0.109	1.02e-76	Prethalamic NPC
Cenpm	0.561981	0.234	0.057	9.23e-199	Hypothalamic NPC
Lyar	0.561972	0.611	0.161	2.1e-120	Prethalamic NPC
Prnp	0.561969	0.384	0.16	2.48e-73	PVH & SON
Foxg1	0.561495	0.333	0.115	0.000803992	ID & TT
Mt1	0.561458	0.451	0.075	2.07e-128	Prethalamic NPC
Rnd3	0.561432	0.683	0.398	0.293039	Pax7+ve TT
Rad51	0.56134	0.376	0.042	5.2e-19	ZLI
H2afv	0.561023	0.978	0.716	4.19e-12	ZLI
Maged1	0.560963	0.794	0.633	2.2e-13	DMH
Asf1b	0.560833	0.316	0.045	2.28e-09	NSC
Kcnj8	0.560759	0.11	0	5.34e-71	Immune cells
Neurod2	0.560751	0.176	0.02	1.37e-47	Thalamic eminence
Pxylp1	0.560671	0.231	0.068	1.37e-67	SMN
Ubb	0.560605	0.983	0.955	5.86e-20	DMH
Pgpep1	0.560254	0.495	0.08	1.34e-21	ZLI
Mgst1	0.56004	0.177	0.032	2.65e-187	Hypothalamic NPC
Csrp2	0.559992	0.336	0.23	1.28e-15	Immune cells
Fam69b	0.559566	0.343	0.193	0.756406	ID & TT
Mapt	0.559545	0.647	0.293	3.7e-21	POA
Eomes	0.559489	0.176	0.012	1.11e-61	Thalamic eminence
Smc4	0.55907	0.283	0.092	1.49e-176	Hypothalamic NPC
Id2	0.559003	0.516	0.122	4.85e-17	ZLI
Nrxn3	0.558983	0.362	0.136	2.8e-11	SCN
Runx1t1	0.558844	0.519	0.238	2.69e-89	Prethalamus
Smc6	0.558837	0.566	0.268	0.00520039	NSC
Tm6sf1	0.558617	0.174	0.009	4.9e-60	Immune cells
Shtn1	0.557728	0.155	0.078	0.00247175	SCN
Gmfg	0.557334	0.139	0.001	3.64e-87	Immune cells
Actg1	0.557295	0.994	0.903	5.44e-89	Thalamic eminence
Calr	0.557241	0.182	0.315	2.07e-132	LH progenitor
Ebf2	0.556921	0.263	0.042	5.4e-06	NSC
Crabp2	0.556504	0.414	0.167	8.44e-32	Thalamic eminence
Set	0.556467	0.932	0.634	1.13e-78	Prethalamic NPC
Rps29	0.556438	0.973	0.946	4.45e-92	Immune cells
Cdca2	0.556048	0.263	0.037	1.39e-07	NSC
Rhno1	0.55578	0.474	0.151	3.87e-06	NSC
Thsd4	0.555531	0.218	0.013	1.24e-26	ARC
Resp18	0.5555	0.394	0.15	0.000621093	ID & TT
Tubb4b	0.555471	0.355	0.218	4.14e-91	Hypothalamic NPC
Rsrp1	0.555264	0.251	0.423	2.04e-165	LH progenitor
Psip1	0.55518	0.895	0.595	3.77e-06	NSC
Ly6h	0.554676	0.744	0.406	3.78e-19	POA
Celf4	0.554485	0.568	0.364	1.11e-54	SMN
Eno1	0.553623	0.716	0.281	3.05e-91	Prethalamic NPC
1810037I17Rik	0.553235	0.799	0.322	9.69e-109	Prethalamic NPC
Neurod6	0.552743	0.131	0.03	2.59e-42	PVH & SON
Psap	0.552661	0.168	0.274	8.82e-114	LH progenitor
Rrm1	0.552626	0.452	0.104	1.38e-12	ZLI
Ina	0.552465	0.667	0.357	2.16e-05	ID & TT
Rpl12	0.552271	0.712	0.564	4.36e-214	Hypothalamic NPC
Cenpc1	0.552073	0.289	0.097	0.0696889	NSC
Slit2	0.551982	0.081	0.098	3.59e-45	LH progenitor
Nop58	0.551842	0.661	0.214	4.22e-105	Prethalamic NPC
Creg1	0.551729	0.187	0.021	7e-44	Immune cells
Grin2b	0.551413	0.212	0.045	0.000451339	ID & TT
Rbbp7	0.551058	0.67	0.214	9.6e-112	Prethalamic NPC
Uhrf1	0.550932	0.427	0.048	9.72e-142	Prethalamic NPC
Gprasp2	0.55088	0.382	0.145	3.38e-80	PVH & SON
Ssrp1	0.55081	0.645	0.253	1.33e-07	NSC
Uchl1	0.550366	0.667	0.396	0.000105687	ID & TT
Tmcc1	0.550327	0.115	0.183	1.41e-100	LH progenitor
Gapdh	0.550288	0.687	0.558	4.51e-196	Hypothalamic NPC
Fstl1	0.550159	0.441	0.082	8.86e-16	ZLI
Stmn2	0.550042	0.935	0.647	5.18e-51	Ant ID
Sox21	0.550004	0.438	0.065	7.47e-129	Prethalamic NPC
Cd83	0.549858	0.1	0.005	1.54e-34	Immune cells
Hbb-y	0.549711	0.694	0.639	0.0406842	Immune cells
S100a10	0.549236	0.185	0.049	1.73e-19	Immune cells
Cited1	0.54913	0.101	0.038	1	ID & TT
Id4	0.549027	0.353	0.175	6.28e-111	Hypothalamic NPC
Tead2	0.549012	0.355	0.141	1.27e-168	Hypothalamic NPC
Hap1	0.54897	0.384	0.168	0.0348891	ID & TT
Kif4	0.54896	0.289	0.026	1.14e-12	NSC
Nrxn3	0.548942	0.089	0.139	2.57e-72	LH progenitor
Dbpht2	0.548921	0.137	0.026	2.58e-06	DMH
Kif15	0.548699	0.25	0.033	2.97e-08	NSC
Igfbpl1	0.548686	0.35	0.502	2.39e-80	LH progenitor
Nrxn3	0.548164	0.376	0.116	2.02e-159	MGE
Cenpw	0.548096	0.263	0.095	2.48e-138	Hypothalamic NPC
Pam	0.54798	0.195	0.086	1.15e-19	SMN/MMN progenitor
Ranbp1	0.547927	0.835	0.744	0	Hypothalamic NPC
Sfrp2	0.547662	0.28	0.052	7.52e-08	ZLI
Hat1	0.547285	0.305	0.122	3.47e-95	MGE
Hba-a1	0.54702	0.383	0.504	5.81e-151	vAH
Tead2	0.546742	0.628	0.163	7.51e-131	Prethalamic NPC
2700094K13Rik	0.546555	0.849	0.47	1.11e-09	ZLI
Gm3764	0.546498	0.521	0.149	1.57e-88	Prethalamic NPC
Hnrnpf	0.546421	0.871	0.475	6.69e-11	ZLI
Gap43	0.546334	0.717	0.478	3.28e-64	VMH
Kif11	0.545888	0.289	0.038	7.34e-09	NSC
Aprt	0.545655	0.386	0.196	2.37e-16	Immune cells
Clic1	0.545574	0.539	0.175	1.19e-07	NSC
Rbm3	0.545573	0.904	0.55	4.6e-76	Prethalamic NPC
Rplp1	0.545338	0.9	0.84	1.16e-62	Immune cells
Ccnd2	0.545027	0.403	0.198	8.54e-34	SMN/MMN progenitor
Smpd3	0.544881	0.442	0.145	1.42e-14	ARC
Ina	0.544807	0.673	0.356	1.63e-11	Rim domain
Rhoj	0.544803	0.155	0.004	1.66e-71	Immune cells
Gstm7	0.544777	0.343	0.154	4.14e-08	SCN
Cbln2	0.544582	0.172	0.057	6.6e-36	SMN
Hspe1	0.544318	0.704	0.549	4.08e-219	Hypothalamic NPC
Ranbp1	0.543756	0.987	0.758	9.71e-10	NSC
Six3	0.543571	0.352	0.125	2.02e-08	Rim domain
Oat	0.543567	0.483	0.084	1.99e-125	Prethalamic NPC
Stmn4	0.543268	0.78	0.44	6.55e-41	Ant ID
Fbn2	0.542915	0.144	0.008	1.29e-47	Immune cells
Cacna2d1	0.542914	0.287	0.14	2.35e-26	SMN/MMN progenitor
Skp2	0.542769	0.46	0.067	1.31e-133	Prethalamic NPC
Spc24	0.542334	0.238	0.061	8.67e-188	Hypothalamic NPC
C1qtnf4	0.541993	0.313	0.129	0.121907	ID & TT
Ndc80	0.541825	0.303	0.03	4.68e-12	NSC
Trp53i11	0.54171	0.488	0.269	1.61e-08	SCN
Serf2	0.54154	0.895	0.834	6.52e-64	Immune cells
Gabra2	0.541417	0.271	0.061	5.9e-35	Ant ID
Dmrta2	0.541343	0.224	0.039	0.000830507	NSC
Rgmb	0.541031	0.327	0.109	1.99e-80	PVH & SON
Abcg2	0.540818	0.189	0.049	1.88e-20	Immune cells
2610318N02Rik	0.540678	0.316	0.082	0.000329741	NSC
Isl1	0.540665	0.545	0.191	1.23e-19	ARC
Serf1	0.540341	0.824	0.654	4.11e-96	MMN
Cbln1	0.540012	0.198	0.041	1.07e-77	PVH & SON
Cotl1	0.539647	0.571	0.243	1.2e-47	Thalamic eminence
Sfrp1	0.539103	0.244	0.091	5.17e-120	Hypothalamic NPC
Slc32a1	0.538918	0.277	0.053	2.63e-122	Prethalamus
Agl	0.538855	0.212	0.092	1	ID & TT
Hap1	0.538249	0.433	0.166	1.78e-14	POA
Cdkn3	0.538148	0.211	0.029	1.7e-05	NSC
Msx1	0.538032	0.226	0.006	4.95e-22	ZLI
Cnih2	0.537995	0.35	0.417	1.71e-105	vAH
Rpsa	0.537764	0.842	0.736	4.39163391452171e-317	Hypothalamic NPC
Tmsb4x	0.537488	1	0.967	5.25e-08	Pax7+ve TT
Nktr	0.537487	0.119	0.21	1.33e-105	LH progenitor
Cenpw	0.536523	0.523	0.111	1.66e-123	Prethalamic NPC
Hsp90aa1	0.536132	0.917	0.671	1.8e-62	Prethalamic NPC
Fbxo5	0.535832	0.413	0.052	9.33e-131	Prethalamic NPC
Slc12a2	0.535799	0.158	0.03	8.01e-26	Immune cells
Rnaseh2c	0.535761	0.553	0.205	5.35e-06	NSC
Ptn	0.535688	0.19	0.283	2.73e-54	LH progenitor
Cbx5	0.535056	0.645	0.324	0.00114217	NSC
Chaf1b	0.535026	0.363	0.037	5.26e-125	Prethalamic NPC
Impdh2	0.53495	0.602	0.168	3.36e-16	ZLI
Dusp1	0.534676	0.309	0.189	0.000442376	DMH
Gpm6a	0.534588	0.684	0.361	2.13e-34	Ant ID
Ptma	0.534557	1	0.985	4.18e-19	NSC
Mfng	0.534466	0.418	0.158	8.94e-136	MGE
Lhx2	0.534225	0.39	0.131	3.61e-40	Thalamic eminence
Bhlhb9	0.534134	0.471	0.235	2.02e-67	PVH & SON
Lmnb1	0.534112	0.761	0.275	2.11e-118	Prethalamic NPC
Fech	0.534112	0.143	0.041	1	Pax7+ve TT
Rrm1	0.53402	0.506	0.096	2.52e-125	Prethalamic NPC
Cbln2	0.533572	0.253	0.059	2.8e-37	Thalamic eminence
Unc93b1	0.533525	0.087	0.001	2.48e-47	Immune cells
Ncam1	0.533392	0.596	0.366	0.0657307	ID & TT
Ednrb	0.53311	0.312	0.055	8.85e-10	ZLI
Lsm5	0.533086	0.56	0.384	8.28e-142	Hypothalamic NPC
Ccnd2	0.533031	0.71	0.203	5.05e-21	ZLI
Fcgrt	0.533	0.11	0.001	5.89e-67	Immune cells
Zdbf2	0.532996	0.427	0.192	3.96e-69	PVH & SON
Kifc1	0.532908	0.211	0.025	1.38e-06	NSC
Snap23	0.532903	0.24	0.056	1.15e-30	Immune cells
Pdpn	0.532836	0.444	0.063	7.27e-135	Prethalamic NPC
Ptx3	0.532707	0.151	0.031	3.08e-140	Hypothalamic NPC
Ebf2	0.532303	0.177	0.035	2.23e-68	SMN
Ccdc34	0.532271	0.474	0.292	9.81e-120	Hypothalamic NPC
Nrxn3	0.532209	0.406	0.136	3.38e-12	Rim domain
Id1	0.532078	0.161	0.026	3.11e-185	Hypothalamic NPC
Insm1	0.532025	0.415	0.211	9.33e-07	SCN
Ccnd3	0.532009	0.258	0.082	7.76e-24	Immune cells
Dnajc9	0.531966	0.624	0.228	1.07e-11	ZLI
Nudcd2	0.531813	0.645	0.228	7.64e-13	ZLI
Gsx1	0.530854	0.135	0.028	1.09e-34	PMN
Rcor2	0.530735	0.421	0.17	0.0202639	NSC
Pgam1	0.530612	0.812	0.375	1.23e-88	Prethalamic NPC
Six3	0.530109	0.271	0.126	0.000141744	SCN
Cacnb3	0.52988	0.429	0.172	0.230838	Pax7+ve TT
Mcm4	0.52978	0.398	0.065	3.94e-16	ZLI
Myt1l	0.529712	0.343	0.112	0.000176017	ID & TT
Tcf3	0.52951	0.635	0.174	1.8e-125	Prethalamic NPC
Nfia	0.52937	0.248	0.088	2.52e-128	Hypothalamic NPC
Tyms	0.529335	0.505	0.123	7.52e-15	ZLI
Gm9844	0.529301	0.137	0.207	2.2e-99	vAH
Pabpc1	0.529179	0.562	0.395	1.05e-20	Immune cells
Pbdc1	0.52909	0.608	0.17	2.22e-112	Prethalamic NPC
Tpgs2	0.528913	0.485	0.243	5.02e-72	Prethalamus
Dll3	0.528837	0.461	0.115	3.35e-09	NSC
H2-Ke6	0.52873	0.319	0.144	4.92e-120	Hypothalamic NPC
Runx1t1	0.528691	0.515	0.252	1.14e-07	Rim domain
Gria2	0.528687	0.498	0.215	2.17e-14	POA
Timp3	0.528541	0.167	0.017	3.31e-43	Immune cells
Dctpp1	0.528481	0.774	0.295	8.93e-17	ZLI
Melk	0.527983	0.25	0.039	2.77e-06	NSC
Kitl	0.527853	0.163	0.022	6.94e-39	Thalamic eminence
Mpped2	0.527061	0.473	0.159	1.76e-15	ARC
Spock1	0.526934	0.317	0.048	4.58e-07	Pax7+ve TT
Dtymk	0.526221	0.687	0.231	8.33e-109	Prethalamic NPC
Ank3	0.526062	0.522	0.213	5.26e-44	Thalamic eminence
Itgb8	0.526025	0.387	0.052	3.02e-17	ZLI
Lsm2	0.525916	0.656	0.255	7.78e-11	ZLI
Mcm3	0.525901	0.398	0.053	1.21e-18	ZLI
Rhob	0.525444	0.208	0.083	6.08e-14	Immune cells
Cdo1	0.525221	0.281	0.085	9.42e-58	Thalamic progenitor
Igfbp2	0.525162	0.465	0.189	1.6e-37	Thalamic eminence
Galnt9	0.525161	0.147	0.028	1.04e-59	MMN
Serpinh1	0.525066	0.303	0.094	7.7e-198	Hypothalamic NPC
Sypl	0.524945	0.228	0.048	4.92e-32	Immune cells
Cenpk	0.524807	0.411	0.051	1.64e-130	Prethalamic NPC
Pttg1	0.524684	0.56	0.151	9.41e-110	Prethalamic NPC
Ran	0.524598	0.934	0.695	2.19e-07	NSC
Igf1r	0.524533	0.099	0.159	7.82e-79	LH progenitor
Phip	0.52442	0.188	0.336	2.07e-151	LH progenitor
Klhl35	0.524355	0.178	0.055	1.94e-41	SMN
Mis18a	0.524011	0.342	0.093	0.000278488	NSC
Bhlhe22	0.523976	0.176	0.032	1.77e-31	Thalamic eminence
Rpp25	0.523741	0.218	0.013	3.47e-27	Rim domain
Foxc1	0.523629	0.151	0.001	2.6e-90	Immune cells
Nbl1	0.523506	0.114	0.006	7.72e-37	Immune cells
Lyn	0.523415	0.16	0.002	5.54e-87	Immune cells
Snrpb	0.523165	0.914	0.486	1.12e-13	ZLI
Nkain4	0.522912	0.413	0.147	0.0453755	Pax7+ve TT
Arl4d	0.522827	0.178	0.015	4.55e-191	MGE
Dpysl2	0.522796	0.824	0.542	3.05e-10	Rim domain
Rac3	0.52262	0.5	0.189	1.82e-39	Ant ID
Ccl12	0.522549	0.057	0	4.69e-36	Immune cells
Usp1	0.522214	0.269	0.083	2.76e-175	Hypothalamic NPC
Rps2	0.522171	0.968	0.804	6.58e-13	ZLI
Cadm1	0.522125	0.581	0.29	1e-13	POA
Tshz2	0.522006	0.364	0.15	0.026023	ID & TT
Stmn3	0.522005	0.896	0.605	1.88e-44	Ant ID
Nsmce4a	0.521796	0.5	0.227	0.0191545	NSC
Pnoc	0.521623	0.244	0.05	8.8e-34	Ant ID
Prdx4	0.521593	0.339	0.143	3.59e-146	Hypothalamic NPC
Ccng2	0.52154	0.513	0.194	8.27e-05	NSC
Epha3	0.521462	0.213	0.09	3.35e-42	SMN
Hba-x	0.52131	0.224	0.142	0.0493855	Thalamic eminence
Cnih4	0.521192	0.255	0.174	9.01e-17	AH Neural Progenitor
Ube3a	0.521139	0.636	0.449	0.0181546	ID & TT
Mfge8	0.521097	0.142	0.02	8.18e-28	Immune cells
Kif5c	0.520947	0.753	0.433	1.21e-17	POA
Slc25a5	0.520065	0.952	0.657	0.000162085	Pax7+ve TT
Stmn3	0.519941	0.808	0.61	4.72e-05	ID & TT
Prkcdbp	0.51987	0.174	0.017	4.29e-44	Immune cells
Zcchc12	0.51979	0.414	0.16	0.000287329	ID & TT
Spc24	0.519623	0.462	0.087	4.02e-17	ZLI
Nuf2	0.519595	0.303	0.044	1.56e-08	NSC
Cd24a	0.519573	0.959	0.68	1.72e-63	Thalamic eminence
Dut	0.519308	0.415	0.239	1.16e-99	Hypothalamic NPC
Dlx2	0.519272	0.549	0.214	9.49e-23	POA
Pxylp1	0.518651	0.365	0.075	1.16e-05	Pax7+ve TT
Phlda1	0.518413	0.185	0.059	1.03e-14	Immune cells
Cdca3	0.518395	0.455	0.082	2.5e-117	Prethalamic NPC
Srrm4	0.518341	0.347	0.183	8.89e-29	SMN/MMN progenitor
Ube2t	0.518334	0.276	0.038	8.11e-08	NSC
Alyref	0.518189	0.467	0.33	1.47e-109	Hypothalamic NPC
Dmrta2	0.518176	0.131	0.035	2.69e-47	SMN
Ankrd12	0.517942	0.343	0.162	0.0540726	ID & TT
Rpl36a	0.517843	0.913	0.833	2.01e-57	Immune cells
Dctpp1	0.517825	0.618	0.296	0.00100053	NSC
Crabp2	0.517428	0.36	0.155	1.9e-89	MGE
Gnai2	0.517246	0.806	0.418	3.18e-09	ZLI
Hnrnph1	0.517202	0.298	0.48	3.68e-173	LH progenitor
Cdkn2c	0.517128	0.211	0.023	9.49e-07	NSC
Dmrtb1	0.517047	0.233	0.097	4.27e-43	MMN
Samd10	0.517028	0.345	0.13	3.16e-07	Rim domain
Eif4g1	0.516871	0.118	0.186	3.63e-78	LH progenitor
Pou3f2	0.516633	0.352	0.2	1.49e-24	SMN/MMN progenitor
Gja4	0.516495	0.078	0.002	1.16e-35	Immune cells
mt-Co3	0.516291	1	0.987	2.29e-140	vAH
Nxt1	0.516264	0.495	0.138	2.86e-11	ZLI
Ccnb1	0.516255	0.457	0.091	6.79e-120	Prethalamic NPC
Dlx1	0.515579	0.354	0.174	0.848612	ID & TT
G3bp1	0.515521	0.801	0.381	2.81e-81	Prethalamic NPC
Mrfap1	0.515504	0.895	0.511	1.13e-78	Prethalamic NPC
Sox11	0.515385	0.969	0.787	4.34e-59	Thalamic eminence
Snrpb	0.5153	0.855	0.487	1.4e-06	NSC
Gm13305	0.515245	0.18	0.02	2.39e-41	Immune cells
Psat1	0.515006	0.256	0.084	1.17e-153	Hypothalamic NPC
Shtn1	0.5148	0.228	0.071	1.1e-48	VMH
Pgrmc1	0.513983	0.747	0.533	0.000778406	ID & TT
Rad21	0.513325	0.434	0.174	0.0153712	NSC
Tpgs2	0.513243	0.366	0.255	0.000991275	DMH
Nkd1	0.513177	0.171	0.047	1.13e-17	Immune cells
Grb10	0.513031	0.311	0.159	3.08e-12	Immune cells
Rnd2	0.512764	0.382	0.136	0.0117423	NSC
Pole4	0.512373	0.575	0.164	2.98e-102	Prethalamic NPC
Nr2f1	0.512306	0.619	0.336	7.53e-82	Prethalamus
Fdft1	0.512271	0.524	0.236	0.0944222	Pax7+ve TT
Impdh2	0.512253	0.593	0.159	1.95e-113	Prethalamic NPC
Negr1	0.512088	0.268	0.081	2.55e-23	Ant ID
Resp18	0.512038	0.368	0.139	2.93e-75	PVH & SON
Cd200	0.512037	0.364	0.169	0.13556	ID & TT
Cnr1	0.511895	0.285	0.07	1.59e-11	ARC
Fen1	0.511671	0.468	0.079	4.43e-125	Prethalamic NPC
Slc38a5	0.511343	0.091	0.001	6.95e-52	Immune cells
Rangap1	0.510902	0.447	0.179	0.00953206	NSC
Slc9a3r2	0.510855	0.123	0.011	6.38e-31	Immune cells
Gm8797	0.510774	0.886	0.782	3.79e-13	DMH
Hpgd	0.510511	0.323	0.007	2.18e-35	ZLI
Chd7	0.510216	0.461	0.147	1.29e-05	NSC
Prrx2	0.510076	0.142	0.001	6.42e-79	Immune cells
Vrk1	0.510064	0.342	0.106	0.00346195	NSC
Rab3c	0.510032	0.333	0.111	0.315951	Pax7+ve TT
Epb41l2	0.510008	0.183	0.011	1.03e-62	Immune cells
Slc25a5	0.509997	0.788	0.65	5.28e-41	PVH & SON
Rps2	0.509836	0.874	0.803	3.84e-48	Immune cells
Nfib	0.509648	0.532	0.133	1.15e-112	Prethalamic NPC
Foxp2	0.509623	0.325	0.092	2.78e-75	Thalamic progenitor
Psat1	0.509507	0.484	0.11	6.51e-15	ZLI
Gap43	0.509456	0.713	0.485	1.85e-21	Ant ID
Cnih2	0.50938	0.6	0.413	2.47e-06	DMH
Stmn2	0.509372	0.949	0.635	7.41e-159	PVH & SON
Adgrl1	0.509216	0.08	0.105	1.23e-54	LH progenitor
Mlf1	0.509202	0.142	0.044	2.85e-45	SMN
Pgrmc1	0.508966	0.826	0.528	7.87e-37	Ant ID
Tuba1a	0.508394	0.998	0.977	7.94e-64	Thalamic eminence
Tubb2a	0.508282	0.836	0.484	1.6e-16	ARC
Ina	0.508259	0.669	0.34	2.62e-106	PVH & SON
Tubb2a	0.508169	0.569	0.472	2.17e-135	LH
Pabpc1	0.508045	0.831	0.387	2.75e-92	Prethalamic NPC
Zdbf2	0.508034	0.361	0.199	9.69e-28	PMN
Lmx1b	0.507745	0.14	0.005	9.53e-129	SMN
Ly6h	0.507717	0.83	0.406	1.42e-23	ARC
Syt1	0.507668	0.343	0.154	0.188447	ID & TT
Jun	0.507533	0.369	0.176	3.12e-123	Hypothalamic NPC
Emc2	0.507442	0.473	0.147	7.69e-09	ZLI
Esco2	0.507023	0.197	0.034	0.00153535	NSC
Nhlh2	0.506751	0.492	0.201	2.01e-100	PVH & SON
Stmn4	0.506353	0.716	0.444	9.66e-12	POA
Slc25a5	0.506262	0.961	0.65	1.95e-82	Prethalamic NPC
Dbx1	0.506251	0.197	0.036	0.0121665	NSC
Igdcc3	0.506008	0.398	0.055	7.44e-18	ZLI
Cotl1	0.505717	0.555	0.237	6e-84	Thalamic progenitor
Dpf2	0.505225	0.263	0.17	0.00726932	DMH
Pgrmc1	0.505212	0.791	0.531	1.92e-14	POA
Ddr1	0.505163	0.084	0.112	8.09e-57	LH progenitor
Birc5	0.505	0.473	0.121	3.11e-14	ZLI
Notch1	0.504919	0.413	0.065	4.41e-110	Prethalamic NPC
Lsr	0.504853	0.107	0.012	1.72e-27	Immune cells
Galk1	0.504676	0.442	0.068	2.64e-125	Prethalamic NPC
Dock7	0.504549	0.093	0.145	4.28e-74	LH progenitor
Lamb1	0.504372	0.146	0.001	4.65e-85	Immune cells
Actg1	0.504108	1	0.905	9.18e-06	Pax7+ve TT
Atp13a2	0.50392	0.067	0.102	9.99e-60	LH progenitor
Atf3	0.503916	0.107	0.003	2.33e-47	Immune cells
Lhx2	0.503736	0.538	0.126	3.06e-120	Prethalamic NPC
Col5a2	0.503607	0.192	0.031	6.89e-34	Immune cells
Rpl22l1	0.503572	0.877	0.819	7.28e-44	Immune cells
Tgif1	0.503529	0.376	0.031	6.01e-24	ZLI
Uchl1	0.50349	0.657	0.393	1.09e-25	Ant ID
Slc32a1	0.503472	0.23	0.065	1.5e-06	Rim domain
F13a1	0.503078	0.034	0	2.11e-18	Immune cells
Cdkn2d	0.502397	0.461	0.196	0.0205631	NSC
Sstr2	0.502386	0.139	0.014	2.56e-57	SMN/MMN progenitor
Ascl1	0.502183	0.174	0.099	3.3e-13	AH Neural Progenitor
Ppib	0.502053	0.439	0.361	5.92e-21	AH Neural Progenitor
Rpl12	0.501786	0.914	0.585	4.9e-09	ZLI
Tmpo	0.501567	0.465	0.29	1.13e-105	Hypothalamic NPC
Ckb	0.501132	0.935	0.595	1.25e-09	ZLI
Klhl6	0.501096	0.112	0	1.07e-73	Immune cells
Rcn1	0.500742	0.261	0.077	2.61e-176	Hypothalamic NPC
Melk	0.500627	0.269	0.039	2.23e-09	ZLI
mt-Nd4	0.500399	0.924	0.943	3.26e-100	vAH
Rps27l	0.500308	0.946	0.551	4.81e-13	ZLI
Klk8	0.500297	0.144	0.001	6.48e-81	Immune cells
Wbp5	0.500194	0.777	0.643	4.04e-12	DMH
Atp6v0e2	0.500157	0.263	0.157	1	ID & TT
Ptprz1	0.500087	0.115	0.16	2.73e-49	LH progenitor
Ypel3	0.499812	0.565	0.331	2.62e-08	SCN
Ahi1	0.4998	0.436	0.253	2.26e-31	PMN
Rnd2	0.499772	0.287	0.132	2e-29	SMN/MMN progenitor
Colec12	0.499603	0.126	0.001	4.59e-71	Immune cells
Rem2	0.499466	0.307	0.093	5.55e-28	Ant ID
Clstn1	0.499128	0.069	0.095	1.57e-50	LH progenitor
Gadd45g	0.498945	0.552	0.263	1.39e-66	Thalamic progenitor
Aprt	0.498911	0.479	0.197	8.12e-11	ARC
Eno1	0.498767	0.429	0.267	1.7e-89	Hypothalamic NPC
Serpine2	0.498638	0.224	0.073	3.05e-17	Immune cells
Hells	0.498616	0.43	0.069	1.34e-17	ZLI
Gpx8	0.498525	0.247	0.068	2.15e-25	Immune cells
Klhdc8b	0.498372	0.269	0.128	0.000329498	DMH
Klf6	0.498173	0.245	0.113	3.03e-34	VMH
Rpl38	0.497863	0.911	0.885	3.31e-52	Immune cells
Cks2	0.497631	0.264	0.151	5.05e-34	MGE
Ube2i	0.497577	0.908	0.553	5.63e-07	NSC
Hist3h2ba	0.497571	0.841	0.656	1.17e-15	SCN
Sox6	0.49752	0.205	0.041	2.37e-131	MGE
Nap1l1	0.496677	0.816	0.461	1.65e-05	NSC
Dll1	0.496432	0.176	0.08	2.47e-14	AH Neural Progenitor
Ap1s2	0.496297	0.372	0.182	5.56e-06	POA
Ccnb1	0.496269	0.203	0.091	7.89e-42	MGE
Gm8730	0.496249	0.68	0.525	3.4e-18	Immune cells
Rpl28	0.496057	0.874	0.798	1.4e-56	Immune cells
Bhlhe23	0.495863	0.062	0.004	1.67e-38	Thalamic progenitor
Cdca4	0.495778	0.329	0.082	0.000106306	NSC
Rspo2	0.495559	0.126	0.012	8.07e-80	SMN
Nrxn3	0.495522	0.386	0.135	2.52e-14	POA
Pid1	0.495393	0.31	0.09	4.47e-36	Thalamic eminence
Txnl1	0.495308	0.775	0.33	3.37e-94	Prethalamic NPC
Slc17a6	0.495269	0.245	0.079	1.15e-55	SMN
Slc39a8	0.495214	0.123	0.002	6.81e-62	Immune cells
Rnd3	0.494473	0.588	0.393	7.32e-29	SMN/MMN progenitor
Magel2	0.494383	0.272	0.096	1.45e-37	PMN
Gm26724	0.494096	0.064	0.071	1.89e-49	LH progenitor
Dbf4	0.493814	0.289	0.077	0.00220489	NSC
Nap1l1	0.493784	0.849	0.461	6.39e-10	ZLI
Hspa9	0.493729	0.645	0.255	9.39e-11	ZLI
Rtn1	0.493573	0.976	0.709	2.99e-20	ARC
Klc1	0.493547	0.733	0.373	1.67e-15	ARC
Ccdc58	0.493494	0.382	0.141	0.0273098	NSC
Meg3	0.493211	0.76	0.626	7.45e-05	DMH
Gng3	0.492985	0.7	0.358	4.25e-39	Ant ID
Stmn3	0.492644	0.909	0.608	2.12e-15	ARC
Nid2	0.492577	0.144	0.001	1.18e-83	Immune cells
Cenpf	0.492471	0.414	0.085	3.32e-97	Prethalamic NPC
Lsm2	0.49214	0.408	0.229	1.04e-106	Hypothalamic NPC
Sri	0.491974	0.427	0.205	4.29e-20	Immune cells
Nxt1	0.491916	0.543	0.129	6.84e-115	Prethalamic NPC
Hmgb1	0.491899	0.868	0.82	0	Hypothalamic NPC
Ncam1	0.491875	0.7	0.361	1.75e-38	Ant ID
Dll3	0.491841	0.221	0.114	8.31e-13	AH Neural Progenitor
Tyms	0.4915	0.408	0.124	8.43e-05	NSC
Dmrta2	0.491364	0.22	0.036	2.05e-44	Thalamic eminence
Cd24a	0.491282	0.91	0.673	9.32e-123	Prethalamus
Aplp1	0.491063	0.698	0.308	2.7e-05	Pax7+ve TT
Nr2f2	0.490838	0.517	0.299	9.78e-52	Prethalamus
Dusp26	0.49078	0.262	0.088	7.59e-59	PVH & SON
Epha4	0.490658	0.26	0.086	1e-97	MGE
Parp6	0.490648	0.413	0.175	0.805891	Pax7+ve TT
Lsm6	0.490428	0.862	0.405	7.48e-101	Prethalamic NPC
Hsp90b1	0.490364	0.511	0.337	1.53e-13	Immune cells
Coro1a	0.490328	0.142	0.073	6.68e-10	Immune cells
Fxyd7	0.490322	0.177	0.056	0.000755809	DMH
Slc24a5	0.490167	0.566	0.337	1	NSC
Pou3f1	0.489846	0.212	0.074	0.292531	ID & TT
Serf1	0.489497	0.952	0.66	6.83e-19	ARC
Runx1t1	0.489477	0.422	0.245	2.09e-34	SMN
Wnt8b	0.489356	0.197	0.021	1.07e-05	NSC
Srsf3	0.489262	0.932	0.691	5.91e-63	Prethalamic NPC
Dusp26	0.489139	0.333	0.093	1.75e-35	Ant ID
Cd248	0.489021	0.126	0.001	1.81e-67	Immune cells
Tpx2	0.488951	0.209	0.051	6.23e-171	Hypothalamic NPC
Cnn3	0.488887	0.789	0.461	0.000552149	NSC
mt-Nd6	0.488732	0.057	0.045	7.84e-26	LH progenitor
Gngt2	0.488666	0.128	0	7.27e-83	Immune cells
Pmf1	0.488292	0.436	0.073	2.54e-115	Prethalamic NPC
Dctpp1	0.488083	0.449	0.269	9.39e-96	Hypothalamic NPC
Kif21b	0.487976	0.072	0.088	2.06e-45	LH progenitor
Fam19a1	0.487937	0.136	0.034	2.03e-44	MMN
Anp32e	0.487718	0.516	0.339	9.04e-104	Hypothalamic NPC
Hnrnpab	0.487714	0.763	0.528	0.159822	NSC
Tubb3	0.487643	0.976	0.788	8.42e-18	Rim domain
Notch1	0.487498	0.441	0.072	3.65e-18	ZLI
Cib1	0.487456	0.221	0.066	3.67e-20	Immune cells
BC005561	0.487365	0.142	0.247	9.51e-104	LH progenitor
Ezh2	0.487257	0.724	0.306	1.15e-82	Prethalamic NPC
Usp1	0.486808	0.355	0.111	0.00339401	NSC
Lrp1	0.486615	0.058	0.066	3.46e-44	LH progenitor
Peg10	0.486358	0.184	0.058	1.26e-30	PMN
Gsx2	0.486355	0.295	0.029	6.37e-103	Prethalamic NPC
Rps20	0.486203	0.869	0.773	5.77e-280	Hypothalamic NPC
Pxylp1	0.486164	0.303	0.075	0.000876744	NSC
Snrpb	0.486042	0.875	0.478	1.05e-77	Prethalamic NPC
Ube2s	0.485739	0.741	0.541	7.06e-89	MGE
Cnbp	0.485673	0.628	0.482	4.07e-162	Hypothalamic NPC
Dlx1	0.485568	0.436	0.16	5.2e-107	Prethalamus
Ttyh1	0.485565	0.387	0.07	3.85e-14	ZLI
Hist1h2ap	0.485479	0.25	0.078	0.506923	NSC
Rpsa	0.485223	0.935	0.752	1.1e-08	ZLI
Npm1	0.484741	0.797	0.712	4.89e-269	Hypothalamic NPC
Mapk10	0.484714	0.382	0.122	5.57e-12	Rim domain
Ddx17	0.484618	0.121	0.194	2.18e-83	LH progenitor
Cxxc5	0.484289	0.389	0.155	1.02e-24	Ant ID
Gng3	0.484268	0.533	0.355	1.21e-49	MMN
Pcolce	0.484222	0.144	0.001	6.39e-84	Immune cells
Atp6v0e	0.483934	0.381	0.237	4.13e-08	Immune cells
Gng3	0.483839	0.596	0.363	0.0278682	ID & TT
Pabpc1	0.483686	0.515	0.376	3.24e-89	Hypothalamic NPC
Sybu	0.483648	0.215	0.049	1.66e-76	PVH & SON
Rc3h2	0.483474	0.07	0.121	4.95e-67	LH progenitor
Rpn1	0.483446	0.076	0.12	1.25e-64	LH progenitor
Dpysl3	0.483339	0.889	0.5	6.36e-06	Pax7+ve TT
Foxf2	0.482965	0.153	0	9.4e-100	Immune cells
Cdca3	0.482937	0.398	0.09	1.99e-11	ZLI
Enah	0.482744	0.136	0.24	1.05e-105	LH progenitor
Hmgn2	0.482684	0.81	0.629	9.56e-85	MGE
Rab3c	0.482598	0.291	0.11	4.37e-05	Rim domain
Aplp1	0.482514	0.495	0.308	0.8614	ID & TT
Hsp90b1	0.482225	0.731	0.331	2.48e-74	Prethalamic NPC
Tmem255a	0.482181	0.159	0.025	0.361719	Pax7+ve TT
H2afv	0.48211	0.983	0.71	2.28e-80	Prethalamic NPC
Nde1	0.482091	0.211	0.046	6.64e-193	Hypothalamic NPC
Gmnn	0.481958	0.408	0.095	5.76e-08	NSC
Rfc3	0.481778	0.573	0.159	2.18e-105	Prethalamic NPC
Mrpl42	0.481763	0.75	0.422	0.000630712	NSC
Cnih2	0.481706	0.766	0.408	1.69e-43	Ant ID
Pnrc2	0.4817	0.474	0.206	0.0221176	NSC
Ccna2	0.481638	0.43	0.09	4.8e-15	ZLI
Fli1	0.481589	0.153	0.005	1.61e-61	Immune cells
Igfbp2	0.481359	0.329	0.191	1.34e-23	SMN/MMN progenitor
Cdca7	0.481287	0.376	0.092	4.4e-09	ZLI
Nup37	0.480898	0.342	0.09	0.000177065	NSC
Ina	0.480728	0.57	0.356	4.1e-06	SCN
Anp32e	0.480645	0.808	0.355	8.65e-98	Prethalamic NPC
Rps12	0.480632	0.787	0.681	2.25e-226	Hypothalamic NPC
Celsr2	0.480615	0.067	0.099	5.61e-61	LH progenitor
Thra	0.480166	0.545	0.32	0.0795385	ID & TT
Herc1	0.480124	0.092	0.155	1.49e-75	LH progenitor
Serbp1	0.479969	0.908	0.583	1.31e-65	Prethalamic NPC
Hes6	0.479967	0.594	0.374	4.72e-80	MGE
Hmga2	0.4798	0.196	0.042	6.98e-180	Hypothalamic NPC
Uchl1	0.479592	0.697	0.395	1.32e-10	ARC
Rpl12	0.479454	0.912	0.578	5.82e-69	Prethalamic NPC
Spag5	0.479092	0.211	0.018	1.51e-08	NSC
Rpl41	0.479008	0.993	0.984	7.24e-80	Immune cells
Hbb-bs	0.478956	0.382	0.393	0.0189569	MMN
Sp5	0.478617	0.333	0.014	2.41e-29	ZLI
Prim1	0.478293	0.387	0.071	5.32e-14	ZLI
Nfib	0.477837	0.57	0.141	1.18e-19	ZLI
Vcam1	0.47779	0.171	0.021	1.8e-227	Hypothalamic NPC
Rtn1	0.477735	0.952	0.697	1.69e-136	PVH & SON
Pou6f2	0.477469	0.13	0.026	1.27e-06	POA
Anxa6	0.477394	0.178	0.005	7.58e-80	Immune cells
Stmn2	0.477288	0.916	0.646	9.38e-48	Thalamic eminence
Gm8730	0.477271	0.882	0.526	3.15e-08	ZLI
Fkbp3	0.477265	0.936	0.6	9.24e-74	Prethalamic NPC
Arpc5	0.477112	0.842	0.533	1.99e-13	ARC
Tead2	0.476968	0.581	0.173	1.35e-14	ZLI
Slc1a3	0.476948	0.154	0.018	5.17e-210	Hypothalamic NPC
Ier5	0.476933	0.462	0.122	1.28e-11	ZLI
Taok3	0.476864	0.288	0.1	7.8e-10	POA
Actl6a	0.476847	0.618	0.284	0.000206617	NSC
Syt1	0.476842	0.304	0.154	0.000108068	SCN
Rpl18a	0.476704	1	0.963	1.41e-79	AH Neural Progenitor
Lamc1	0.476545	0.139	0.008	5.33e-46	Immune cells
Rcbtb2	0.476515	0.289	0.121	1	NSC
Snrpn	0.476512	0.841	0.518	3.4e-40	Ant ID
Rtn1	0.476417	0.961	0.705	3.03e-58	Thalamic eminence
Cnr1	0.476374	0.194	0.065	4.19e-39	VMH
Rnaseh2c	0.476216	0.622	0.196	5.16e-102	Prethalamic NPC
Kdelr2	0.476101	0.29	0.123	4.67e-15	Immune cells
Itfg2	0.475907	0.212	0.089	1	ID & TT
Nptx2	0.475786	0.194	0.015	7.17e-20	ARC
Incenp	0.475762	0.316	0.054	2.02e-07	NSC
Lbr	0.47568	0.289	0.062	7.66e-05	NSC
Cdh11	0.475645	0.21	0.035	6.92e-36	Immune cells
Resp18	0.475609	0.377	0.149	6.35e-11	POA
Rbmxl1	0.475606	0.757	0.336	4.08e-83	Prethalamic NPC
mt-Cytb	0.475378	0.986	0.977	8.56e-97	vAH
Cdc20	0.475241	0.378	0.086	7.54e-80	Prethalamic NPC
Zfp422	0.475205	0.816	0.468	4.42e-05	NSC
Fam111a	0.475141	0.237	0.049	0.00211426	NSC
Gap43	0.474927	0.594	0.469	2.44e-104	LH
Rcan2	0.474793	0.273	0.066	2.18e-38	Thalamic eminence
H2afx	0.474633	0.634	0.208	9.57e-101	Prethalamic NPC
Cspp1	0.474573	0.083	0.143	8.88e-72	LH progenitor
Soga3	0.474557	0.467	0.21	3.4e-31	Thalamic eminence
Ptges3	0.474143	0.77	0.32	1.05e-98	Prethalamic NPC
Smarcd3	0.474135	0.394	0.206	0.387125	ID & TT
Sox4	0.47403	0.932	0.728	6.88e-157	MGE
Nefm	0.473975	0.261	0.103	7.29e-14	Ant ID
Klhdc8a	0.473912	0.27	0.033	8.68e-07	Pax7+ve TT
Csrp2	0.473899	0.474	0.232	0.232554	NSC
Klhl35	0.473812	0.27	0.061	0.0170442	Pax7+ve TT
Pcp4	0.473744	0.227	0.133	1.34e-08	PMN
Tmem158	0.4736	0.182	0.06	1	ID & TT
Hmgcs1	0.473326	0.667	0.387	0.565081	Pax7+ve TT
Knstrn	0.47327	0.198	0.045	1.16e-171	Hypothalamic NPC
Unc5c	0.473137	0.167	0.029	1.19e-31	Thalamic eminence
Ccdc47	0.472786	0.242	0.135	1	ID & TT
Dcx	0.472573	0.58	0.276	2.82e-38	Thalamic eminence
Pomc	0.472554	0.126	0.067	0.409373	DMH
Dync1h1	0.47246	0.101	0.138	4.77e-56	LH progenitor
Rhbdl3	0.472275	0.156	0.04	1.35e-34	SMN/MMN progenitor
Tmsb4x	0.472249	0.992	0.966	6.85e-92	Thalamic progenitor
Emx2	0.472115	0.126	0.053	3.32e-28	MMN
Apoc1	0.472104	0.078	0	2.32e-48	Immune cells
Ecel1	0.471908	0.162	0.025	3.38e-80	Prethalamus
Fkbp10	0.471698	0.146	0.003	3.23e-71	Immune cells
Malat1	0.471535	0.99	0.913	3.82e-06	ID & TT
Eno1	0.470811	0.731	0.29	1.46e-14	ZLI
Dusp6	0.470807	0.145	0.051	0.000546982	SCN
Cacna2d1	0.470733	0.263	0.138	1.2e-30	MMN
Chd3os	0.470637	0.585	0.262	3.72e-37	Ant ID
Etfa	0.470544	0.523	0.13	2.53e-106	Prethalamic NPC
Hmga2	0.470536	0.398	0.064	4.55e-16	ZLI
Slc38a2	0.470468	0.24	0.15	2.63e-10	Immune cells
Pnmal2	0.470398	0.364	0.193	1	ID & TT
Ccdc34	0.470273	0.748	0.309	1.66e-93	Prethalamic NPC
Cenpw	0.470209	0.484	0.119	1.2e-14	ZLI
Capns1	0.469966	0.37	0.242	2.27e-06	Immune cells
3110039M20Rik.1	0.469859	0.385	0.072	3.37e-96	Prethalamic NPC
Hnrnpab	0.469794	0.768	0.506	2.61e-124	MGE
Ube3a	0.469678	0.749	0.444	9.4e-31	Ant ID
Pdia6	0.46959	0.753	0.331	4.89e-12	ZLI
Tead2	0.469494	0.376	0.156	2.97e-101	MGE
Ndnl2	0.469366	0.341	0.172	8.63e-16	Thalamic eminence
Nrxn3	0.469257	0.343	0.137	0.0297557	ID & TT
Cnih2	0.469147	0.687	0.413	0.00156851	ID & TT
Tubb2a	0.469143	0.759	0.471	3.37e-88	PVH & SON
Barhl1	0.469129	0.238	0.04	0.000157672	Pax7+ve TT
Rgs2	0.468804	0.288	0.124	5.5e-06	POA
Lsamp	0.468603	0.223	0.108	9.2e-30	SMN
Rnf121	0.46856	0.372	0.235	5.49e-20	PMN
Exosc3	0.468377	0.462	0.12	1.7e-11	ZLI
Stmn2	0.468284	0.939	0.65	9.32e-16	Rim domain
Cacna1b	0.468207	0.052	0.051	1.85e-28	LH progenitor
Akap12	0.467985	0.236	0.038	1.14e-14	ARC
Nefl	0.467638	0.381	0.154	0.670189	Pax7+ve TT
Gm17750	0.46762	0.217	0.139	0.571124	DMH
Pon2	0.467477	0.199	0.059	4.24e-17	Immune cells
Rps6ka6	0.467351	0.171	0.075	0.00140464	DMH
Hist1h1b	0.467113	0.333	0.031	2.76e-117	Prethalamic NPC
Cdk2ap1	0.466932	0.519	0.293	7.55e-89	MGE
Insm1	0.466916	0.327	0.21	4.8e-11	AH Neural Progenitor
Naa50	0.466873	0.606	0.177	1.75e-111	Prethalamic NPC
Cycs	0.466829	0.882	0.568	0.000121534	NSC
4930402H24Rik	0.466777	0.084	0.144	2.23e-71	LH progenitor
Mrc1	0.466764	0.05	0	1.66e-29	Immune cells
Rpl18a	0.466726	0.999	0.962	4.62e-116	SMN/MMN progenitor
Dab1	0.466646	0.248	0.068	4.8e-08	Rim domain
Nap1l5	0.466546	0.558	0.29	1.91e-73	PVH & SON
Plpp3	0.466526	0.429	0.066	2.23e-126	Prethalamic NPC
Pcsk1n	0.466327	0.651	0.47	7.58e-06	DMH
Tkt	0.466257	0.628	0.212	2.93e-95	Prethalamic NPC
Tsix	0.466182	0.067	0.068	3.19e-27	LH progenitor
Bex1	0.466151	0.648	0.296	3.51e-15	ARC
Tgfbr1	0.466128	0.086	0.136	7.82e-60	LH progenitor
Ppib	0.465886	0.523	0.359	8.45e-11	Immune cells
Nrxn1	0.465803	0.318	0.132	8.84e-21	Thalamic eminence
Nudcd2	0.465283	0.661	0.218	6.84e-110	Prethalamic NPC
Lxn	0.465135	0.181	0.078	3.41e-70	Hypothalamic NPC
H2afy	0.465066	0.868	0.536	9.79e-06	NSC
Nfyc	0.465047	0.342	0.116	0.0247782	NSC
Cacna2d2	0.465023	0.097	0.045	1	DMH
Ank3	0.464813	0.524	0.219	0.0181341	Pax7+ve TT
Tuba1a	0.464786	1	0.977	4.91e-19	Rim domain
Pa2g4	0.464686	0.613	0.229	4.97e-11	ZLI
Mapk3	0.464653	0.376	0.129	3.04e-10	ARC
Bex2	0.464602	0.878	0.706	2.27e-62	PMN
Ier2	0.464415	0.333	0.195	5.96e-19	SMN/MMN progenitor
Prdx1	0.464391	0.895	0.515	2.03e-07	NSC
Nxph4	0.464326	0.302	0.039	1.26e-07	Pax7+ve TT
Zcchc18	0.464276	0.455	0.25	0.243277	ID & TT
D930015E06Rik	0.46391	0.06	0.079	3.33e-50	LH progenitor
Tram1l1	0.463809	0.414	0.185	0.0156817	ID & TT
Setd8	0.463116	0.409	0.094	2.81e-11	ZLI
Vangl2	0.463037	0.099	0.176	6.92e-85	LH progenitor
Mbnl1	0.462894	0.183	0.026	3.71e-35	Immune cells
Map1lc3b	0.462647	0.753	0.556	4.22e-58	SMN
Nasp	0.462621	0.579	0.304	0.0877447	NSC
Mllt11	0.462554	0.965	0.693	7.16e-148	PVH & SON
Plxna1	0.462516	0.064	0.075	7.54e-36	LH progenitor
Snrpf	0.462427	0.961	0.606	9.13e-09	NSC
Pak7	0.462124	0.357	0.124	1.53e-33	Thalamic eminence
Necap2	0.462047	0.185	0.039	1.21e-24	Immune cells
Bsg	0.461986	0.598	0.471	6.21e-12	Immune cells
Mfap2	0.461977	0.092	0.186	5.16e-81	LH progenitor
Ap1s2	0.461843	0.307	0.178	3.09e-29	VMH
Igfbp5	0.461837	0.398	0.076	5.09e-14	ZLI
Efnb3	0.461779	0.089	0.144	1.57e-63	LH progenitor
Ntng1	0.461662	0.19	0.056	2.27e-36	Thalamic progenitor
Zfos1	0.46149	0.635	0.346	0.358718	Pax7+ve TT
Cenpa	0.461424	0.241	0.119	3.6e-42	MGE
Fnbp1l	0.461218	0.515	0.315	1	ID & TT
Snrpd1	0.461213	0.882	0.52	6.62e-68	Prethalamic NPC
Tubb2b	0.461181	0.986	0.874	3.89e-54	Thalamic eminence
Ptx3	0.461065	0.287	0.044	2.37e-77	Prethalamic NPC
Irx5	0.461052	0.133	0.036	0.0177014	Rim domain
Arxes1	0.461014	0.364	0.186	1	ID & TT
Nsmce4a	0.460936	0.674	0.216	2.11e-119	Prethalamic NPC
Nasp	0.460747	0.699	0.304	2.4e-10	ZLI
Dkc1	0.460723	0.457	0.096	6.55e-102	Prethalamic NPC
Ina	0.460707	0.549	0.348	6.58e-44	MMN
Jam3	0.460703	0.484	0.142	3.28e-10	ZLI
H2afx	0.460683	0.581	0.217	1.81e-09	ZLI
Nusap1	0.460535	0.433	0.088	1.45e-109	Prethalamic NPC
Gal	0.460403	0.071	0.019	1	ID & TT
Ctxn1	0.460309	0.633	0.321	5.02e-39	Thalamic eminence
Chst1	0.460167	0.151	0.024	1.64e-55	Thalamic progenitor
Dtl	0.460092	0.308	0.034	5.08e-97	Prethalamic NPC
Psme4	0.459728	0.064	0.099	4.66e-57	LH progenitor
Tcf12	0.459549	0.136	0.233	2.99e-88	LH progenitor
Tpi1	0.459539	0.402	0.25	1.62e-78	Hypothalamic NPC
Rfc5	0.459385	0.409	0.075	6.07e-99	Prethalamic NPC
Rufy3	0.459185	0.745	0.445	8.23e-10	Rim domain
Arxes1	0.459172	0.448	0.185	2.43e-09	ARC
Elavl4	0.459071	0.479	0.338	6.81e-24	SMN/MMN progenitor
Pnrc2	0.45887	0.591	0.205	1.2e-12	ZLI
Nr0b1	0.458775	0.102	0.003	8.01e-90	VMH
Mdk	0.458746	0.226	0.363	7.9e-82	LH progenitor
Mapt	0.458718	0.47	0.286	1.02e-37	MMN
mt-Co2	0.458713	0.982	0.977	1.42e-89	vAH
Lyz2	0.458692	0.091	0	4.07e-55	Immune cells
Srsf9	0.458532	0.406	0.236	2.85e-91	Hypothalamic NPC
Ccdc34	0.458364	0.753	0.318	3.1e-13	ZLI
Trh	0.458262	0.031	0.004	0.0018997	Ant ID
Rfc1	0.458046	0.429	0.071	5.53e-115	Prethalamic NPC
Ktn1	0.457888	0.157	0.29	8.24e-120	LH progenitor
Fubp3	0.457853	0.157	0.091	4.84e-12	AH Neural Progenitor
Spc25	0.457842	0.21	0.092	4.78e-52	MGE
Malat1	0.457636	0.875	0.914	7.08e-13	LH progenitor
Ank3	0.457418	0.498	0.215	9.77e-31	Ant ID
Rgs4	0.457407	0.123	0.023	5.02e-50	PVH & SON
Kmt2a	0.457372	0.069	0.109	1.62e-63	LH progenitor
Gjd2	0.457259	0.19	0.033	0.119827	Pax7+ve TT
Pomc	0.457254	0.015	0.069	3.28e-21	LH progenitor
Igsf8	0.45723	0.202	0.093	1.29e-20	SMN/MMN progenitor
Meg3	0.457067	0.83	0.615	7.63e-77	Prethalamus
Dlx6	0.456797	0.222	0.038	1.23e-105	Prethalamus
Gar1	0.456713	0.582	0.155	2.56e-118	Prethalamic NPC
Hmgb1	0.456433	0.989	0.827	1.7e-09	ZLI
Zic5	0.456395	0.214	0.04	6.35e-70	Thalamic progenitor
Coro1c	0.456039	0.553	0.269	0.0213279	NSC
Gpm6a	0.455931	0.22	0.372	5.85e-109	LH progenitor
Banf1	0.45591	0.652	0.227	5.56e-98	Prethalamic NPC
Acot1	0.455866	0.4	0.065	1.59e-111	Prethalamic NPC
Lxn	0.455761	0.39	0.087	1.64e-81	Prethalamic NPC
Top2a	0.455533	0.076	0.103	9.8e-30	LH progenitor
Hba-a2	0.455388	0.073	0.137	1.11e-41	LH progenitor
Dhx30	0.455267	0.151	0.277	1.83e-113	LH progenitor
Tnrc6c	0.455046	0.133	0.261	1.19e-112	LH progenitor
Timm17a	0.454896	0.526	0.258	0.0809264	NSC
Epha3	0.454885	0.276	0.096	0.688787	NSC
Cbln1	0.45481	0.273	0.047	8.32e-17	ARC
Thsd7a	0.454714	0.302	0.072	0.00861103	Pax7+ve TT
Rps27l	0.454679	0.67	0.531	1.35e-143	Hypothalamic NPC
Gm17750	0.454589	0.268	0.132	3.4e-31	Prethalamus
Mbip	0.454414	0.319	0.143	2.12e-72	MGE
Stmn4	0.454136	0.77	0.444	2.18e-12	ARC
Rplp0	0.454124	0.935	0.884	0	Hypothalamic NPC
Gng5	0.454049	0.722	0.568	8.92e-22	AH Neural Progenitor
Btg2	0.453942	0.487	0.156	1.19e-06	NSC
Vit	0.453756	0.247	0.025	2.22e-11	ZLI
Id2	0.453696	0.31	0.12	1.15e-22	Thalamic eminence
Cnih4	0.453662	0.408	0.175	0.217245	NSC
Psmc3ip	0.453648	0.468	0.097	5.63e-109	Prethalamic NPC
Hexa	0.453629	0.18	0.062	8.86e-12	Immune cells
Rrm1	0.453524	0.303	0.105	0.111482	NSC
Usp1	0.453434	0.462	0.111	1.39e-13	ZLI
Hba-x	0.453356	0.09	0.145	1.08e-53	LH progenitor
Xist	0.453192	0.6	0.417	0.00990839	Rim domain
Lsm6	0.453189	0.554	0.39	3.17e-98	Hypothalamic NPC
Mt2	0.453146	0.141	0.05	2.28e-26	VMH
Lxn	0.45312	0.452	0.093	1.77e-16	ZLI
Cdk4	0.453021	0.864	0.622	5.9e-146	MGE
Ppia	0.45282	0.925	0.884	2.58e-236	Hypothalamic NPC
Ndnl2	0.45274	0.338	0.166	6.96e-46	PVH & SON
Racgap1	0.452732	0.435	0.088	8.56e-101	Prethalamic NPC
Slbp	0.452719	0.688	0.283	1.27e-11	ZLI
Neurog1	0.452622	0.211	0.023	2.19e-06	NSC
Casp3	0.452515	0.141	0.057	1	ID & TT
Ralyl	0.452513	0.287	0.088	2.54e-25	Ant ID
Rpl23	0.452398	0.925	0.902	8.64e-60	Immune cells
Psmg4	0.452363	0.72	0.28	2.01e-99	Prethalamic NPC
Mab21l2	0.452347	0.153	0.023	2.56e-31	Thalamic eminence
Pcsk1n	0.452337	0.669	0.461	1.6e-48	VMH
Nsg1	0.45232	0.758	0.553	0.00597911	ID & TT
Ttyh1	0.452283	0.401	0.063	1.4e-115	Prethalamic NPC
Elmo1	0.452238	0.259	0.118	1.32e-57	MGE
Hdgf	0.452159	0.766	0.336	3.29e-88	Prethalamic NPC
Calm3	0.452024	0.824	0.703	6.13e-66	VMH
Basp1	0.451875	0.806	0.562	1.73e-83	Prethalamus
Htra3	0.451874	0.116	0.001	1.43e-70	Immune cells
Rad51	0.451811	0.341	0.036	3.4e-114	Prethalamic NPC
Elk3	0.451763	0.174	0.007	4.32e-68	Immune cells
Klf6	0.451689	0.279	0.116	1.41e-14	Immune cells
Tpd52	0.451568	0.171	0.055	1.79e-13	Immune cells
Lpp	0.451474	0.171	0.016	4.29e-46	Immune cells
Tpm4	0.451413	0.663	0.222	6.67e-110	Prethalamic NPC
Hnrnpab	0.451255	0.86	0.52	8.1e-58	Prethalamic NPC
Sox4	0.451051	0.849	0.744	8.18e-25	AH Neural Progenitor
Dll1	0.451033	0.231	0.069	2.52e-93	MGE
P4hb	0.451013	0.242	0.101	1.43e-12	Immune cells
[truncated: 51,344 more rows]
