# Supplementary material for: The cellular and molecular landscape of hypothalamic patterning and differentiation from embryonic to late postnatal development
Source: Nat Commun. 2020 Aug 31;11:4360. doi: 10.1038/s41467-020-18231-z (PMC7459115; doi:10.1038/s41467-020-18231-z)
Supplement: Supplementary file 7 — Supplementary Data 5 [file 41467_2020_18231_MOESM7_ESM.xlsx]

## Sheet: TableS5
Genes	Hypothalamic NPC	Hypothalamic NPC (G/M phase)	Hypothalamic NPC (subset)	Early neurogenic (MGE/thalamic)	Hypothalamic neurogenic boarder zone	PVN & SMN & MMN	PVN & VMH & SMN	GABAergic population (MGE & LH)	GABAergic population (MGE & Vah & LH)	Hypothalamic NPC/Neurogenic	Hypothalamic neurons	PVN & VMH	LH & VMH	AH NPC & PVN	Thalamic progenitor	Thalamic eminence	PVN (subset 1)	PVN (subset 2)	Prethalamus	VMH (subset 1)	VMH (subset 2)
Xkr4	0.000225734	0.00116765	0.00138144	0.000499649	0.00452913	0.00208604	0.0046163	0.00091962	0.00101728	0.00422219	0.000118682	0.00295505	0.000176929	0.0025143	0.00101825	0.00162992	0.0510693	0.000381737	0.00044368	0.000539041	0.000963549
Gm1992	0.00018817	0.000367675	0.00121499	0.000351103	0.000426374	0.000503556	0.000662543	0.000366767	0.000371753	0.000319668	8.79e-05	0.000473351	0.000106965	0.000535174	0.00107975	0.00131306	0.00148441	0.000245111	0.000302198	0.000347973	0.000374678
Sox17	0.000171521	0.000249354	0.00105684	0.000244842	0.000247123	0.000214903	0.00041452	0.000433536	0.000576548	0.000174913	6.76e-05	0.000262071	9.38e-05	0.000355244	0.000843014	0.00102233	0.0607432	0.000181949	0.000252636	0.000340695	0.000528861
Mrpl15	0.0388681	0.178251	0.276417	0.204626	0.0635012	0.0370615	0.212666	0.0813444	0.100316	0.0421076	0.00967658	0.0341726	0.00349423	0.0558676	0.334105	0.430783	0.265656	0.0221855	0.0307347	0.0550971	0.0839343
Lypla1	0.0108804	0.0523706	0.118726	0.141644	0.108313	0.108118	0.115851	0.0518934	0.0531191	0.0913278	0.00016002	0.0433181	0.000840823	0.084983	0.0418877	0.0376999	0.0503339	0.0293472	0.0400613	0.0414665	0.0622616
Gm37988	0.000199018	0.00036597	0.00142399	0.00153081	0.000417689	0.000378688	0.000549727	0.000373365	0.000515582	0.000351502	9.29e-05	0.00040795	0.000111516	0.000446224	0.001064	0.00135507	0.00162219	0.000258479	0.000319896	0.000346035	0.000543214
Tcea1	0.0319852	0.14737	0.258468	0.200895	0.0336257	0.0207941	0.149137	0.0402497	0.0460953	0.0303682	0.00239805	0.0719381	0.000188879	0.128383	0.306243	0.154525	0.157326	0.0592487	0.0449221	0.00427195	0.0294069
Rgs20	0.00040043	0.00261167	0.110959	0.00302784	0.0288518	0.0188428	0.0224091	0.00103991	0.00175715	0.0143765	0.000186466	0.00475688	0.000412602	0.0030477	0.0703748	0.0330687	0.00382463	0.000388411	0.000541253	0.000719304	0.000909404
Gm16041	0.000196442	0.000395667	0.00122967	0.000429163	0.000406859	0.000343137	0.000799894	0.000377608	0.000395872	0.000297558	9.05e-05	0.00045916	0.000135405	0.000451684	0.00102772	0.00130407	0.00151091	0.000298821	0.000280139	0.00034973	0.000354015
Atp6v1h	0.00791594	0.0218895	0.044343	0.110867	0.0840665	0.103957	0.257575	0.149055	0.160115	0.0659645	0.00781626	0.0708815	0.000526672	0.134912	0.193727	0.215722	0.236815	0.0564663	0.0575694	0.00361573	0.160324
Oprk1	0.000196617	0.000393774	0.00156786	0.000491649	0.000564229	0.000512576	0.00110529	0.000922237	0.000642123	0.000419928	0.000105834	0.00738965	0.000152043	0.00271373	0.00104572	0.00179619	0.00185836	0.00027121	0.000624567	0.000559453	0.000531562
Npbwr1	0.000195358	0.000336312	0.0012953	0.000371413	0.00041691	0.000363175	0.000570341	0.000410411	0.000454249	0.000268648	9.03e-05	0.000473855	0.000120917	0.000560585	0.00101313	0.00126572	0.00150796	0.000242496	0.000311747	0.000349582	0.000366436
Rb1cc1	0.00484965	0.0874706	0.109036	0.0939538	0.127309	0.0629658	0.147961	0.121142	0.129637	0.114498	0.00500031	0.213899	0.00051869	0.153485	0.246135	0.219519	0.309508	0.0353126	0.0199639	0.0371377	0.100561
4732440D04Rik	0.00146643	0.00904323	0.0186422	0.00561513	0.00757057	0.00526753	0.00554666	0.00800369	0.00959971	0.00405642	0.000229714	0.0136549	0.000346733	0.0078965	0.132121	0.00226733	0.00302104	0.000395551	0.000316692	0.0320447	0.00429954
St18	2.82e-05	0.000387548	0.00036393	0.375309	0.447149	0.480508	0.0303573	0.442072	0.430596	0.320867	0.000178664	0.145763	0.000519589	0.100691	0.185444	0.0575672	0.144503	0.000144965	0.0531035	0.000137553	0.402977
Pcmtd1	0.00446332	0.0671566	0.0576113	0.0136946	0.0279793	0.0324935	0.153167	0.102723	0.0977499	0.046754	0.000386193	0.050335	0.00122865	0.0510512	0.126567	0.231475	0.128242	0.0861754	0.0322452	0.00082712	0.0995841
Gm26901	0.000384288	0.000582128	0.00448359	0.00121753	0.001153	0.00103375	0.00132284	0.000517144	0.000735404	0.00102781	0.000109242	0.000795628	0.000157022	0.00082941	0.00118093	0.00178953	0.00214604	0.000314103	0.000348977	0.000576956	0.000412856
Sntg1	0.000168709	0.000231889	0.00250391	0.00038127	0.000998695	0.000714769	0.0129655	0.00346039	0.00460674	0.00111547	0.000109104	0.0463485	0.000146067	0.0635144	0.0610341	0.00194461	0.0675858	0.000445229	0.00156858	0.0268485	0.0030011
Rrs1	0.0729755	0.0747187	0.267473	0.158987	0.0131612	0.0176734	0.0885864	0.0237258	0.0232734	0.0197935	0.000269851	0.039167	0.00065718	0.0589151	0.0846198	0.119548	0.13486	0.000468133	0.000462883	0.0308139	0.0226218
Adhfe1	0.000231446	0.000893461	0.0022401	0.000580685	0.00045763	0.00038074	0.000633606	0.000504143	0.000504543	0.000276593	9.26e-05	0.000455486	0.000111499	0.00050433	0.00114532	0.0012855	0.00167161	0.000267627	0.000307981	0.000368882	0.000407674
3110035E14Rik	0.000244091	0.00452441	0.000961713	0.029447	0.0611864	0.0576831	0.0538953	0.000545053	0.000320606	0.0589593	0.00423615	0.00245338	0.000300463	0.0411792	0.0673497	0.0412527	0.00549137	0.0217883	0.0333135	0.00175822	0.000569019
Mybl1	0.000214504	0.01405	0.0108285	0.0036445	0.00151637	0.00164624	0.00200621	0.00173192	0.00167173	0.00112093	0.000105817	0.000527725	0.000259423	0.000720623	0.00135113	0.00253154	0.00172343	0.000308793	0.000281887	0.00037049	0.00182992
Vcpip1	0.00393317	0.0264353	0.105157	0.0214868	0.02599	0.0186516	0.045422	0.010051	0.0168462	0.0220957	0.000878049	0.0247412	0.000285914	0.0791005	0.0027052	0.0511623	0.183821	0.0217354	0.015242	0.0504961	0.016528
1700034P13Rik	0.000224829	0.000459106	0.00166669	0.000409604	0.000420699	0.000398714	0.000626665	0.000386339	0.000464424	0.000471449	0.000129691	0.000507062	0.000143994	0.000597307	0.00125011	0.00130042	0.00161438	0.000263374	0.000348843	0.000368667	0.000463584
Sgk3	0.000364692	0.00381011	0.00867024	0.00123095	0.000474358	0.000432679	0.00938359	0.001553	0.00160855	0.000590979	0.000111573	0.00887504	0.000215846	0.00414286	0.00186487	0.00149684	0.00220147	0.000294357	0.000410303	0.000392206	0.00157088
Mcmdc2	0.000417736	0.000572726	0.00143219	0.00124111	0.000703509	0.000543861	0.00205771	0.00180078	0.00176635	0.000533201	0.000130998	0.00378027	0.00015743	0.00291968	0.0638826	0.00165515	0.0017753	0.000313924	0.00036369	0.00054984	0.0015552
Snhg6	0.0208595	0.0242977	0.168993	0.123697	0.0360931	0.0338393	0.119302	0.0495239	0.0579344	0.0187759	0.00109442	0.0755423	0.00114338	0.044266	0.123068	0.158407	0.143294	0.00026279	0.0182576	0.0286522	0.0556695
Tcf24	0.000157285	0.00029443	0.00112347	0.000320189	0.000326798	0.000279336	0.00091398	0.000301061	0.000340764	0.000236096	8.34e-05	0.000435316	9.26e-05	0.000525953	0.000941852	0.00130706	0.00145308	0.000287463	0.000265791	0.000294884	0.000285464
Ppp1r42	0.000217576	0.00046622	0.00143996	0.000415886	0.00044376	0.000430549	0.000614278	0.000452769	0.000456189	0.000326341	8.61e-05	0.000635741	0.000148763	0.000580914	0.00107136	0.00137316	0.0016405	0.000261128	0.00031289	0.000410928	0.000475427
Cops5	0.119317	0.174559	0.547508	0.193162	0.139186	0.124071	0.227551	0.236107	0.249017	0.161272	0.0116878	0.16117	0.00303059	0.155301	0.435523	0.411047	0.427453	0.0363141	0.0387467	0.123678	0.241625
Cspp1	0.00516205	0.134419	0.113843	0.167643	0.104178	0.0990912	0.128121	0.074164	0.0710068	0.0957295	0.00920899	0.161903	0.000442759	0.150343	0.0498898	0.263207	0.391225	0.00340646	0.0845111	0.00271536	0.0703492
Arfgef1	0.00168332	0.0179962	0.0716993	0.0130982	0.0501064	0.0487353	0.0358473	0.0141779	0.0180295	0.0370273	0.000345862	0.0390234	0.000989079	0.0682626	0.064558	0.047047	0.0693221	0.00102274	0.0542477	0.0729196	0.011176
Cpa6	0.000194527	0.000318123	0.00135807	0.000341231	0.000376966	0.00044506	0.000745198	0.000372565	0.000445787	0.000442161	9.36e-05	0.000417733	0.00013888	0.00057856	0.00101442	0.00128407	0.00150258	0.000251368	0.000291817	0.000355344	0.000498123
Prex2	0.00014191	0.000646096	0.0917913	0.000230057	0.00263306	0.00261416	0.000431814	0.000181469	0.000197914	0.000666423	7.41e-05	0.000270596	0.000259005	0.000311877	0.00143648	0.00118242	0.00120155	0.000183154	0.000330863	0.000270748	0.000389519
A830018L16Rik	0.000244921	0.000493795	0.00245541	0.000775614	0.000620578	0.00057339	0.00644966	0.000507244	0.000588792	0.000774186	0.000147463	0.0014454	0.000111459	0.000814333	0.00146332	0.00199652	0.00214556	0.000399333	0.000384127	0.000526402	0.000594322
Gm17644	0.000188494	0.000331979	0.00126077	0.000395475	0.000394594	0.000384734	0.000666938	0.000919188	0.000792076	0.000404474	8.71e-05	0.000407095	0.00011527	0.000475443	0.00106522	0.00128518	0.00175199	0.000253314	0.000388571	0.000323919	0.000620812
Gm29663	0.000188191	0.00043591	0.00116453	0.00041627	0.00040902	0.000322033	0.000608304	0.000399706	0.000362791	0.00026535	9.12e-05	0.000414846	0.000104277	0.000449315	0.00110475	0.00125488	0.00150593	0.000232576	0.000281048	0.000364672	0.000421199
Sulf1	0.00448678	0.00280935	0.443179	0.0105904	0.00105949	0.00351259	0.000520618	0.000345903	0.000272736	0.000234265	0.000170705	0.0305139	0.000234934	0.0321168	0.000980324	0.00100771	0.00237691	0.000486707	0.000301121	0.000331416	9.64e-05
Slco5a1	0.000203053	0.00398015	0.00216518	0.0202263	0.0370121	0.0443259	0.121228	0.0476642	0.0590593	0.0356216	0.002099	0.0705794	0.000125792	0.0359032	0.0872163	0.170251	0.0640827	0.00107833	0.00193266	0.000634602	0.0494091
Ncoa2	0.000336699	0.00151281	0.0598506	0.00711051	0.016418	0.0219318	0.0248077	0.0281498	0.0292969	0.015002	0.000185896	0.0346939	0.000443339	0.0226887	0.000966299	0.0283558	0.0583206	0.0411454	0.00191784	0.000538108	0.0263206
Tram1	0.0018936	0.0674672	0.340097	0.00738412	0.00689093	0.00315884	0.0301472	0.0208056	0.0160597	0.00650458	0.000663769	0.0149739	0.000902603	0.0070742	0.0751427	0.00250803	0.146935	0.00205673	0.035366	0.0434884	0.0214975
Lactb2	0.000409029	0.0019019	0.0687084	0.00166102	0.000669295	0.00041869	0.001205	0.00488384	0.0050281	0.000393693	0.000154974	0.00137101	0.000125183	0.00048744	0.0629888	0.00189966	0.00216249	0.000268794	0.000307161	0.000319399	0.00511354
Xkr9	0.000186301	0.000312405	0.00124516	0.000337941	0.000443602	0.000335383	0.000717252	0.00037564	0.000366118	0.000354088	0.000104727	0.000410825	0.00010455	0.000468833	0.00119324	0.00127091	0.0015353	0.000238436	0.000298634	0.00034695	0.000397069
Eya1	0.000409088	0.00128244	0.00525795	0.00705045	0.000639439	0.000658619	0.00567705	0.0116872	0.0124603	0.000509798	0.000123088	0.0015596	0.000110749	0.00148949	0.00139442	0.00205146	0.00172189	0.000263827	0.00036136	0.0235029	0.0106498
Gm9947	0.000188996	0.000555073	0.00130709	0.000375314	0.000443309	0.000320382	0.000546699	0.000420707	0.000508413	0.000357154	9.87e-05	0.000480171	0.000184028	0.000514174	0.00100002	0.00132119	0.00158564	0.00027469	0.000289954	0.000367488	0.000421662
Msc	0.000200119	0.000341982	0.0015696	0.000471506	0.000394523	0.000345369	0.00059509	0.000518633	0.000506232	0.000485832	9.7e-05	0.00041609	0.000126027	0.000445986	0.00106408	0.00128717	0.00161759	0.000238537	0.000286155	0.000343074	0.000373252
Kcnb2	0.000193102	0.000236795	0.00220778	0.0014369	0.0156205	0.00719299	0.026161	0.00052002	0.000480505	0.0117912	0.000203778	0.00716498	0.000143144	0.0126982	0.00186499	0.00341986	0.19654	0.000355655	0.000474972	0.00705277	0.000351855
Terf1	0.00319203	0.446057	0.0178623	0.0102861	0.0237026	0.0193628	0.0248558	0.0127763	0.00931232	0.0190262	0.000586541	0.0306551	0.000728025	0.0158944	0.00106401	0.0443033	0.141616	0.00084087	0.00140568	0.0318739	0.0103459
Sbspon	0.000258802	0.000345125	0.00133089	0.000361467	0.000495583	0.000365155	0.000568611	0.000399159	0.000638935	0.000339673	9.88e-05	0.000514263	0.000116822	0.000587972	0.00108318	0.00130855	0.0015281	0.000346882	0.000285875	0.000339154	0.000409284
4930444P10Rik	0.000269796	0.0022013	0.00149253	0.00112731	0.0100032	0.0128235	0.0240898	0.00658248	0.00957224	0.0148232	0.00136951	0.010288	0.000395651	0.00715939	0.00154242	0.00479412	0.134311	0.000371472	0.000784244	0.00036513	0.00343353
Rpl7	0.854967	0.312627	1.12527	0.853674	0.670793	0.679182	0.599894	0.911473	0.912313	0.674508	0.156265	0.339828	0.841301	0.274313	0.489547	0.607873	0.578205	0.0678341	0.067099	0.0703457	0.920124
Rdh10	0.000248504	0.000961447	0.0503974	0.000562452	0.000542678	0.000477353	0.0133039	0.000751251	0.000789012	0.000575844	0.000320492	0.00446847	0.000216253	0.00420443	0.00185737	0.00343639	0.00168906	0.000423025	0.000458097	0.0313605	0.000591933
Stau2	0.000224086	0.0511346	0.0995629	0.00443221	0.0402048	0.0358357	0.127222	0.0165467	0.0308923	0.0328719	0.0043499	0.056331	0.000134052	0.0542193	0.0619725	0.274721	0.270236	0.022013	0.0326094	0.0273747	0.0142644
Ube2w	0.00779421	0.0640013	0.107221	0.109574	0.0961408	0.0631286	0.147752	0.170541	0.201922	0.102831	0.024212	0.146387	0.0033051	0.131757	0.221009	0.391889	0.614621	0.106588	0.10629	0.0555185	0.155465
Tceb1	0.358676	0.410337	0.822456	0.54016	0.266982	0.227948	0.44698	0.362654	0.355671	0.30466	0.0847938	0.36677	0.00191093	0.289323	0.576852	0.830859	1.11555	0.113056	0.145087	0.244826	0.33558
D030040B21Rik	0.000254905	0.000394343	0.00156658	0.000808838	0.000475333	0.000509401	0.000766376	0.000719007	0.000499373	0.000351311	0.000109165	0.0013228	0.000125597	0.000678445	0.00113572	0.0014639	0.00178745	0.00027784	0.000318797	0.000386837	0.000902259
Tmem70	0.00628212	0.0816338	0.238871	0.0797692	0.0199152	0.0198346	0.220392	0.0875	0.0819264	0.00975989	0.00154813	0.0545774	0.00281579	0.0363533	0.219865	0.121567	0.207342	0.000297126	0.0189165	0.000455655	0.0911232
Ly96	0.000229548	0.00200572	0.00461724	0.000421591	0.00045893	0.000439047	0.00393912	0.000444664	0.000427041	0.000316877	9.09e-05	0.000659302	0.00011404	0.000600111	0.00101726	0.00162447	0.00185224	0.000298533	0.000319843	0.000418427	0.000495029
Jph1	0.000271701	0.00105202	0.00398973	0.000348563	0.000554889	0.000401604	0.000687948	0.000578674	0.000574411	0.000312007	8.52e-05	0.000584572	0.000127163	0.000498877	0.00122358	0.00149587	0.00186457	0.000257084	0.000285188	0.000353334	0.000528538
Gdap1	0.000498938	0.00556843	0.00153806	0.109678	0.073115	0.0653875	0.116344	0.197844	0.217703	0.0693028	0.00214781	0.129169	0.000631175	0.137119	0.263233	0.171236	0.0767242	0.0431622	0.00338209	0.100824	0.194765
Gm28784	0.000194699	0.000370598	0.00119842	0.000367287	0.000435762	0.000393452	0.000739347	0.000481798	0.000507206	0.000297406	9.59e-05	0.000472813	0.000139187	0.000570667	0.00103697	0.00143846	0.00166671	0.000284685	0.000286121	0.000353331	0.000444675
Gm28154	0.000188512	0.000301771	0.001216	0.000340277	0.000657006	0.000513749	0.000671054	0.000396828	0.000439599	0.00038818	0.00011332	0.000496389	0.000114418	0.000600122	0.000980755	0.00141766	0.00155955	0.000267767	0.000344638	0.000342275	0.000385997
Gm16070	0.000216279	0.000332903	0.00120063	0.000475745	0.00142223	0.00140281	0.00086686	0.000379939	0.000424117	0.000572643	0.000105294	0.00120178	0.000123086	0.00112599	0.000951857	0.00150725	0.0016964	0.000265646	0.000321033	0.000403142	0.000351116
Crispld1	0.000275527	0.000599976	0.00363854	0.000782432	0.000906109	0.000448111	0.00115481	0.000472898	0.000663029	0.000405601	8.34e-05	0.00303273	0.000223305	0.00271825	0.0010477	0.0015249	0.0017723	0.000350889	0.000250218	0.000456205	0.000532236
Crisp4	0.00019079	0.000368217	0.00128492	0.000336719	0.000423244	0.000352888	0.000511581	0.000398734	0.000347148	0.000281902	8.47e-05	0.000478389	0.000120714	0.000473586	0.000997917	0.00126758	0.00155821	0.000251386	0.000274315	0.000322418	0.00047132
Gm15825	0.000219661	0.000370101	0.00119574	0.00053723	0.000441481	0.000410662	0.000829245	0.000380896	0.000401952	0.000416803	9.59e-05	0.000392555	0.000111193	0.000459922	0.00101166	0.00138762	0.0014977	0.000254643	0.000263425	0.000326764	0.000396003
Tfap2d	0.000217566	0.000388144	0.0012559	0.00192525	0.00766602	0.00780686	0.0012554	0.00047068	0.000441672	0.00825462	0.000118452	0.000380798	0.000129177	0.00057093	0.00137726	0.00179394	0.00185011	0.000300685	0.000287664	0.000463837	0.000381833
Tfap2b	0.000293229	0.000914815	0.00163398	0.00865221	0.0219389	0.01555	0.00254425	0.000615214	0.000561332	0.0191963	0.000148483	0.000370442	0.000162923	0.000447535	0.00112913	0.00110456	0.0014134	0.000216038	0.00030279	0.00045386	0.000633872
Gm28653	0.000187318	0.000318004	0.00129363	0.000375199	0.000367058	0.000315145	0.000639688	0.000411961	0.000361545	0.000264425	8.84e-05	0.000410742	0.000101708	0.000461888	0.000970572	0.00121877	0.00148256	0.000246845	0.000276744	0.000336251	0.000365643
Il17f	0.000209628	0.000362244	0.0012839	0.000361762	0.000377788	0.000374646	0.000538202	0.000376166	0.000363765	0.00025549	8.3e-05	0.000393227	0.000106388	0.000467577	0.00106841	0.00122231	0.00149728	0.000238913	0.000298954	0.000340666	0.000394602
Mcm3	0.00451526	0.000462542	0.117457	0.00126757	4.61e-05	4.73e-05	0.0030279	3.47e-05	3.77e-05	6.03e-05	8.37e-05	3.63e-05	6.93e-05	0.000125184	0.034897	0.000353011	0.000587337	5.53e-05	8.21e-05	0.000164473	3.26e-05
6720483E21Rik	0.000211412	0.000349112	0.00171942	0.000369148	0.000406688	0.000346074	0.000824219	0.000474565	0.000530963	0.000309788	0.000103857	0.00061505	0.00010897	0.000498575	0.00104664	0.00139131	0.00149767	0.000247066	0.00029848	0.000348958	0.000452263
Paqr8	0.000210868	0.000513829	0.0416256	0.00025511	0.00267229	0.00454824	0.00403032	0.000525769	0.000666094	0.00459594	0.000141356	0.00149166	0.00014108	0.000832673	0.000942489	0.00131792	0.00192129	0.000351873	0.000425022	0.000367912	0.000486279
Efhc1	0.000246354	0.000448425	0.0015705	0.000427734	0.000816592	0.000525737	0.00105903	0.00088268	0.00091123	0.000761879	0.000115389	0.000983861	0.000149513	0.000733546	0.00111719	0.00142517	0.00190652	0.000288591	0.000331106	0.000459747	0.000827564
Tram2	0.000201065	0.00116137	0.110124	0.00033776	0.000306356	0.000219173	0.00822106	0.000267776	0.000298603	0.000234449	8.85e-05	0.00043013	0.00011201	0.000564425	0.0010489	0.00112684	0.00162474	0.00022913	0.000292598	0.000400679	0.000345783
Tmem14a	0.000355067	0.0118195	0.0933875	0.00821341	0.0239426	0.017814	0.0363648	0.0127215	0.0151432	0.00954157	0.00028743	0.0226634	0.000419738	0.0515199	0.0600313	0.039222	0.00536152	0.000311616	0.000588392	0.00113523	0.0129377
Gsta3	0.000197709	0.000431358	0.00152833	0.000455055	0.000410899	0.000424037	0.00104997	0.000441305	0.000465792	0.000330279	0.000108502	0.00042055	0.000114964	0.000514791	0.00106629	0.00142992	0.00163769	0.000264801	0.000296541	0.000359095	0.000371127
Kcnq5	0.000244951	0.00040787	0.00147393	0.000420555	0.000416343	0.000404573	0.000785179	0.000460702	0.000405259	0.000347742	0.000104723	0.000467359	0.000155519	0.000494573	0.00103712	0.00149495	0.00166485	0.000234317	0.00030123	0.000339992	0.000474425
Gm26580	0.000185659	0.000336001	0.00124667	0.000497554	0.000480511	0.000427347	0.000600246	0.000384949	0.000379473	0.000269864	8.48e-05	0.000396389	0.000101225	0.000503082	0.000994681	0.00130222	0.00158853	0.00024026	0.000284237	0.000375185	0.000361812
Rims1	0.000258429	0.00343594	0.00186914	0.000586703	0.0005608	0.000324858	0.00483876	0.000407859	0.000665883	0.00042241	0.000138774	0.00365081	0.000158101	0.0072997	0.000874367	0.0446704	0.00258361	0.0281126	0.000356323	0.000389675	0.000434228
Gm29107	0.000287144	0.00471366	0.0110766	0.00122495	0.000707831	0.000593467	0.00202474	0.000634194	0.000831182	0.000526549	9.75e-05	0.000624051	0.000101433	0.000440805	0.00208878	0.0322822	0.00178854	0.000280474	0.000316167	0.00035562	0.000767065
Ogfrl1	0.000306178	0.00824808	0.00858871	0.00107567	0.048701	0.0673039	0.0863721	0.00170466	0.00185284	0.0370718	0.000273374	0.00697338	0.000277957	0.00703894	0.00116611	0.0735838	0.144862	0.000431614	0.01756	0.040124	0.00244134
Gm28822	0.000186662	0.000409346	0.00146025	0.000389006	0.000505712	0.00038833	0.000714852	0.0004332	0.000428281	0.000365884	9.7e-05	0.000761554	0.000154422	0.000522357	0.0011772	0.00145196	0.0017136	0.000254789	0.000293546	0.000368364	0.000380686
B3gat2	0.000310443	0.00111404	0.00509305	0.00037155	0.00283775	0.00115521	0.0060145	0.00106722	0.000965902	0.00223713	0.000128819	0.00291454	0.000140902	0.00265604	0.00117338	0.00254617	0.00316415	0.00101501	0.000313954	0.000991925	0.000781093
Smap1	0.0227298	0.203445	0.566481	0.0171603	0.12093	0.115884	0.210948	0.0691186	0.0790194	0.111318	0.00520892	0.301471	0.000503763	0.261902	0.0901676	0.279912	0.750688	0.0264164	0.0659391	0.157958	0.0582677
Sdhaf4	0.0157574	0.181745	0.522839	0.115304	0.126927	0.0871971	0.324457	0.298663	0.309739	0.10719	0.0179263	0.155652	0.00583503	0.093327	0.278806	0.568481	0.0995586	0.0731269	0.0664331	0.0199194	0.282362
Fam135a	0.000604022	0.0325215	0.098466	0.0255244	0.0443438	0.0252132	0.0363945	0.00210278	0.00283264	0.0322933	0.000549006	0.0146345	0.000763986	0.00676567	0.0182891	0.0928076	0.00223146	0.019798	0.000437311	0.0241836	0.00070288
Col9a1	0.000280653	0.000449952	0.00186133	0.000293314	0.000793312	0.000822593	0.000907052	0.000718517	0.000588331	0.000533998	0.000100675	0.000608063	0.00010653	0.000759408	0.0624698	0.00133577	0.00179516	0.000339308	0.000271295	0.000373109	0.000693037
Col19a1	0.000188717	0.000372294	0.00132442	0.000344749	0.000407944	0.000336696	0.000697547	0.00041111	0.000511207	0.000305509	0.000108178	0.000467541	0.000105578	0.000499816	0.00101562	0.00140143	0.00149824	0.000255438	0.000293741	0.00035046	0.000349565
Lmbrd1	0.0040494	0.00335005	0.128518	0.00143661	0.0158264	0.0150488	0.0690487	0.00747412	0.0146554	0.0220251	0.000285143	0.0161214	0.000803093	0.0500214	0.127213	0.0516909	0.0174781	0.00103568	0.00129589	0.00140426	0.00978361
Adgrb3	0.000176382	0.0177683	0.0741716	9.82e-05	0.0604517	0.0435941	0.1437	0.000769333	0.00181674	0.0590487	0.00181017	0.119119	0.000161367	0.0837823	0.0081959	0.101516	0.10344	0.0328024	0.0322282	0.0290824	0.000373214
Phf3	0.00226079	0.0469308	0.14464	0.0137642	0.0750369	0.0601583	0.0568234	0.0582236	0.0646583	0.0496471	0.00443044	0.0738669	0.000807055	0.0733401	0.0701465	0.282954	0.222984	0.0234716	0.00483352	0.0256502	0.0647827
Ptp4a1	0.0899197	0.143578	0.572193	0.396437	0.282168	0.189985	0.441594	0.216358	0.247229	0.272448	0.0407064	0.457649	0.0273072	0.30818	0.407575	0.640967	0.706483	0.216926	0.149815	0.229321	0.168311
Khdrbs2	0.000378888	8.42e-05	0.110978	1.49e-05	0.0492112	0.0487653	0.174423	0.127774	0.121551	0.060477	0.0264047	0.0022248	0.000214032	0.00368075	0.180399	0.357629	0.174883	0.028753	0.030267	0.000531979	0.128281
Gm37724	0.00018651	0.000336021	0.00133108	0.000342521	0.000379651	0.000394193	0.000545012	0.00042342	0.000396002	0.000280879	9.41e-05	0.000423384	0.000209465	0.000487021	0.00104326	0.00130756	0.00165391	0.000242607	0.000291197	0.000353408	0.000352542
Prim2	0.000371252	0.0526745	0.0700232	0.00146153	0.0091638	0.00919162	0.0183216	0.0200299	0.023492	0.00917901	0.000736214	0.00144261	0.000283345	0.00359317	0.043829	0.00168362	0.00147976	0.000352643	0.00173127	0.0267897	0.00933546
Rab23	0.00118061	0.0162181	0.0152764	0.00127596	0.0125014	0.0120252	0.0176188	0.00676611	0.00864282	0.0123765	0.00023464	0.00330724	0.000380182	0.0104338	0.00248182	0.00387572	0.0621759	0.000360256	0.000393862	0.000463623	0.00351226
Bag2	0.0078514	0.000958431	0.0912933	0.00134329	0.0012468	0.000699604	0.0083023	0.00101025	0.000740133	0.000609409	0.000126551	0.00756707	0.0002013	0.00566416	0.00102929	0.00152899	0.00220471	0.000558139	0.000378483	0.000546837	0.00104763
Zfp451	0.00747046	0.0479863	0.0630445	0.113049	0.0378093	0.0424056	0.0990665	0.0122756	0.00718502	0.0353134	0.00425921	0.131104	0.000893941	0.128756	0.0684553	0.111277	0.260404	0.0423232	0.0380728	0.0031588	0.0112443
Bend6	0.000373746	0.000727934	0.0514746	0.000312096	0.000480765	0.000383901	0.00837718	0.000330342	0.000355372	0.000446525	0.000243508	0.00101855	0.000138186	0.000663715	0.0928215	0.00217583	0.00259334	0.000283425	0.000539265	0.000565105	0.000347605
Dst	0.00180177	0.0184533	0.180438	0.114748	0.0809827	0.0686817	0.0562537	0.00112286	0.000652036	0.0487033	0.000303342	0.0408069	0.000303752	0.00745177	0.0204102	0.113744	0.057517	0.0213178	0.000259838	0.0367578	0.000567643
Gm37233	0.000252312	0.00090845	0.00200333	0.00130495	0.00196322	0.000797948	0.00685907	0.00409628	0.00338243	0.000749138	0.000125463	0.00250268	0.000143121	0.00276488	0.00142836	0.0414839	0.0613434	0.000297805	0.000371605	0.000678674	0.00470578
Ccdc115	0.00745192	0.138487	0.127274	0.0732802	0.127034	0.0956802	0.219084	0.141417	0.160903	0.0903036	0.0015166	0.198636	0.00167499	0.147738	0.146105	0.0718341	0.0998313	0.0747144	0.116971	0.0698749	0.131997
Imp4	0.00209917	0.059473	0.0508339	0.0468055	0.0427519	0.0544106	0.0589028	0.0319641	0.0335484	0.0261554	0.000485848	0.0534341	0.000193349	0.0114863	0.153872	0.0403077	0.132033	0.0010252	0.0368232	0.0570593	0.0288679
Ptpn18	0.00111986	0.000396542	0.000799776	0.000184633	0.000135462	0.000147341	0.0193839	0.000218725	0.000171577	8.8e-05	6.08e-05	0.000125865	0.000115312	0.000291241	0.0595168	0.000978515	0.00116671	0.000196343	0.000241859	0.000242775	0.000222772
Prss40	0.000179211	0.000334394	0.00138648	0.000341212	0.000406475	0.000325295	0.000575498	0.000367244	0.000398948	0.000279235	9.14e-05	0.000439667	0.00010943	0.000565354	0.000992238	0.00125367	0.00151119	0.00023906	0.000275569	0.000345128	0.000392521
1700101I19Rik	0.000194411	0.000331608	0.00120055	0.000415598	0.000372414	0.000341715	0.000568526	0.000342414	0.000478867	0.000327903	8.42e-05	0.000537979	0.000105907	0.000513115	0.0010575	0.00127211	0.0015177	0.000251321	0.000288328	0.000348155	0.00041493
Amer3	0.000194661	0.000376529	0.00171251	0.000475776	0.00353768	0.00531426	0.0222699	0.00104237	0.000985566	0.0036644	0.000496043	0.0107412	0.000259766	0.00630763	0.000836369	0.041016	0.0665964	0.000514831	0.000441148	0.033568	0.00129335
Arhgef4	0.000276325	0.000559536	0.0353019	0.000664975	0.011747	0.00653169	0.0237356	0.00175291	0.00225332	0.00485798	0.0010509	0.0184577	0.000196687	0.018757	0.00115842	0.0352671	0.0073979	0.000689773	0.000389627	0.00456334	0.00142864
Gm38336	0.000210258	0.000383436	0.00176607	0.000503602	0.000593773	0.000460743	0.0012643	0.000752768	0.000750318	0.000530744	8.92e-05	0.000713736	0.000154965	0.00075318	0.00116712	0.00144675	0.0620824	0.000244384	0.000340201	0.000369899	0.000519221
Fam168b	0.0317216	0.0916632	0.191698	0.181058	0.10263	0.0751335	0.196432	0.143117	0.157686	0.0702326	0.00732698	0.0383459	0.00620348	0.130151	0.119905	0.119059	0.296278	0.0281373	0.031369	0.00126977	0.129073
Plekhb2	0.000329835	0.0023583	0.0485085	0.00800918	0.00289095	0.00356601	0.0513478	0.018767	0.0229561	0.00831203	0.000226605	0.0624532	0.000227583	0.0322159	0.00223997	0.0735983	0.187632	0.000600521	0.00277741	0.0506144	0.0225911
Gm33222	0.00019443	0.00035551	0.00180906	0.000382157	0.000415035	0.000407382	0.000756349	0.000404345	0.000385457	0.00032756	8.29e-05	0.000425339	0.000143142	0.000643823	0.00111478	0.00132804	0.00149241	0.000254784	0.000290812	0.000362569	0.000412773
Hs6st1	0.000922429	0.00123145	0.0263847	0.00637453	0.00510305	0.00656424	0.0311813	0.000342235	0.000304882	0.00747569	0.000348773	0.0103127	0.000104086	0.04955	0.00427886	0.0139978	0.0769628	0.0189116	0.000405904	0.00226505	0.000471059
Gm33280	0.000213758	0.000325086	0.00129093	0.000384551	0.000412067	0.000405307	0.000563143	0.000442075	0.000412944	0.000278694	8.64e-05	0.000461655	0.000103212	0.000476747	0.0012336	0.00132133	0.00159001	0.0002398	0.000306528	0.000352231	0.000440442
Uggt1	0.00388126	0.0102099	0.0865318	0.0242886	0.0165869	0.0132792	0.0155511	0.0352464	0.0313625	0.0159209	0.000245577	0.00412339	0.000827823	0.00438832	0.0750616	0.00159653	0.00170414	0.00025097	0.000730189	0.0245729	0.0305344
Neurl3	0.000194272	0.000368331	0.00129349	0.000356631	0.000396795	0.000368447	0.00331364	0.000419767	0.000495972	0.000331485	0.00010135	0.000507012	0.000105537	0.00052604	0.00105101	0.00125177	0.00158269	0.000284662	0.000310071	0.000352842	0.00037002
Arid5a	0.000484505	0.000691428	0.00211292	0.000615674	0.000350277	0.000335899	0.00374149	0.000525652	0.000670468	0.000384142	0.000122665	0.000654739	0.000146446	0.000910571	0.00103274	0.00125801	0.0600086	0.000254026	0.000344273	0.000577911	0.000451844
4930403P22Rik	0.000354895	0.00545053	0.0027855	0.00164754	0.00131389	0.0010614	0.00384727	0.00159621	0.00192973	0.000921846	0.000173897	0.00255179	0.000186264	0.00216525	0.00118573	0.0019735	0.00235345	0.0003398	0.000474802	0.000491914	0.00166948
Kansl3	0.0184063	0.0291602	0.0822589	0.0110964	0.00699997	0.0081732	0.0209281	0.0130123	0.0150971	0.00439555	0.0014607	0.0775924	0.000327725	0.0611033	0.00366479	0.0180056	0.0787243	0.0433201	0.00056963	0.0245125	0.012122
Lman2l	0.0032232	0.0336535	0.182356	0.0189755	0.0714792	0.0620139	0.110795	0.0548363	0.050376	0.0656164	0.00110904	0.0954971	0.00225941	0.0880324	0.102512	0.0198625	0.12845	0.0486058	0.038032	0.0314683	0.041428
Cnnm4	0.000207985	0.00670771	0.00323865	0.000619405	0.0010016	0.000864373	0.00145743	0.00554392	0.00572893	0.000844557	9.37e-05	0.00103922	0.000123174	0.00119602	0.00212426	0.00177457	0.00218218	0.000291156	0.000426018	0.000661319	0.00513103
Cnnm3	0.00345035	0.00548613	0.0715497	0.012008	0.00856932	0.0105631	0.00978263	0.00449099	0.00464904	0.00795317	0.000463025	0.0170281	0.000209466	0.00821998	0.00183458	0.0398258	0.00244226	0.000393136	0.000763158	0.0268751	0.00205773
Ankrd23	0.000192458	0.000369877	0.00156014	0.000416588	0.000603921	0.000380531	0.000712978	0.000584932	0.00064996	0.000347505	9.73e-05	0.000504715	0.000121607	0.000502623	0.00106431	0.00138173	0.00158655	0.000231905	0.00028326	0.000325432	0.000643738
Gm43543	0.00019761	0.000346021	0.0012173	0.000450881	0.00037303	0.00035875	0.00077752	0.00040606	0.000447859	0.000415677	0.000106874	0.000408868	0.000119779	0.000529716	0.0011129	0.00129698	0.00153822	0.000238371	0.000275595	0.000348715	0.000347423
Ankrd39	0.000278707	0.00945631	0.0153588	0.0212375	0.0134833	0.0142792	0.00812683	0.0181826	0.0166345	0.0121571	0.0005473	0.00693802	0.000104205	0.0334027	0.1011	0.0454124	0.00293817	0.0204657	0.00134266	0.000736076	0.0100456
Sema4c	0.00136609	0.0188193	0.00398816	0.0213366	0.0426023	0.0332237	0.0845061	0.0597163	0.062622	0.0343731	0.00282437	0.0479504	0.000440036	0.0337144	0.00276678	0.105407	0.0230583	0.0231959	0.00153111	0.000664792	0.059155
Fam178b	0.000205423	0.000351543	0.00129867	0.000377614	0.000491225	0.000446764	0.000667653	0.000684449	0.000482353	0.000327952	8.56e-05	0.000528709	0.00012174	0.000512947	0.00125022	0.00132174	0.00146387	0.00025133	0.000331906	0.000368284	0.000454399
Cox5b	0.459019	0.256187	0.621192	0.421853	0.230098	0.141248	0.569721	0.312111	0.437358	0.136026	0.175271	0.32971	0.0322637	0.233723	0.529008	0.805956	0.900142	0.178601	0.194514	0.132941	0.305365
Actr1b	0.00635717	0.0781367	0.15128	0.0292163	0.0418795	0.0297904	0.1188	0.0121987	0.0250593	0.0409189	0.00448962	0.0871796	0.000529457	0.126649	0.242509	0.0730949	0.19356	0.0185227	0.000991924	0.0500847	0.0239851
4933424G06Rik	0.000193377	0.000371716	0.00148749	0.000561046	0.000566051	0.000535164	0.00180216	0.000431066	0.00050528	0.000424551	0.000119512	0.000839039	0.000109496	0.000916925	0.00107117	0.00162185	0.0016743	0.000256602	0.000317366	0.000376668	0.000408105
Zap70	0.000195686	0.00033665	0.00123955	0.000364355	0.000456837	0.000388334	0.00119046	0.000407577	0.000511834	0.000307884	9.95e-05	0.000438143	0.000113909	0.000526093	0.000963481	0.00160551	0.00182376	0.000252036	0.000293276	0.000399708	0.000367032
Tmem131	0.00778189	0.0258548	0.0555707	0.0250978	0.0275061	0.024431	0.0317492	0.00480843	0.00314554	0.0156591	0.000145047	0.00172315	0.00042047	0.00542146	0.0738789	0.00171269	0.00394533	0.000345169	0.00033686	0.00129548	0.00290487
Vwa3b	0.000197121	0.000401898	0.00148179	0.000857695	0.00141744	0.00109181	0.00256665	0.000459308	0.000417321	0.000874902	9.73e-05	0.000506533	0.000148533	0.000660141	0.00106624	0.00141675	0.00207791	0.000307684	0.000318313	0.000370117	0.0003839
Gm37020	0.000196964	0.000346324	0.00122575	0.000412676	0.000381102	0.000366081	0.000559243	0.000360026	0.000400797	0.000278232	8.68e-05	0.000486434	9.49e-05	0.000564803	0.00106479	0.00127398	0.00167507	0.000242644	0.000281421	0.000391576	0.000481
Inpp4a	0.000609859	0.0025833	0.00909212	0.00885291	0.0159784	0.0184382	0.0192372	0.020351	0.0184667	0.0254983	0.000241815	0.00457575	0.000241127	0.0393269	0.000817272	0.0137027	0.00159192	0.000459146	0.0400211	0.000213791	0.0155059
Coa5	0.00113126	0.00168425	0.155966	0.00948047	0.0180243	0.014339	0.0711642	0.0186071	0.0198016	0.0141553	0.000630222	0.0356918	0.000450623	0.0247814	0.0684167	0.0518478	0.150668	0.00340279	0.00086941	0.00274848	0.0173793
Unc50	0.00491808	0.174428	0.485283	0.0699137	0.055597	0.033882	0.180047	0.0715467	0.0848592	0.0437198	0.000362661	0.15716	0.0010032	0.118345	0.143773	0.193893	0.148448	0.0646847	0.0562164	0.0293212	0.0690793
Mgat4a	0.000282919	0.00058861	0.00199222	0.000545379	0.00193213	0.00289315	0.0116453	0.00346813	0.0048878	0.00347552	0.000156169	0.00545309	0.000157772	0.00414904	0.00140017	0.00173748	0.00284745	0.000373275	0.000372044	0.000610852	0.00427039
2010300C02Rik	0.000211348	0.000364779	0.00154996	0.000390413	0.00041032	0.000475662	0.0010283	0.000394629	0.000415719	0.000356971	9.09e-05	0.000671163	0.000101333	0.000561902	0.00113251	0.00125983	0.00134937	0.00028013	0.000324761	0.000333964	0.000312059
Tsga10	0.000841822	0.0499465	0.116	0.00236317	0.0217045	0.0215367	0.0561848	0.010843	0.00444986	0.0212951	0.00372007	0.0325964	0.000558626	0.0494509	0.00585208	0.192927	0.0960398	0.000899497	0.0402075	0.0288072	0.00561743
Lipt1	0.000320688	0.00481861	0.0190905	0.00222118	0.00128467	0.00120321	0.0112494	0.00342993	0.00422388	0.00285423	0.000147293	0.0270845	0.000207951	0.00552912	0.0660199	0.0137298	0.00189855	0.000406066	0.0005629	0.000616017	0.0035599
Mitd1	0.0109758	0.0274283	0.0408819	0.0213291	0.00895472	0.0118373	0.0263729	0.0319532	0.0330237	0.00685072	0.000645945	0.032875	0.000209632	0.0260603	0.221125	0.00926196	0.00423518	0.000694383	0.000811369	0.0257506	0.0319724
Mrpl30	0.0881954	0.21143	0.608635	0.305821	0.223498	0.163181	0.263738	0.105854	0.094213	0.172838	0.0120182	0.263544	0.0137794	0.204684	0.397583	0.419336	0.630403	0.0757607	0.0354959	0.127916	0.0727026
Txndc9	0.0389893	0.26471	0.44851	0.301485	0.317181	0.310751	0.396544	0.34971	0.358386	0.277577	0.0341317	0.204897	0.00045976	0.195464	0.245524	0.486312	0.267265	0.0398879	0.0862629	0.141343	0.328512
Eif5b	0.02827	0.162657	0.768758	0.212362	0.261555	0.184972	0.351319	0.105002	0.127523	0.223625	0.0058935	0.375031	0.0152861	0.355536	0.458354	0.631823	0.7094	0.166562	0.0669039	0.13882	0.107493
Rev1	0.00210414	0.00652782	0.0662712	0.000498501	0.013502	0.014201	0.0531807	0.0173469	0.0137907	0.0164689	0.000580885	0.0530833	0.000298322	0.0114689	0.00130941	0.0440242	0.0645493	0.000281736	0.0179284	0.0666227	0.0152281
Aff3	0.000867905	0.000733899	0.00311184	0.00162407	0.0488944	0.0601058	0.0575838	0.000940297	0.000827672	0.0576386	0.000357501	0.000358005	0.000373668	0.00134049	0.0649713	0.117425	0.00268818	0.00105888	0.00163976	0.000680071	0.000565283
Gm16152	0.000686069	0.00083661	0.00161422	0.00556532	0.00816523	0.00820912	0.0260295	0.00178631	0.00208541	0.012251	0.000253029	0.00190549	0.000202547	0.00302181	0.00346589	0.013063	0.00371197	0.000411316	0.000617655	0.000941838	0.00159416
Lonrf2	0.000762284	0.000890907	0.0101266	0.00075278	0.000147883	0.000148587	0.0226705	0.00149374	0.0025293	0.000166529	0.000382448	0.0810797	0.000189535	0.0397462	0.000719108	0.00159473	0.0577377	0.000353671	0.000228578	0.000852733	0.00334103
Chst10	0.000267346	0.00344419	0.022568	0.000243333	0.0251257	0.0252587	0.119732	0.0125145	0.0151573	0.0151246	0.00368572	0.0707496	0.000223646	0.0185893	0.00317789	0.266855	0.0801718	0.0184904	0.0199027	0.026122	0.0117767
Nms	0.000190812	0.000382769	0.00129777	0.000412929	0.000525424	0.000420922	0.000756859	0.000477608	0.000457276	0.000545084	9.91e-05	0.000477659	0.000124368	0.000553996	0.00110656	0.0013067	0.00173474	0.000298532	0.000314271	0.00038418	0.000436442
Pdcl3	0.0421987	0.10491	0.395382	0.161443	0.11679	0.103444	0.358287	0.149134	0.152786	0.0690691	0.00137877	0.128054	0.00336569	0.0501872	0.358368	0.708123	0.354869	0.0400975	0.0305504	0.0697695	0.142987
Rpl31	1.01881	0.455421	0.704036	0.680709	0.333575	0.257587	0.482554	0.263489	0.318863	0.324152	0.138	0.683146	0.960015	0.600689	0.240308	0.408107	0.579056	0.0619892	0.121243	0.19512	0.199658
Tbc1d8	0.00026263	0.00267818	0.00278947	0.00130493	0.00196501	0.000767098	0.00352394	0.000940774	0.00156459	0.000990243	0.00013596	0.00309326	0.000160061	0.00375813	0.00759026	0.00193079	0.00217152	0.000394218	0.000315971	0.00038083	0.00078737
Cnot11	0.00814801	0.0830214	0.208855	0.0583168	0.05053	0.0318802	0.0870471	0.0468302	0.0538295	0.0290126	0.000356915	0.0323511	0.00149514	0.0210415	0.0188921	0.161409	0.0585605	0.040453	0.0433809	0.0265827	0.0524769
Rnf149	0.00546161	0.0197795	0.164123	0.0554399	0.00353082	0.00234499	0.10638	0.0577453	0.0541403	0.00304699	0.00130753	0.141974	0.000640575	0.0759456	0.00966023	0.108959	0.172842	0.00798843	0.0540489	0.0852974	0.0471552
Creg2	0.000209864	0.000267622	0.0166995	0.000352457	0.00102798	0.00067652	0.00452236	0.000336114	0.000511338	0.00114012	0.000116853	0.00114989	0.000114013	0.00069046	0.000927544	0.00138254	0.00173027	0.000229523	0.000271666	0.00109864	0.000243141
Rfx8	0.000210197	0.000365607	0.00146378	0.000417859	0.000460169	0.000397122	0.000696153	0.000395836	0.000418279	0.000303554	8.95e-05	0.000418321	0.000111505	0.000478252	0.00110772	0.00138692	0.00155262	0.000241985	0.000293169	0.000327475	0.000440587
1700066B17Rik	0.000250276	0.000804255	0.00372862	0.004013	0.000673259	0.000600647	0.000719857	0.0032218	0.00316071	0.000414896	8.91e-05	0.000804071	0.000146376	0.00117131	0.00111201	0.00145572	0.00155947	0.000262339	0.00030184	0.000404736	0.0027077
Map4k4	0.0181774	0.0706447	0.164135	0.208933	0.132226	0.126359	0.137061	0.241113	0.248915	0.106614	0.00149235	0.109717	0.0045818	0.0844763	0.00160707	0.298551	0.314573	0.00280246	0.0668743	0.0753918	0.225713
Il1r2	0.000200165	0.00050721	0.00150444	0.000545614	0.000407923	0.000342893	0.000655639	0.000402408	0.000375146	0.000254295	0.000101061	0.000587589	0.000105827	0.000471434	0.00102871	0.00130988	0.00148973	0.00023544	0.000287993	0.000362791	0.000527114
Gm16894	0.000241228	0.000347017	0.00129754	0.000645892	0.0011901	0.000865079	0.0060878	0.00087331	0.00178334	0.00116952	0.00012946	0.0126673	0.000173096	0.00916114	0.00111288	0.00161615	0.00180716	0.000311943	0.000355388	0.000942153	0.000902546
Il1r1	0.000183281	0.000357221	0.00132384	0.000334571	0.000355637	0.000365223	0.000498852	0.000359704	0.00052032	0.000261088	8.38e-05	0.000388549	0.000137408	0.000446868	0.00106317	0.00123821	0.00139019	0.000239355	0.000289014	0.000344659	0.000383746
Il1rl2	0.000169935	0.000414112	0.0012661	0.000374702	0.00154639	0.00220388	0.000503791	0.000427098	0.000395732	0.000652058	8.04e-05	0.000396878	0.000153599	0.000449665	0.00102838	0.00121277	0.00148771	0.000227009	0.000284343	0.000326285	0.000426557
Il18rap	0.000217414	0.000335121	0.00126177	0.000371769	0.000488148	0.000342265	0.000815883	0.000513359	0.000475992	0.000342892	9.31e-05	0.000539632	0.000105479	0.000602575	0.00114336	0.00129002	0.00150628	0.000283404	0.000282638	0.000343673	0.000414353
Mfsd9	0.000341217	0.000486331	0.00252287	0.000651972	0.00128021	0.00130978	0.00615455	0.00101675	0.0025861	0.00102101	0.000129988	0.00265915	0.00018878	0.00082979	0.0635011	0.00163327	0.00180915	0.000300157	0.0168996	0.000455686	0.00117837
Tmem182	0.000191566	0.000325856	0.0014409	0.000346508	0.000416026	0.000336056	0.000559129	0.000401058	0.000392741	0.000285213	8.96e-05	0.000478792	0.000114906	0.000509463	0.00089971	0.00132423	0.00157169	0.000237585	0.000290376	0.000324728	0.000407067
4930448I06Rik	0.000196135	0.000727708	0.00137368	0.000384679	0.000402244	0.000347527	0.000664446	0.0004749	0.00040393	0.000298244	0.00010217	0.000430972	0.000143388	0.000470959	0.000980747	0.00125066	0.00148113	0.000256637	0.000293895	0.000339967	0.000473446
Gm29260	0.000228501	0.000554115	0.00218128	0.000669178	0.000527251	0.000375164	0.000668105	0.000458243	0.000586984	0.000400552	8.64e-05	0.000386912	0.000103642	0.000493898	0.00100669	0.00129025	0.00144478	0.000236776	0.000283531	0.00032238	0.000472366
Gm9915	0.000197433	0.000331226	0.00124347	0.000346929	0.000383394	0.000336609	0.000585313	0.00041547	0.000411046	0.000266546	8.29e-05	0.000382408	0.000107115	0.000462969	0.00101153	0.00123843	0.00151149	0.000242588	0.000289085	0.000381131	0.000354308
Pantr1	0.354364	0.271809	0.372095	0.184267	0.554971	0.522598	0.118184	1.23299	1.24418	0.52334	0.00919474	3.45e-05	0.023462	1.5e-05	0.907578	0.178654	0.12623	1.44e-05	0.312059	0.0228957	1.0556
Pou3f3	0.0121364	0.163321	0.0710455	0.0141331	0.157046	0.166321	0.0461365	0.377706	0.389149	0.160071	0.00121816	1.8e-05	0.000330615	0.0269275	0.0883386	0.0502794	0.0590108	0.000131195	0.0874936	0.0318166	0.355986
Dalir	0.000181709	0.000326388	0.00135283	0.000389041	0.000411059	0.000377764	0.000747363	0.00037897	0.000515428	0.000323828	9.67e-05	0.000428615	0.000117449	0.000578243	0.000939974	0.00129642	0.00162273	0.000253716	0.000355722	0.00035173	0.00037454
Mrps9	0.0112109	0.103162	0.31352	0.101832	0.0588285	0.0581077	0.0713719	0.0452973	0.0452279	0.0448804	0.0027584	0.0204979	0.00101124	0.0252336	0.163738	0.12198	0.256357	0.0195672	0.0263899	0.0330943	0.0437578
Gpr45	0.00169784	0.000963953	0.00395295	0.0100453	0.00689551	0.00469029	0.0361676	0.0209474	0.0201481	0.00521361	0.000310705	0.012627	0.000126523	0.00947792	0.00160149	0.0492016	0.00601225	0.000350486	0.000753742	0.00159531	0.0248952
Tgfbrap1	0.00368953	0.00764837	0.00920594	0.0030016	0.00384092	0.00447375	0.0151417	0.000992256	0.00161841	0.00246208	0.000474068	0.0104889	0.000185763	0.0389985	0.0015337	0.0518128	0.00204174	0.000983037	0.00101602	0.000715342	0.00145625
8430432A02Rik	0.000364871	0.00237923	0.00186657	0.00121859	0.00313441	0.00073748	0.00173456	0.00101446	0.00117699	0.00320268	0.000107406	0.00142638	0.000177358	0.00128964	0.00122982	0.00155011	0.0564528	0.0169583	0.000307005	0.000397142	0.000863909
AI597479	0.00458225	0.0225163	0.196179	0.000483732	0.0169004	0.0220071	0.0391365	0.0294005	0.0333966	0.0235033	0.000442903	0.0436702	0.000294071	0.103711	0.00145542	0.080933	0.00320024	0.000286334	0.000687147	0.00231448	0.0384123
Fhl2	0.00019481	0.000272925	0.00170385	0.000692676	0.00609239	0.0100034	0.012261	0.00159451	0.00151672	0.00678625	0.000162256	0.00141571	0.00014029	0.00354757	0.00206148	0.0503744	0.00417547	0.000381997	0.000585775	0.000985674	0.00153764
Nck2	0.000394259	0.00111589	0.00456857	0.00532115	0.00431051	0.00390094	0.0119722	0.00256079	0.00413282	0.00404052	0.00019939	0.00338466	0.000179449	0.00313919	0.000981656	0.00176255	0.00311022	0.000283664	0.000474456	0.000456442	0.00494965
1500015O10Rik	0.000182093	0.000507904	0.0581803	0.000385332	0.000433561	0.000452484	0.000706806	0.000348786	0.000389318	0.000297896	9.18e-05	0.000393793	0.000191068	0.000446792	0.000964648	0.00131188	0.00148954	0.000281751	0.000305546	0.000319513	0.000376009
Gm29155	0.000190081	0.000329391	0.00123023	0.000348544	0.000355651	0.000310231	0.000508935	0.000357962	0.000397054	0.000307551	8.57e-05	0.00041647	0.000157892	0.000471591	0.000928719	0.00121611	0.00140064	0.000226974	0.000282472	0.000349375	0.000356879
Gm29156	0.000196418	0.000326361	0.00120917	0.000360938	0.000420709	0.000335958	0.000530269	0.000390652	0.000447343	0.000263716	0.000104432	0.000404468	0.000105932	0.00045584	0.000937095	0.00126878	0.0015169	0.000229051	0.000283096	0.000336793	0.000363949
Uxs1	0.00318509	0.0345768	0.131481	0.0200933	0.028982	0.0159486	0.043876	0.0230261	0.0243436	0.0113396	0.000483731	0.038494	0.000466735	0.0474728	0.0730475	0.152101	0.0708966	0.00120399	0.000527689	0.0337539	0.0238975
Tpp2	0.0099687	0.051905	0.200753	0.0642586	0.0584224	0.052284	0.0798782	0.0130629	0.00740324	0.0384204	0.00268468	0.0882063	0.000280725	0.0691842	0.0864189	0.0460064	0.0107805	0.000191456	0.0202105	0.000544591	0.00705226
Mettl21c	0.000228055	0.000415458	0.00166025	0.000568376	0.000533083	0.000550748	0.000796034	0.000930551	0.000702041	0.000423867	0.000167935	0.000915985	0.000109226	0.000979734	0.00123972	0.00148689	0.00169725	0.000273482	0.000289935	0.000438483	0.000620502
Gm8251	0.000215262	0.000993431	0.0019838	0.000825212	0.00073422	0.000868611	0.000845303	0.000689425	0.000548641	0.000615328	9.12e-05	0.000677828	0.00011918	0.000639671	0.00117648	0.00147307	0.00186409	0.00024193	0.000325559	0.000462715	0.000529913
Tex30	0.0530577	0.443598	0.146378	0.166493	0.0622386	0.0615398	0.10214	0.0500671	0.0469837	0.0492317	0.000791436	0.0269592	0.000754892	0.0203047	0.0643284	0.207648	0.0880186	0.00025513	0.0223167	0.0319886	0.0477152
Kdelc1	0.000775803	0.0209002	0.0721336	0.0412186	0.00405763	0.0045367	0.0223864	0.00204994	0.00254774	0.0008207	0.00016456	0.00456377	0.000181464	0.00194882	0.0748433	0.0263922	0.00220321	0.000232814	0.0176987	0.000734886	0.00282545
Bivm	0.000972203	0.000676755	0.0158046	0.0290578	0.0289997	0.0207632	0.0446336	0.00913803	0.00952388	0.019805	0.00192184	0.0172318	0.000242118	0.0429015	0.00447218	0.0759617	0.0653465	0.00113183	0.000619288	0.000485221	0.00554369
Ercc5	0.000410585	0.0269579	0.0814381	0.0776478	0.0775651	0.0753117	0.0473352	0.0497841	0.0574598	0.0567219	0.000877287	0.00942045	0.000473443	0.00483888	0.0596873	0.0687153	0.00565891	0.0369144	0.0237074	0.00597943	0.0600401
Gulp1	0.000379252	0.0172509	0.196177	0.000504335	0.000152801	0.000148835	0.000774496	0.000149762	0.000156734	0.000105703	8.28e-05	0.00124561	0.000155879	0.000588645	0.00123219	0.00122721	0.00159381	0.000177332	0.000257987	0.000320948	0.000162836
Col3a1	0.000122682	0.000224398	0.000821228	0.0001071	0.00017153	0.00010919	0.0136273	0.000164399	0.000204297	0.00012405	6.9e-05	0.000162662	0.000161613	0.000211211	0.000746126	0.000728555	0.000999547	0.000158317	0.000156148	0.000205405	0.000161849
Col5a2	0.00384557	0.0166829	0.130465	0.0642003	0.000103532	0.000236323	0.0149019	0.00704626	0.00240913	3.74e-05	3.93e-05	0.000339017	0.000221513	0.00151173	0.0582854	0.00085937	0.00067102	0.000259279	0.000102994	0.000270037	0.00672791
Wdr75	0.00651616	0.0830317	0.0493294	0.0355943	0.0102392	0.00493202	0.0436094	0.00287228	0.00566245	0.00592761	0.000218352	0.0380095	0.000254232	0.0863182	0.127637	0.081827	0.0849515	0.0210353	0.000980793	0.000930739	0.00499208
Slc40a1	6.56e-05	0.000151837	0.00072146	0.000170286	0.000181509	0.000135855	0.0139249	0.000204243	0.000200918	6.75e-05	8.12e-05	0.000172028	0.000140122	0.00025842	0.000762226	0.00090167	0.00115885	0.00019385	0.000214717	0.00023938	0.000284332
Dnah7b	0.000255786	0.000786169	0.00378376	0.000869955	0.00355269	0.00221469	0.00279971	0.00154389	0.00164353	0.00122324	0.000136685	0.00137674	0.000141219	0.00136984	0.00111361	0.00158216	0.00184503	0.000267126	0.000306714	0.000401343	0.000970367
Dnah7c	0.000188752	0.00043954	0.00142198	0.000513947	0.000457394	0.000486348	0.0007188	0.00047693	0.00037879	0.000326317	9.47e-05	0.000464283	0.000114786	0.000537679	0.00118866	0.00135088	0.00161947	0.000255594	0.000282112	0.000375181	0.00039345
Slc39a10	0.0188614	0.0422275	0.164526	0.0205251	0.0577408	0.0483548	0.0767338	0.00420568	0.00731066	0.0355548	0.00265401	0.0526649	0.000782245	0.0511568	0.0682658	0.0295409	0.0530732	0.000465877	0.0263766	0.0655315	0.00642901
Gm28151	0.000338187	0.00154903	0.00379808	0.000909193	0.00321026	0.0025619	0.00365723	0.000919197	0.000747767	0.0023865	0.000116265	0.00102936	0.0001606	0.000947154	0.00110899	0.00179859	0.00213206	0.00029539	0.0180683	0.0300543	0.00056736
C230029F24Rik	0.000195971	0.000315933	0.00120397	0.000421716	0.000374491	0.000341293	0.000569725	0.000478556	0.000463951	0.000315224	9.18e-05	0.000460688	0.000131731	0.000521777	0.00101224	0.00128817	0.00147032	0.000224114	0.000295424	0.000343425	0.000372425
4933411E06Rik	0.00021179	0.00034336	0.00116576	0.000406473	0.000576064	0.000489932	0.000605273	0.000480101	0.000398453	0.000542147	8.61e-05	0.000455317	0.000109086	0.000491873	0.00118169	0.0012843	0.00153049	0.000231487	0.000294579	0.00032003	0.000379785
Tmeff2	0.00024794	0.0016782	0.00327805	0.00225946	0.000605732	0.000237446	0.0378133	0.00884458	0.00466581	0.000460874	0.0043498	0.0265972	0.0002546	0.0121094	0.00173537	0.0528042	0.0826981	0.0211255	0.00144491	0.000812909	0.00331663
Gm29325	0.000182645	0.000319116	0.0013	0.000396732	0.000378109	0.000434986	0.00054748	0.000403874	0.00039192	0.000274685	8.23e-05	0.000577792	0.000139425	0.00055325	0.000998831	0.00130946	0.00151004	0.000251424	0.000283543	0.000332005	0.000362332
9330175M20Rik	0.000188879	0.000306162	0.00121154	0.000334453	0.000351544	0.00036488	0.000657704	0.000401795	0.000442833	0.000268519	0.000106784	0.000545117	0.00011232	0.000521031	0.000928627	0.00123712	0.00162897	0.000232277	0.000265631	0.000352403	0.000539685
Sdpr	0.000194481	0.000304852	0.00127441	0.000343581	0.000473294	0.000372716	0.00848352	0.000375417	0.000412014	0.000395328	0.000112634	0.000410173	0.000111508	0.000531046	0.000974966	0.00128902	0.00148113	0.000268456	0.000295353	0.00045501	0.000339996
Nabp1	0.00047149	0.00428174	0.00551168	0.00111746	0.00581987	0.00291574	0.0287383	0.00147843	0.00255348	0.00376889	0.000207417	0.00640556	0.000169548	0.0388887	0.00115881	0.00362864	0.0612147	0.00028224	0.000994202	0.000464826	0.00197226
Gm28055	0.000195567	0.000428216	0.00131028	0.000348148	0.000436099	0.000349239	0.000703174	0.00039221	0.000384421	0.000320446	8.97e-05	0.000473353	0.000140244	0.000558613	0.00106853	0.00143459	0.00160744	0.000278335	0.000297561	0.00032239	0.000369801
Myo1b	0.00180752	0.0483837	0.00590823	0.0846739	0.317476	0.322878	0.0698856	0.211558	0.209746	0.261877	0.00531435	0.019166	0.00048323	0.0448714	0.306172	0.104913	0.147298	0.0441057	0.0384704	0.0110412	0.204908
Stat4	0.000291216	0.00081856	0.00212206	0.000540439	0.00194347	0.00209417	0.00346849	0.000537621	0.000429973	0.00188916	0.000123414	0.000739648	0.00014294	0.000624888	0.00133259	0.00233267	0.00176867	0.000378618	0.000395167	0.000412842	0.000418858
Stat1	0.000220513	0.00648786	0.00220795	0.000755018	0.00306357	0.00317806	0.00705941	0.00344303	0.00353732	0.00308078	0.000158256	0.00285965	0.000173842	0.00346066	0.00164678	0.00225955	0.00223982	0.000475659	0.00056281	0.000439627	0.00391684
Gls	0.00298568	0.0230168	0.00520906	0.016309	0.0379828	0.0252733	0.107978	0.0150981	0.0141634	0.015167	0.00222245	0.0202312	0.00022074	0.0451532	0.0459373	0.0621143	0.217181	0.00489047	0.0270059	0.0129591	0.0143752
Nab1	0.000233032	0.00209653	0.0437154	0.000439445	0.00141093	0.00107478	0.0402797	0.0306709	0.0271899	0.00500396	0.000144846	0.000624649	0.000399347	0.000600333	0.00118882	0.164763	0.00328231	0.00024531	0.000359916	0.0299156	0.0271049
Tmem194b	0.000372678	0.00791019	0.00276955	0.00348297	0.0146361	0.0208161	0.00401918	0.00482237	0.00397602	0.0111338	0.000124407	0.00176387	0.000156322	0.00260999	0.00113586	0.00194449	0.00336494	0.000464226	0.000455335	0.00184512	0.00426717
Mfsd6	0.000258331	0.00420546	0.00320756	0.014952	0.025978	0.0273793	0.0067261	0.016243	0.0227081	0.0240312	0.000155345	0.0310444	0.00017634	0.0202067	0.00147039	0.00257261	0.00815458	0.00122503	0.0184218	0.00103949	0.0220433
Inpp1	0.000545096	0.000556595	0.00294333	0.00412178	0.00700137	0.00809578	0.0515163	0.00205182	0.00231914	0.00368945	0.000667833	0.0253902	0.000247932	0.0197236	0.00216027	0.0423508	0.00228869	0.000736871	0.0156673	0.00059026	0.00120066
Hibch	0.00385512	0.0199788	0.0429581	0.0363284	0.0688878	0.0675801	0.0500948	0.0227637	0.0208397	0.0638486	0.000684352	0.053038	0.000259452	0.0323111	0.0630757	0.0377068	0.0966825	0.0272905	0.00152819	0.000492242	0.0313238
1700019D03Rik	0.000279769	0.000562797	0.00222021	0.000696184	0.000584824	0.000502794	0.000921513	0.000473403	0.00058881	0.000519712	0.000109328	0.000760006	0.000121374	0.000854291	0.0016934	0.0013999	0.0016696	0.000253328	0.000343662	0.000386234	0.000471886
Mstn	0.00018486	0.000444543	0.00135398	0.000423107	0.000423512	0.00030638	0.000612518	0.000435101	0.000457869	0.000316197	9.34e-05	0.000488152	0.000174086	0.000498	0.00106828	0.00127998	0.00154978	0.000228284	0.000274014	0.000341278	0.000381731
1700019A02Rik	0.000199594	0.000349291	0.00131176	0.000339467	0.000364552	0.000349973	0.000512273	0.000364924	0.000408232	0.000278215	8.23e-05	0.000450417	0.000109412	0.000481087	0.000999041	0.00124006	0.00152153	0.000229657	0.000276925	0.000315688	0.000352659
Pms1	0.000517782	0.0106902	0.0589474	0.00275249	0.00310586	0.00408922	0.00392847	0.00901927	0.0108751	0.0044494	0.000113915	0.00285202	0.000141937	0.00282581	0.00110772	0.0398071	0.0017817	0.000242689	0.000630884	0.000457042	0.0117183
Gm28777	0.000205975	0.000416511	0.00132169	0.000440585	0.00193857	0.000362072	0.00170806	0.000998414	0.00124685	0.000283213	8.58e-05	0.000424128	0.000148786	0.000482739	0.00511863	0.00136745	0.0015645	0.000233461	0.000291123	0.00034364	0.000920022
Ormdl1	0.0318582	0.0580993	0.322971	0.167273	0.111669	0.0482874	0.183213	0.0834464	0.101183	0.0724178	0.00146524	0.168319	0.000350276	0.157081	0.182362	0.398154	0.148467	0.0389161	0.0200123	0.0572478	0.0681492
Osgepl1	0.0262906	0.01636	0.162241	0.027092	0.0146533	0.00603672	0.050765	0.025314	0.0308686	0.00544325	0.0002644	0.00510988	0.00320912	0.030804	0.154882	0.0749906	0.00940086	0.00176283	0.00374381	0.0292543	0.0253814
Gm28551	0.000391131	0.000857627	0.00339853	0.00063742	0.00089147	0.000840342	0.00225682	0.00176475	0.0025405	0.000967109	0.000159168	0.00292205	0.000130404	0.0011623	0.00141893	0.036522	0.00207068	0.00039895	0.000433686	0.000425822	0.00277898
Asnsd1	0.0145799	0.0748647	0.538802	0.0925918	0.0876883	0.0934814	0.117736	0.0859826	0.0923137	0.0615225	0.000670342	0.110104	0.000460635	0.0740557	0.0853785	0.190613	0.0838245	0.000497424	0.037685	0.07809	0.0894973
Dnah7a	0.000713837	0.0485405	0.0522971	0.00096644	0.000483567	0.000469473	0.0108501	0.00100099	0.000707645	0.00073918	0.000196581	0.0444727	0.000385264	0.00754471	0.00139806	0.00213577	0.00233804	0.0209667	0.000440594	0.000588379	0.000710479
Stk17b	0.00013392	0.126999	0.118715	0.000860858	0.00103653	0.00110982	0.0033515	0.000246076	0.000229893	0.000743831	0.000107511	0.000585164	0.000115453	0.000490157	0.000932268	0.00195268	0.00180133	0.000279694	0.000327631	0.000377303	0.000233509
Hecw2	0.000327208	0.000421042	0.00106136	0.000490157	0.00704623	0.00644989	0.00417475	0.000676613	0.000618523	0.00687364	0.000137736	0.00422347	0.000135706	0.00103175	0.00126343	0.00206211	0.00187408	0.000200817	0.00033504	0.000546279	0.000380855
Ccdc150	0.000214826	0.00057856	0.00127058	0.000445535	0.000471999	0.000374885	0.000629249	0.000383093	0.000394907	0.000548946	8.95e-05	0.000439335	0.000104914	0.000518056	0.0011024	0.00132586	0.00162885	0.000241409	0.000291904	0.000363926	0.000408449
Gtf3c3	0.00235648	0.0303545	0.0807298	0.054301	0.0394569	0.0320473	0.0459622	0.0318466	0.0263338	0.0236106	0.000221096	0.0093083	0.000241688	0.0203485	0.0770524	0.0912742	0.0101956	0.0424754	0.00109825	0.000586639	0.0234636
Pgap1	0.000376202	0.0286334	0.143404	0.0801995	0.0884813	0.0994843	0.098609	0.0531261	0.0481115	0.051167	0.00227991	0.066584	0.000325559	0.0673936	0.00191049	0.235103	0.14833	0.0384819	0.0405237	0.034483	0.0477852
Ankrd44	0.000210866	0.000800415	0.0010736	0.00242373	0.0144333	0.00968453	0.0385991	0.00909213	0.00931283	0.00698239	0.000238207	0.0123203	0.000285365	0.0118683	0.00123849	0.0838535	0.00570529	0.000413318	0.0204316	0.00102393	0.00648067
4930444A19Rik	0.000197459	0.000318823	0.00141557	0.00046381	0.000441702	0.000415902	0.000708523	0.000417543	0.000416687	0.000311612	0.000104851	0.000458316	0.000107114	0.000563756	0.0010752	0.00140127	0.00147749	0.000249714	0.00030269	0.000364492	0.000469844
Sf3b1	0.0383097	0.361695	0.561075	0.329166	0.214905	0.119454	0.264655	0.232793	0.274335	0.138486	0.0125266	0.320227	0.000518068	0.362222	0.437853	0.560296	0.340307	0.125508	0.079894	0.0668052	0.198312
Coq10b	0.00699827	0.0366261	0.0654531	0.0833688	0.101171	0.0884507	0.163569	0.0594354	0.0673936	0.0813772	0.00234097	0.0706762	0.000279479	0.0389945	0.00962462	0.140378	0.0115022	0.0446743	0.047442	0.0460149	0.0563913
Hspd1	0.401792	0.248564	0.519669	0.281874	0.129122	0.0944299	0.377562	0.0836634	0.0860491	0.0792926	0.0207338	0.241028	0.0165149	0.282816	0.537312	0.647501	0.635067	0.11577	0.137008	0.0809718	0.0562408
Hspe1	1.18617	0.0579938	1.71676	0.879365	0.0786218	0.0574068	0.368994	0.06058	0.0790395	0.0343946	0.00721201	0.218665	0.102411	0.113917	0.903579	0.420829	0.69856	0.121019	0.148	0.220041	0.0572845
Mob4	0.0714216	0.252781	0.593871	0.219338	0.303951	0.255034	0.338111	0.258768	0.322902	0.281553	0.0292817	0.535476	0.0025498	0.37323	0.623363	0.513317	0.584145	0.0963343	0.145121	0.164006	0.272337
Rftn2	0.000308472	0.03187	0.0397062	0.131158	0.00192627	0.00240927	0.000498283	0.130734	0.128744	0.000135714	4.66e-05	0.00138966	8.8e-05	0.00076711	0.00245779	0.00163064	0.00265543	0.000230755	0.000388645	0.000344146	0.130453
Gm10561	0.000776824	0.014612	0.0736352	0.0534389	0.000402678	0.000312699	0.00039444	0.0159637	0.0135777	0.000155508	7.17e-05	0.000565002	0.000135486	0.00071855	0.000932556	0.00137164	0.00152703	0.000226474	0.000246857	0.00033323	0.0135427
Mars2	0.000585204	0.00507638	0.0029985	0.00255798	0.000756518	0.00075241	0.0176838	0.00209788	0.0027856	0.000990623	0.000309266	0.00550057	0.000155701	0.0402151	0.00117253	0.0398863	0.0598518	0.000421166	0.000331169	0.000586068	0.00252619
Boll	0.000201683	0.00044052	0.00151557	0.000354744	0.000493438	0.000379519	0.000751074	0.000399449	0.000471772	0.000325648	8.89e-05	0.000413807	0.000136851	0.000453073	0.00100449	0.00137734	0.00173636	0.000254905	0.000296849	0.000327051	0.000441911
Plcl1	0.000210946	0.000282721	0.00125634	0.000222334	0.0132654	0.0087986	0.0382164	0.000490156	0.00109458	0.0106724	0.0003152	0.02748	0.000132328	0.0165026	0.00188317	0.0632914	0.00310669	0.00115808	0.0354892	0.00158194	0.000653452
Satb2	0.000371615	0.000698663	0.00322933	0.00231606	0.00167146	0.000830731	0.0070492	0.00139003	0.00134542	0.000620346	0.000146296	0.00205812	0.000182622	0.0021804	0.00153424	0.011172	0.00174802	0.00026957	0.000396695	0.000913073	0.00106345
4930558J18Rik	0.000416691	0.0404785	0.00736064	0.000682961	0.000593951	0.000395796	0.000759049	0.000704018	0.000811631	0.000429388	9.08e-05	0.000537595	0.00010936	0.000573474	0.00157335	0.00128337	0.00190042	0.000274403	0.000347163	0.000410724	0.000637132
1700066M21Rik	0.000619121	0.0224998	0.184089	0.00263364	0.0105666	0.00653791	0.0246919	0.0147608	0.013247	0.00719623	0.000252179	0.00990204	0.000171897	0.00296561	0.00988019	0.00321361	0.0591109	0.0180157	0.0155842	0.000612548	0.0112223
Tyw5	0.0101995	0.0288575	0.150141	0.0343749	0.0167691	0.0150432	0.0394073	0.0186463	0.0224585	0.0106788	0.000313096	0.0204404	0.000272206	0.0153273	0.0132974	0.0117748	0.118384	0.00100077	0.00098277	0.000462884	0.0211434
9430016H08Rik	0.00311943	0.0385819	0.124344	0.0245171	0.0343144	0.0204306	0.0851169	0.0340222	0.0425537	0.0247114	0.00113849	0.0471634	0.0010747	0.023666	0.131572	0.0476812	0.0128177	0.0712239	0.0335012	0.0693172	0.0221986
Spats2l	0.000153705	0.0114646	0.396818	2.41e-05	0.00109522	0.00174756	0.0850486	0.0831738	0.0946792	0.00392708	0.00445849	0.00328109	0.000320196	0.0140141	0.160609	0.161325	0.00214386	0.000397781	0.0517399	0.0277713	0.0835619
Kctd18	0.000605271	0.0112992	0.07439	0.0180961	0.0388087	0.0455268	0.0357704	0.0245867	0.0234534	0.025709	0.00057314	0.0207016	0.000333501	0.0217023	0.0019448	0.0179899	0.00644511	0.000395928	0.0210493	0.000750984	0.0247522
Sgol2a	0.000251585	0.590916	0.0682403	0.00102728	0.0111344	0.0028206	0.0148523	0.00114042	0.000878971	0.000776042	7.88e-05	0.000125957	4.66e-05	0.000150276	0.0734179	0.000948861	0.00134109	0.00016181	0.000194661	0.000162	0.00227571
Aox1	0.000197238	0.000406987	0.00138033	0.00037037	0.000457099	0.00042187	0.000684276	0.000458656	0.000507096	0.000323023	0.000110659	0.000474066	0.000101345	0.00050861	0.000997363	0.00134916	0.00154006	0.000235143	0.000318594	0.00032718	0.000546186
Aox2	0.00020174	0.000345738	0.00128244	0.000387848	0.000476488	0.000333964	0.000877541	0.000447264	0.000452833	0.000279945	9.79e-05	0.000474363	0.000117119	0.000555299	0.00122082	0.00131639	0.00157624	0.000233506	0.000310084	0.000319974	0.000366811
Bzw1	0.5564	0.122379	0.977256	0.657352	0.279307	0.170329	0.389752	0.451921	0.454628	0.214271	0.057724	0.236293	0.00448603	0.186588	0.473215	0.735588	0.570152	0.105979	0.107606	0.0972144	0.416082
Clk1	0.0223607	0.0351085	0.288261	0.128201	0.125216	0.153499	0.137558	0.167612	0.177835	0.132577	0.010858	0.249436	0.000124991	0.191267	0.228259	0.146341	0.360424	0.0170696	0.096481	0.0257866	0.156281
Ppil3	0.00649421	0.0365326	0.415103	0.290872	0.0409109	0.0437859	0.129504	0.0797418	0.0827388	0.0320995	0.00252116	0.012984	0.00105057	0.00331355	0.141242	0.192978	0.205387	0.000730667	0.0314801	0.0557218	0.0701648
Nif3l1	0.0037137	0.039064	0.146415	0.115773	0.0334401	0.0328209	0.0550833	0.079021	0.0663315	0.0201966	0.00299249	0.0205141	0.000125793	0.0121964	0.0813051	0.039282	0.0728106	0.000560164	0.0215015	0.0403425	0.0535038
Orc2	0.000573209	0.0390053	0.133351	0.0255134	0.025258	0.0121759	0.0345587	0.0152198	0.0187095	0.0162266	0.000280892	0.0305213	0.000366961	0.0583732	0.00381956	0.064588	0.0753544	0.00137869	0.00155874	0.00574639	0.00962365
Gm15834	0.000425778	0.00280372	0.00450508	0.00168828	0.000875498	0.000539639	0.00262517	0.00111838	0.00130927	0.00078254	0.000149941	0.00375994	0.000201414	0.00463284	0.0014229	0.00156342	0.00230621	0.000350353	0.000384966	0.000613065	0.00101412
Fam126b	0.000493988	0.013062	0.019331	0.0173605	0.0101039	0.00791116	0.0266851	0.00513703	0.0103296	0.0153482	0.000141618	0.0136161	0.000136237	0.04216	0.00669173	0.0761496	0.0610664	0.0227695	0.00295964	0.000638603	0.00865803
Ndufb3	0.161527	0.173362	0.47651	0.184876	0.242538	0.179677	0.43215	0.205755	0.251072	0.168069	0.0269753	0.166813	0.000810153	0.116485	0.422587	0.480985	0.561393	0.10031	0.118055	0.127514	0.216344
Als2cr12	0.000197117	0.000352988	0.00121747	0.000349274	0.000433278	0.000312383	0.000714556	0.000372183	0.000367099	0.000334946	0.000107916	0.000449857	9.75e-05	0.000542568	0.00106147	0.00121562	0.00165399	0.000233772	0.000261101	0.00033495	0.000331689
Cflar	0.000455459	0.0405253	0.195373	0.0662974	0.00359743	0.000836582	0.002038	0.00510585	0.00618671	0.000225192	0.000108416	0.00144603	0.000202096	0.00149209	0.0657265	0.00152021	0.0649643	0.000188849	0.000244847	0.000415832	0.0046032
Casp8	0.000216835	0.000628812	0.0486593	0.000699996	0.00022316	0.000191924	0.0131187	0.000274774	0.00025615	0.000127045	9.02e-05	0.000290116	9.77e-05	0.000365105	0.00102654	0.00116345	0.0013744	0.000217334	0.000280331	0.000295281	0.000263985
Trak2	0.000567808	0.00761742	0.00262352	0.0184289	0.0191091	0.0199208	0.00555197	0.0129237	0.0110966	0.0122619	0.000156843	0.00639426	0.000409241	0.0412738	0.00455905	0.00464134	0.00254341	0.000488484	0.000454737	0.000498008	0.0111726
Stradb	0.00213558	0.0210189	0.0984647	0.0140759	0.0296507	0.0332066	0.079725	0.0306056	0.0366319	0.0374935	0.00181426	0.0279433	0.000133131	0.0687631	0.0619435	0.0297808	0.11944	0.026022	0.0208201	0.00304499	0.0444713
Tmem237	0.00585187	0.161727	0.603929	0.0324283	0.00928376	0.00375765	0.0627176	0.0695557	0.0739335	0.0084297	0.00051444	0.079315	0.000802801	0.0465138	0.235885	0.05743	0.132373	0.0218951	0.0194822	0.067385	0.0609283
G730003C15Rik	0.00554241	0.00982275	0.0943565	0.00794778	0.00573425	0.00833175	0.0112509	0.00584497	0.00765093	0.00395578	0.00046658	0.0440396	0.00031399	0.0129839	0.0019858	0.00237562	0.0024722	0.0188331	0.000510013	0.000512686	0.00516251
Mpp4	0.000194085	0.000489978	0.00141271	0.00042097	0.000457411	0.000404084	0.000753248	0.000407231	0.00057426	0.000319607	9.61e-05	0.000458731	0.000119088	0.000624989	0.00104458	0.00136014	0.00159377	0.00027484	0.000298587	0.000400249	0.000498809
Als2	0.000500192	0.00388777	0.00625305	0.000581382	0.00140637	0.00185193	0.00352067	0.00105793	0.00125438	0.00164497	0.000147618	0.00655851	0.000180109	0.0428026	0.0021089	0.00186164	0.00272213	0.0194002	0.000445221	0.000375779	0.00133211
Cdk15	0.000194566	0.000326519	0.0429485	0.000406204	0.00058856	0.000417337	0.000799671	0.000461713	0.000676835	0.000368173	0.000107917	0.00059575	0.000124433	0.000579247	0.00109077	0.00135434	0.00162236	0.000286511	0.000326447	0.000465282	0.000404358
Fzd7	0.000257054	0.00395603	0.153787	0.000490538	0.000782652	0.000608584	0.00436581	0.000445556	0.00077628	0.000328569	9.21e-05	0.000479859	0.000227055	0.000455501	0.00121726	0.00179852	0.00146224	0.000217078	0.000262642	0.000338695	0.000403912
Gm973	0.000312646	0.000964829	0.00357641	0.000506471	0.000487634	0.000407827	0.0018573	0.000520701	0.000477393	0.000425322	0.000131211	0.00906375	0.000163255	0.0051377	0.00119524	0.00144507	0.00198391	0.000243684	0.00036014	0.023279	0.000491973
Sumo1	0.657514	0.448071	1.08694	0.53782	0.361598	0.309696	0.537833	0.339129	0.306176	0.300624	0.106525	0.514332	0.00541547	0.407793	0.220815	0.646886	0.83241	0.0978993	0.153645	0.24461	0.265273
Nop58	0.0989836	0.332058	0.377277	0.0936737	0.0174908	0.0127277	0.180986	0.0254376	0.0310961	0.00647849	0.00644537	0.0767947	0.000496745	0.0547961	0.266174	0.27264	0.333866	0.0602074	0.0637511	0.0855388	0.0315772
Bmpr2	0.00145112	0.0374525	0.143914	0.0108953	0.0631936	0.05468	0.0866423	0.0668581	0.0564109	0.0575148	0.000499808	0.0274695	0.000283788	0.040402	0.248993	0.147515	0.0629431	0.0380115	0.00518054	0.000383288	0.0541757
Fam117b	0.0013187	0.00694904	0.0543648	0.00220544	0.0137842	0.0123244	0.0592268	0.0226958	0.0145098	0.0291521	0.00307262	0.0338375	0.000960394	0.0541588	0.195017	0.120042	0.0897488	0.0454927	0.017234	0.0974895	0.0242103
Ica1l	0.000176842	0.000365287	0.00216068	0.000206181	0.00627214	0.00633214	0.0252312	0.000188926	0.00022658	0.00530825	0.000321397	0.00679031	0.000249503	0.00522611	0.00151483	0.0861465	0.00167386	0.000243217	0.0197622	0.000392558	0.000216849
Wdr12	0.0124599	0.117691	0.330411	0.062625	0.00835689	0.00717668	0.0689105	0.013506	0.00888829	0.000512713	0.000832324	0.0159039	0.000362972	0.0133875	0.158421	0.131125	0.0669967	0.000263244	0.0153108	0.0301429	0.0105483
Carf	0.000447277	0.0174398	0.0685745	0.00832176	0.00850201	0.00922356	0.0266679	0.00157224	0.00177381	0.00504125	0.000195865	0.0130694	0.000317575	0.0108135	0.132934	0.0562343	0.0829048	0.000266121	0.00134496	0.00071004	0.00317951
Nbeal1	0.00150129	0.000514015	0.0501429	0.0216285	0.0361024	0.0277084	0.0515619	0.039959	0.045176	0.0270006	0.00068389	0.0633271	0.000423969	0.057282	0.00376833	0.0841268	0.123564	0.0447871	0.0182913	0.0830368	0.0351656
Cyp20a1	0.00227548	0.0339287	0.198149	0.0298818	0.0315462	0.026623	0.077757	0.00871031	0.00975662	0.0360075	0.000265269	0.0229088	0.000505439	0.0256115	0.00881327	0.103691	0.13547	0.0191598	0.0200609	0.00208822	0.00315929
Abi2	0.014754	0.0264764	0.0920029	0.000373121	0.0464831	0.042473	0.100657	0.0491992	0.0458593	0.0402075	0.00733421	0.0941533	0.000367964	0.083706	0.153073	0.243439	0.173452	0.0270779	0.025021	0.071512	0.0510567
Raph1	0.0235717	0.0214593	0.0471637	0.0141297	0.0412672	0.0437138	0.105455	0.255896	0.252723	0.0453097	0.00159236	0.0837713	0.000616767	0.137047	0.173652	0.048026	0.238711	0.0404302	0.0355675	0.0973304	0.249166
Cd28	0.00019796	0.000345372	0.00128438	0.000382012	0.000414412	0.000372656	0.00262594	0.000461014	0.000442253	0.000276983	9.12e-05	0.000667553	0.000114233	0.000869171	0.000988112	0.00138914	0.00150363	0.000253206	0.000286632	0.000636708	0.000394127
Gm11587	0.000197992	0.000321837	0.00133921	0.000654748	0.000515608	0.00043272	0.000584469	0.000374205	0.000493628	0.000569993	0.000103648	0.000453512	0.000123025	0.000497536	0.0012502	0.00139197	0.00163752	0.000255491	0.00027471	0.000351714	0.000382552
9530026F06Rik	0.000205559	0.000348963	0.00129439	0.000400206	0.00299995	0.000911419	0.000757929	0.000382481	0.000385573	0.0012165	9.52e-05	0.000603584	0.000112598	0.000635006	0.000975078	0.00128639	0.00158598	0.000243524	0.000332794	0.00045077	0.000349149
Pard3b	0.000214797	0.0358776	0.139827	0.00474939	0.000364041	0.00024612	0.00435591	0.00064303	0.000406729	0.000319438	8.72e-05	0.0034638	0.000206607	0.00452062	0.00080696	0.0398629	0.00168925	0.000284055	0.000486345	0.000575984	0.000910278
Pard3bos1	0.000188239	0.000364612	0.00126559	0.000517465	0.000381639	0.000355033	0.000559644	0.00039188	0.000394963	0.000321557	0.000111607	0.000447038	0.000106259	0.000502824	0.00109353	0.00136557	0.00157993	0.000262034	0.000289564	0.000357386	0.000351221
Nrp2	0.000191515	5.6e-05	0.0963337	0.00803527	0.0938713	0.067004	0.143624	9.51e-05	8.91e-05	0.0729452	0.00501007	0.0920412	0.000271807	0.0337469	0.0759786	0.442177	0.0726407	0.0452915	0.000715503	0.000842663	0.000138515
Ino80d	0.00260692	0.043323	0.0892526	0.027822	0.0367754	0.039314	0.0381549	0.0342356	0.0407129	0.0302268	0.000535179	0.0877541	0.000436841	0.0845999	0.0767956	0.0580727	0.15107	0.0048465	0.0170442	0.0303772	0.0241721
Ino80dos	0.000546495	0.00134646	0.00260619	0.0014578	0.00100784	0.000856639	0.00370207	0.00116847	0.00114823	0.00134156	0.000135056	0.0072283	0.000131821	0.00120855	0.00135546	0.00197768	0.00207739	0.000685007	0.000416011	0.000491374	0.000809978
Gm20342	0.00494214	0.00335144	0.0440776	0.018024	0.00867566	0.00633688	0.0129941	0.00289901	0.00240816	0.00725129	0.000346378	0.00333245	0.000305352	0.00228323	0.0670624	0.00235268	0.00210947	0.000280468	0.000459512	0.000711098	0.00306725
Ndufs1	0.0151806	0.11557	0.100449	0.0601349	0.0776316	0.0639536	0.162942	0.0789708	0.0960389	0.0636408	0.00168664	0.0805409	0.000122423	0.0480329	0.0936698	0.244999	0.136251	0.0223352	0.0661805	0.0634625	0.0717718
Eef1b2	0.323792	0.268389	0.830589	0.651772	0.248416	0.215606	0.512506	0.1898	0.237405	0.197962	0.081936	0.719515	0.049513	0.576353	0.333165	0.825076	1.3893	0.15055	0.151306	0.226815	0.205811
Gpr1	0.000188782	0.000356021	0.00156559	0.000442593	0.00130232	0.000937444	0.00102444	0.000455659	0.000428693	0.00096034	0.000103365	0.000839208	0.000110395	0.000905367	0.00112473	0.00167993	0.00196343	0.000356631	0.000454592	0.000513419	0.000442179
Zdbf2	0.00522304	0.0251275	0.198128	0.0612964	0.0947536	0.0538989	0.0615103	2.42e-05	2.81e-05	0.0981351	0.00136916	0.782523	0.00267936	0.622391	0.0669265	0.153589	1.19342	0.161028	0.0180729	0.165821	9.92e-06
Adam23	0.00091179	0.00042941	0.0611822	0.0116992	0.00567752	0.00377284	0.0438955	0.000346196	0.00111958	0.0114855	0.000157098	0.125349	0.000186093	0.0612729	0.0644359	0.014291	0.411697	0.00172325	0.0184895	0.00156512	0.00128573
Fastkd2	0.00951173	0.00452017	0.252625	0.0332946	0.00436576	0.00463182	0.0244106	0.0129132	0.0114033	0.00255248	0.000270668	0.0116313	0.000348682	0.00414527	0.0628268	0.047635	0.058165	0.0621277	0.0347401	0.0341102	0.00839878
4933402D24Rik	0.000193909	0.000323918	0.00118291	0.000353287	0.000394637	0.000308899	0.000599497	0.00051799	0.000414498	0.000289416	8.61e-05	0.000892457	0.000117207	0.000531619	0.00101188	0.00124467	0.05671	0.000222646	0.000272822	0.000349236	0.000379091
Klf7	0.0056461	0.000178158	0.0283101	0.00493609	0.337206	0.313003	0.369215	0.214227	0.212897	0.33256	0.0351782	0.130753	0.00316228	0.159347	0.236973	0.465017	0.423948	0.144035	0.111912	0.154227	0.199473
Gm26649	0.000197204	0.000302998	0.00135734	0.000384767	0.000481514	0.000413025	0.000621829	0.000706254	0.000583998	0.000320606	9.71e-05	0.000492181	0.000148499	0.000586729	0.00111097	0.00130112	0.00169465	0.000286601	0.000306793	0.000363706	0.000432741
Creb1	0.005098	0.128452	0.0882591	0.06992	0.0533907	0.0624494	0.0638519	0.0445494	0.0459026	0.0504372	0.0012667	0.0787264	0.000331414	0.0589709	0.25424	0.073252	0.201927	0.027702	0.00171236	0.0623342	0.0388294
Mettl21a	0.000877863	0.0169252	0.0287651	0.0426603	0.0273229	0.024513	0.0487025	0.0225813	0.0293009	0.018017	0.000184405	0.0114032	0.000428299	0.016039	0.0680674	0.00811976	0.0606297	0.000850824	0.016383	0.0010484	0.0237814
Ccnyl1	0.000595659	0.0125304	0.0095399	0.00544448	0.00111008	0.00160063	0.0147784	0.000924009	0.00144842	0.000992058	0.000121268	0.00413751	0.000254129	0.00297149	0.00124197	0.00277276	0.00269413	0.000276708	0.000392633	0.000949682	0.000940402
Fzd5	0.000303695	0.00209335	0.00890714	0.00337645	0.000294396	0.000218483	0.00179988	0.000498586	0.000422402	0.000251363	9.37e-05	0.00997086	0.000243304	0.00660087	0.0665116	0.00136979	0.00190508	0.000268084	0.000398088	0.000380478	0.000399192
Plekhm3	0.000317304	0.00142419	0.00273103	0.00196812	0.00779589	0.0105975	0.0051134	0.00121319	0.0014114	0.005144	0.000124859	0.0408723	0.000171103	0.00958343	0.00144173	0.00169502	0.00194755	0.000238341	0.000392433	0.0250387	0.00116508
Akr1cl	0.000183093	0.000315571	0.00126623	0.000330847	0.000535281	0.00064073	0.000645497	0.000362969	0.000360644	0.000399008	8.84e-05	0.000442875	0.000132426	0.000447818	0.00100975	0.00132307	0.00151565	0.00023299	0.000272375	0.000359822	0.000338642
Cryge	0.00018881	0.000440222	0.00138672	0.000347065	0.000362585	0.000418154	0.000756212	0.000458116	0.000360855	0.00027463	9.1e-05	0.000600499	0.000117188	0.000578425	0.000956972	0.00125892	0.00144991	0.000227893	0.000280261	0.000328642	0.000380308
Crygc	0.000201224	0.000486014	0.00129065	0.000373222	0.000410693	0.000356041	0.000667707	0.000432261	0.000358981	0.000328582	9.83e-05	0.00041237	0.000110696	0.000487758	0.00115644	0.00126399	0.00145818	0.000240299	0.000280617	0.000345127	0.000440455
Crygb	0.000193663	0.000384908	0.0012667	0.000399725	0.000518369	0.000419404	0.000814806	0.00044409	0.00046028	0.000362899	0.000100224	0.000795573	0.000181791	0.000599766	0.0010422	0.00133691	0.00164199	0.000232878	0.000327116	0.000357096	0.000400713
D630023F18Rik	0.000192684	0.00031909	0.00145042	0.000374461	0.000799103	0.000528233	0.00202703	0.000499325	0.000502331	0.00051156	0.000110637	0.000631412	0.000127871	0.000668084	0.00111954	0.00160286	0.00164214	0.000281107	0.000285853	0.000372431	0.000536298
Idh1	0.130513	0.0151815	0.757854	0.0550982	0.401156	0.316279	0.561902	0.267862	0.294643	0.467295	0.0985579	0.202628	0.00974548	0.146929	0.619382	0.65274	0.952439	0.170591	0.155547	0.223546	0.27701
Pikfyve	0.000665133	0.000788728	0.0449118	0.00242423	0.00243911	0.00168011	0.0374651	0.0335083	0.0313281	0.00144684	0.000329682	0.00458319	0.000241563	0.00902676	0.00220282	0.0878925	0.0667834	0.000638117	0.000347883	0.00117233	0.0332482
Map2	0.000508113	0.00365765	0.122936	0.133496	0.653474	0.646796	0.329808	0.41506	0.392969	0.619926	0.0208492	0.484725	0.00574425	0.508504	0.419736	0.802333	1.06503	0.199033	0.153419	0.160262	0.367241
Gm10558	0.00022982	0.000496403	0.00147418	0.000498985	0.000514795	0.000416616	0.000674869	0.000525517	0.000584509	0.000338217	0.000100958	0.00050709	0.000113457	0.000578413	0.00127951	0.00136654	0.0016807	0.000249995	0.000310187	0.000363195	0.000541986
Unc80	0.000268412	0.00047124	0.00301158	0.00082454	0.00217979	0.00224332	0.00272032	0.000303497	0.000270608	0.000919343	0.000121487	0.00722829	0.000209814	0.00459321	0.00165572	0.00164568	0.0598765	0.000262847	0.000323011	0.000391422	0.000387179
Rpe	0.00362071	0.0440763	0.108727	0.0392457	0.00204157	0.00200019	0.0281564	0.00317107	0.00492235	0.00276655	0.000305193	0.0338599	0.000512149	0.0129303	0.00412856	0.00386407	0.0052269	0.000568733	0.000723742	0.0242419	0.00329937
Kansl1l	0.00270817	0.0723254	0.0134722	0.0075129	0.0611135	0.0659146	0.031286	0.0515385	0.0490183	0.0579683	0.000958492	0.0441784	7.86e-05	0.0409995	0.140489	0.0146748	0.00336149	0.000625408	0.0189494	0.00259153	0.0376843
Acadl	0.000233341	0.0206443	0.337285	0.0227399	0.00177198	0.00244716	0.013841	0.000659594	0.000810727	0.00206664	0.000109276	7.94e-05	0.0155	0.000341479	0.0651329	0.00193092	0.0642976	0.000872632	0.000316784	0.000293623	0.000481499
Myl1	0.000191004	0.000552483	0.00129449	0.000466333	0.000489608	0.000401777	0.000576869	0.000494131	0.000615661	0.000426329	8.64e-05	0.000507351	0.00012139	0.000522496	0.00119502	0.00131957	0.00162106	0.00024427	0.000300939	0.000359584	0.000632356
Lancl1	0.000607618	0.0535152	0.10564	0.00253097	0.0516497	0.034005	0.145988	0.110065	0.125087	0.0253567	0.000925003	0.0856744	0.00035922	0.0484055	0.00335408	0.110225	0.266132	0.0241313	0.0484754	0.029193	0.109299
Cps1	0.000281672	0.00144241	0.00116814	0.000808579	0.00128297	0.000999087	0.000669125	0.0134649	0.0134667	0.000982582	9.58e-05	0.000504692	0.000118391	0.000822005	0.00132419	0.00141967	0.00176048	0.00025773	0.00028858	0.000310369	0.0164918
Gm15669	0.000196471	0.000386239	0.00130535	0.00038376	0.000365644	0.000340985	0.000638149	0.000384368	0.000450237	0.000308516	9.19e-05	0.000417802	0.0001033	0.000510548	0.00107302	0.00120557	0.00158268	0.000244849	0.000308954	0.000336627	0.000374095
Erbb4	0.000172454	0.00589679	0.128277	0.00243597	0.0167071	0.0153348	0.0359818	0.0511476	0.0466553	0.0158775	0.000426633	0.00279829	0.000577232	0.0476247	0.121105	0.00236797	0.00191916	0.000181403	0.00249587	0.000433812	0.0489267
Gm29113	0.000185335	0.000311644	0.00138948	0.000388188	0.000380669	0.000351671	0.000643503	0.000378674	0.00045701	0.000299317	0.000101293	0.000479482	0.000103044	0.000483497	0.0010102	0.00134778	0.00147388	0.000239893	0.000304436	0.000357525	0.000400375
Ikzf2	0.00377681	0.0127301	0.0178173	0.0364106	0.00216659	0.000490075	0.00777383	0.00762159	0.0122219	0.00608522	0.000182796	0.00525707	0.000255584	0.00447371	0.11468	0.00268442	0.0694264	0.00033237	0.0210498	0.0315315	0.00766059
Spag16	0.000254205	0.000375472	0.00169123	0.000948812	0.000705139	0.000515435	0.00106526	0.000462181	0.000559874	0.000558871	9.7e-05	0.000828688	0.000134439	0.000813111	0.0012789	0.00144037	0.00171461	0.00029634	0.000326545	0.00044324	0.000437199
Vwc2l	0.000195682	0.000294007	0.00104912	0.000472207	0.000659676	0.000364583	0.00180412	0.00040647	0.000742882	0.000632594	0.000114352	0.00253924	0.000141565	0.00107148	0.00113367	0.00152369	0.00184028	0.0578757	0.000283378	0.000499556	0.000354317
Bard1	0.000191883	0.0162897	0.0666158	0.000188145	0.0003616	0.000245979	0.000357474	0.000349672	0.000377498	0.000127077	0.00010961	0.000308927	0.000198517	0.000375443	0.000944475	0.00123112	0.00144775	0.00022988	0.000267282	0.000332794	0.000383433
Atic	0.000685014	0.019581	0.0132628	0.00920034	0.0210141	0.0123504	0.0355708	0.000869621	0.000804078	0.00395027	0.000390459	0.0222375	0.000200451	0.0123745	0.0532887	0.0725138	0.0701056	0.0282592	0.000284767	0.0499351	0.000877684
Fn1	0.000179118	0.0420881	0.090996	0.000358197	0.000109867	6.84e-05	0.0219611	8.49e-05	6.52e-05	2.79e-05	0.00343244	0.000133269	0.000232966	0.000215999	0.0945073	0.00121644	0.000988233	0.000116713	0.000127685	0.000156916	0.000107236
Apol7d	0.000339579	0.000782906	0.0037535	0.00260008	0.00041251	0.000359147	0.0031118	0.000786456	0.000669373	0.000376111	9.76e-05	0.000771627	0.000141705	0.000542146	0.000897984	0.00125738	0.0014831	0.000217819	0.000262315	0.000414393	0.000619406
Gm4319	0.000216001	0.000345894	0.00131138	0.000356186	0.000478756	0.000388884	0.000816456	0.000367978	0.000443094	0.000385153	8.98e-05	0.000548306	0.000173899	0.0005138	0.0010177	0.00151483	0.00171385	0.000297231	0.000275256	0.000322826	0.000347665
Mreg	0.000197823	0.00476247	0.00197182	0.000987391	0.00177633	0.00211104	0.000915782	0.00076247	0.000842457	0.00117558	9.12e-05	0.000473288	0.000189338	0.000603033	0.00112899	0.00156352	0.0017222	0.000245214	0.000377041	0.000398514	0.000589955
D230017M19Rik	0.000270037	0.000515798	0.00461196	0.00153606	0.0016756	0.00149296	0.0296052	0.0046097	0.00960868	0.00316096	0.0023449	0.0446461	0.00016161	0.0470274	0.00103806	0.00519299	0.0773102	0.00306745	0.0180569	0.000943341	0.00276003
Pecr	0.00266404	0.00186077	0.143254	0.027158	0.00154894	0.00228945	0.00921259	0.00380465	0.0035574	0.00189756	0.000124246	0.00140867	0.000197664	0.00130698	0.00177587	0.0016625	0.00196476	0.000212174	0.000499538	0.000499802	0.00308573
Tmem169	9.29e-05	4.75e-05	0.00110719	0.00222904	0.0136579	0.0141714	0.111485	0.0410338	0.0505772	0.0350715	0.00120229	0.0425029	0.000168175	0.0630565	0.111159	0.0762495	0.143602	0.0270995	0.0386412	0.0441356	0.0404549
Xrcc5	0.00771534	0.0863276	0.11574	0.0921661	0.0234485	0.0277678	0.0199132	0.115531	0.108106	0.0258357	0.000200211	0.00698796	0.000192837	0.00352721	0.00129041	0.0507258	0.00763978	0.00052852	0.0187852	0.0278344	0.0975198
2019-03-04	0.000261383	0.000333451	0.00131382	0.000346203	0.000902351	0.000526145	0.00470625	0.00169033	0.00150944	0.00175001	0.000158494	0.000847088	0.000126652	0.000990656	0.00116734	0.0022536	0.0792603	0.0194215	0.000349162	0.000496768	0.00121571
Smarcal1	0.000258607	0.0317896	0.0597571	0.0035545	0.0143009	0.0126658	0.0122652	0.00453627	0.00591319	0.0123192	0.000206069	0.0177652	0.000320226	0.00871313	0.00193128	0.00239861	0.00166156	0.000745108	0.000318752	0.0335734	0.00340276
Ankar	0.000185477	0.00037747	0.00130321	0.000360724	0.000383583	0.000336016	0.000541293	0.000369544	0.000407134	0.000274513	8.51e-05	0.000446349	0.000143196	0.000476972	0.00104986	0.00129578	0.00152682	0.000239419	0.000287745	0.00033802	0.000405039
Rpl37a	0.707177	0.523402	0.719555	0.624586	0.436859	0.417967	0.681897	0.483673	0.455471	0.308896	0.695888	0.552806	3.84112	0.515397	0.0315149	0.303855	0.201046	0.0223126	0.0212155	0.0141895	0.499308
Igfbp2	0.174684	0.0244808	0.641798	0.532629	0.236999	0.211604	0.297293	0.0172117	0.0194004	0.160733	0.000842513	0.00711526	0.000607338	0.0669738	0.506509	0.57	0.126127	0.0948377	0.0544852	0.0255871	0.0144575
Igfbp5	0.00221147	0.010434	1.26893	0.00931587	4.96e-05	2.01e-05	0.0187912	0.000774207	0.000701856	2.74e-05	9.84e-05	0.0274872	0.000642733	0.0296316	0.00049418	0.0651512	0.00103194	0.000197398	0.0163905	0.000313831	0.0001
Gm29185	0.000178532	0.000349444	0.00124581	0.000346664	0.00035899	0.000336727	0.000583368	0.000365665	0.00037496	0.00026733	9.47e-05	0.000379608	0.000111409	0.00052908	0.00103531	0.00126302	0.00153954	0.000247418	0.000270798	0.000317432	0.00036811
C530043A13Rik	0.000195038	0.000340726	0.00138474	0.000466696	0.000375412	0.000297601	0.000663841	0.000414423	0.000360209	0.000289639	9.97e-05	0.000422044	0.000101606	0.000514632	0.00097311	0.0012643	0.0015039	0.000241011	0.000267785	0.000320021	0.000355455
6030407O03Rik	0.000202886	0.000663504	0.00775097	0.000391074	0.000521249	0.000362614	0.000723607	0.000388145	0.000404388	0.000318876	9.92e-05	0.000509037	0.000193634	0.000491307	0.00102493	0.00138985	0.00156595	0.000230393	0.000280442	0.000365377	0.000368082
Gm29183	0.000187658	0.000323399	0.00128811	0.000347205	0.000377115	0.000355197	0.000563332	0.000367394	0.000447024	0.000284641	9.32e-05	0.000396433	0.000108103	0.000443343	0.000999403	0.0012437	0.00144387	0.000228632	0.000300003	0.000339992	0.000362889
Tns1	0.000238567	0.000639965	0.0690001	0.000794131	0.000345868	0.000321072	0.00879215	0.000332308	0.000448507	0.000229055	8.41e-05	0.00154675	0.000167455	0.00133965	0.00103989	0.00184925	0.00145656	0.000263372	0.000392654	0.000253247	0.000361881
Rufy4	0.000208184	0.000418366	0.00160146	0.00034929	0.000381742	0.000356079	0.00066814	0.000399368	0.000446972	0.000295995	0.000105992	0.000444952	0.000109965	0.000471982	0.00109768	0.00131533	0.00154737	0.000245453	0.000283407	0.00034399	0.000416733
Cxcr2	0.00025018	0.000875936	0.00211991	0.000683334	0.000983786	0.000830399	0.00115741	0.00125146	0.00130268	0.000593825	0.000118364	0.00079808	0.000132537	0.000782227	0.00110842	0.00173517	0.00192224	0.00029	0.000383638	0.000457795	0.00145737
Arpc2	0.134331	0.264419	0.684489	0.269484	0.212902	0.147299	0.489393	0.282354	0.333051	0.233591	0.0883632	0.503116	0.00565937	0.399204	0.339134	0.722483	0.983549	0.155514	0.121165	0.254175	0.305323
Aamp	0.0787186	0.0966417	0.764597	0.171162	0.163945	0.0917202	0.294323	0.121981	0.173106	0.123429	0.0158896	0.225427	0.00550926	0.139277	0.467465	0.434728	0.633357	0.0205298	0.129219	0.0529885	0.132849
Pnkd	0.0372375	0.11824	0.281809	0.109116	0.0935247	0.0849735	0.172644	0.192695	0.193465	0.0708105	0.00189581	0.0170073	0.00080141	0.0204724	0.0588586	0.224552	0.306297	0.052799	0.0537842	0.0527586	0.183076
Tmbim1	0.000320813	0.0014721	0.0037805	0.000535086	0.000934097	0.000955265	0.00339261	0.000434741	0.000496938	0.000696472	0.000121707	0.000643161	0.000125568	0.000642012	0.00120676	0.00865414	0.00169914	0.000441632	0.000387985	0.000403039	0.000543279
Catip	0.000198521	0.000358311	0.00136588	0.000544491	0.000511486	0.0005203	0.000664089	0.000366294	0.000352633	0.000591824	9.21e-05	0.000409104	0.000175606	0.000463085	0.0011745	0.00124354	0.00158487	0.000250572	0.00030841	0.000346033	0.00032846
Slc11a1	0.000176077	0.000366972	0.00123701	0.000332003	0.000331039	0.000329594	0.00330813	0.000349346	0.0003579	0.00024172	0.000100337	0.000385506	0.000122765	0.000432251	0.00102142	0.00136936	0.00142745	0.000222017	0.000263781	0.000332416	0.000367572
Ctdsp1	0.000951144	0.00823971	0.0648716	0.0144833	0.0011463	0.00109758	0.000914617	0.00079854	0.00121298	0.000415225	7.39e-05	0.00032631	0.000143079	0.000600532	0.0697155	0.0357378	0.00194925	0.000218962	0.000301967	0.000348507	0.00112493
Usp37	0.00170296	0.00884916	0.0676041	0.0133455	0.0116856	0.011345	0.0238614	0.0020035	0.00144726	0.00461993	0.000363599	0.0261211	0.000146211	0.0129662	0.078507	0.0546928	0.016444	0.0191511	0.0174006	0.0673334	0.00227589
Rqcd1	0.000956239	0.0421325	0.0350712	0.0131662	0.01884	0.0173259	0.0465607	0.0293406	0.0303453	0.0199382	0.00131157	0.00536444	0.000256397	0.00647524	0.107841	0.0438503	0.013286	0.000374799	0.000943065	0.0199225	0.0271079
Plcd4	0.000213017	0.000423569	0.0112991	0.000358877	0.000422395	0.000333712	0.000584418	0.000419796	0.000770592	0.000316142	0.000106376	0.00051392	0.000180225	0.000611077	0.00130102	0.00167448	0.00165951	0.000288699	0.000390137	0.00036049	0.000479409
Zfp142	0.000325378	0.00246535	0.00880589	0.00883099	0.00816236	0.00979274	0.00639889	0.000715943	0.000722697	0.00752296	0.000212734	0.00120807	0.000238437	0.00174789	0.00229455	0.00892546	0.00430036	0.000535288	0.0168964	0.00045754	0.00108843
Bcs1l	0.00047179	0.0135528	0.0555584	0.0056379	0.0300201	0.0280043	0.0804293	0.0231242	0.031963	0.0294987	0.000631662	0.0179662	0.000468205	0.014371	0.00947796	0.0500782	0.0744463	0.00140821	0.000504734	0.0218385	0.0272854
Rnf25	0.000964611	0.0114444	0.0866748	0.0416907	0.0270335	0.0299515	0.0708201	0.0474631	0.0513094	0.0382916	0.00554074	0.0487951	0.000415057	0.0691549	0.0809307	0.0671813	0.0739637	0.041777	0.000579622	0.0015369	0.0498179
Stk36	0.000367499	0.00550214	0.0191826	0.00237965	0.00515249	0.00228291	0.0169196	0.00415224	0.00333915	0.00397735	0.000210427	0.00515301	0.000269734	0.00561942	0.00124158	0.00777956	0.00313821	0.000366718	0.0172271	0.000626405	0.00405911
Ttll4	0.00158752	0.029562	0.0116411	0.0116609	0.0046891	0.00488891	0.00506118	0.00144064	0.00122779	0.000727295	0.000180668	0.0157909	0.000181693	0.000753522	0.00732921	0.0347884	0.0017548	0.00024916	0.000528912	0.000846781	0.00138097
Cyp27a1	0.000213974	0.000361618	0.00141138	0.0003588	0.000391692	0.00037849	0.00123634	0.000378009	0.00059227	0.00028358	8.47e-05	0.000399749	0.00010857	0.000537286	0.00106014	0.0012941	0.00151892	0.000252883	0.000319271	0.000350025	0.000398531
Prkag3	0.000183737	0.000337132	0.0012913	0.000355647	0.000360294	0.000335547	0.000538805	0.000408967	0.000436304	0.000262748	9.19e-05	0.00049876	0.000116744	0.000453062	0.00101387	0.00132671	0.00146559	0.000235649	0.000316066	0.000341216	0.000440998
Wnt6	0.000200133	0.000296768	0.0011386	0.000429135	0.000657813	0.000502062	0.0125926	0.000405587	0.000350437	0.00032141	0.000105501	0.00043011	0.000163443	0.000486226	0.000996624	0.0012949	0.00158114	0.000231333	0.000323988	0.000342749	0.000334682
Gm29539	0.000176832	0.000371055	0.00121229	0.000350955	0.00036975	0.000318112	0.000605622	0.000667351	0.000681717	0.000381293	8.75e-05	0.000475902	0.000102973	0.0004633	0.00106102	0.00135701	0.00141985	0.000233749	0.000328356	0.000310694	0.000536183
Wnt10a	0.000293887	0.000574805	0.00163764	0.00403597	0.00101273	0.000639305	0.000756325	0.000732808	0.000736587	0.000480395	9.98e-05	0.000578431	0.000149679	0.000637272	0.00100149	0.00142968	0.00182088	0.000320622	0.00031726	0.000381145	0.000917789
Cdk5r2	0.00022352	0.00159463	0.00275084	0.00269335	0.0188526	0.0134101	0.0338807	0.000719916	0.00104167	0.0183231	7.84e-05	0.00518688	0.000295947	0.00917289	0.00368235	0.00228287	0.00205497	0.000488621	0.0576796	0.00206731	0.000385403
Fev	0.000201485	0.000369538	0.00129303	0.000415594	0.000477808	0.000370054	0.000681693	0.000346853	0.00039826	0.000553353	9.57e-05	0.000830815	0.000149827	0.000619456	0.000992898	0.00131057	0.00161445	0.000221554	0.000275519	0.000351748	0.000320226
Cryba2	0.000202638	0.000326412	0.00121955	0.00044008	0.000371382	0.000396929	0.00065899	0.000499737	0.000456689	0.000403935	8.74e-05	0.000775752	0.000135542	0.00052071	0.0010407	0.00117563	0.00150616	0.000230832	0.000284374	0.000320441	0.000371866
Ccdc108	0.000180722	0.000548028	0.0620106	0.000338798	0.000352568	0.000378003	0.00056225	0.000372769	0.000402942	0.000453675	8.2e-05	0.000426674	0.000106171	0.000444605	0.000900362	0.0012448	0.00143313	0.000246987	0.000279837	0.000349051	0.000370673
Ihh	0.00021984	0.000420249	0.00139889	0.00036552	0.000573861	0.000471877	0.000724597	0.000427727	0.00044753	0.000528114	0.000100172	0.000803792	0.000123339	0.0009149	0.00111091	0.00150464	0.00159397	0.000328074	0.000320481	0.000369694	0.000594295
Nhej1	0.00216023	0.0287691	0.0227779	0.00454836	0.0185176	0.0142474	0.0105233	0.00798222	0.00785347	0.0130362	0.000217522	0.00829421	0.000402096	0.00520407	0.0617812	0.00842322	0.057226	0.0202234	0.000584422	0.0228053	0.00509835
Slc23a3	0.000181913	0.000334816	0.00122496	0.000398111	0.000422927	0.000475602	0.000645677	0.000385751	0.000490972	0.000380594	8.64e-05	0.000444142	0.000120131	0.000484705	0.0010273	0.00127518	0.0015584	0.000246065	0.000297784	0.000353131	0.000366569
Cnppd1	0.00264217	0.0279408	0.0357666	0.0402747	0.0955169	0.0724799	0.0859114	0.0122148	0.0150372	0.0764672	0.000172385	0.0319823	0.000243512	0.0584898	0.0922787	0.0482747	0.00503472	0.00228538	0.0175019	0.00703784	0.00776708
Fam134a	0.00300804	0.0482823	0.102961	0.014312	0.0815916	0.0576014	0.145042	0.0349286	0.050466	0.0760196	0.000642804	0.157039	0.00157258	0.184751	0.069022	0.137265	0.13495	0.0255113	0.0443936	0.00154584	0.0353325
Zfand2b	0.00405234	0.0487546	0.0692591	0.023413	0.107908	0.09934	0.0680088	0.0515358	0.0670793	0.0888902	0.00112381	0.072074	0.000388943	0.0596549	0.122824	0.137754	0.0157191	0.000429374	0.0523791	0.0220892	0.0492846
Abcb6	0.000756177	0.00692368	0.0352811	0.00197134	0.00154895	0.00119744	0.015285	0.00144776	0.00282483	0.00155238	0.000321174	0.00213359	0.000161464	0.00136919	0.063156	0.0540814	0.0607003	0.000468643	0.000681511	0.000318424	0.00132861
Atg9a	0.000642582	0.00120141	0.0222976	0.00168706	0.0112428	0.00827538	0.0394981	0.0111167	0.00986167	0.0152336	0.000190821	0.024079	0.000163635	0.0411876	0.0742301	0.0374052	0.0745268	0.000839336	0.0225886	0.0349316	0.00903297
Ankzf1	0.00165704	0.00229633	0.0214075	0.0309394	0.00237551	0.00336488	0.0108713	0.0163732	0.0154477	0.00327812	0.00069414	0.0206512	0.000338081	0.00978771	0.001226	0.0760916	0.0025381	0.000456192	0.000367938	0.000662103	0.0160434
Glb1l	0.000232611	0.00136736	0.00829575	0.0016607	0.000661677	0.000609792	0.00114654	0.000954248	0.00153932	0.000835819	0.000124946	0.00234235	0.00015679	0.0017145	0.00133909	0.00166564	0.00222786	0.000310008	0.000344161	0.000409667	0.000960377
Stk16	0.062549	0.0991559	0.44816	0.069214	0.0705628	0.0708159	0.14815	0.0880196	0.107937	0.0866007	0.00507022	0.117363	0.000325651	0.128118	0.268636	0.263673	0.48177	0.0668653	0.0512842	0.05103	0.0904007
Tuba4a	0.000380584	0.000808595	0.00149639	0.0012583	0.00113663	0.00134538	0.00125668	0.00168933	0.0015769	0.000483155	0.00011162	0.00047896	0.000161673	0.000806258	0.00117724	0.00161852	0.00172576	0.000283706	0.000358297	0.000409993	0.0015489
Dnajb2	0.00558473	0.00370477	0.201767	0.027003	0.0735889	0.0637818	0.0918067	0.0221033	0.0228963	0.0669089	0.000502218	0.0587634	0.00040676	0.0275604	0.0873198	0.0529333	0.10046	0.0187088	0.0157655	0.0349314	0.0186405
Ptprn	0.00014976	0.000100425	0.000751837	0.00050917	0.00434784	0.000704778	0.0490334	0.0145251	0.0121244	0.00516697	0.000290189	0.0722385	0.000147708	0.0348521	0.000839421	0.136269	0.115882	0.0424844	0.000445005	0.0524877	0.00882078
Resp18	3.42e-05	2.1e-05	0.0336621	1.72e-05	0.00190689	0.000980922	0.0962553	0.000199442	0.00136236	0.00741385	0.0342185	0.157505	0.0004368	0.082609	0.0626295	0.133286	0.440449	0.12412	0.0714352	0.0801214	5.57e-05
Dnpep	0.0119995	0.0773681	0.225898	0.02278	0.239327	0.190998	0.26688	0.203385	0.233672	0.215936	0.00946517	0.176011	0.0160135	0.150408	0.231564	0.350272	0.497318	0.100361	0.118744	0.145471	0.206071
Des	0.000188473	0.00030149	0.00127949	0.000401386	0.000464417	0.000370506	0.000588439	0.000466751	0.00041281	0.00034665	8.69e-05	0.000465696	0.000161986	0.000580078	0.00102738	0.00130237	0.00148014	0.000215946	0.000299375	0.000342681	0.000379958
Speg	0.000513133	0.000640486	0.0858449	0.00115657	0.0145075	0.0130875	0.0174907	0.000454121	0.000972222	0.0153208	0.000173044	0.00751672	0.000226308	0.034976	0.00286552	0.0333513	0.00315082	0.00139686	0.000495458	0.000601137	0.000484092
Gmppa	0.00175938	0.0194198	0.0611462	0.0305573	0.0669462	0.0461663	0.104876	0.0197985	0.0196137	0.0651994	0.00133045	0.0365795	0.000228364	0.0131665	0.0997685	0.0461958	0.202187	0.0248731	0.000583835	0.0475967	0.0148591
Asic4	0.000188313	0.00027928	0.000869694	0.00112821	0.00765753	0.00833991	0.0243708	0.000168582	0.000230776	0.0260152	0.000261413	0.0234691	0.000140828	0.00177084	0.0638949	0.0342893	0.0124967	0.0840433	0.000386756	0.000399576	0.000239198
Chpf	0.000644624	0.00508039	0.0123844	0.0156806	0.0246612	0.0185623	0.0453618	0.0108229	0.0114218	0.027214	0.000584502	0.00961196	0.000312164	0.0380923	0.00129238	0.00274842	0.0911892	0.0219954	0.036858	0.00235079	0.00863901
Obsl1	0.000465542	0.00474778	0.00945739	0.00166706	0.00689223	0.00557973	0.0122328	0.000666607	0.000903996	0.00364122	0.000412799	0.00173902	0.000197463	0.00120838	0.0044677	0.00289922	0.00311145	0.000527414	0.000528263	0.000435978	0.000768763
Tmem198	0.000249406	0.0145344	0.00148591	0.00328204	0.0998928	0.083381	0.0645106	0.0620705	0.0622818	0.0867305	0.00102887	0.057746	0.000273684	0.0852776	0.00402139	0.203606	0.114828	0.0218455	0.0589703	0.00296805	0.0555133
Inha	0.000240925	0.000571669	0.00232113	0.000933828	0.00119073	0.000904277	0.00791945	0.00178	0.00112212	0.000859983	0.000209799	0.00222645	0.000175561	0.00249	0.00144586	0.0025576	0.00285441	0.000440717	0.000409442	0.00121541	0.00273235
Stk11ip	0.000411751	0.00204854	0.0450742	0.00503486	0.00149633	0.00142238	0.0115577	0.00211666	0.0025094	0.00142816	0.000157385	0.00214105	0.000274023	0.00265505	0.00153535	0.00288987	0.00254908	0.000362269	0.000504747	0.0296346	0.00206345
Slc4a3	0.000352799	0.01404	0.0109696	0.000845893	0.0174007	0.0145669	0.0395775	0.0125279	0.0147366	0.0152924	0.000324305	0.0726326	0.000231434	0.0242188	0.0678566	0.00765365	0.079603	0.0180145	0.00059958	0.00432486	0.00849365
Gm17751	0.000183103	0.000332584	0.00141387	0.000356433	0.000428608	0.000391777	0.000632551	0.000510454	0.000393527	0.00028387	0.000107429	0.000562091	0.000110919	0.000504512	0.00104291	0.00128846	0.00155249	0.000236384	0.000290661	0.000336387	0.000354058
Epha4	0.00224331	0.0976342	0.220246	0.0141973	0.00437404	0.0100708	0.0104183	0.513912	0.513527	0.00356671	0.000173138	0.00301964	0.000209382	0.00794345	0.0967902	0.0455442	0.00108611	0.0248618	0.0133227	0.000484568	0.499995
Gm28386	0.000189404	0.000450758	0.00137312	0.000950432	0.000628954	0.00038669	0.000709615	0.000590237	0.000578317	0.000382309	0.000106813	0.000507793	0.000151318	0.000842755	0.00112998	0.00138649	0.00179712	0.000284709	0.000335745	0.000371697	0.000662281
Pax3	0.000373549	0.000739155	0.0325101	0.0278233	0.014467	0.0165102	0.000793042	0.000242369	0.000261653	0.00845532	9.77e-05	0.000235105	0.000104378	0.000329097	0.00109261	0.00154286	0.00161768	0.00026562	0.000359773	0.000338924	0.000271612
Sgpp2	0.000207717	0.000329044	0.00123732	0.000394794	0.000710301	0.000672694	0.000605568	0.000491888	0.000410343	0.000483426	9.16e-05	0.000477571	0.000116384	0.000544796	0.00104675	0.00132053	0.00161251	0.000255901	0.000295942	0.00035659	0.000443228
Farsb	0.0162273	0.0619736	0.0834222	0.0260626	0.0106821	0.0130065	0.176205	0.0495117	0.0707839	0.00665376	0.000471899	0.0678491	0.000415605	0.105514	0.00168938	0.164645	0.356217	0.0454255	0.0780833	0.00638353	0.0527394
BC035947	0.000203371	0.00042747	0.00145266	0.000416277	0.000493358	0.000404211	0.000550912	0.000377167	0.000404269	0.000380408	9.53e-05	0.000610901	0.000117652	0.000513482	0.000999134	0.00122019	0.0015225	0.000233266	0.000272054	0.000319199	0.000383523
Mogat1	0.000206704	0.000453999	0.00128527	0.000370784	0.000550344	0.000383999	0.000566963	0.000567283	0.000477785	0.000300541	0.000103327	0.000419286	0.000117055	0.000549951	0.00101912	0.00135866	0.00171644	0.000250634	0.000278528	0.000357969	0.00050303
Acsl3	0.00888483	0.120931	0.22205	0.000195422	0.0383264	0.0459048	0.105342	0.00494188	0.00464592	0.0559428	0.00115666	0.0807362	0.000234638	0.0421051	0.0898495	0.0682533	0.0124725	0.00134186	0.00863725	0.0591336	0.00353889
Utp14b	0.000512483	0.0157489	0.019963	0.000447584	0.0114482	0.0045223	0.0213522	0.00203524	0.00132289	0.0108569	0.000332254	0.00514601	0.00035443	0.00377457	0.0922116	0.0416656	0.0016892	0.000736806	0.000340008	0.00054826	0.00114569
Kcne4	0.000193084	0.000378204	0.001357	0.000387889	0.000408731	0.00040429	0.00072208	0.000411367	0.000354426	0.000347655	8.99e-05	0.000394001	0.000140183	0.000488972	0.00116009	0.00127564	0.00157837	0.000242388	0.000288083	0.000353216	0.000363293
Scg2	8.52e-05	0.000222283	0.000672314	0.000305987	0.00297949	0.00111916	0.0307355	6e-05	0.000100584	0.000478572	0.000164034	0.0987936	0.000147378	0.0337961	0.000880737	0.120374	0.062591	0.0481112	0.000301614	0.0575576	5.93e-05
Ap1s3	0.000245182	0.000575094	0.00182729	0.000435492	0.000517947	0.000392995	0.000739862	0.000421652	0.000409229	0.000294508	9.36e-05	0.000460317	0.000115905	0.000547143	0.001528	0.00151244	0.00153188	0.000254664	0.000324111	0.000362422	0.000341361
Wdfy1	0.00247498	0.0152268	0.141979	0.00767795	0.0527037	0.049561	0.204691	0.00864832	0.00755776	0.0560046	0.00179909	0.0990736	0.000736388	0.0927166	0.00198081	0.162603	0.261819	0.0306994	0.0460417	0.0785472	0.000997961
Mrpl44	0.0107435	0.0750882	0.0962805	0.07026	0.0473335	0.0311942	0.101406	0.048049	0.0637465	0.0408204	0.00059047	0.123404	0.000117488	0.0922115	0.127776	0.123568	0.0136826	0.0224439	0.0553197	0.00664726	0.0529966
Serpine2	0.00194759	0.0124667	0.624654	0.0085628	0.000328235	0.000614129	0.041836	0.0218589	0.0333041	0.000309784	0.000825771	0.0110029	0.000475714	0.00243918	0.000959808	0.00122774	0.00209248	0.0201262	0.0341626	0.00298255	0.0250289
Fam124b	0.000173317	0.000344926	0.00117709	0.000399753	0.000404702	0.000333486	0.000529189	0.000371818	0.000492159	0.000260047	9.56e-05	0.000412951	0.000106476	0.000459928	0.000982702	0.00125994	0.00152285	0.000238447	0.000296348	0.000346561	0.000344677
Cul3	0.00955692	0.106855	0.14939	0.0545376	0.0433474	0.0199346	0.0784295	0.0209854	0.0216565	0.0260227	0.000142598	0.0995445	0.000191482	0.150446	0.223811	0.0971274	0.140618	0.000925331	0.0208135	0.0364958	0.0126138
Dock10	0.000206334	0.000588919	0.00212745	0.000397885	0.000784096	0.000662793	0.00549841	0.000411204	0.000412352	0.000493131	0.000130886	0.00126025	0.000159809	0.00293008	0.00114198	0.00135167	0.00203432	0.000269391	0.000350521	0.000850449	0.000385225
Nyap2	0.000232324	0.000305971	0.00128407	0.000351547	0.00878885	0.00736811	0.0187065	0.000548376	0.00060979	0.00915706	0.00106533	0.00205957	0.000224453	0.00206817	0.00125422	0.0043462	0.00252665	0.000405446	0.000458975	0.000352221	0.000563139
Irs1	0.0013372	0.0145288	0.164368	0.00130651	0.00130148	0.00179639	0.0152879	0.000800525	0.00170859	0.00141456	0.00035046	0.00147806	0.000123447	0.00128962	0.00249152	0.0832121	0.00283533	0.000452895	0.00176667	0.00129309	0.000507488
Gm9747	0.000175977	0.000339762	0.00129727	0.000362187	0.000439885	0.000363173	0.000721484	0.000380757	0.000405055	0.000290219	8.03e-05	0.000400265	0.000134645	0.00048861	0.00102007	0.00130858	0.00163062	0.000256073	0.000290081	0.000322899	0.000466014
Rhbdd1	0.000337086	0.0222318	0.0249799	0.0150341	0.0103179	0.00829238	0.0163389	0.00824423	0.00981913	0.00419249	0.000145004	0.00611626	0.000142098	0.00579204	0.00680552	0.00276338	0.00191904	0.000234323	0.000632945	0.000542505	0.00995656
Col4a4	0.000228798	0.000477272	0.00170167	0.000468663	0.000361402	0.000355057	0.00101165	0.000471477	0.000514629	0.000405835	0.000105876	0.00051651	0.000137283	0.0005555	0.00102181	0.0012557	0.00176268	0.000254484	0.000312857	0.000380445	0.000491355
Mff	0.0763983	0.225594	0.761912	0.235934	0.249022	0.222676	0.318662	0.318021	0.359248	0.25988	0.024201	0.327543	0.00871883	0.284465	0.355314	0.38963	0.672129	0.101326	0.151549	0.195036	0.301751
Agfg1	0.000456867	0.0378318	0.0563314	0.00400856	0.0236544	0.0188195	0.0377042	0.0135696	0.0101145	0.00473752	0.00173775	0.037113	0.000442537	0.0213833	0.0118425	0.0679138	0.0743577	0.000476727	0.0184732	0.000612277	0.0127495
Slc19a3	0.000186735	0.000355933	0.00126356	0.000335189	0.00039294	0.000376768	0.000688965	0.000382426	0.000393246	0.000267314	0.000101831	0.000463559	0.000105449	0.000608278	0.00100458	0.00125821	0.00142059	0.000233209	0.000282648	0.000371072	0.000401737
Daw1	0.00020132	0.000377998	0.00146828	0.000428403	0.000433079	0.000355103	0.000660028	0.000349203	0.000509183	0.000299298	8.19e-05	0.00054272	0.000123985	0.000657165	0.00105006	0.00130244	0.00169782	0.00024438	0.000286562	0.00032922	0.000383143
Sphkap	0.00022065	0.000288624	0.00130803	0.000428938	0.00113515	0.000797122	0.0213159	0.000382834	0.000485394	0.00241475	0.000167258	0.00211482	0.00012994	0.000779752	0.00102627	0.0100591	0.190986	0.000273242	0.000303983	0.000528116	0.000404145
Pid1	0.00384109	0.0178525	0.0106791	0.00989219	0.131438	0.134475	0.209177	0.0130393	0.0116608	0.132108	0.0127399	0.00137622	0.000101868	0.00125623	0.0719264	0.590069	0.151297	0.0196997	0.0413216	0.0279796	0.0137103
Dner	0.000135464	0.00107942	0.0422047	0.0518175	0.0659248	0.0444923	0.245448	0.068049	0.0767055	0.040622	0.00995743	0.0927263	0.00367922	0.1369	0.0652576	0.539175	0.140627	0.124179	0.0295578	0.0938232	0.0578776
Trip12	0.00644054	0.0299034	0.179418	0.0779407	0.0750417	0.0752254	0.101678	0.0909466	0.0976754	0.0480495	0.000728558	0.111999	0.0021273	0.0745831	0.159013	0.269804	0.283919	0.0382565	0.0330104	0.0388474	0.0936962
Fbxo36	0.00265417	0.0124124	0.103376	0.00658005	0.00183656	0.00119776	0.0206013	0.0026074	0.00247329	0.00146427	0.000246365	0.0164972	0.000396759	0.0182821	0.00221436	0.00262838	0.00224176	0.0217991	0.000563008	0.000877715	0.00163579
Slc16a14	0.000242873	0.000987156	0.00281504	0.00137775	0.0065557	0.00663232	0.0212634	0.00174456	0.00188572	0.00390006	0.000207918	0.00729949	0.000228273	0.00319353	0.00127938	0.0025146	0.0699036	0.000356324	0.000742968	0.0006643	0.00216364
C130026I21Rik	0.000179713	0.000456985	0.0011983	0.000342668	0.000402368	0.000330325	0.000905069	0.000378632	0.000378606	0.000427805	9.14e-05	0.00059876	0.000120066	0.000458133	0.00103969	0.00128087	0.00174258	0.0002304	0.000280152	0.000336334	0.000350227
A530032D15Rik	0.000183413	0.000403945	0.00131645	0.000339748	0.00034343	0.00032046	0.00056337	0.000375392	0.000436841	0.000274994	8.89e-05	0.000365253	0.000112519	0.000431831	0.00104332	0.00121995	0.00149641	0.000229588	0.00026696	0.00032258	0.000350941
A530040E14Rik	0.000183879	0.000388638	0.00120188	0.000381885	0.000379326	0.000314622	0.000723732	0.00036574	0.000387012	0.000323931	8.64e-05	0.000384385	0.000115018	0.000445461	0.000958873	0.00116092	0.00151647	0.000237371	0.000281872	0.000338369	0.000366574
Sp110	0.000172485	0.000343236	0.00111228	0.000388881	0.000302009	0.000318571	0.000446791	0.000387293	0.000310587	0.000218875	8.93e-05	0.000323303	0.000118989	0.000395129	0.000916018	0.00118114	0.00139887	0.000232863	0.000275819	0.000302806	0.000340522
Sp140	0.000194951	0.000346991	0.00127622	0.000339211	0.000357317	0.000302648	0.00355588	0.000376027	0.000329246	0.000289288	8.27e-05	0.000395886	0.00010893	0.000591255	0.000979093	0.00125804	0.0014947	0.000247444	0.000264289	0.000323561	0.000315194
Sp100	0.000174985	0.000322005	0.00119654	0.000357733	0.000393897	0.000324996	0.00499489	0.00036937	0.000406405	0.000298482	8.84e-05	0.000378859	0.000140587	0.000438332	0.000970165	0.00124906	0.00145575	0.000240703	0.000274526	0.000306156	0.000358712
A630001G21Rik	0.000244886	0.00102105	0.0125469	0.000521393	0.00038272	0.000313214	0.00687777	0.000352528	0.000325378	0.000229752	8.96e-05	0.000353282	0.000113623	0.000503154	0.00115474	0.00128665	0.00136766	0.000257691	0.000274367	0.000297378	0.000328711
9930111H07Rik	0.000189462	0.000357683	0.00119193	0.000367055	0.000379164	0.000341066	0.000806028	0.0004044	0.000369385	0.000286156	9.5e-05	0.000494928	0.000135292	0.000546008	0.000958019	0.00129125	0.00162914	0.000241438	0.000280191	0.000319124	0.000430514
Cab39	0.012858	0.0460687	0.258566	0.0697867	0.12928	0.103381	0.267346	0.164084	0.161544	0.125451	0.00196309	0.0691003	0.000169515	0.104381	0.324509	0.407549	0.556652	0.0866647	0.131106	0.0614151	0.143646
Itm2c	0.0166188	0.00269725	0.456473	0.0613987	0.0195388	0.0150824	0.134982	0.000731391	0.00176784	0.0230883	0.00227586	0.275389	0.00486974	0.262862	0.116212	0.0332248	0.00770631	0.0544086	0.0552763	0.0331139	0.000469639
4933407L21Rik	0.000304677	0.000542608	0.00457828	0.0005406	0.000511414	0.000343106	0.00394803	0.00137239	0.00245774	0.000394871	0.000162193	0.0232755	0.000201218	0.0473254	0.000976554	0.00480876	0.00297765	0.000283516	0.000367219	0.000761909	0.00185178
2810459M11Rik	0.000189765	0.000375878	0.0761841	0.000463861	0.000379556	0.000319422	0.000587384	0.000357587	0.000357026	0.000258219	9.58e-05	0.000525723	0.000152369	0.000516216	0.000992789	0.00136079	0.0015232	0.000296115	0.000318088	0.000348575	0.000349281
Psmd1	0.0488118	0.0812131	0.337629	0.0797128	0.119666	0.0997625	0.262352	0.131534	0.140485	0.0854166	0.018217	0.161634	0.000324531	0.107784	0.204328	0.273066	0.23	0.0731654	0.0534494	0.0721929	0.12371
Gm21972	0.000193767	0.000393272	0.0012116	0.000414556	0.000371452	0.000351884	0.00105322	0.000395915	0.00036507	0.000344774	8.94e-05	0.000484219	0.000111413	0.000597025	0.00103888	0.00132064	0.00160282	0.000235718	0.000301898	0.000366283	0.000398515
Armc9	0.000794515	0.00319989	0.108942	0.0157691	0.0041271	0.00910748	0.0283059	0.00185181	0.000936339	0.00610159	0.000370046	0.0190593	0.000283603	0.0117083	0.00114187	0.0807566	0.00234103	0.0166175	0.000695632	0.000552069	0.00134602
B3gnt7	0.000190616	0.000692078	0.00206094	0.000369143	0.000572108	0.000563258	0.00102052	0.000428008	0.000403423	0.000536786	0.000107655	0.000558467	0.000111544	0.000634727	0.00166358	0.00151165	0.00177653	0.000257428	0.000339479	0.000394521	0.000359046
Gm28626	0.000185985	0.000316187	0.0013191	0.000371869	0.000522985	0.000369569	0.000943944	0.000358139	0.000422317	0.000336138	0.000109908	0.000618189	0.000104283	0.000522756	0.0010156	0.00136701	0.00162641	0.000241137	0.000318291	0.000388158	0.000367119
Ncl	0.493943	0.459007	0.664969	0.270765	0.170633	0.133412	0.327324	0.116192	0.140833	0.121637	0.0183658	0.259232	0.00709538	0.305946	0.555974	0.620422	0.744205	0.0851472	0.162536	0.107345	0.140229
Ptma	3.61801	1.1061	0.612383	0.458252	1.0751	0.895256	0.357641	0.410516	0.391477	0.916985	2.48331	0.769301	0.778375	0.474231	0.246118	0.130244	0.0851133	0.00819489	0.0132972	0.0054675	0.415626
Pde6d	0.0355804	0.190797	0.264289	0.083683	0.120449	0.089258	0.191822	0.0740031	0.0833431	0.130031	0.00718878	0.165316	0.00218552	0.182584	0.0182533	0.405988	0.186698	0.0946151	0.064154	0.135844	0.0778944
Cops7b	0.00107869	0.0583074	0.07795	0.0318251	0.0416043	0.0420245	0.0670407	0.0318873	0.0378986	0.0356761	0.00185229	0.0371751	0.000585481	0.0560569	0.00212084	0.117231	0.146784	0.00100138	0.00427134	0.0016328	0.0392442
Nppc	0.000369374	0.000564737	0.00572639	0.00127587	0.00105461	0.000966929	0.0071121	0.000432006	0.000426671	0.000713451	0.000158388	0.00131331	0.000181565	0.00102535	0.00116335	0.0026853	0.00450728	0.000421049	0.000315081	0.00189947	0.000395071
Dis3l2	0.0020603	0.0278932	0.0286094	0.00116835	0.00771414	0.00754735	0.0490727	0.0151139	0.0194919	0.0074327	0.000444656	0.0216859	0.000197132	0.0065189	0.00477991	0.0949487	0.0118313	0.000987268	0.00120208	0.000462513	0.020762
Gm29374	0.00020666	0.000434526	0.0012817	0.000413216	0.000484715	0.000440897	0.00197623	0.000542249	0.00063794	0.000339195	0.00010861	0.00374785	0.000107582	0.00325478	0.00102735	0.00148791	0.00168325	0.000260314	0.000283613	0.000467063	0.000382742
Ecel1	8.29e-05	6.51e-05	0.000677311	7.19e-05	0.000116523	4.42e-05	0.042798	0.0250114	0.0286783	3.14e-05	0.000204196	0.0887334	0.000193173	0.0643719	0.000665982	0.00958866	0.0586171	0.000269115	0.0470508	0.000240357	0.0182691
Prss56	0.000194822	0.0004059	0.00135067	0.000391418	0.000433636	0.00043195	0.000582887	0.000384781	0.000377162	0.000338552	0.000103102	0.000484893	0.000115581	0.000559828	0.0010509	0.00126007	0.00153081	0.000247874	0.000279744	0.000327675	0.000387447
Chrng	0.000217959	0.00036242	0.00125784	0.000391983	0.00042561	0.000318884	0.00051525	0.000362908	0.000379198	0.000262262	8.69e-05	0.000415647	0.000102401	0.000464139	0.000963917	0.00124578	0.00148812	0.000226748	0.000278029	0.000326692	0.000454109
Eif4e2	0.0373054	0.137422	0.182507	0.124725	0.0679961	0.0892319	0.25567	0.0815565	0.107893	0.0941813	0.00314417	0.174346	0.00763752	0.11843	0.215412	0.257047	0.305576	0.0207278	0.101591	0.0748366	0.097583
Efhd1	0.000279051	0.000544311	0.00254388	0.000414506	0.00256981	0.000429472	0.000890745	0.000489882	0.000497499	0.00167144	9.88e-05	0.000544666	0.000121889	0.000704321	0.00111512	0.00139322	0.00181336	0.00025229	0.000310863	0.000372868	0.000464889
Gigyf2	0.00522058	0.0634011	0.2818	0.0453325	0.0855281	0.0888466	0.0956137	0.0460969	0.0592581	0.0900449	0.00364584	0.0620767	0.00907583	0.0511668	0.176628	0.239641	0.168528	0.0438611	0.0630959	0.0394613	0.0462373
Kcnj13	0.000202037	0.000340162	0.00133715	0.000388212	0.000457039	0.000410727	0.000759855	0.000399605	0.000419696	0.00047046	9.84e-05	0.000542585	0.000153374	0.000710408	0.00126994	0.00147064	0.00159	0.000306392	0.000322597	0.000440059	0.000525144
Ngef	0.00025839	0.000661488	0.00178222	0.000451362	0.000683997	0.000600203	0.00393874	0.000558471	0.000638295	0.000637707	0.000136025	0.00175512	0.000202537	0.000962797	0.00118048	0.00177011	0.00202136	0.000338582	0.00060333	0.000471182	0.000560244
Inpp5d	0.000155826	0.000243488	0.0010176	0.000261378	0.000544314	0.000455228	0.000426722	0.000669676	0.000683975	0.000400914	6.89e-05	0.000357706	0.00011236	0.000424583	0.000903435	0.00117487	0.00151006	0.000228683	0.000269689	0.000321784	0.00068734
Atg16l1	0.00303539	0.0180455	0.00497267	0.0172114	0.0205709	0.0226212	0.0513683	0.0383525	0.0385697	0.020242	0.00105366	0.030785	0.000319846	0.0206176	0.00182004	0.0834819	0.0103704	0.0210018	0.0348457	0.0010678	0.0359213
Sag	0.000653475	0.0112451	0.00611829	0.0163572	0.0081573	0.0121359	0.0189865	0.0437392	0.0417159	0.0107502	0.000245179	0.00868081	0.000346945	0.0096663	0.00884817	0.00462365	0.00477425	0.00048104	0.0175771	0.000725611	0.0335635
Dgkd	0.000487384	0.00080468	0.0106831	0.00623065	0.00948721	0.00699996	0.019901	0.0193168	0.0187276	0.00599966	0.000228293	0.0191091	0.000645583	0.0195898	0.00305469	0.0031897	0.00325334	0.00052379	0.000604432	0.034275	0.011443
Usp40	0.0065676	0.0260304	0.0377114	0.0123937	0.00537503	0.0168866	0.0279459	0.0231132	0.0176265	0.00575034	0.00035849	0.0161201	0.000174582	0.0171138	0.00323949	0.00491824	0.0623885	0.000263189	0.00050969	0.00152355	0.0214947
Ugt1a7c	0.000183188	0.000549664	0.00151789	0.000365508	0.000382943	0.000349726	0.000654884	0.000469712	0.000438439	0.000362931	9.84e-05	0.000537635	0.000122795	0.000539941	0.0010004	0.00128463	0.00153563	0.000239887	0.000278397	0.000369964	0.000385926
Dnajb3	0.00163233	0.0369458	0.0629303	0.00443151	0.020753	0.0147877	0.0724698	0.0277916	0.0328837	0.0116595	0.000638078	0.0461548	0.000271078	0.0395528	0.00284083	0.0571438	0.236664	0.000487064	0.0354355	0.000723272	0.0307362
Hjurp	0.000149421	0.323831	0.173345	0.000393932	0.00159878	0.00141672	0.00384911	0.00187296	0.00298316	0.00161727	0.000239166	0.000643894	0.000228552	0.000587727	0.00242687	0.0398475	0.0596567	0.000252359	0.000246402	0.000501683	0.0014133
Spp2	0.000189496	0.000358882	0.00126787	0.000333337	0.000549498	0.000390528	0.00122835	0.000352618	0.000397083	0.000613377	0.00010577	0.000498411	9.86e-05	0.000469287	0.00135183	0.00146101	0.0015393	0.000260548	0.000276003	0.000344467	0.000343319
Gm29538	0.000258919	0.000930729	0.00164123	0.000557555	0.000383999	0.0004192	0.000615634	0.000597981	0.000705873	0.000399417	0.000118458	0.00047655	0.0001352	0.000570739	0.00115694	0.00139189	0.00157539	0.000247066	0.000309951	0.000387772	0.000569792
Arl4c	0.0027139	0.110483	0.117963	0.0167816	0.103654	0.0939765	0.218902	0.137549	0.141391	0.11075	0.0171423	0.179275	0.00020507	0.15318	0.102492	0.370919	0.376779	0.0232668	0.0528218	0.029235	0.114495
Platr5	0.000195258	0.000435546	0.0012183	0.000494538	0.000469661	0.000366636	0.000535534	0.0004024	0.000596749	0.00028571	0.000104406	0.000459233	0.000113859	0.000500702	0.00115224	0.00131126	0.00151498	0.000250388	0.000290005	0.00034333	0.00040335
Sh3bp4	0.00266591	0.0115287	0.0930786	0.011985	0.00483923	0.00453575	0.0111142	0.031367	0.0337868	0.0041639	0.000222954	0.00439846	0.000187424	0.00578487	0.00161876	0.00265908	0.00242908	0.000359312	0.00213344	0.0235138	0.0279754
Agap1	0.00206455	0.0320855	0.0639121	0.00125864	0.0939833	0.066728	0.12065	0.0568014	0.0567748	0.0837621	0.00237511	0.0514609	0.0003157	0.142939	0.277974	0.0746823	0.215102	0.00850138	0.0154344	0.00336779	0.039449
Gbx2	0.00235269	0.0051392	0.000868448	0.00543088	0.0770327	0.0376285	0.0357835	0.000243924	0.000348175	0.0508918	7.13e-05	9.87e-05	0.000198408	0.000500264	0.847953	0.0338976	0.0010764	0.000433415	0.000466489	0.000188533	0.000494912
Asb18	0.000190481	0.000352109	0.0012664	0.000375811	0.000453302	0.000363386	0.000724341	0.000447507	0.000463934	0.000258919	8.89e-05	0.000494869	0.000115631	0.000555297	0.00117358	0.00129573	0.00141825	0.000233964	0.000402989	0.000350819	0.000488205
Iqca	0.000206309	0.000399029	0.001917	0.000383292	0.000604855	0.000421858	0.000783239	0.000434447	0.000405669	0.000399	8.88e-05	0.000702232	0.000115301	0.000638607	0.000996817	0.00129483	0.0016436	0.000260631	0.000320798	0.00041606	0.000376452
4930434B07Rik	0.000221129	0.000426838	0.00747299	0.00100594	0.000447344	0.000387261	0.000765062	0.000530494	0.000465168	0.000345004	9.2e-05	0.000646112	0.000172793	0.000905661	0.00097967	0.00129336	0.00169337	0.000246054	0.000321785	0.000412171	0.000423566
Ackr3	0.00124442	0.0229836	0.172681	0.021844	0.000230947	0.000211668	0.0115371	0.0689091	0.0719	0.000172621	7.41e-05	0.00023837	8.89e-05	0.000526935	0.00106268	0.00200351	0.00166819	0.000274647	0.017896	0.000275325	0.0682028
Gm28723	0.000211567	0.00161648	0.00253081	0.000703041	0.00047344	0.000354149	0.000874777	0.000520709	0.000567291	0.000327335	0.000146802	0.000601756	0.000113936	0.000585321	0.00141667	0.00131978	0.00160573	0.000242101	0.000316062	0.000358678	0.000488918
Gm28722	0.000187629	0.000433017	0.00133282	0.000374942	0.000416644	0.000471068	0.000535644	0.000398868	0.000345004	0.000269389	9.1e-05	0.000401438	0.000163325	0.000469237	0.000953966	0.00124521	0.00158854	0.00024058	0.000286143	0.000349142	0.000393333
Cops8	0.0703619	0.169415	0.450485	0.221245	0.116412	0.088341	0.304138	0.158287	0.184948	0.0850873	0.0176749	0.154545	0.00484008	0.128278	0.385878	0.366615	0.695384	0.0177711	0.020639	0.114193	0.170331
Col6a3	0.000196323	0.000301833	0.00147163	0.000349135	0.000340709	0.000332245	0.000531388	0.00033688	0.000390661	0.000248952	9.94e-05	0.000525735	0.000196955	0.000473922	0.00103797	0.00126494	0.00147636	0.000233009	0.000260127	0.000335748	0.000300432
Rab17	0.000210819	0.000440472	0.0012982	0.000448505	0.000454825	0.000367402	0.000576309	0.000614376	0.000498616	0.00031213	0.000102203	0.000418654	0.000110363	0.000468902	0.000978495	0.00135349	0.00157606	0.000242208	0.000288316	0.000340591	0.000425208
Lrrfip1	0.00222685	0.00037214	0.00635645	0.0201795	0.0475831	0.0424517	0.0538201	0.0164602	0.0144312	0.0263512	0.000541844	0.00746363	0.000240401	0.011271	0.0102988	0.0844735	0.0156013	0.0227716	0.000398045	0.0326137	0.0130452
Rbm44	0.000188715	0.000339228	0.00119202	0.000407427	0.000462998	0.000374978	0.000557641	0.000443874	0.000399888	0.000389589	9.93e-05	0.00042549	0.000106182	0.000525274	0.000959998	0.00134234	0.00158968	0.000239603	0.000295713	0.000332615	0.000358101
Ramp1	0.000164442	0.000288921	0.0618743	0.000449955	0.000301329	0.000349985	0.000478826	0.000332103	0.000388111	0.000239475	8.62e-05	0.000353514	0.000137703	0.000453797	0.000932311	0.00125202	0.0014721	0.000242861	0.000276239	0.000358435	0.000348605
Ube2f	0.0211655	0.153517	0.198	0.117184	0.0823704	0.0946811	0.182042	0.109966	0.109416	0.0677111	0.000702672	0.0321427	0.000285159	0.0616348	0.0451372	0.124354	0.0780749	0.0227977	0.0484474	0.000720321	0.11532
Scly	0.00131077	0.00589798	0.0144457	0.00250963	0.0028769	0.002463	0.0157896	0.0107433	0.0136518	0.00146151	0.000191591	0.00330178	0.000287303	0.00239398	0.00446773	0.00263137	0.0027223	0.0213804	0.000478425	0.00048162	0.00979905
Espnl	0.000192573	0.000323921	0.00124876	0.000373695	0.000510375	0.000386109	0.000577802	0.000412676	0.000416194	0.000297461	9.93e-05	0.000439417	0.000102622	0.000467986	0.00104469	0.00128277	0.00154594	0.000232594	0.000293392	0.000366168	0.000352812
Fam132b	0.000203353	0.000528501	0.00131624	0.000451575	0.000399732	0.000362947	0.000675787	0.00044242	0.000415263	0.000298609	9.68e-05	0.000387654	0.000167994	0.000506666	0.00111225	0.00127017	0.00149159	0.000286319	0.00030584	0.000353931	0.000373789
Ilkap	0.0467539	0.195153	0.248616	0.122206	0.0860123	0.038855	0.235362	0.12314	0.138058	0.0621889	0.0086826	0.134131	0.00396333	0.217262	0.197987	0.209905	0.64566	0.0365134	0.108469	0.0939881	0.105751
Hes6	0.261838	0.0396203	0.266524	3.2478	0.185121	0.104704	0.295707	0.0538365	0.0407757	0.034148	0.0187433	0.179506	0.0175246	0.110426	0.69011	0.471581	0.276183	0.0362919	0.0622988	0.180459	0.0245393
Per2	0.000228174	0.000508136	0.097616	0.000957526	0.000868044	0.000589687	0.00121918	0.000467954	0.00063457	0.00055341	0.000118054	0.00132071	0.000150688	0.000861721	0.0010828	0.0325284	0.00178253	0.000235763	0.000258557	0.0220305	0.000433113
Traf3ip1	0.000997876	0.0144833	0.0396703	0.0102883	0.00800864	0.00633547	0.0192726	0.0049835	0.00366713	0.00776416	0.000219641	0.00618275	0.000159589	0.00609813	0.060776	0.0391715	0.00342497	0.0207608	0.0171541	0.0210542	0.00533338
Asb1	0.000467336	0.00495662	0.0036479	0.0239545	0.00516994	0.00555533	0.0440796	0.0127195	0.0133725	0.00702504	0.000265096	0.0184745	0.000308784	0.014011	0.00648292	0.00660505	0.00940292	0.000471003	0.000507875	0.0314558	0.0131311
Gm29100	0.000186342	0.000334412	0.00163633	0.000385978	0.000365388	0.000389714	0.000558892	0.000356181	0.00048895	0.000288575	8.85e-05	0.000395862	0.000155595	0.000477298	0.00105021	0.00122195	0.00146936	0.000255158	0.000323839	0.000345923	0.000350648
Twist2	0.000242923	0.000361217	0.00141301	0.000331046	0.0011934	0.000816263	0.000952637	0.000467665	0.000381659	0.000404982	9.52e-05	0.000420991	0.000116866	0.00050047	0.000952625	0.0012212	0.00167445	0.000261682	0.00026376	0.000364208	0.000343882
Hdac4	0.000723129	0.0112554	0.064769	0.0201203	0.023514	0.0149622	0.0107293	0.00758099	0.00534994	0.0123314	0.000191754	0.002452	0.000207571	0.00126094	0.0840205	0.00285631	0.0469373	0.000432831	0.00216849	0.000572436	0.00392612
Gm26720	0.000301631	0.000694701	0.00255644	0.000892946	0.006572	0.00680848	0.00216697	0.000596812	0.000644425	0.00456203	0.000111131	0.000945681	0.000159992	0.000875417	0.00164935	0.00175259	0.00190968	0.00027308	0.000381192	0.000377882	0.000595253
Ndufa10	0.0785844	0.137058	0.470013	0.270474	0.0964124	0.0899143	0.287043	0.16311	0.17241	0.107495	0.0305023	0.146498	0.000514109	0.0579752	0.0812765	0.423118	0.368864	0.0508365	0.0831496	0.0977268	0.173956
Myeov2	0.156923	0.104946	0.903891	0.361252	0.127186	0.111534	0.50409	0.333672	0.358586	0.131807	0.0980776	0.229644	0.0772747	0.231642	0.342224	0.87132	0.948938	0.122933	0.203052	0.22017	0.299257
Otos	0.000180765	0.000349704	0.00123916	0.0003705	0.000421062	0.00031965	0.000550457	0.000416895	0.000414652	0.000271126	9.3e-05	0.000515167	0.000112572	0.000620356	0.000954946	0.0012101	0.0014662	0.000234652	0.000269578	0.000357198	0.000367643
Gm29483	0.000192676	0.000308842	0.00122834	0.000375733	0.000454775	0.000316346	0.000533521	0.000368678	0.000393709	0.00024724	8.48e-05	0.000618435	0.000103883	0.000456061	0.000956797	0.00122207	0.00148211	0.00023619	0.000265466	0.000338298	0.000356595
Gm29481	0.000178709	0.000316588	0.00119151	0.000364549	0.000422884	0.000417652	0.000517847	0.000406062	0.000530292	0.0002712	9.07e-05	0.000383657	0.000120453	0.000520436	0.000975668	0.00121532	0.00161298	0.000231615	0.000289162	0.00036072	0.000449402
Gpc1	0.00275427	0.0459277	0.118151	0.0198443	0.00143747	0.00246484	0.0297528	0.0231961	0.0229029	0.0034721	0.000146476	0.00548931	0.000212803	0.00699614	0.0016409	0.0107336	0.0113792	0.0219145	0.000506604	0.0012591	0.0226896
Gm29480	0.000181499	0.000453496	0.0018033	0.00050771	0.000485421	0.000398181	0.00106576	0.000458855	0.000459574	0.000349628	0.000104248	0.000743778	0.000113259	0.000748619	0.00109109	0.00142342	0.00286709	0.000247272	0.000302167	0.000346431	0.000507264
Dusp28	0.00191386	0.00418814	0.0647705	0.0159443	0.0161334	0.0162547	0.0205084	0.0061545	0.00799803	0.00886497	0.000218616	0.0283386	0.000354901	0.014984	0.00231171	0.0337328	0.00746803	0.000444467	0.000581837	0.00101581	0.00744215
5033417F24Rik	0.000223818	0.000407573	0.00171963	0.000429055	0.000822732	0.00042852	0.00134377	0.000559402	0.000663997	0.00056435	0.000109963	0.00132228	0.000155072	0.00103482	0.0639097	0.00151723	0.00195969	0.000361059	0.000325035	0.000353166	0.000444753
Rnpepl1	0.00237366	0.0298476	0.0791786	0.0107585	0.0169879	0.00314605	0.0505939	0.01213	0.0129769	0.00166017	0.00022691	0.0312066	0.000483068	0.0417499	0.11692	0.0443342	0.00593631	0.0215424	0.0163885	0.0336857	0.00877462
9430060I03Rik	0.000602621	0.023444	0.0194543	0.0234854	0.0072047	0.00644384	0.0164289	0.0169085	0.0172778	0.00620921	0.00021985	0.0145081	0.000227735	0.057177	0.00622509	0.00989022	0.00299436	0.00042477	0.000484692	0.000851694	0.016947
Capn10	0.00190161	0.0206538	0.043294	0.0251352	0.0627365	0.0672272	0.104601	0.0350987	0.0316372	0.0609681	0.0033393	0.0924319	0.0028323	0.0448967	0.00891914	0.10434	0.291354	0.0177986	0.0181812	0.000596973	0.0347304
Gpr35	0.000174276	0.000318185	0.00126281	0.000379862	0.000453117	0.000399953	0.000616644	0.000481727	0.000499496	0.000294895	9.16e-05	0.000401119	0.000106571	0.00047022	0.00106528	0.00133272	0.00152529	0.000256007	0.000375485	0.000384253	0.000474967
Aqp12	0.000193367	0.000337102	0.00146748	0.000390014	0.000407321	0.000371769	0.000546835	0.000377799	0.000450905	0.000256029	8.93e-05	0.000458594	0.000110626	0.000493476	0.00104196	0.00124163	0.00165284	0.000241833	0.000278673	0.000334241	0.000383479
Kif1a	0.00166523	0.00782553	0.0615444	0.0149319	0.0528591	0.0493582	0.143642	0.0198384	0.0217988	0.0773339	0.00316475	0.125973	0.000693976	0.0802764	0.31065	0.283291	0.239435	0.0610151	0.0024446	0.138657	0.0250493
Sned1	0.000198197	0.000497436	0.0013033	0.000401744	0.000450887	0.000358562	0.000683053	0.000382253	0.000416533	0.000280826	9e-05	0.000491384	0.0001259	0.000598622	0.00108296	0.00125542	0.00155537	0.000253071	0.000270551	0.000357267	0.000320387
Mterf4	0.00112453	0.0211836	0.0356914	0.0342141	0.0450233	0.0478608	0.0639616	0.0664621	0.0520571	0.0330517	0.0019327	0.0130234	0.000232813	0.0135826	0.00393795	0.0628706	0.0115449	0.0176291	0.0367782	0.0215232	0.0511252
Gm28535	0.000271756	0.000462134	0.00221204	0.00502997	0.00145078	0.00208818	0.00472062	0.000873707	0.000835983	0.00167272	0.000139096	0.0010245	0.000148152	0.00103425	0.00270657	0.00248913	0.00182421	0.000241005	0.00034764	0.000482519	0.000614738
Pask	0.000235791	0.000976917	0.00924699	0.000371968	0.00134677	0.000790475	0.00211083	0.000592714	0.000446861	0.000970311	0.000123878	0.000375972	0.000145326	0.000446164	0.00112774	0.00155647	0.00277793	0.0220437	0.000299736	0.00036393	0.000321313
Ppp1r7	0.0279727	0.077897	0.168023	0.0331714	0.0431006	0.0447287	0.140225	0.0822585	0.0820538	0.045038	0.00124582	0.0549664	0.00053007	0.0210264	0.154118	0.182695	0.263615	0.00110058	0.0220572	0.0644466	0.0795128
Hdlbp	0.011034	0.0393693	0.179976	0.010751	0.0450367	0.0384568	0.0898427	0.0130268	0.0141069	0.0391515	0.00485806	0.00855152	0.000550292	0.0493911	0.0804757	0.0932943	0.0835599	0.0226971	0.0183464	0.0252963	0.00599656
2019-09-02	0.0560567	0.096235	0.366444	0.0611524	0.0238956	0.0159504	0.0995372	0.0420296	0.0444216	0.0151446	0.00566824	0.0874999	0.000229746	0.102287	0.0182305	0.10832	0.190387	0.0177149	0.00283619	0.0341024	0.0359774
Farp2	0.000683387	0.00729497	0.0157971	0.0164814	0.00929547	0.00286093	0.0120209	0.00237625	0.00292291	0.00906968	0.000240932	0.037643	0.000163879	0.0043714	0.00151765	0.00175944	0.00215627	0.0205174	0.000800553	0.000572285	0.00316012
Stk25	0.00465196	0.0359654	0.216852	0.0302419	0.0810351	0.0732806	0.201799	0.0623058	0.0617774	0.0788959	0.0109436	0.124902	0.000475939	0.124838	0.134052	0.293476	0.526297	0.0629868	0.016136	0.112633	0.078403
Gm28536	0.000191985	0.000320232	0.0012016	0.000374139	0.000367386	0.000334526	0.00108646	0.000401525	0.000442003	0.000274372	9.82e-05	0.000540232	0.000163544	0.000499957	0.00102407	0.00130494	0.00154888	0.000248748	0.00027407	0.000351756	0.00038583
Bok	0.0205491	0.0106701	0.0187481	0.0125757	0.0140864	0.0129081	0.0773228	0.00839147	0.0134744	0.0168334	0.00816392	0.00962567	0.000447761	0.00570764	0.197271	0.102855	0.0814227	0.000262995	0.0413389	0.00316685	0.00933871
Thap4	0.00131277	0.016334	0.113969	0.0120317	0.0264813	0.0137258	0.0584782	0.00152852	0.00217365	0.00896598	0.000366199	0.0172353	0.000289083	0.0124585	0.0574232	0.0495866	0.00681441	0.000460466	0.0175659	0.0223423	0.00179465
Atg4b	0.0166971	0.0211072	0.0773584	0.0377779	0.0258669	0.0274809	0.143926	0.0680331	0.0686968	0.0320855	0.000886643	0.0747601	0.000169466	0.124018	0.0887542	0.140005	0.27614	0.0394582	0.0206425	0.00200344	0.0717386
Dtymk	0.161246	0.214076	0.516649	0.139055	0.050662	0.0336711	0.21896	0.0357875	0.0342181	0.0290576	0.000613638	0.0499049	0.00747272	0.0650961	0.178596	0.357204	0.171384	0.0252417	0.0216051	0.113727	0.0451103
Ing5	0.00222557	0.0224944	0.0265827	0.0161124	0.00344662	0.00462039	0.0110296	0.0141849	0.0124502	0.00138486	0.0002156	0.00633619	0.00068844	0.00362879	0.0631542	0.044754	0.00362686	0.000425131	0.000540827	0.000811732	0.0081616
D2hgdh	0.000724964	0.00335614	0.00439147	0.00343532	0.00453023	0.0029124	0.00616377	0.011058	0.0079487	0.00307433	0.000227426	0.00683888	0.000270856	0.00661298	0.00250326	0.00227117	0.00218768	0.000414642	0.000482333	0.000399657	0.0173869
Pdcd1	0.000180225	0.000334576	0.00121826	0.000338962	0.000409401	0.000315537	0.00581967	0.000371157	0.000367913	0.000257617	9.34e-05	0.000437233	0.000123838	0.000488714	0.00101372	0.00133347	0.00173881	0.000256296	0.000293665	0.000349937	0.000371172
Fam174a	0.00502087	0.00784203	0.317457	0.0678743	0.0989169	0.081156	0.147651	0.0667996	0.0756482	0.0746539	0.000516073	0.082842	0.00407562	0.0484244	0.1013	0.232277	0.184975	0.00785601	0.017465	0.0994591	0.0590204
St8sia4	0.000315124	0.00140507	0.000604796	0.00640444	0.0274118	0.0213575	0.0353757	0.0232597	0.0156386	0.0306582	0.000202916	0.0557363	0.000724377	0.033903	0.0570653	0.0907927	0.00567802	0.000220202	0.000361049	0.0320895	0.0197561
Slco4c1	0.000202526	0.000314001	0.00131064	0.000368359	0.000429085	0.000354804	0.000696271	0.000376453	0.00040835	0.000318023	8.76e-05	0.000402217	0.000119584	0.000484693	0.00100226	0.00138265	0.00150909	0.000256924	0.000285205	0.000326831	0.00040514
Panct2	0.000192394	0.000384675	0.00117908	0.000374966	0.000449347	0.000379258	0.000585557	0.000366337	0.000402279	0.000332945	8.73e-05	0.000481172	0.000118006	0.000594651	0.000957889	0.00134531	0.00171021	0.000255222	0.000263491	0.00032902	0.000375352
Gm28901	0.000189481	0.000342329	0.00130997	0.000347862	0.000358975	0.000417515	0.000512118	0.000423205	0.000566135	0.000283725	9.79e-05	0.000470911	0.000141076	0.000493812	0.000993027	0.00124199	0.00162112	0.000276794	0.000294398	0.000348328	0.00041921
D1Ertd622e	0.0255635	0.0661688	0.874319	0.06998	0.0253493	0.0125476	0.116248	0.0188802	0.0248929	0.0213721	0.00208615	0.162134	0.00119936	0.06039	0.166489	0.164283	0.131467	0.0380656	0.0436935	0.0943008	0.0131558
Ppip5k2	0.00505911	0.0378361	0.122921	0.0115671	0.000895153	0.00260475	0.0967095	0.0220538	0.0215195	0.00949547	0.000839745	0.0767947	0.00030137	0.0457608	0.0814139	0.189226	0.125699	0.00110297	0.000493168	0.00546391	0.017073
Gin1	0.00317832	0.108093	0.127873	0.0490225	0.0581668	0.0587687	0.0179597	0.0731575	0.0727679	0.0478934	0.00051306	0.0653798	0.000567078	0.0408765	0.100338	0.042615	0.00419318	0.021828	0.00193654	0.00298828	0.0644151
Pam	0.000190745	0.0129759	0.044559	0.0352541	0.158637	0.159476	0.0304835	3.75e-05	2.82e-05	0.116527	0.000309032	0.0879686	0.00477457	0.0517755	0.0199911	0.107994	0.0675296	0.000443616	0.0322487	0.034815	4.27e-05
Gm29461	0.000196779	0.000388941	0.00161926	0.000368533	0.000396205	0.000393329	0.00061066	0.000423049	0.000387174	0.000273637	9.27e-05	0.000440483	0.000113464	0.000575734	0.0010646	0.00142903	0.00149601	0.00023157	0.000300558	0.000338093	0.000407009
Gm7967	0.000203781	0.000408253	0.00142741	0.000503676	0.000356575	0.000371209	0.000499653	0.000401364	0.000387576	0.000278359	8.62e-05	0.000508785	0.000106056	0.000443293	0.00106406	0.00123166	0.00147208	0.000229543	0.000289183	0.000317631	0.000417707
Cntnap5b	0.000197955	0.000384022	0.00135067	0.000381385	0.000506009	0.000394026	0.000691119	0.0005119	0.000613052	0.000309557	9.78e-05	0.000470283	0.000117946	0.000494273	0.00116358	0.00132729	0.00152498	0.000243946	0.000307733	0.00036292	0.00036827
Cdh20	0.000409146	0.00542386	0.00474626	0.00148278	0.00142307	0.00204725	0.00196463	0.000364181	0.000365289	0.00146955	0.000129218	0.000785461	0.000169351	0.000715774	0.00165344	0.00230448	0.00239497	0.000282987	0.000559648	0.00038776	0.000366566
Rnf152	0.000144514	0.000543749	0.00882567	0.000688326	0.00566846	0.00904241	0.0203708	0.000155671	0.000130705	0.0039322	0.000287277	0.000384258	0.000234331	0.00388913	0.0665876	0.0105827	0.00172215	0.0211039	0.000160386	0.0359966	0.000110602
Gm17634	0.000212977	0.000317486	0.00166822	0.00034582	0.000456002	0.000332874	0.000986803	0.000503297	0.000446295	0.000389409	0.000130731	0.000568852	0.000136063	0.000546459	0.0013	0.0323604	0.00176566	0.000252948	0.000310377	0.000380402	0.00042037
Pign	0.000277523	0.0259196	0.170027	0.00484702	0.0109393	0.0064628	0.00359271	0.00123717	0.00107292	0.0082611	0.000151009	0.00857784	0.00017118	0.0382085	0.00128789	0.00248534	0.00252978	0.0204772	0.000491878	0.000646866	0.00137084
2310035C23Rik	0.000371091	0.022199	0.00189715	0.0296653	0.0124382	0.00264506	0.0379882	0.0226655	0.0230084	0.00584253	0.000153494	0.0179451	0.000113791	0.0175759	0.00131369	0.0747153	0.00533154	0.0011547	0.0231573	0.000366765	0.019197
Tnfrsf11a	0.000162493	0.000281892	0.0011402	0.000307161	0.000315841	0.000399143	0.000567631	0.000372098	0.000331353	0.000277106	8.24e-05	0.000573122	8.26e-05	0.000501307	0.000935513	0.00119494	0.00149182	0.000239063	0.000277502	0.000415109	0.000357099
Gm7160	0.000329868	0.00051972	0.00361397	0.000790457	0.000509001	0.000637071	0.000750961	0.000418673	0.000488308	0.000298383	0.00010822	0.000588835	0.000158359	0.000687601	0.00106872	0.00173984	0.00191528	0.000331382	0.000302697	0.000340422	0.000396184
Zcchc2	0.000271517	0.00429307	0.050318	0.000443815	0.00114536	0.00053007	0.00717125	0.000412501	0.000539778	0.000668681	9.2e-05	0.00453447	9.94e-05	0.0010863	0.00297422	0.00194566	0.00207596	0.00023583	0.000489014	0.000557257	0.000509579
Phlpp1	0.000755393	0.0145699	0.0929215	0.00734062	0.0073036	0.00215542	0.0100209	0.00745799	0.00709425	0.00276416	0.000202665	0.00270447	0.000222111	0.000871683	0.00105467	0.0713752	0.111107	0.000407481	0.000949346	0.00126437	0.00727961
Bcl2	0.000387383	0.0164898	0.596634	0.00545799	0.000684344	0.000453352	0.0434473	0.00560429	0.0047183	0.0010168	0.000426237	0.0101485	0.0001	0.00846257	0.0717166	0.0829592	0.0686097	0.000579687	0.00049995	0.000370084	0.00580115
Kdsr	0.00143678	0.00074737	0.0901501	0.0308773	0.00971833	0.00593473	0.06564	0.0195953	0.0247627	0.00629027	0.000975913	0.0292233	0.000394221	0.0147252	0.0710932	0.0123141	0.206652	0.000394512	0.000532856	0.00309221	0.0265094
Vps4b	0.0115098	0.0995577	0.174283	0.109667	0.0260794	0.0254433	0.0769144	0.030464	0.0230248	0.0261619	0.00151581	0.0829979	0.000731671	0.0787987	0.00980914	0.0861121	0.273011	0.0341303	0.0428478	0.0343108	0.023923
Serpinb2	0.000203594	0.000345675	0.00113564	0.000382376	0.000497534	0.000492648	0.000859118	0.000437196	0.000571507	0.000540284	8.98e-05	0.000744325	9.74e-05	0.000500199	0.00103447	0.0331541	0.00164541	0.000252805	0.000285516	0.000330023	0.000558622
Serpinb8	0.000175349	0.000299751	0.00113879	0.000356944	0.00039385	0.000423045	0.000650213	0.000351141	0.000376605	0.000255965	0.000100612	0.000388605	0.000123969	0.000493887	0.00103618	0.0011989	0.00144243	0.000225035	0.000269406	0.00033105	0.000324929
Gm15389	0.000197046	0.000386451	0.00136775	0.000387179	0.000467427	0.000353942	0.000763392	0.000452005	0.00037831	0.000295484	9.06e-05	0.000409159	0.000133057	0.000459609	0.00108458	0.00127203	0.00151743	0.000239298	0.000280662	0.000327433	0.000370325
Cdh7	0.00101566	0.00160999	0.00128377	0.0413474	0.000662972	0.000540192	0.0282445	0.0117948	0.0137705	0.000751701	0.000157228	0.0191137	0.000206842	0.0630533	0.00128128	0.0481451	0.00193243	0.000648842	0.000817576	0.0262655	0.0100464
Cdh19	0.000182329	0.000323716	0.0012856	0.00035103	0.000388265	0.000348928	0.000577279	0.000443985	0.000417875	0.00029353	8.55e-05	0.000400219	0.000121602	0.000480972	0.00100031	0.00126385	0.00150697	0.000238939	0.000281117	0.00035025	0.000365826
Dsel	0.000577781	0.00253329	0.0782949	0.000759664	0.00408166	0.0030247	0.0163863	0.00144063	0.00232093	0.00176138	0.000206696	0.000862242	0.000230313	0.000819838	0.00247039	0.00167035	0.00233706	0.000514287	0.000602466	0.000450401	0.00429482
Cntnap5a	0.000196235	0.000529358	0.00126188	0.00029783	0.00191609	0.00184791	0.0247628	0.000393276	0.000323209	0.00229889	0.000555345	0.00124632	0.000367845	0.001892	0.00103215	0.00258276	0.00226061	0.00109162	0.017251	0.00146559	0.000484584
Tsn	0.0943909	0.271781	0.994844	0.44629	0.1237	0.161004	0.469596	0.264636	0.290274	0.148184	0.0165736	0.342588	0.00787552	0.177464	0.52667	0.568966	0.64199	0.218348	0.120639	0.204489	0.270189
Nifk	0.0445709	0.106853	0.184899	0.0618236	0.0376044	0.0233296	0.140819	0.0174917	0.020702	0.0236933	0.00384424	0.0829576	0.000229836	0.0559363	0.321419	0.293679	0.00522346	0.0278625	0.050436	0.00178984	0.0173684
Clasp1	0.00538667	0.0420315	0.0864842	0.0776408	0.0790386	0.0680207	0.163202	0.148948	0.154418	0.0732187	0.00104462	0.127549	0.000312478	0.199178	0.28441	0.25083	0.0795313	0.0760299	0.0228673	0.00277274	0.138877
2900060B14Rik	0.00880014	0.0320029	0.0487207	0.0940595	0.032938	0.0337903	0.0386543	0.0436016	0.0408972	0.023382	0.00155684	0.04535	0.000174796	0.0809509	0.00801255	0.0858133	0.0825093	0.00107204	0.000424201	0.000388468	0.040542
Tfcp2l1	0.000200839	0.000366059	0.00139832	0.000422694	0.000459273	0.000386652	0.000612541	0.00037736	0.000386614	0.000287915	0.000101112	0.000437614	0.000122464	0.000522726	0.00106251	0.0012901	0.00160388	0.000244285	0.000295226	0.000367384	0.000362458
Gli2	0.00047045	0.0136638	0.0284558	0.0192276	0.00105589	0.000414277	0.00109322	0.000283408	0.000242827	0.000358598	0.00011393	0.00026054	0.000102837	0.000399553	0.00385409	0.00149924	0.00142866	0.000262683	0.000391999	0.00033129	0.000284082
Gm26831	0.000220527	0.000382112	0.00147427	0.000468077	0.000394438	0.00036186	0.000574288	0.000390055	0.000355971	0.000292017	9.49e-05	0.000423523	0.000108392	0.000529133	0.00104508	0.0012253	0.00155238	0.000241795	0.000289122	0.000348974	0.000341621
Gm29455	0.000237233	0.00058238	0.00197212	0.000683177	0.000710482	0.000443755	0.00105189	0.000871078	0.000891372	0.000536858	0.000103157	0.00136101	0.000133661	0.00115928	0.00106663	0.00140166	0.00162656	0.000247929	0.000308257	0.000441985	0.00105339
Inhbb	0.000221458	0.000430637	0.0226158	0.000540385	0.000643043	0.000583883	0.000678789	0.00116873	0.00104482	0.000463561	9.11e-05	0.000522204	0.000170085	0.000541081	0.00136843	0.00144493	0.00164255	0.000231179	0.000306382	0.000353059	0.000967736
Ralb	0.00126994	0.00272322	0.171729	0.0128581	0.0387711	0.0357823	0.106339	0.0350212	0.0467906	0.0338631	0.000288723	0.0637699	0.000294282	0.0537186	0.00126115	0.214751	0.239801	0.00108982	0.0336263	0.0342533	0.0368162
Gm27184	0.000435632	0.000381753	0.0100643	0.000555365	0.000567692	0.000532385	0.000727514	0.00063084	0.000886623	0.000705005	0.000102657	0.00069271	0.000175529	0.000975196	0.00121199	0.00144016	0.00172199	0.000249295	0.000348647	0.00037934	0.000573261
Tmem185b	0.00379081	0.0426319	0.0921368	0.0192267	0.011764	0.0122315	0.0423127	0.00543523	0.0063153	0.00913689	0.00111821	0.0202167	0.000328003	0.00771609	0.0794711	0.0908319	0.0183193	0.0198623	0.00276011	0.00174388	0.00696449
3830432H09Rik	0.000211663	0.000474101	0.00146869	0.000398868	0.000391234	0.000360501	0.000618127	0.00048851	0.000458712	0.000287227	8.83e-05	0.000404231	0.000104876	0.000495904	0.00101564	0.00131931	0.00164342	0.000245904	0.000290359	0.000351923	0.000433103
Epb41l5	0.00143843	0.023911	0.0760193	0.00590349	0.00384137	0.00945073	0.00936893	0.0144914	0.0108468	0.00595647	0.000220172	0.00953966	0.000287273	0.00529069	0.139233	0.0014009	0.0043331	0.000573608	0.000927518	0.000556616	0.0167646
Ptpn4	0.0015065	0.0127078	0.0471314	0.00563779	0.00944985	0.0125446	0.0238738	0.00317289	0.00231774	0.00620878	0.000252756	0.0193032	0.000281132	0.0495474	0.0614885	0.00209728	0.003393	0.0204441	0.0002222	0.000741684	0.00236432
Gm28209	0.000195926	0.000347208	0.00137618	0.00121609	0.000405686	0.000331939	0.000693879	0.000400528	0.000367172	0.000381194	7.92e-05	0.000405421	0.000135216	0.000461084	0.0010127	0.00129655	0.00150973	0.000258126	0.000289244	0.000323141	0.000393678
Tmem177	0.0027901	0.0270358	0.0203683	0.0351464	0.011908	0.00628342	0.055719	0.00507882	0.00711803	0.00744367	0.000303877	0.0190838	0.000113468	0.0195314	0.081686	0.150461	0.00198744	0.0196127	0.0181876	0.000327623	0.00531269
Sctr	0.000223543	0.000448304	0.00127442	0.000882152	0.000552574	0.000416288	0.0023116	0.00107855	0.000862148	0.000407116	0.000115702	0.00122746	0.000135891	0.00104529	0.00106683	0.00145772	0.0574009	0.000296912	0.000326029	0.000324555	0.000928133
Tmem37	0.000154402	0.000509837	0.00105348	0.000329215	0.000335492	0.000461697	0.0179755	0.000372306	0.000276989	0.000296793	6.82e-05	0.000335283	0.000142198	0.000529407	0.000951793	0.00115545	0.00152301	0.000224558	0.000278745	0.000304156	0.00037655
Dbi	0.897062	0.330283	4.02955	0.783235	0.0123781	0.00141549	0.150978	0.319587	0.332051	0.0317605	0.000145421	0.0266711	0.0447572	0.0546985	0.0925183	0.184148	0.188921	0.00134801	0.0736629	0.0644264	0.294273
3110009E18Rik	0.00831135	0.0815883	0.246477	0.00872448	0.0175642	0.0204814	0.0409504	0.060589	0.0710992	0.0163591	0.0011469	0.0281266	0.00135433	0.00850093	0.000703635	0.0886179	0.00320433	0.00138889	0.037186	0.0327238	0.0545893
Steap3	0.000186679	0.000324452	0.00115529	0.000347578	0.000448202	0.000319925	0.000540885	0.000430464	0.000396353	0.000343162	9.04e-05	0.000560108	0.000116664	0.000499505	0.000952709	0.00129745	0.001474	0.000251919	0.000306368	0.000347538	0.000362505
C1ql2	0.000251778	0.00115841	0.00166397	0.000501121	0.000809196	0.000678916	0.00125848	0.000389219	0.000454056	0.000851673	9.61e-05	0.0006866	0.000117869	0.000821501	0.00122816	0.00140192	0.00173063	0.000309225	0.000399043	0.00041671	0.000403436
En1	0.000240944	0.001303	0.00315029	0.00131451	0.0145474	0.0156206	0.0049962	0.000437515	0.000532283	0.0148711	0.00010702	0.000357228	0.000140483	0.000486846	0.00151358	0.0011726	0.00196317	0.000300031	0.000358265	0.000349895	0.000354905
2610027F03Rik	0.000353786	0.00106444	0.00301729	0.000767482	0.000867895	0.00131665	0.00095278	0.000473328	0.000477079	0.000931263	0.000103198	0.0004907	0.000107304	0.000668243	0.00119116	0.00147863	0.001863	0.000287982	0.000385926	0.000421477	0.000464154
Celrr	0.000247441	0.000769754	0.0521925	0.000440622	0.000402022	0.000312489	0.000658151	0.000369835	0.000479213	0.000302083	9.47e-05	0.000398886	0.000102834	0.00052536	0.00103944	0.00133816	0.00165467	0.000262945	0.000338756	0.000372265	0.00039034
Insig2	0.00189229	0.0261284	0.305472	0.0399541	0.0547843	0.0601683	0.110648	0.0296337	0.045158	0.0474808	0.0015939	0.152536	0.00057218	0.128049	0.100616	0.104522	0.33067	0.0293747	0.033747	0.0419486	0.0415105
Ccdc93	0.000482631	0.00218282	0.0212525	0.0051793	0.00570184	0.00799955	0.00410346	0.000395304	0.00050635	0.00882513	0.000174123	0.0022147	0.0002033	0.00144253	0.00338933	0.00310917	0.00248116	0.000389913	0.000397356	0.00044575	0.000643349
Htr5b	0.000191841	0.000335476	0.00128558	0.000395565	0.000397652	0.000348256	0.000633901	0.000373727	0.000354126	0.00031297	8.63e-05	0.000478643	0.000120239	0.000473354	0.00113866	0.00132482	0.00156759	0.000244157	0.000299284	0.000367291	0.000357682
Ddx18	0.0641335	0.0669479	0.372359	0.224951	0.0809111	0.0588268	0.0973842	0.044104	0.0625218	0.0256825	0.0012495	0.0537124	0.000512729	0.0514097	0.287022	0.186423	0.407549	0.0566884	0.0783297	0.0281437	0.0583608
Dpp10	0.000235163	0.000391498	0.00203177	0.000474613	0.00064219	0.00051162	0.00161564	0.000385385	0.000424289	0.0005053	0.000177392	0.00102366	0.00023015	0.00153925	0.00108533	0.00193433	0.00232741	0.000318856	0.000427743	0.000448966	0.000497392
Actr3	0.0944353	0.294334	0.484818	0.0807278	0.191119	0.192489	0.534759	0.169032	0.200243	0.188035	0.0457702	0.242834	0.00208239	0.243291	0.321427	0.834844	0.525713	0.115259	0.119371	0.192732	0.191293
Slc35f5	0.00133803	0.0223112	0.113235	0.00830916	0.0176269	0.0163202	0.0226635	0.00742104	0.0107094	0.00989129	0.00043441	0.0368132	0.000242009	0.0163357	0.00144762	0.00356715	0.00878412	0.00212401	0.000352552	0.000532378	0.00715157
Gpr39	0.000275512	0.000349162	0.00154825	0.000350451	0.000467328	0.000368884	0.000730982	0.000373524	0.000435571	0.000396417	0.000106391	0.000433527	0.000140481	0.000487309	0.000992274	0.00131671	0.00148438	0.000246455	0.000304883	0.000338644	0.0003562
Lypd1	0.000685147	0.00268628	0.0212463	0.000893822	0.00425396	0.00156768	0.00694847	8.64e-05	9.98e-05	0.0032009	0.000462346	0.0159151	0.000349873	0.00582092	0.00159883	0.00213916	0.00537304	0.000296879	0.000465689	0.0477785	0.000113857
Nckap5	0.000216715	0.0232433	0.0739522	0.00486527	0.0119327	0.0123616	0.0100232	0.000586064	0.00077767	0.00649503	0.000157547	0.00165669	0.00011877	0.00371012	0.0100685	0.00884446	0.00181278	0.000300665	0.000522933	0.00076614	0.000276259
Mgat5	0.00167882	0.00063349	0.00348255	0.00213896	0.0122715	0.0127961	0.053065	0.0179395	0.0230427	0.013059	0.000427958	0.0206245	0.000236268	0.0184606	0.002098	0.0571473	0.0639143	0.0226203	0.00043214	0.00135555	0.0162997
Tmem163	0.000133033	4.65e-05	0.0406154	0.00936579	0.914668	0.937329	0.191077	7.25e-06	1.43e-05	0.805178	0.0193112	0.00274788	0.00109395	0.000391368	0.150468	0.474182	0.414363	0.0314649	0.000124752	0.156205	8.6e-06
Acmsd	0.000198238	0.000379202	0.00136436	0.000340846	0.000398031	0.00041344	0.00057582	0.000403528	0.000370812	0.000367395	9.92e-05	0.000412929	0.000132429	0.000505323	0.00104701	0.00132544	0.00162006	0.000247708	0.000300034	0.000351836	0.00033938
2900009J06Rik	0.000647315	0.00147257	0.00368142	0.00398797	0.0158595	0.0166961	0.00972991	0.0130167	0.0117315	0.0115839	0.000773488	0.00249472	0.00018565	0.00124653	0.0019406	0.0866709	0.00191104	0.000317361	0.000725262	0.000368504	0.0160934
Ccnt2	0.0611529	0.0403553	0.538966	0.241328	0.236482	0.230093	0.214211	0.271375	0.258739	0.212937	0.00489123	0.142085	0.00189515	0.22265	0.294999	0.382686	0.3885	0.061553	0.0279546	0.13712	0.249572
Rab3gap1	0.00178469	0.0160408	0.0252391	0.023651	0.0141146	0.0224032	0.0205737	0.00331582	0.0025108	0.0134262	0.000261598	0.0275249	0.00102235	0.0101505	0.00255191	0.0824358	0.00196524	0.000888159	0.0173471	0.0344771	0.00452588
Zranb3	0.00136827	0.0217872	0.0324163	0.00126134	0.00228117	0.001081	0.00143459	0.000792882	0.000939293	0.00144346	0.000121795	0.00062117	0.000144001	0.000618148	0.00329155	0.0443576	0.00159885	0.00026244	0.000307962	0.000345921	0.0011942
Gm28800	0.000193594	0.000318385	0.00142662	0.000403372	0.000593614	0.000381624	0.000758152	0.000375448	0.00038309	0.000441099	9.71e-05	0.000813137	0.000110333	0.000748703	0.000988031	0.00143899	0.00168567	0.000265851	0.00028422	0.000445667	0.000338315
R3hdm1	0.00995719	0.114603	0.313069	0.110572	0.0935643	0.0723992	0.133255	0.120889	0.129477	0.0755647	0.00288203	0.138461	0.000613777	0.154138	0.00142529	0.382941	0.302861	0.0185881	0.0640886	0.057754	0.119489
Ubxn4	0.0157604	0.128702	0.722244	0.212709	0.132022	0.110314	0.198092	0.0830512	0.094596	0.12935	0.0214737	0.36761	0.000539961	0.278491	0.173901	0.229477	0.562279	0.053693	0.0982136	0.10222	0.0880827
Lct	0.000194471	0.000316562	0.0479765	0.00039676	0.000582285	0.00039188	0.000634871	0.000529454	0.000416733	0.000379057	0.000130805	0.000667239	0.00011497	0.000569285	0.000993537	0.00128085	0.00155288	0.000303749	0.00031142	0.000353155	0.000396104
Mcm6	0.0198375	1.41e-05	0.220302	0.00902313	0.00357652	0.00111202	0.0167028	0.00835816	0.010607	0.00448991	7.12e-05	0.000638446	0.000366273	0.00040682	0.156178	0.00166555	0.0828989	0.000181554	0.0005649	0.000132897	0.00699732
Dars	0.0196792	0.0873497	0.838293	0.152614	0.0534653	0.0696136	0.154158	0.032602	0.0367409	0.0620233	0.00134619	0.0727938	0.00742494	0.101089	0.173041	0.0612846	0.223418	0.0210088	0.0353836	0.0137046	0.0262516
Cxcr4	0.000654149	0.0124851	0.117622	0.000722311	0.0817778	0.0816473	0.00492605	0.000635724	0.000534251	0.0772625	8.44e-05	0.0002586	0.000162997	0.000314227	0.152888	0.0302045	0.0026664	0.000167132	0.000233407	0.00033431	0.00140251
Thsd7b	0.000268057	0.00108118	0.00136385	0.000538741	0.00509724	0.00287965	0.00307931	0.000522837	0.000354038	0.00390216	0.000145374	0.00113434	0.000190283	0.000834696	0.00125486	0.00193114	0.00187697	0.00037342	0.000356095	0.000429282	0.000343869
Gm16081	0.000195066	0.000421057	0.00124515	0.00034415	0.00119531	0.000368556	0.00100483	0.000410489	0.000385687	0.000317654	9.24e-05	0.000482108	0.000141637	0.000461788	0.00196401	0.00132186	0.00153703	0.000251395	0.000298192	0.000333731	0.000392497
Cd55	0.000209763	0.000571948	0.00176752	0.000453984	0.00222885	0.00241555	0.00266177	0.000432168	0.000435933	0.00133507	0.000112101	0.000639392	0.000118184	0.000702108	0.00104832	0.00140685	0.0018095	0.000382678	0.00036499	0.000496082	0.000463501
Gm16083	0.000204041	0.000312863	0.00134708	0.000348033	0.000400991	0.000417818	0.00829058	0.000418859	0.000427158	0.000325884	0.000116423	0.000491258	0.000154534	0.000506639	0.000999037	0.00153727	0.00204163	0.000276101	0.000328261	0.000482	0.000474683
Gm29427	0.000186703	0.000305209	0.00126825	0.000444426	0.000439981	0.00032891	0.00065819	0.000393033	0.000453986	0.000287427	9.5e-05	0.000496144	0.000120243	0.000552231	0.00103436	0.00123998	0.00149013	0.000234258	0.000298259	0.000412183	0.000410603
Pfkfb2	0.000257612	0.000713987	0.00135006	0.00137505	0.00544828	0.00555939	0.00964162	0.00106591	0.00168802	0.00476008	0.000184866	0.00912452	0.000128428	0.00653247	0.00107701	0.0102447	0.141473	0.00026725	0.00071228	0.000661889	0.00177937
Yod1	0.00175553	0.0220279	0.156533	0.0263625	0.043319	0.0344802	0.0741635	0.0503649	0.0536891	0.0302961	0.000253187	0.0126421	0.000161586	0.0190988	0.0305953	0.0674546	0.266035	0.0434465	0.0226524	0.0254639	0.0369747
AA986860	0.000209858	0.000340974	0.00124801	0.000383157	0.0003974	0.000323163	0.000658401	0.000394418	0.000426626	0.000313128	9.51e-05	0.000376373	9.64e-05	0.000495657	0.00128877	0.00130899	0.00144156	0.000235056	0.00027792	0.000322154	0.000366879
Gm28857	0.000181772	0.000327516	0.00115813	0.000343601	0.000381185	0.000318789	0.000548545	0.000345511	0.000377658	0.000267378	8.82e-05	0.000407497	9.75e-05	0.000446454	0.00101505	0.00123972	0.0014333	0.000226774	0.00031473	0.000327979	0.000402477
Pigr	0.000198326	0.000392529	0.00143888	0.000377499	0.000442233	0.00031999	0.000579355	0.000384533	0.000431057	0.000270643	8.96e-05	0.000432901	0.00010899	0.000442638	0.000995468	0.00119003	0.00144816	0.00022244	0.000278866	0.000362018	0.000372028
Fcmr	0.0002033	0.000404412	0.00125468	0.000409676	0.000401244	0.000326059	0.000541035	0.000408081	0.000730687	0.000306832	0.000102908	0.000419826	0.000131795	0.000566569	0.000981227	0.00138411	0.00147933	0.000237523	0.000271848	0.000325793	0.000383478
Il19	0.00020536	0.000364905	0.00143326	0.000403414	0.000528984	0.000522209	0.000909693	0.000351353	0.000485144	0.000709774	8.74e-05	0.000398277	0.00010242	0.000496275	0.00104894	0.00147689	0.00175265	0.000244378	0.000266099	0.000308425	0.000362385
Mapkapk2	0.0124847	0.0272067	0.0181622	0.134749	0.00470431	0.00818038	0.0100398	0.0045162	0.00157568	0.00201147	0.000176506	0.00210092	0.000347578	0.00430656	0.0035135	0.00288622	0.133401	0.000380995	0.0159989	0.000675047	0.000579658
Dyrk3	0.000687318	0.0157734	0.0235598	0.0287501	0.0310333	0.0401788	0.0511135	0.000254467	0.000207024	0.0271451	0.00243212	0.0248835	0.000331163	0.0100366	0.124602	0.115813	0.140599	0.000534431	0.000319723	0.027885	0.000167386
Eif2d	0.00524662	0.0242213	0.0837181	0.0111699	0.020909	0.0229278	0.0764263	0.0302717	0.0258226	0.0153135	0.00034334	0.0261222	0.00191854	0.0631404	0.073584	0.138271	0.081415	0.019801	0.0010772	0.000506617	0.0252667
Rassf5	0.00019293	0.000443729	0.00124342	0.000354078	0.000368942	0.000410299	0.005845	0.000448104	0.000365495	0.000269302	0.000102467	0.000422311	0.000193271	0.000461793	0.00102375	0.00134355	0.00157055	0.000242018	0.000327759	0.000365964	0.000342994
Ikbke	0.000171809	0.000376125	0.00121453	0.000322059	0.000365624	0.000326825	0.00087953	0.000384929	0.000359348	0.000251854	7.84e-05	0.000434489	9.95e-05	0.00049111	0.000962763	0.00138038	0.00183241	0.000253245	0.000300529	0.000340126	0.00038667
Srgap2	0.000268868	0.0558043	0.005456	0.000443442	0.00508216	0.00348447	0.0249136	0.00174906	0.00127974	0.00367751	0.000309171	0.000369153	0.000287935	0.00209952	0.0724492	0.0862405	0.127809	0.000353619	0.00023801	0.0246828	0.00137244
Fam72a	0.000143295	0.13324	0.00184286	0.00251595	0.0010268	0.000539136	0.00188868	0.00192286	0.0019748	0.00061922	8.67e-05	0.000428105	9.81e-05	0.000504075	0.0438476	0.00179877	0.00199393	0.000284824	0.000304101	0.000414477	0.00194006
Ctse	0.000196094	0.00046874	0.00119101	0.000454413	0.000343476	0.00031744	0.0059419	0.000395376	0.000432352	0.000253174	0.000100471	0.000444528	0.000117261	0.000550772	0.00105464	0.00131295	0.00148733	0.000233877	0.000274293	0.000342831	0.000372076
Pm20d1	0.000178662	0.000503451	0.0012464	0.000385884	0.000405238	0.000360386	0.00060343	0.000376692	0.000521593	0.000316399	8.34e-05	0.000466468	0.000115572	0.000511787	0.000971539	0.00123735	0.00146307	0.000241614	0.000302385	0.000348754	0.000333902
Slc41a1	0.000361357	0.0173608	0.0572639	0.00370308	0.00102551	0.00048589	0.0011822	0.000617098	0.0010313	0.000609794	0.000127667	0.00173374	0.000140844	0.00066175	0.00234454	0.00139238	0.00154717	0.000290754	0.000309944	0.000458294	0.000226053
Rab29	0.000230557	0.00508143	0.00948978	0.000603048	0.000379194	0.000309635	0.000588061	0.000504404	0.000480004	0.000251362	9.9e-05	0.00041163	0.00012342	0.000620001	0.00118381	0.00136185	0.0631292	0.000229224	0.000320306	0.000398722	0.000519378
Nucks1	0.348058	1.27181	0.433041	0.0531796	0.0972686	0.049357	0.22666	0.0877824	0.0861056	0.108488	0.0145955	0.136351	0.00132501	0.165875	0.566949	0.554159	0.384071	0.116344	0.0424275	0.153945	0.0734446
Slc45a3	0.000310563	0.00743484	0.0115866	0.00209451	0.00281639	0.000580544	0.00304488	0.000586343	0.000623602	0.000459218	9.23e-05	0.000650503	0.000124533	0.000692575	0.0100746	0.00142601	0.0015722	0.000251106	0.000313125	0.00103579	0.000542588
Elk4	0.00205957	0.0114613	0.0794316	0.00676786	0.00270381	0.00215254	0.00314084	0.00197594	0.00211826	0.00193316	0.000131278	0.00269858	0.00014897	0.00188035	0.00192913	0.00212251	0.003243	0.000617086	0.000522291	0.00047535	0.00236789
Mfsd4	0.000489101	0.000874659	0.00459808	0.000959255	0.00103653	0.000793859	0.00118877	0.000486525	0.000586814	0.00101971	0.000145618	0.00256836	0.000192729	0.0367292	0.00105848	0.00187988	0.00227375	0.000493191	0.000352048	0.000456171	0.000570367
Cdk18	0.00018504	0.000335888	0.00133835	0.00036271	0.000549804	0.000433252	0.000588144	0.000394552	0.000364036	0.000377308	9.31e-05	0.000529232	0.000119546	0.000596378	0.00110134	0.00129204	0.0016302	0.000316835	0.000314212	0.000350138	0.000372047
Lemd1	0.00247704	0.00373617	0.002309	0.0243177	0.0695147	0.0630339	0.0521019	0.0465719	0.0527893	0.066034	0.00126602	0.0370348	0.000202314	0.0183581	0.0796876	0.0140067	0.0768377	0.0692366	0.0200005	0.000356494	0.0384309
Gm29630	0.00020363	0.00033189	0.00136059	0.000395763	0.000398919	0.000378694	0.000622003	0.000397709	0.00044767	0.000298904	9.33e-05	0.000402308	0.000106658	0.000491487	0.00107535	0.00126252	0.00153027	0.000243739	0.000274754	0.000347345	0.000385293
Klhdc8a	0.000291229	0.000225469	0.0436388	0.000819179	0.13186	0.144244	0.0122439	4.76e-05	9.58e-05	0.129822	0.00299605	0.00540231	0.00030673	0.00368149	0.000882279	0.00124236	0.0627788	0.0784959	0.000362048	0.000928931	8.37e-05
Nuak2	0.00278458	0.0653794	0.247612	0.284848	0.116604	0.131114	0.0222358	2.34e-05	3.2e-05	0.0716509	0.000113793	0.0157343	0.00191484	0.0341507	0.170681	0.0277873	0.0575764	0.0202933	0.0152716	0.0251569	2.53e-05
Tmcc2	0.000253637	0.00154727	0.00292863	0.00222336	0.0304062	0.0202198	0.0350272	0.00845097	0.0117747	0.0235934	0.000378349	0.00290632	0.000488645	0.00328724	0.00261919	0.0418396	0.00342684	0.000388448	0.00203171	0.0198525	0.00407208
Dstyk	0.000307452	0.00692979	0.0682222	0.00770021	0.00528505	0.000504231	0.00670886	0.00279505	0.00256403	0.000782265	0.000143279	0.0337096	0.000146492	0.0412712	0.00136006	0.0291193	0.00267836	0.000322467	0.00059584	0.000926296	0.00446273
Rbbp5	0.00288951	0.0205416	0.067077	0.00536679	0.0293873	0.0262729	0.0372761	0.0230591	0.0225159	0.0168441	0.000137711	0.024868	0.000294884	0.00981527	0.133013	0.00324065	0.0934021	0.000783999	0.000857849	0.00103429	0.025275
Tmem81	0.000192746	0.000370302	0.00142019	0.000493222	0.000731962	0.000547995	0.00128671	0.000472023	0.000732879	0.000430802	9.96e-05	0.000617708	0.000117326	0.000669828	0.00118724	0.00161561	0.00181362	0.000267317	0.000338546	0.000341009	0.000460181
Cntn2	8.78e-05	0.000155733	0.000600417	9.75e-05	0.395787	0.417862	0.0551127	0.00539422	0.00488082	0.353747	0.000171445	0.000201944	0.000103349	0.000286142	0.00236013	0.135282	0.124037	0.0248791	0.00039197	0.000176623	0.00376598
Nfasc	7.13e-05	0.000134261	0.00100104	0.0106134	0.064324	0.0578799	0.0810466	0.000858229	0.00116281	0.0533244	0.000159982	0.0625758	0.000332094	0.093379	0.00145967	0.150526	0.285932	0.000588381	0.0399026	0.108143	0.000679783
Lrrn2	0.0014355	0.00491236	0.0591139	0.0085326	0.00947525	0.00294023	0.0273164	0.000429051	0.000431136	0.00738192	0.000148228	0.0237783	0.000293736	0.0192431	0.126657	0.00679784	0.0583058	0.00038119	0.000567464	0.000586257	0.000473956
Mdm4	0.00836908	0.18543	0.142147	0.0237651	0.0447441	0.0393002	0.0407347	0.0593755	0.0550574	0.0400984	0.000399546	0.024186	0.000333333	0.020026	0.0528349	0.0816102	0.15428	0.0177118	0.0362383	0.0320758	0.0450338
Pik3c2b	0.00204955	0.0155708	0.0536969	0.00778833	0.0374135	0.0263641	0.0193823	0.00380374	0.00604812	0.0302279	0.000634831	0.00763997	0.00036287	0.00751669	0.00717111	0.108779	0.00798583	0.0243068	0.000795556	0.00147919	0.00379872
Gm28609	0.000174401	0.000347561	0.00122536	0.000464851	0.000384717	0.000395951	0.000676844	0.00048365	0.000368627	0.000273254	9.2e-05	0.000626264	0.00012804	0.000575233	0.00102111	0.00137189	0.00157381	0.000243045	0.000275762	0.000329292	0.000347758
Ppp1r15b	0.00190525	0.0317977	0.0667598	0.010903	0.00857454	0.00133468	0.0311446	0.00424137	0.00189712	0.00439505	0.000312238	0.0413264	0.000232016	0.0410907	0.12851	0.043114	0.00459415	0.000256478	0.00195388	0.0294068	0.00208851
Plekha6	0.000393619	0.00486492	0.0125661	0.0135877	0.0240433	0.0224741	0.0224448	0.00324685	0.0033521	0.0168448	0.000682509	0.01452	0.000197633	0.0124573	0.00260146	0.0024281	0.0743491	0.0409864	0.000376684	0.00344569	0.00161878
Etnk2	0.000220194	0.000619093	0.00185312	0.000448326	0.00114114	0.00104225	0.011007	0.000356723	0.000372547	0.00122973	0.000145599	0.00310084	0.000118104	0.00175156	0.00176576	0.00192424	0.00314333	0.000233105	0.000339767	0.0328244	0.000342568
Sox13	0.000340834	0.00233217	0.0371005	0.000602631	0.00282397	0.00172106	0.00610428	0.000308685	0.000409173	0.00211799	9.49e-05	0.000803996	0.000151944	0.00108888	0.00204584	0.00158695	0.00192288	0.000344159	0.000390044	0.000572836	0.000371983
Snrpe	1.36078	0.656199	1.01298	0.947426	0.717196	0.646241	0.450455	0.771615	0.731154	0.69022	0.0808871	0.56016	0.0555149	0.355157	0.792523	0.541785	0.898977	0.100868	0.197483	0.155234	0.673471
Zc3h11a	0.000596402	0.0066367	0.0992334	0.00242028	0.00282756	0.00117146	0.00161737	0.00468515	0.00433168	0.00320253	0.000159209	0.00457567	0.000196679	0.00512618	0.00120164	0.00199932	0.0645884	0.0214806	0.000344509	0.000486045	0.00408865
Gm38394	0.00019693	0.000420228	0.00132978	0.000370322	0.000394379	0.000679633	0.000817867	0.000667187	0.000682544	0.000420867	9.63e-05	0.000547429	0.000185212	0.000601903	0.00107851	0.00140696	0.0016448	0.000240531	0.00032866	0.000385433	0.000609506
Atp2b4	0.000204523	0.00563701	0.0334508	0.0245597	0.0200068	0.00783803	0.0267602	0.0179557	0.0174003	0.00586573	0.000355772	0.0323493	0.000266754	0.0207107	0.00116974	0.00403211	0.0688863	0.000601307	0.000669535	0.0236628	0.0149014
Gm28441	0.000186073	0.000427884	0.00125812	0.000348448	0.000531537	0.000334225	0.000647916	0.000404866	0.000435141	0.00028942	9.92e-05	0.000433995	0.000103561	0.000561302	0.00100681	0.0013987	0.00157759	0.000248528	0.000289345	0.000346607	0.000481625
Optc	0.000287437	0.000539651	0.00366579	0.0116208	0.00364597	0.00462835	0.00179622	0.000485071	0.000476055	0.00356712	0.000102045	0.00093811	0.00026957	0.00063842	0.00158522	0.00196099	0.00164581	0.000246134	0.000386916	0.000436953	0.000702483
Prelp	0.000381123	0.00227653	0.0173942	0.00476302	0.000495639	0.000576859	0.000704861	0.000352713	0.000389857	0.000388269	9e-05	0.000440728	0.000128348	0.000588479	0.00111809	0.00129764	0.00151361	0.000271996	0.000330149	0.000312164	0.000353993
Fmod	0.000192506	0.000334553	0.00125771	0.0003377	0.000428554	0.000355356	0.00843987	0.000411185	0.000447024	0.000291063	7.82e-05	0.000427018	0.000114182	0.000463018	0.00104591	0.00134094	0.00152478	0.000234603	0.000318012	0.000337642	0.000343826
Btg2	0.0744389	0.0884881	0.645486	1.29512	0.078577	0.0609006	0.0242042	2.39e-05	4.69e-05	0.00912983	0.00213405	0.0074136	3.62e-05	0.00974862	0.13572	0.0797501	0.000406259	0.000122212	0.0147041	0.0201033	2.18e-05
Chil1	0.000241201	0.000688466	0.00173507	0.000893174	0.00675976	0.00391468	0.00536147	0.000671684	0.00080564	0.00378536	0.000145645	0.00166267	0.000225095	0.0013558	0.00159635	0.00188744	0.0872305	0.000218054	0.000381402	0.000501618	0.000702299
Mybph	0.000188995	0.000405393	0.00125237	0.000422912	0.000515305	0.000495732	0.000655353	0.00046581	0.000462934	0.000430082	9.12e-05	0.000662521	0.00011464	0.000575235	0.00104075	0.00134593	0.00196442	0.000235689	0.000310018	0.000350958	0.000427156
Adora1	0.000226665	0.00035901	0.0016131	0.000467912	0.00048423	0.000363269	0.00364499	0.000397482	0.000451831	0.000394173	0.000120263	0.000622448	0.00012644	0.000594967	0.0010373	0.00234659	0.0016512	0.000266765	0.000281245	0.000367486	0.00036616
Myog	0.000198168	0.000347863	0.0011978	0.000338403	0.000440535	0.000377775	0.000644237	0.000365751	0.00046937	0.000301548	0.000117286	0.00051901	0.000124847	0.000464856	0.00105689	0.00124179	0.00147541	0.000227353	0.000280427	0.000362816	0.000351525
Ppfia4	0.000232593	0.000533985	0.00149668	0.000684943	0.00077433	0.000813173	0.00799529	0.000363074	0.000445295	0.000409673	0.000101484	0.000720676	0.000130028	0.000850789	0.000959586	0.00152292	0.00228261	0.000232932	0.000383276	0.000576777	0.000407338
Tmem183a	0.0154666	0.211088	0.386898	0.131686	0.14379	0.0814188	0.246751	0.178799	0.215867	0.0831724	0.0198317	0.125556	0.00199736	0.163071	0.156366	0.399576	0.836852	0.0624888	0.0815415	0.0893445	0.187142
Cyb5r1	0.000435409	0.0123076	0.00764108	0.00135371	0.00768477	0.00790381	0.00411558	0.00702009	0.00861152	0.00489589	0.000186498	0.00890629	0.00013911	0.00562818	0.00123494	0.0023892	0.00466462	0.000342646	0.000406014	0.00077944	0.00871313
Adipor1	0.0162183	0.052507	0.189059	0.0818239	0.15927	0.147897	0.0798007	0.0287995	0.0238975	0.133443	0.00205864	0.0850024	0.00677353	0.0451181	0.197683	0.164328	0.287557	0.0396971	0.0173588	0.135404	0.0282637
Klhl12	0.000586818	0.0359156	0.0515999	0.02286	0.0169221	0.025201	0.0609532	0.0300893	0.0287752	0.0137335	0.000520809	0.00571377	0.000534561	0.0305725	0.0041705	0.0417088	0.063632	0.0239159	0.001189	0.0286044	0.0309595
Rabif	0.0171264	0.0217255	0.17778	0.0143338	0.0818819	0.071795	0.140324	0.0313923	0.0264595	0.0480729	0.00162481	0.0727817	0.000584624	0.0463696	0.0340558	0.225642	0.194014	0.00542075	0.00342601	0.00215884	0.0280019
Kdm5b	0.0124864	0.0566931	0.124834	0.274681	0.177806	0.192005	0.261142	0.225368	0.223731	0.155169	0.00862397	0.223327	0.000694208	0.249531	0.145479	0.351039	0.39488	0.0517057	0.0414458	0.0383953	0.225134
Syt2	0.000223763	0.00101766	0.00176172	0.00219015	0.00250338	0.00282644	0.00124214	0.000390439	0.000432829	0.00192799	9.86e-05	0.000849722	0.000157461	0.000788026	0.00184591	0.00135338	0.0019814	0.000324864	0.000406683	0.000479751	0.000351797
Ppp1r12b	0.000383438	0.0062087	0.0218241	0.0143816	0.0212603	0.0223365	0.0188545	0.015299	0.0211194	0.014658	0.000131815	0.0236845	0.000152469	0.0191625	0.0021253	0.0409123	0.19545	0.0200059	0.000466073	0.000648004	0.0228001
Ube2t	0.000526209	0.370877	0.0518083	0.00342664	0.00213396	0.00242098	0.00366622	0.000712984	0.00185695	0.00260555	0.000118046	0.000809516	0.00017435	0.000483174	0.00271156	0.031784	0.00171782	0.000648818	0.000242005	0.000357947	0.00320452
Ptpn7	0.000153847	0.000501159	0.00120566	0.000361779	0.000325097	0.000307943	0.00382432	0.00038418	0.000471035	0.000216207	7.2e-05	0.00033126	9.22e-05	0.000409685	0.00122883	0.00123457	0.00169909	0.000242818	0.000275362	0.000293524	0.000359305
Arl8a	0.00472976	0.00882068	0.292818	0.00906146	0.152224	0.104932	0.397192	0.121196	0.131878	0.186559	0.0222824	0.0529932	0.00148706	0.0334207	0.222144	0.547194	0.707886	0.107523	0.0887897	0.064813	0.139448
Gm15445	0.000198529	0.000343815	0.00144679	0.000432058	0.000533204	0.00039282	0.000604617	0.000677149	0.0006503	0.000320487	9.86e-05	0.000621858	0.000135186	0.000571767	0.00106458	0.00135197	0.00156703	0.000288172	0.000296442	0.0004303	0.000551871
Rnpep	0.00393452	0.0153846	0.184416	0.032255	0.0281524	0.0166638	0.122055	0.0992979	0.106482	0.0239	0.00230751	0.0281245	0.000284128	0.0279347	0.175942	0.0525277	0.0756662	0.0274945	0.0339013	0.0808879	0.092299
Timm17a	0.0518099	0.233321	0.311058	0.261815	0.111168	0.0838387	0.155654	0.0715387	0.0783794	0.096191	0.000289906	0.207481	0.00475984	0.167115	0.342547	0.312028	0.142364	0.0519177	0.0349452	0.0499141	0.0393576
Lmod1	0.000192441	0.000336012	0.00133562	0.000405295	0.000431456	0.000482973	0.000555762	0.000389498	0.000375648	0.000269299	0.000103605	0.000398943	0.000131819	0.000485431	0.000994892	0.00126634	0.00154845	0.000243712	0.000285364	0.000340664	0.000369768
Shisa4	0.0245804	0.0288169	0.402615	0.110682	0.13533	0.139036	0.148169	0.0118262	0.0159875	0.155866	0.00058417	0.0226902	0.00128264	0.0404501	0.131137	0.071117	0.509411	0.0535672	0.122038	0.0688397	0.0110481
Ipo9	0.00629208	0.0920346	0.119702	0.0405385	0.0636192	0.0502203	0.0732542	0.0331502	0.0285409	0.0583448	0.00602904	0.0103656	0.000412029	0.0686029	0.114398	0.182304	0.11178	0.0654213	0.0176735	0.0311949	0.0199132
Nav1	0.000208759	0.000970376	0.0465957	3.78e-05	0.0960657	0.0987349	0.15107	0.242183	0.255121	0.118785	0.00545799	0.0831684	0.000244665	0.0821823	0.179048	0.148059	0.234418	0.055102	0.0359807	0.0391719	0.237695
Gm4793	0.000227973	0.00039087	0.00141205	0.00048474	0.000769064	0.000652454	0.00185643	0.000440997	0.000486409	0.000656407	0.000116746	0.00064034	0.000160908	0.000655824	0.00136457	0.00162497	0.00160961	0.000280854	0.000330685	0.000331977	0.000382834
Gm38399	0.000206967	0.000318472	0.00163761	0.000576869	0.00210546	0.00253564	0.000616582	0.000374681	0.00038496	0.000634126	9.59e-05	0.000440551	0.000121991	0.000518372	0.00128709	0.00140919	0.00174406	0.00024454	0.000310572	0.000339168	0.000342496
Csrp1	0.000126067	0.0351067	0.0484875	0.00357874	0.0466133	0.0400059	0.00879712	0.00509817	0.00454719	0.0264249	6.05e-05	0.000152144	0.000133083	0.000181206	0.000977944	0.00153411	0.00118933	0.000247365	0.00052513	0.000314122	0.00467757
Phlda3	0.00420406	0.00306584	0.0243798	0.000834124	0.0131488	0.0100669	0.0246242	0.00118715	0.00135516	0.0112856	0.000388271	0.0019524	0.000665206	0.000878485	0.0888883	0.00257328	0.00429033	0.000566633	0.000288009	0.00229579	0.000711072
Tnni1	0.000208977	0.000315448	0.00125064	0.000388959	0.000931001	0.000941897	0.000661972	0.000391747	0.000374507	0.00075828	0.000113581	0.000416674	0.000126571	0.000447386	0.00104452	0.00139469	0.00153009	0.000248984	0.000297566	0.000323674	0.000367321
Lad1	0.000191911	0.000331011	0.00111606	0.000332745	0.000352394	0.000352174	0.000700426	0.000353669	0.000357633	0.000265091	8.43e-05	0.000397785	0.0001136	0.000478025	0.00092912	0.001257	0.00148528	0.000246264	0.00027967	0.000338879	0.000373838
Tnnt2	0.000187314	0.000364482	0.00195286	0.000366397	0.000698293	0.000569734	0.000762783	0.00035665	0.000370293	0.000348164	8.15e-05	0.000459526	0.000130199	0.000532734	0.0010848	0.00150937	0.00163039	0.000426585	0.000332018	0.000325605	0.000397149
Pkp1	0.000179756	0.00039387	0.00128484	0.000414046	0.000377338	0.000318573	0.000569094	0.000435646	0.000421415	0.000296531	8.43e-05	0.000453755	0.000111521	0.000470852	0.000971298	0.00135197	0.00150482	0.000234532	0.000328224	0.000344145	0.000353718
Tmem9	0.020949	0.043446	0.339069	0.0381016	0.0875072	0.0517448	0.140382	0.0782415	0.0766224	0.0633207	0.00373241	0.141249	0.00394589	0.158766	0.240615	0.0415202	0.152499	0.0509867	0.0481044	0.0365085	0.0660242
Cacna1s	0.000194899	0.00032992	0.00130807	0.000440348	0.000416617	0.000344209	0.000736942	0.000379825	0.000393762	0.000305317	8.53e-05	0.000439554	0.000168046	0.000553279	0.00105255	0.00134134	0.00155606	0.000267536	0.000297954	0.00035167	0.000349409
Kif21b	0.000180189	0.000402423	0.000505538	0.0039993	0.0705228	0.0342562	0.117134	0.049699	0.0647591	0.0520704	0.000700517	0.0262495	7.61e-05	0.10824	0.0940811	0.150919	0.154205	0.0495056	0.000416653	0.0401005	0.0477944
Mroh3	0.000202551	0.000412824	0.00150667	0.000410287	0.000481142	0.000340081	0.000543079	0.000443282	0.000371504	0.00027697	8.58e-05	0.000437373	0.000137869	0.000516523	0.000970775	0.00130155	0.00157879	0.000232725	0.000291199	0.000336337	0.000346544
5730559C18Rik	0.000253178	0.0572666	0.042969	0.0360902	0.00376202	0.00365963	0.000602678	0.00285548	0.0012079	0.00197049	9.01e-05	0.00106892	0.00012051	0.000781311	0.0028829	0.00232867	0.00145264	0.000236785	0.000371678	0.000295704	0.00303098
Gm26781	0.000200283	0.000421433	0.00123676	0.000366753	0.000429901	0.000392726	0.000611162	0.000442017	0.000363766	0.000331696	8.56e-05	0.000440057	0.000105605	0.000552117	0.00105524	0.00131679	0.00151358	0.000229848	0.000300925	0.000326667	0.000378589
Camsap2	0.000580986	0.00647035	0.103916	0.0215187	0.0522915	0.0556067	0.0664096	0.0189793	0.0145035	0.0439428	0.000509063	0.0808146	0.000456338	0.1127	0.0104003	0.0539854	0.164001	0.0417773	0.000519815	0.000470376	0.0127099
Ddx59	0.000262394	0.0257621	0.0191893	0.00593587	0.000924259	0.000678003	0.0121852	0.0169139	0.0198038	0.00119827	0.000255391	0.0175766	0.000230567	0.0171339	0.000968028	0.00226664	0.00264337	0.0270645	0.000560943	0.00124136	0.0198459
Kif14	0.000175307	0.104411	0.00205992	0.00097773	0.000495716	0.000436724	0.000606459	0.000307141	0.000326498	0.000380479	8.04e-05	0.00074361	9.29e-05	0.000433405	0.0010089	0.00113539	0.00125943	0.000214059	0.000313127	0.000403108	0.000415371
Platr23	0.000193388	0.000382111	0.00147664	0.000377666	0.00036155	0.000332576	0.00056372	0.000396575	0.000362736	0.00028123	8.48e-05	0.000413807	0.00010958	0.00045361	0.00100712	0.00129374	0.00152345	0.000242033	0.000275613	0.000347293	0.000387348
Zfp281	0.0164753	0.133661	0.0118496	0.0620112	0.093519	0.09485	0.052436	0.0908388	0.0781058	0.0760373	0.00344792	0.0907945	0.00125236	0.0977428	0.077944	0.0564803	0.0731386	0.0283567	0.0153904	0.00745203	0.0752072
Gm19705	0.000213667	0.00113803	0.00146708	0.00047926	0.000632204	0.000770291	0.00180419	0.000385927	0.000379436	0.000428106	0.000108125	0.000546596	0.000117573	0.00056993	0.00108374	0.00145407	0.0017482	0.000282989	0.000308845	0.000366778	0.000335936
Platr22	0.000186441	0.000332101	0.00121303	0.000335755	0.000412052	0.000335224	0.000728268	0.000362964	0.000375755	0.000257792	9.15e-05	0.000399059	0.000105099	0.000553787	0.000961971	0.00130786	0.00145075	0.000243971	0.000288056	0.000305195	0.000355396
Nr5a2	0.000230926	0.00136248	0.00122366	0.000499149	0.00120373	0.000716184	0.00104587	0.000409659	0.000473036	0.00124226	9.62e-05	0.00064374	0.000123707	0.000516875	0.00512949	0.00138221	0.00153687	0.000240472	0.000309101	0.000336734	0.00037521
A430106G13Rik	0.000493172	0.0187956	0.0534117	0.0104171	0.0296467	0.0336397	0.0106538	0.0188812	0.0229971	0.0237209	0.000201795	0.00683622	0.000226613	0.00808649	0.00361174	0.00273335	0.00299323	0.000417472	0.00111495	0.000532769	0.0240073
Ptprc	0.000120408	0.000344951	0.00104231	0.000250303	0.000260493	0.000257013	0.0136742	0.000283196	0.000268614	0.000191946	6.57e-05	0.000270659	9.81e-05	0.000380389	0.000910648	0.00119158	0.0014185	0.000233812	0.000282806	0.000311622	0.000306875
Nek7	0.00691098	0.0421277	0.144395	0.0343834	0.0501825	0.0471423	0.0118702	0.00138796	0.00139751	0.0380257	0.000127257	0.000775521	0.000200629	0.0394253	0.169754	0.00683311	0.0688123	0.000722983	0.000477051	0.000282981	0.000768034
Lhx9	0.001119	0.0110105	0.000493772	0.0114505	0.261932	0.1919	0.208921	1.21e-05	9.84e-06	0.220712	0.00339572	2.25e-05	4.95e-05	0.0288602	1.11785	0.604531	0.0009223	0.00034849	0.00019371	0.0341201	7.58e-06
2310009B15Rik	0.0546012	0.145356	0.345848	0.162689	0.19513	0.166828	0.180215	0.00469307	0.00606318	0.146229	0.000168856	0.0168942	0.000358446	0.0101833	0.47937	0.369418	0.300604	0.000846157	0.018419	0.0585185	0.00428718
Dennd1b	0.00401349	0.00426048	0.00513922	0.00491894	0.0301524	0.0250433	0.0296596	0.000587362	0.000799917	0.0276238	0.000143783	0.0164802	0.000239993	0.00161824	0.167707	0.0108172	0.00195894	0.000363456	0.000330289	0.000367721	0.00141875
Crb1	0.000252604	0.0011816	0.00170324	0.0182733	0.00525131	0.00440601	0.0044956	0.00110541	0.00101968	0.00524514	0.000130913	0.0863203	0.000216326	0.0474023	0.0679327	0.00182233	0.0619328	0.00063643	0.0173998	0.0313936	0.000674892
Zbtb41	0.00529159	0.0225001	0.0960542	0.0228151	0.0383318	0.0310083	0.0327154	0.000164514	0.000546089	0.0244045	0.00023174	0.0494853	0.000363267	0.0562265	0.324499	0.0105788	0.00283627	0.000280014	0.000592851	0.00254828	0.000323549
Aspm	0.00456864	0.541646	0.0689834	0.000276664	7.27e-05	6.92e-05	0.00290359	0.00296678	0.00385976	2.52e-05	5.01e-05	0.000114231	4.01e-05	0.000143687	0.000782889	0.0226145	0.00103382	0.000160918	0.000184989	0.000214995	0.00408988
Cfh	0.000118662	0.000223419	0.00102414	0.000211729	0.000243174	0.000270242	0.00742321	0.000246357	0.000246387	0.000148486	6.07e-05	0.000216112	9.11e-05	0.000362955	0.00086976	0.00104925	0.00133574	0.000223404	0.000220804	0.000288671	0.000238785
Kcnt2	0.000299044	0.000896277	0.00247546	0.000489921	0.000509184	0.000384928	0.00265134	0.000507887	0.000620171	0.000370011	0.000102971	0.000752972	0.000211984	0.00099389	0.00104323	0.00158362	0.00224687	0.000340882	0.000352853	0.000919689	0.000502947
Cdc73	0.00616111	0.0486862	0.0575266	0.0351404	0.010012	0.0170061	0.0300892	0.0266622	0.0196954	0.0125281	0.000122447	0.015157	0.000297275	0.0446109	0.00267531	0.0154732	0.00305017	0.0010546	0.0161769	0.0340517	0.0256783
B3galt2	0.000473098	0.00221883	0.00267257	0.0140282	0.00875613	0.00918607	0.0247762	0.00901051	0.0088829	0.00957867	0.000203338	0.00368424	0.000134192	0.00690951	0.00243002	0.0435468	0.076529	0.000969575	0.0146976	0.000510731	0.00566503
Glrx2	0.0190549	0.0700679	0.232383	0.11082	0.134131	0.106496	0.362705	0.252612	0.29062	0.11557	0.0427723	0.109748	0.00676387	0.117738	0.367771	0.353322	0.545606	0.0734143	0.113342	0.0324241	0.247141
Trove2	0.00339607	0.0418086	0.151577	0.0693886	0.118685	0.0899593	0.0999243	0.0537301	0.0637376	0.0825703	0.00242135	0.0480677	0.00059236	0.0375734	0.0228445	0.0976565	0.141771	0.059939	0.042805	0.00292519	0.0433672
Uchl5	0.0325519	0.289454	0.0691267	0.0105889	0.0271109	0.0120145	0.150222	0.0628876	0.0621672	0.0203553	0.00157708	0.0242199	0.000263853	0.0516648	0.123478	0.256324	0.171648	0.0442758	0.00762249	0.0650581	0.0577683
Rgs2	0.00552291	0.00059221	0.00124618	0.000299559	0.0728624	0.0308287	0.278736	0.000583473	0.000694176	0.0500659	0.00565184	0.0376272	0.000167757	0.030357	0.241802	0.318492	0.346355	0.0212202	0.0576105	0.0769361	0.000123224
Rgs13	0.00878058	0.0105566	0.0116493	0.0335139	0.0283639	0.0208051	0.0080825	9.73e-05	0.000107123	0.0152468	4.97e-05	9.2e-05	0.000102308	0.000208223	0.15236	0.00135924	0.00118628	0.000191476	0.000246725	0.00033645	0.00011657
Rgs1	0.000151837	0.000380657	0.00145178	0.000269472	0.000344767	0.000254009	0.00970929	0.000315143	0.000293691	0.000182504	7.29e-05	0.00026242	0.000104918	0.000414798	0.000917755	0.00116036	0.00131838	0.000234657	0.000287488	0.000273152	0.000392352
Rgs18	0.000183993	0.000372649	0.00113683	0.000325303	0.000485147	0.000400365	0.000569128	0.00037716	0.000346429	0.000275	9.52e-05	0.000381966	0.000152487	0.000429303	0.00101202	0.00125503	0.00140647	0.000214431	0.000279775	0.000372634	0.000328439
Gm29514	0.000231627	0.000312239	0.00126609	0.000383082	0.000466879	0.000498669	0.0052258	0.000470996	0.000386718	0.000396305	0.000130684	0.000712812	0.000126009	0.000538874	0.00108393	0.00591832	0.0016592	0.000250365	0.000306357	0.0304517	0.000329245
Brinp3	0.000182687	0.000336892	0.00120082	0.000278046	0.00101888	0.000664515	0.0117034	0.000193511	0.000210498	0.000678454	0.000564111	0.012108	0.000166277	0.00272107	0.00165928	0.00477681	0.001914	0.0204909	0.00025485	0.0883323	0.000282042
Pla2g4a	0.000361265	0.00395063	0.0457796	0.00086747	0.000471235	0.000338248	0.000679925	0.000367927	0.000414208	0.000259027	7.37e-05	0.000349543	0.000134883	0.000488746	0.00103166	0.001268	0.00152063	0.000236561	0.000315015	0.000365055	0.000406432
BC003331	0.00328927	0.0205106	0.10225	0.0582224	0.0443254	0.0410764	0.0554116	0.0213593	0.0291318	0.0307203	0.00444758	0.0141089	0.000423173	0.0136082	0.00362061	0.130569	0.00344652	0.000386535	0.0381591	0.00289465	0.0304831
Tpr	0.0051532	0.25092	0.414257	0.157201	0.0877051	0.0505879	0.20002	0.103873	0.107377	0.06354	0.00275104	0.189003	0.00675364	0.18102	0.439109	0.373976	0.31872	0.0410152	0.0154643	0.069032	0.10401
Prg4	0.000187959	0.00041474	0.00139387	0.00041852	0.00047034	0.000330673	0.00059142	0.000374833	0.000526637	0.000258084	8.28e-05	0.000482918	0.000105683	0.0004784	0.00105065	0.00131424	0.00155494	0.000237646	0.000283758	0.000334683	0.000434082
Hmcn1	0.000524617	0.0031159	0.0535949	0.000784769	0.000379089	0.0002368	0.00137303	0.000349029	0.000486011	0.000226262	8.67e-05	0.0005121	0.000129273	0.000481402	0.000866732	0.00110825	0.00140858	0.000224397	0.000216857	0.000294019	0.000318511
Gm20631	0.000188339	0.000315085	0.00130263	0.000440066	0.00039775	0.000442611	0.000558092	0.000483017	0.000366413	0.000329697	8.61e-05	0.0005298	0.000118179	0.000525701	0.00105083	0.00128591	0.00156995	0.000240429	0.000291312	0.000330757	0.000429042
Gm10138	0.00365255	0.0105944	0.0201956	0.0165991	0.0252595	0.0217322	0.0217458	0.0234149	0.0333254	0.0208116	0.000321832	0.0372731	0.000273248	0.0066933	0.121095	0.00263638	0.00525402	0.0219286	0.0167087	0.000813322	0.0202895
Ivns1abp	0.10886	0.173067	0.434939	0.205516	0.0682298	0.0693272	0.255682	0.012396	0.0165163	0.0742884	0.028831	0.202109	0.0030614	0.200062	0.148158	0.538192	0.781317	0.0476449	0.0735037	0.095811	0.0194444
Swt1	0.01399	0.0588855	0.317641	0.144716	0.0224968	0.0271175	0.0466869	0.0497582	0.0435796	0.0239198	0.0027006	0.0614693	0.000154384	0.0475597	0.00148371	0.0825885	0.00426906	0.0209666	0.0363896	0.0503871	0.0471511
Trmt1l	0.00544202	0.0143479	0.165481	0.109404	0.0572208	0.043558	0.0809476	0.0385212	0.0486321	0.054578	0.00271695	0.0558372	0.000496895	0.0538272	0.173133	0.161177	0.220591	0.0190493	0.0242681	0.0245999	0.0430309
Rnf2	0.0158823	0.257325	0.23433	0.0615107	0.102276	0.0603272	0.180229	0.0290643	0.0472419	0.0997845	0.0120644	0.201932	0.000479311	0.159048	0.242201	0.270602	0.562935	0.0619957	0.0740106	0.0757473	0.033333
Fam129a	0.000209588	0.000398821	0.00128755	0.000372412	0.000509134	0.000340232	0.000943516	0.000415552	0.000448452	0.000442806	0.000100936	0.000436828	0.000113708	0.000550744	0.00113511	0.00152214	0.00155254	0.00027183	0.000287136	0.000334359	0.000388665
2810414N06Rik	0.000206813	0.000314858	0.00146183	0.000440801	0.000489695	0.000428166	0.000941064	0.00045901	0.000446851	0.000443787	9.16e-05	0.00104882	0.0001691	0.000617844	0.000897192	0.00145781	0.00164053	0.000246179	0.000305476	0.000395714	0.000322509
Edem3	0.000579266	0.00281374	0.00540009	0.00481496	0.00758125	0.00584244	0.0100664	0.0113061	0.00987485	0.0042832	0.000332575	0.0053039	0.000228571	0.00912428	0.00153341	0.00314277	0.00321548	0.000622747	0.000463043	0.000818912	0.00850253
1700025G04Rik	0.00593809	0.0265144	0.128419	0.0288365	0.338417	0.31068	0.214415	0.000292433	0.00173313	0.289467	0.000829566	0.00475594	0.000304898	0.00751026	0.426271	0.411944	0.149833	0.0176874	0.0381015	0.0442688	0.000435218
Tsen15	0.00427944	0.0319452	0.0941994	0.0219271	0.0164044	0.00648434	0.0194923	0.0151973	0.0195291	0.00503225	0.000173171	0.00132394	0.000384151	0.00136105	0.00259641	0.0767354	0.00501609	0.0152764	0.0500463	0.000745319	0.00938616
Colgalt2	0.000236026	0.000388686	0.0018393	0.000431449	0.000387379	0.000326648	0.000566909	0.000509519	0.000380962	0.000290531	9.14e-05	0.000444491	0.000132271	0.000561021	0.00107251	0.00129517	0.00150189	0.000239197	0.000271747	0.000368796	0.000441113
Rgl1	0.000237047	0.00159662	0.013183	0.00100654	0.00189561	0.000754264	0.00318825	0.000450001	0.000430072	0.000395672	0.00013044	0.00143131	0.000140563	0.00190453	0.00213244	0.00235581	0.00170526	0.000280425	0.000377933	0.000525102	0.000585073
Arpc5	0.0488078	0.048975	0.342251	0.0723126	0.414783	0.335729	0.460082	0.43032	0.490631	0.425807	0.232822	0.595587	0.00250388	0.453679	0.438691	0.717087	0.785189	0.118917	0.156774	0.214199	0.408979
Ncf2	0.000160197	0.000410582	0.00105606	0.000608592	0.000345174	0.000487926	0.00453894	0.00075095	0.000499237	0.000230058	8.21e-05	0.000471861	9.64e-05	0.000472554	0.00101093	0.00126725	0.00147758	0.000250351	0.000295181	0.000324392	0.000438709
Smg7	0.00119813	0.0210279	0.170405	0.0128036	0.0273931	0.0261197	0.0556816	0.00969942	0.0136568	0.0218121	0.000733491	0.0072345	0.000218308	0.00701976	0.0778103	0.00622196	0.00550334	0.00260113	0.0352355	0.000267767	0.00913661
Nmnat2	0.000544679	0.00118583	0.00101054	0.000493287	0.00365943	0.00710897	0.0983273	0.0206454	0.0215673	0.00608095	0.000670072	0.00391485	0.000180818	0.00752453	0.00213906	0.132118	0.0684686	0.00175141	0.0374993	0.0336384	0.0228143
Lamc2	0.000178404	0.000329115	0.00138337	0.000368436	0.00037523	0.000378323	0.000543621	0.000405661	0.000432095	0.000303238	8.67e-05	0.000430693	0.000108442	0.000454955	0.0010467	0.00123956	0.00153519	0.000252695	0.000296361	0.000356794	0.000349112
Lamc1	0.000147603	0.0011106	0.0897942	0.000264653	0.000649091	0.000692471	0.000606444	0.000456596	0.000373714	0.000316674	0.000100419	0.000374413	0.000182327	0.000649522	0.000972836	0.00113567	0.00198709	0.0209616	0.000319723	0.000478115	0.000502326
Shcbp1l	0.000204584	0.000302747	0.0016065	0.000370778	0.000381959	0.000352773	0.000736855	0.00041308	0.000588569	0.000305859	8.38e-05	0.000422947	0.000129136	0.000516853	0.00101986	0.0012992	0.00154642	0.000269967	0.000319882	0.000428286	0.000405281
Dhx9	0.0291626	0.0685895	0.121523	0.120305	0.0398551	0.0422705	0.119948	0.107848	0.107911	0.0319947	0.00589416	0.134479	0.000275996	0.0974054	0.154982	0.162284	0.139935	0.0190041	0.0596187	0.0371673	0.0884924
Npl	0.00035151	0.00979624	0.0576723	0.00485525	0.000633893	0.000489822	0.0116517	0.00128012	0.00109862	0.000268602	9.66e-05	0.00311261	0.000208701	0.0033645	0.00138614	0.00242234	0.00164062	0.000194145	0.000368622	0.000569423	0.00154771
Rgs8	0.000181654	0.000865666	0.00477718	0.114606	0.0289014	0.0228686	0.035645	0.00327053	0.00365395	0.01978	0.000184726	0.0010154	0.000160507	0.0048389	0.145256	0.0511676	0.00291588	0.000366212	0.000499318	0.000304985	0.00142968
Rgs16	0.00703216	0.0142265	0.0412197	0.514129	0.039957	0.0319847	0.0457914	0.0334937	0.028806	0.0118681	0.000120055	0.00280457	0.000124366	0.0762619	0.0851362	0.0471047	0.071775	0.00173882	0.0188894	0.00074475	0.0142885
Gm28513	0.0001873	0.000347335	0.00121236	0.000352474	0.000420521	0.000317166	0.00067213	0.000455061	0.00048345	0.000266428	9.96e-05	0.000620076	0.000196764	0.000648905	0.0010077	0.00126168	0.001565	0.000284987	0.000299413	0.000398634	0.000374667
Rnasel	0.000134998	0.000258238	0.0865673	0.0598019	0.0871418	0.0825964	0.0737751	0.141044	0.136783	0.0846024	0.000163539	0.0514264	0.000134517	0.0778477	0.0760767	0.0382562	0.00383059	0.0284717	0.0185825	0.0007589	0.131807
Rgsl1	0.000183974	0.000336109	0.00124362	0.000337818	0.000394497	0.000343589	0.000537632	0.000643815	0.000397267	0.000254454	0.000107445	0.000590225	0.000127082	0.000481604	0.000945008	0.00127621	0.00151547	0.000249753	0.000277779	0.00033343	0.000375182
Teddm2	0.000259906	0.000793935	0.00157165	0.00116612	0.000868107	0.000605699	0.0144961	0.00256388	0.0027166	0.000705385	0.000167994	0.00259411	0.000200387	0.00279594	0.00127029	0.00182921	0.00150377	0.00032237	0.00030218	0.000445466	0.00316623
Teddm1b	0.000184727	0.000352577	0.00126149	0.000484347	0.000399161	0.000325362	0.000557486	0.000372926	0.000501936	0.000331667	9.08e-05	0.000583058	0.000135182	0.000517758	0.00104395	0.00128583	0.00159231	0.000237221	0.000288444	0.000340895	0.000395184
Glul	0.0314178	0.179334	0.236877	0.114327	0.0900391	0.108244	0.205599	0.186123	0.177663	0.11355	0.019297	0.0330677	0.00200285	0.080255	0.241634	0.117362	0.227514	0.066003	0.122841	0.0360922	0.169713
Gm29291	0.00018626	0.000334892	0.001293	0.000486029	0.000384185	0.00034157	0.000623332	0.000374791	0.000361771	0.000308612	8.41e-05	0.000425789	0.000108135	0.000511925	0.00104501	0.00132259	0.00147837	0.000235275	0.000300466	0.000341971	0.000337264
A830008E24Rik	0.000192423	0.000377296	0.00128455	0.000402457	0.000494812	0.000345404	0.000522666	0.000519375	0.000379115	0.000273836	8.59e-05	0.000448451	0.000172858	0.00046565	0.000963256	0.00127728	0.00150471	0.000234197	0.000272198	0.00033912	0.000382375
Cacna1e	0.000153161	0.000148784	0.00112277	0.000318407	0.000283241	0.000305352	0.0119928	0.000130898	0.000184123	0.000283067	9.75e-05	0.00461785	0.000113608	0.00303048	0.000730419	0.0812384	0.00305672	0.025172	0.000466875	0.00102182	0.000147807
Gm9530	0.000192757	0.00039811	0.00133279	0.000410278	0.000508867	0.00042118	0.00117395	0.000457177	0.000446336	0.000377608	9.29e-05	0.000596844	0.000124232	0.000548444	0.0010373	0.00131144	0.00160438	0.000280789	0.00034405	0.000480328	0.000439671
Ier5	0.0137359	0.156598	0.223066	0.174757	0.0862179	0.0638507	0.115832	0.153828	0.159167	0.0654828	0.000539653	0.0145118	0.000255375	0.0248677	0.0291374	0.177047	0.0867777	0.00180185	0.0619205	0.00856223	0.151368
Mr1	0.000204001	0.000458892	0.00159948	0.000492515	0.000477343	0.000427559	0.000618564	0.000597472	0.000575375	0.000322874	8.96e-05	0.000435713	0.000184309	0.000534886	0.00132102	0.00139475	0.00165192	0.000248252	0.000314709	0.000370576	0.000424264
Stx6	0.00626452	0.0476679	0.180321	0.135794	0.0530556	0.050296	0.131503	0.199447	0.208475	0.0384963	0.0110571	0.104668	0.000683816	0.128081	0.133289	0.259785	0.374788	0.0175546	0.0372098	0.000395721	0.174831
BC034090	0.000251676	0.000399033	0.00178914	0.00199845	0.00385904	0.00284302	0.00283886	0.0004773	0.000439838	0.00270309	0.000130226	0.0021555	0.00019743	0.00227425	0.00143536	0.00209845	0.00225004	0.000306799	0.000316926	0.000514521	0.000386314
Xpr1	0.00125852	0.0175211	0.00406483	0.000507781	0.02452	0.0225832	0.171808	0.00021533	0.00126424	0.0405877	0.00337859	0.291853	0.00288166	0.192355	0.161658	0.0860899	0.250086	0.123751	0.0895395	0.1678	0.000199979
Gm5532	0.000309999	0.00206993	0.00255015	0.000258732	0.000384472	0.000200779	0.0202043	0.000659892	0.00140832	0.000473501	0.000166701	0.00142326	0.000101629	0.00582759	0.00128567	0.00306937	0.00484446	0.000199368	0.0436707	0.0305249	0.000689136
Acbd6	0.0180129	0.0739767	0.0510013	0.0993241	0.0325516	0.0183745	0.197737	0.0767639	0.0813067	0.0316562	0.0116211	0.0518792	0.0022904	0.069227	0.208585	0.214598	0.00644082	0.0421607	0.0651516	0.0672184	0.0703239
Lhx4	0.000201526	0.000347713	0.00141571	0.00051217	0.00152276	0.000719848	0.00146222	0.000396145	0.000372309	0.00108905	0.000102068	0.000489666	0.00011484	0.000674999	0.00107559	0.00144487	0.00163507	0.000259808	0.000345242	0.000497328	0.000386178
Qsox1	0.000383359	0.0159241	0.036907	0.0505652	0.0203139	0.0236047	0.0100029	0.00110981	0.00265978	0.0138846	0.000136387	0.000732852	0.000144822	0.00131071	0.0011376	0.0834829	0.00247598	0.000904413	0.000592808	0.000602657	0.00135934
Cep350	0.0021599	0.0219774	0.0232784	0.00342918	0.00900363	0.0093302	0.0153986	0.00341908	0.00210371	0.00370412	0.000111693	0.014399	0.000418499	0.0179657	0.00254262	0.0127027	0.0588152	0.000546823	0.000616834	0.000472318	0.00319825
Tor1aip1	0.00252098	0.0443083	0.184706	0.0319791	0.0275199	0.0197221	0.0419173	0.0244656	0.0370639	0.0280218	0.000184167	0.0113274	0.000335555	0.0146394	0.0723371	0.0772247	0.132928	0.00072656	0.0179773	0.000622285	0.0230563
Tor1aip2	0.0162727	0.0994318	0.170828	0.152821	0.0773492	0.0886651	0.0588037	0.0243059	0.0265201	0.0502387	0.00145566	0.0463464	0.000245261	0.0294743	0.087254	0.183032	0.0780404	0.0239976	0.000879795	0.000762207	0.0244312
Fam163a	0.000217965	0.000417892	0.00122188	0.000458335	0.00310672	0.00329362	0.00289643	0.000397592	0.000394163	0.00267536	0.000106072	0.000528546	0.000124632	0.00049266	0.00100372	0.00162721	0.00163444	0.000434525	0.000303791	0.000349951	0.000347353
Tdrd5	0.000188074	0.000422793	0.00131377	0.000371482	0.000525669	0.000467686	0.000566263	0.000378583	0.000374126	0.000337662	9.13e-05	0.00056419	0.000163544	0.000539494	0.00113333	0.00126577	0.00168405	0.000243586	0.000307619	0.000356989	0.000363035
Gm2000	0.0351924	0.152242	0.665946	0.138335	0.145933	0.0964296	0.274323	0.0204444	0.00535179	0.0519543	0.0181047	0.0416989	0.0944754	0.0364544	0.220217	0.178475	0.328359	0.0510354	0.0837713	0.0742737	0.0391014
Soat1	0.000715161	0.00978681	0.119576	0.0168634	0.00194782	0.00126581	0.0109667	0.00568037	0.00828237	0.000587436	0.000168263	0.00481463	0.000356872	0.00546773	0.00103238	0.0397092	0.00185727	0.0200548	0.000339099	0.000347175	0.00343773
Gm10031	0.00135896	0.0301731	0.0237619	0.0337987	0.0152409	0.00592952	0.0338278	0.035967	0.0370426	0.00783946	0.000132246	0.0653276	0.000253934	0.0311828	0.085012	0.114804	0.0766563	0.000977015	0.033212	0.00087409	0.0300707
Abl2	0.000856418	0.0111363	0.0602786	0.00942696	0.00455916	0.000357904	0.0300115	0.000631235	0.000701488	0.00432969	0.000489385	0.0100926	0.000220947	0.0361133	0.00270805	0.00167478	0.061351	0.00333592	0.0175796	0.0252178	0.000590596
Tor3a	0.000269779	0.00117505	0.00334426	0.00067816	0.000433887	0.000399357	0.000633555	0.000380483	0.000389587	0.000383244	0.000101309	0.00102795	0.000176204	0.000801283	0.00117485	0.00138309	0.00163094	0.000281182	0.000323276	0.000364445	0.000405554
Fam20b	0.000212821	0.00354146	0.0178127	0.00279299	0.0130678	0.00285281	0.0280723	0.0104212	0.00968695	0.00425234	0.000157051	0.00306982	0.000348945	0.00646056	0.0792061	0.00257425	0.0615232	0.0378678	0.000366274	0.0225166	0.00928596
Ralgps2	0.0120923	0.0366727	0.247187	0.00466911	0.132978	0.0922214	0.169724	0.00192884	0.00286073	0.137504	0.00286687	0.0300649	0.000540858	0.0655914	0.0822234	0.279464	0.25856	0.0321862	0.0217314	0.101317	0.000414795
Angptl1	0.000243626	0.000393405	0.00150345	0.000419404	0.000517267	0.000392762	0.000594723	0.000577809	0.000331063	0.000498679	9.14e-05	0.000473529	0.000127732	0.000505176	0.0010532	0.00132587	0.00155904	0.000273929	0.000263633	0.000372494	0.000344939
Tex35	0.000200727	0.000358522	0.00124337	0.000427952	0.000473308	0.000387745	0.000758563	0.000451603	0.000421934	0.000335696	9.33e-05	0.000646431	0.000107583	0.000645923	0.000995823	0.00130575	0.00151676	0.000246337	0.000293132	0.000352844	0.000428621
Rasal2	0.000632943	0.0125188	0.0362235	0.00381375	0.0344335	0.0311915	0.0429851	0.012344	0.0140324	0.0303274	0.000193318	0.115314	0.000207236	0.0445947	0.0742451	0.0408409	0.0627012	0.0461988	0.00031905	0.0337309	0.0127048
BC026585	0.000561265	0.00100826	0.0465465	0.00289673	0.00445299	0.00224304	0.0377146	0.0228327	0.0225267	0.00360568	0.00017335	0.013304	0.000215507	0.0130864	0.0650331	0.00216585	0.00184697	0.0217538	0.000701212	0.000661758	0.0226242
Sec16b	0.000196252	0.000386454	0.00127841	0.000402889	0.000420499	0.000328929	0.000688193	0.000616387	0.000492492	0.000290969	0.000254204	0.000409606	0.00014425	0.000472452	0.00116861	0.0012967	0.00153694	0.000245778	0.000299288	0.000384345	0.000447478
Brinp2	0.000322984	0.000347771	0.00163463	0.000661555	0.000555916	0.00074192	0.0472388	0.0100624	0.00927562	0.00183644	0.000136472	0.00127892	0.000162868	0.00415678	0.00106229	0.0503044	0.00199967	0.000207059	0.000476752	0.000834445	0.00856438
Astn1	0.000720493	0.00448333	0.0865031	0.0247625	0.0167686	0.0140907	0.0750487	0.0407818	0.0408134	0.0295916	0.000649424	0.0956094	0.00204456	0.084742	0.171855	0.102774	0.352182	0.000384353	0.000461621	0.0589508	0.0348734
Pappa2	0.000210709	0.000355981	0.00168199	0.000356278	0.000499304	0.000423337	0.00183015	0.000352844	0.000346644	0.000414648	0.000101853	0.000564041	9.93e-05	0.000580325	0.00107671	0.00151642	0.00162621	0.0184766	0.000257143	0.000366361	0.000326263
1600012P17Rik	0.000202108	0.000421316	0.0012029	0.000456192	0.000420158	0.000392354	0.000566465	0.000416028	0.000370732	0.000289986	8.5e-05	0.000405106	0.000132262	0.000497091	0.000930239	0.00122868	0.00143571	0.000241996	0.000280236	0.000328035	0.000395171
4930562F17Rik	0.000184281	0.000328277	0.00123207	0.000359825	0.000430424	0.000332411	0.000511717	0.000353181	0.000421719	0.000264087	8.66e-05	0.000416426	0.000115221	0.000492813	0.00095042	0.00122174	0.00158212	0.00024161	0.000296151	0.000317289	0.000443108
Rfwd2	0.0275817	0.0591844	0.316939	0.146884	0.106695	0.0941491	0.143396	0.157989	0.183577	0.095162	0.00381995	0.0373853	0.000392857	0.0955144	0.373519	0.0445537	0.34399	0.0367318	0.0317965	0.0474881	0.152472
Tnr	0.000195135	0.000476747	0.00116237	0.000315462	0.000845904	0.000319399	0.00449733	0.000342639	0.000465497	0.000791204	0.000106882	0.00790563	0.000114877	0.0100611	0.00100794	0.0337179	0.0737832	0.000293676	0.000343112	0.000377008	0.00031499
4930523C07Rik	0.000272673	0.000776009	0.00214082	0.000491554	0.000510904	0.000386897	0.000658877	0.000451086	0.000496912	0.000329693	9.53e-05	0.000474295	0.000152324	0.000659749	0.00105496	0.0014461	0.00163822	0.00027386	0.000304801	0.000327644	0.000580495
4930562F07Rik	0.000189519	0.000317593	0.00131346	0.000434731	0.000408389	0.000375057	0.00056599	0.00039493	0.000443873	0.000310337	9.9e-05	0.000462978	0.000137044	0.000487992	0.000993196	0.00133934	0.00147824	0.0002369	0.000292923	0.000350447	0.000352865
Mrps14	0.347042	0.424613	1.27535	0.470405	0.1864	0.188437	0.253246	0.200187	0.227442	0.151249	0.000423724	0.127494	0.0395252	0.103942	0.233166	0.211138	0.343146	0.0587235	0.0436659	0.0539266	0.207799
Cacybp	0.444958	0.42041	0.848668	0.183042	0.163786	0.127859	0.370742	0.107649	0.132977	0.182735	0.0109567	0.498313	0.0157676	0.393231	0.328835	0.902047	0.890726	0.0815462	0.0692604	0.100982	0.100432
Rabgap1l	0.000151343	0.00132509	0.00487625	0.000442036	0.0360176	0.0327956	0.104396	0.00299829	0.00188585	0.0235108	0.000185131	0.0124199	0.000232567	0.00382441	0.088649	0.167274	0.00647411	0.000853806	0.000271958	0.000286069	0.00353067
Rc3h1	0.000272928	0.0108026	0.0752167	0.0222725	0.0141132	0.0108178	0.02542	0.012897	0.0165291	0.0162179	0.000224931	0.0328523	0.000169737	0.0260627	0.144395	0.00584159	0.0660748	0.00164057	0.000788973	0.0001806	0.00722227
Serpinc1	0.000234231	0.000497178	0.00170514	0.00062992	0.00106835	0.00116313	0.000964903	0.00182376	0.0012958	0.000623124	0.000126322	0.000595556	0.000130667	0.025226	0.00126141	0.00159034	0.00152638	0.000283782	0.000316856	0.000447212	0.00120812
Zbtb37	0.000446036	0.00709132	0.075099	0.000997504	0.0340255	0.0169682	0.0280154	0.0178837	0.0135352	0.0171717	0.000197463	0.0154622	0.000119711	0.0222497	0.0397867	0.029114	0.086312	0.00039017	0.0174155	0.00126802	0.0162791
Dars2	0.00195795	0.0559883	0.0404923	0.0042949	0.0095052	0.0101543	0.0144185	0.00828167	0.00390833	0.00702876	0.00019321	0.0162688	0.000182548	0.00857151	0.00373842	0.045005	0.0581053	0.000396434	0.000346126	0.0261209	0.00800211
Gm37634	0.00021554	0.000344894	0.00149273	0.000370496	0.000400395	0.000375826	0.00112376	0.000524615	0.000448487	0.00030856	8.63e-05	0.000740686	0.000108915	0.000654668	0.00110611	0.00142726	0.00158301	0.000238129	0.000323161	0.000355362	0.000409256
Cenpl	0.000478566	0.453131	0.0705076	0.000315581	0.00163536	0.000616218	0.0101115	0.0132292	0.0116474	0.00182703	0.000226943	0.00230605	0.000106816	0.000808138	0.0219933	0.0665348	0.00180282	0.000178101	0.0186764	0.0281798	0.0139193
Klhl20	0.00032865	0.0074581	0.0168673	0.014721	0.017693	0.0216019	0.0275833	0.00667936	0.00869618	0.0124898	0.000110108	0.0151591	0.00061319	0.0122861	0.0697462	0.00647724	0.00611509	0.000591793	0.052604	0.00107374	0.0119691
Ankrd45	0.000357009	0.00181938	0.0162396	0.00113834	0.00506678	0.0053242	0.0160613	0.00483378	0.00352607	0.0048084	0.000418309	0.0266163	0.00022599	0.0137231	0.00120956	0.00238845	0.00531211	0.000297351	0.000248861	0.00069948	0.00350323
Prdx6	0.224869	0.0665908	0.608096	0.562108	0.222787	0.220395	0.199689	0.0785121	0.0834874	0.126951	0.00341936	0.135361	0.0131943	0.181934	0.272562	0.229168	0.45113	0.0225735	0.07821	0.0703235	0.0650875
Fasl	0.000181525	0.000350804	0.00124905	0.000387607	0.000419485	0.00034479	0.000564024	0.0004423	0.00047074	0.000297561	9.3e-05	0.00042634	0.000123781	0.000484109	0.0010772	0.00138219	0.00169688	0.000267623	0.000328184	0.000358195	0.000389175
Suco	0.00109352	0.0391022	0.042245	0.0149624	0.0176003	0.0188778	0.0492336	0.0149721	0.0165445	0.0142851	0.000377962	0.0298119	0.000286762	0.0279964	0.00260407	0.0334462	0.0045476	0.000759162	0.000364942	0.00187676	0.0173076
4930558K02Rik	0.000189354	0.00031743	0.0011898	0.000370012	0.000474687	0.000455933	0.000768206	0.000745284	0.000653995	0.000395364	9.11e-05	0.000629412	0.00015411	0.000506226	0.000970957	0.00132548	0.00163498	0.000244548	0.000304623	0.000321704	0.000432498
Pigc	0.000438684	0.0354014	0.0795152	0.0124472	0.0154192	0.00790279	0.081954	0.013778	0.00958259	0.00725053	0.000245548	0.0384641	0.000169667	0.020551	0.150053	0.17834	0.13684	0.0214404	0.021839	0.03319	0.0163059
Gm38304	0.000178859	0.000363386	0.00140566	0.000353121	0.000367777	0.000320609	0.000576981	0.000422217	0.000418489	0.000270032	0.000113436	0.000471446	0.000123681	0.000493497	0.00111092	0.00129863	0.0015381	0.000249727	0.000315613	0.000355004	0.000422957
Dnm3	0.000231922	0.000112806	0.00124341	7.3e-05	0.00765499	0.00380028	0.088116	0.0230135	0.0250301	0.0078865	0.00163067	0.00581987	0.000348122	0.00325836	0.000992755	0.113806	0.0955358	0.000489571	0.000590886	0.0001843	0.0177653
2810442N19Rik	0.000195411	0.000311501	0.00132469	0.000456025	0.000440189	0.000379065	0.000758356	0.000516556	0.000539983	0.000296826	9.21e-05	0.000457039	0.000118119	0.000473804	0.0010727	0.00128139	0.00169294	0.000246626	0.000293405	0.000351532	0.000537012
Dnm3os	0.000263464	0.00064738	0.00134395	0.000458838	0.000608311	0.000450165	0.00879213	0.000617383	0.000602992	0.000344854	9.35e-05	0.000640954	0.000128422	0.000493239	0.00121309	0.00122436	0.00159045	0.000248681	0.000280298	0.000353426	0.000591593
Mettl13	0.0052745	0.0024913	0.0144158	0.0112363	0.00521807	0.00251625	0.0284598	0.00261913	0.00355319	0.0017436	0.000261537	0.0133161	0.000241461	0.0183852	0.00866573	0.00332957	0.139791	0.000422391	0.0184635	0.00136046	0.00298325
Vamp4	0.0282581	0.102316	0.149946	0.0407715	0.0179796	0.0105271	0.079737	0.0361793	0.0416161	0.0332782	0.00149812	0.0431185	0.00523649	0.0323897	0.212431	0.00535824	0.296142	0.00134552	0.0401867	0.0250215	0.0257132
Myoc	0.00020444	0.000370345	0.00128506	0.000362104	0.000383195	0.000487735	0.000647143	0.000428258	0.000377867	0.000282032	9.41e-05	0.00042308	0.000102722	0.000466269	0.00103665	0.00130944	0.00154263	0.000244935	0.000286259	0.000355084	0.000393777
Prrc2c	0.0578549	0.136068	0.29145	0.108608	0.028003	0.0199195	0.168769	0.079241	0.0811097	0.0352821	0.00351346	0.247265	0.000566983	0.269066	0.344292	0.205394	0.574438	0.0424396	0.0530192	0.0349784	0.0860006
Fmo1	0.000286552	0.00120082	0.139322	0.000337127	0.000313089	0.000251996	0.000773826	0.000357121	0.000350433	0.000337596	8.98e-05	0.000502728	0.000142715	0.000453025	0.00114519	0.001158	0.00148042	0.000283287	0.0003235	0.000397447	0.000296628
Fmo6	0.000179546	0.000345034	0.00126394	0.000341028	0.000373851	0.000356106	0.00072082	0.000372156	0.0004106	0.000282569	0.000101631	0.000429798	0.000121392	0.000540806	0.00111773	0.0012919	0.00153723	0.000238099	0.000286904	0.000330289	0.000343028
Prrx1	0.000500454	0.00860639	0.0089052	0.000718443	0.00156692	0.000972896	0.0114348	0.000247168	0.000250597	0.000799342	9.99e-05	0.000554372	0.000174162	0.000451004	0.000765604	0.00112665	0.00135703	0.000195918	0.000207314	0.000248644	0.000259173
Gm26523	0.000289397	0.000557953	0.00195936	0.00040946	0.000611567	0.000652553	0.000865073	0.000493005	0.000784988	0.000529851	0.000130392	0.000488612	0.000163295	0.000616857	0.00129738	0.00133113	0.00181291	0.000267053	0.000337357	0.000409313	0.000633657
Gorab	0.00891298	0.0381127	0.0778284	0.0497587	0.0394713	0.0348809	0.0739791	0.0445469	0.0601238	0.0425757	0.000315473	0.0762266	0.000177123	0.0264524	0.0967439	0.0660633	0.0133545	0.0246293	0.0155344	0.0259645	0.0462068
Mettl11b	0.000209824	0.000520433	0.00149712	0.000583026	0.00210372	0.00248527	0.000847945	0.000701546	0.000842677	0.00143786	0.000140588	0.000887204	0.000191162	0.000784482	0.0012696	0.00167326	0.00210333	0.000256364	0.000306262	0.000399822	0.00057682
Kifap3	0.0057648	0.0620863	0.0904114	0.00194593	0.0822051	0.0814678	0.291629	0.140658	0.149657	0.120817	0.0404921	0.154235	0.00341682	0.157593	0.150118	0.581397	0.4301	0.0430115	0.104301	0.119194	0.1274
Scyl3	0.000317969	0.00891937	0.0137291	0.0141753	0.0058382	0.00548474	0.0072204	0.0148932	0.0185259	0.00500039	0.00014694	0.0124512	0.000281481	0.00947583	0.00108335	0.00470626	0.00281077	0.000291542	0.000403168	0.000569495	0.0140749
BC055324	0.000324002	0.0624914	0.0285487	0.0012076	0.00143678	0.00179929	0.00312524	0.0103143	0.00990812	0.00154471	0.000133817	0.000813254	0.000148017	0.00132503	0.00152172	0.00148008	0.00209814	0.000266899	0.00048026	0.000488553	0.0129956
Mettl18	0.000893111	0.0320074	0.00957254	0.00381396	0.00551137	0.00529442	0.0093644	0.0072896	0.00862707	0.00366851	0.000292578	0.00384627	0.000244067	0.00288779	0.0013126	0.00574102	0.0021317	0.000590711	0.000501034	0.00101725	0.00779227
Sell	0.000178967	0.000346232	0.00128072	0.000332111	0.000435172	0.000324047	0.000517397	0.000369953	0.000587571	0.000269941	8.75e-05	0.000420288	0.000155781	0.000449945	0.00095195	0.00127823	0.00153331	0.000232884	0.000293621	0.000312848	0.00033161
F5	0.000182567	0.000374551	0.00134852	0.000433788	0.000395119	0.000419523	0.000648037	0.000388852	0.000372469	0.000447182	9.68e-05	0.000454131	0.000108167	0.000587574	0.00102873	0.00129076	0.00148441	0.000230183	0.000288253	0.000341817	0.000377612
Slc19a2	0.000476108	0.00272918	0.00352211	0.000733953	0.00105357	0.000838942	0.00129634	0.00092021	0.000712934	0.0012753	0.000137642	0.000831205	0.000228505	0.0261855	0.00180066	0.00171691	0.00235088	0.000304049	0.000453015	0.000457624	0.000765527
Ccdc181	0.00245977	0.0139599	0.082881	0.0136464	0.00835661	0.0147841	0.0746846	0.0301246	0.0291871	0.0150268	0.00100461	0.0526218	0.00048809	0.0427223	0.00791749	0.116564	0.01011	0.025819	0.000903928	0.00249522	0.033993
Blzf1	0.00223364	0.0307956	0.0979563	0.0229206	0.0530195	0.0552684	0.0243615	0.0190779	0.0245505	0.0386127	0.000207547	0.0153194	0.000396688	0.0104479	0.00175024	0.00434152	0.0667518	0.000540751	0.0184007	0.00115638	0.0200203
Nme7	0.00106709	0.0527973	0.312865	0.0121463	0.0217925	0.0194583	0.0443515	0.040427	0.0517904	0.0233583	0.000853136	0.00872474	0.000237159	0.0507015	0.0756231	0.0622425	0.0630405	0.0193258	0.00195244	0.000439878	0.0462471
Atp1b1	0.000548967	0.007098	0.267286	1.49e-05	0.119814	0.118278	0.191762	8.72e-05	2.97e-05	0.162518	0.00836375	0.0295739	0.00106585	0.0292834	0.192622	0.291036	0.870936	0.00594123	0.0805376	0.0701734	2.13e-05
4930568G15Rik	0.000189624	0.000390617	0.00123416	0.000345288	0.000918087	0.000715222	0.000643593	0.000354878	0.0004421	0.00071798	8.59e-05	0.000611739	0.000113478	0.000520584	0.00107327	0.00122852	0.00159931	0.000272553	0.000302351	0.000356221	0.000361867
Sft2d2	0.000300508	0.00183676	0.0438986	0.00064169	0.000364665	0.000264579	0.00204997	0.000313666	0.00026164	0.000222637	8.85e-05	0.000713353	0.00012451	0.000565221	0.0013078	0.00130685	0.0015335	0.000203343	0.000280971	0.00162886	0.000261876
Tiprl	0.0218758	0.319112	0.291422	0.0621112	0.222172	0.168548	0.277907	0.105075	0.143421	0.183873	0.013396	0.24379	0.00021518	0.140444	0.185495	0.572599	0.267689	0.0806192	0.0369976	0.067469	0.123384
Gpr161	0.000602099	0.00361685	0.00541291	0.00829408	0.00477497	0.00385401	0.0196131	0.0115596	0.0136093	0.00359391	0.00028028	0.00251901	0.000128209	0.00426655	0.00130628	0.0259035	0.00213757	0.000436692	0.00034872	0.00105918	0.0107472
Dcaf6	0.000720709	0.0183464	0.00978666	0.00813513	0.0193948	0.014168	0.00999908	0.00393359	0.00388692	0.0131925	0.000278248	0.0118754	0.00028191	0.00702237	0.00165497	0.0292694	0.0672068	0.0196988	0.000674165	0.000452522	0.00271379
Mpc2	0.02461	0.108319	0.622786	0.0611048	0.17906	0.117313	0.352394	0.176874	0.187153	0.160004	0.0114136	0.161888	0.0308976	0.129005	0.143878	0.437405	0.576063	0.0620272	0.0628614	0.0646113	0.15139
Adcy10	0.000469481	0.00111452	0.003969	0.00598893	0.00281179	0.00403929	0.0209566	0.00451087	0.00556777	0.00354942	0.000459019	0.00748712	0.000193978	0.00502684	0.00167699	0.00495031	0.00369854	0.000321093	0.000500936	0.000452303	0.00661318
Mpzl1	0.0195941	0.0645646	0.152174	0.0697554	0.0651542	0.0592897	0.160855	0.0600379	0.0692191	0.0857582	0.02855	0.201519	0.0034409	0.144734	0.0923983	0.152294	0.261129	0.029826	0.0664171	0.0652678	0.0549871
Rcsd1	0.000147614	0.000418341	0.00110019	0.000365131	0.000283659	0.000279795	0.000405794	0.000314302	0.000294789	0.000184267	7.37e-05	0.000311615	0.00011816	0.000477428	0.00110754	0.00122605	0.00148498	0.000239886	0.000269988	0.000306982	0.000321208
Creg1	0.000860542	0.0267562	0.00504408	0.0189562	0.000733069	0.000608015	0.0307237	0.003083	0.00309008	0.000917672	0.000156183	0.00853455	0.000345932	0.00751915	0.0741339	0.0424868	0.00388252	0.000315723	0.00037535	0.000392177	0.00337183
Cd247	0.000224653	0.000482045	0.00147672	0.000367575	0.000496646	0.000328234	0.000655723	0.000382913	0.000437789	0.00035282	9.6e-05	0.000619864	0.000116222	0.000491916	0.00106153	0.00129762	0.00153115	0.000255433	0.00029712	0.000380655	0.000457874
Pou2f1	0.00303428	0.0611084	0.240923	0.0223916	0.0464935	0.0435522	0.0439231	0.0374965	0.0291977	0.0520825	0.000247658	0.0153339	0.000230513	0.0216261	0.0649718	0.0576561	0.0847592	0.0186816	0.025646	0.00423534	0.0261918
Dusp27	0.000188706	0.000351764	0.00137382	0.0004017	0.000344092	0.000319385	0.000546523	0.000344547	0.000330664	0.000232559	8.63e-05	0.000443025	0.000130086	0.000559046	0.0010278	0.00125505	0.00147762	0.000241583	0.000268857	0.000336818	0.000340046
Gpa33	0.000190276	0.000369063	0.00121748	0.00040671	0.000440401	0.000351345	0.000591843	0.000384201	0.000385604	0.000337812	9.56e-05	0.000405366	0.000108501	0.000607476	0.00104919	0.0013154	0.00153803	0.000231071	0.000284962	0.000330304	0.000331357
Mael	0.000190254	0.000407588	0.00129335	0.000370136	0.000421921	0.000326245	0.000936508	0.000413697	0.00039241	0.000308199	9.43e-05	0.000414613	0.000113517	0.000651831	0.00104332	0.00119171	0.00151581	0.000225763	0.000285952	0.000337422	0.000329352
Ildr2	0.000128604	0.0237239	0.511516	0.000283242	4.41e-05	3e-05	0.000751609	4.2e-05	5.15e-05	1.94e-05	5.73e-05	0.000212909	0.000177845	0.000191727	0.000470011	0.000629851	0.000790988	0.00011006	0.00017859	0.000199699	4.28e-05
5330438I03Rik	0.000219539	0.000381949	0.00123812	0.00042446	0.000393293	0.000362738	0.000610828	0.00044984	0.000396688	0.000337027	0.000110944	0.000402494	0.000175984	0.000506326	0.00100418	0.00133141	0.00153839	0.000241303	0.000333322	0.000335092	0.000345136
Gm15853	0.000280474	0.00303444	0.00617405	0.000922222	0.00253426	0.00239131	0.00176656	0.00143557	0.000899575	0.00208969	0.000124096	0.00135902	0.000205325	0.00113648	0.0016955	0.002049	0.00206663	0.00048989	0.000476673	0.000499388	0.0013439
Tada1	0.02018	0.0857768	0.0728526	0.00640753	0.0561606	0.0455412	0.116772	0.0483736	0.064704	0.0503172	0.00118532	0.139873	0.000136748	0.0675486	0.0770807	0.267268	0.195652	0.0504155	0.00213807	0.010333	0.0533908
Gm15853.1	0.00018659	0.000343824	0.00126992	0.0004451	0.000394	0.000392262	0.000637291	0.000393136	0.000458513	0.00030029	8.75e-05	0.000426702	0.00011928	0.00048044	0.00103881	0.00129733	0.0014788	0.000246155	0.000303498	0.000348029	0.000515312
Pogk	0.00321055	0.0286552	0.10914	0.0407071	0.0503685	0.039313	0.0723292	0.0688222	0.0573905	0.0362102	0.0037382	0.0267891	0.000358732	0.0260569	0.142883	0.042953	0.0826195	0.0247037	0.00195557	0.0296896	0.0512798
Fmo9	0.00018218	0.000338979	0.00124685	0.000339533	0.0004452	0.000326839	0.000634393	0.000393453	0.00039521	0.000302083	9.91e-05	0.000455393	0.000153606	0.000557712	0.00104991	0.00131703	0.00149672	0.000244002	0.00028781	0.000339303	0.000355461
Gm16701	0.000227285	0.00036177	0.00129196	0.000415411	0.0381605	0.04052	0.0221998	0.000337392	0.000481131	0.0418186	0.000285389	0.0126501	0.000117706	0.00723335	0.00260739	0.0151849	0.00407829	0.00102254	0.00046558	0.000392361	0.000436447
Gm16701.1	0.000253215	0.000476775	0.00180711	0.000917072	0.00641974	0.00380256	0.0137098	0.000441868	0.00061623	0.00517903	0.000119587	0.00163082	0.000145292	0.00118637	0.00157451	0.0739331	0.0659054	0.000524995	0.000584375	0.000586067	0.000452279
Fam78b	0.000232963	8.2e-05	0.000632119	0.00644598	0.155881	0.133746	0.0808051	0.000698692	0.0011664	0.132912	0.00152609	0.0242461	0.000179037	0.012113	0.0307529	0.119415	0.104984	0.0244107	0.00130551	0.0364744	0.000505618
Uck2	0.00407762	0.0373411	0.0677614	0.0237071	0.0276131	0.0184222	0.0417529	0.0283481	0.0260271	0.0183308	0.00171035	0.0564044	0.000309139	0.0554903	0.0827604	0.0458925	0.210856	0.000554294	0.000927552	0.00187255	0.0286756
Gm2453	0.000217617	0.000367324	0.00122364	0.000372955	0.000391336	0.000344594	0.000661153	0.000462495	0.000431207	0.00050119	0.00010259	0.000431204	0.000122449	0.000503234	0.00120061	0.0013495	0.0015144	0.000248101	0.000300885	0.000350432	0.00040023
Tmco1	0.0308444	0.108198	0.40766	0.0288238	0.112366	0.0958283	0.228748	0.0748374	0.0864489	0.0989873	0.00171631	0.223287	0.00115397	0.207508	0.254134	0.199395	0.280398	0.0446473	0.078672	0.0971512	0.090922
Aldh9a1	0.000559965	0.0129635	0.0756641	0.0118129	0.0156632	0.0181873	0.0327686	0.000573102	0.00070213	0.0129557	0.000148005	0.00304772	0.000322328	0.0297254	0.00217098	0.032738	0.0909628	0.000516211	0.000404676	0.000571199	0.000952309
Mgst3	0.00464679	0.0373976	0.102079	0.00491165	0.0908952	0.0758755	0.33663	0.0116825	0.0160085	0.118392	0.0387247	0.0233395	0.0054818	0.0315346	0.0812262	0.509995	0.38771	0.0309288	0.0455428	0.115884	0.00144789
Rxrg	0.000198343	0.000193667	0.00266529	0.000270866	0.0237769	0.0208611	0.0308965	0.000278692	0.000279066	0.0355865	0.000557213	0.0319818	0.000156896	0.0236861	0.000683961	0.044335	0.386019	0.0252395	0.000251927	0.000675994	0.000338239
Lmx1a	0.000436734	0.000499057	0.136116	0.00259725	0.108169	0.123147	0.00197863	0.000114936	0.000104327	0.100044	0.00286798	4.6e-05	0.000132631	0.000106565	0.00104589	0.00113152	0.000855653	0.000117808	0.000220225	0.000274853	0.000122392
Gm20711	0.000219443	0.000453791	0.0012427	0.000409293	0.00036293	0.000363038	0.000699572	0.000477445	0.000438428	0.000346545	9.82e-05	0.00047552	0.00012926	0.000522008	0.0010016	0.00134221	0.00165405	0.000242442	0.000301161	0.000342738	0.0003862
Pbx1	0.0283029	0.282408	0.591604	0.179557	0.221779	0.204775	0.0941725	0.0647115	0.0698826	0.249954	0.00862622	0.13223	0.00030022	0.134718	0.346462	0.267551	0.142062	0.136173	0.154067	0.0694407	0.0483126
Nuf2	6.87e-05	0.589997	0.0770489	0.000552343	0.000582514	0.000275867	0.000801185	0.000560866	0.000332185	0.000271014	6.34e-05	0.000657699	0.000208082	0.000769069	0.0313771	0.00131746	0.000865331	0.00017257	0.000264159	0.0243499	0.00037189
Rgs5	0.00014923	0.000295044	0.0452641	0.000225463	0.000366451	0.000271344	0.000586584	0.000295568	0.000414211	0.000276667	9.46e-05	0.000409522	0.000140441	0.000418064	0.000916204	0.0325661	0.00227614	0.000227302	0.000232385	0.0225739	0.000311164
Rgs4	0.000158208	0.00014376	0.000834912	0.000120603	0.00397789	0.0015838	0.00415903	7.1e-05	0.000120552	0.00501001	0.000122054	0.109739	0.000446882	0.0347413	0.0891795	0.12815	0.0375247	0.0352815	0.000243624	0.0287247	6.07e-05
Ccdc190	0.000333024	0.000864196	0.0250342	0.000466848	0.000392171	0.000438881	0.000846986	0.00034075	0.000388865	0.000610737	0.000102898	0.000524709	0.000138317	0.000563623	0.00117286	0.00136153	0.00160026	0.000289145	0.000436518	0.000408664	0.000350147
Hsd17b7	0.00117461	0.0227917	0.0352298	0.0154501	0.0539824	0.0506047	0.0756589	0.00366486	0.0041925	0.0561187	0.00137103	0.00390651	0.00323549	0.00496212	0.00150792	0.0341985	0.0670583	0.000453984	0.00370976	0.000513207	0.00294439
3110045C21Rik	0.00225411	0.0133466	0.00576007	0.00520393	0.0019423	0.00262666	0.0123793	0.00481115	0.00651758	0.00258868	0.000123591	0.00285059	0.00017753	0.00260113	0.00128461	0.00374589	0.0622208	0.000375677	0.000462793	0.000676129	0.00583299
Ddr2	0.000196767	0.000335986	0.00123392	0.00042587	0.00039478	0.000665633	0.0100076	0.000371102	0.000406069	0.000325621	0.000105578	0.000680763	0.000199791	0.00047243	0.00101452	0.00120853	0.00167699	0.000236502	0.000262064	0.000395161	0.000343802
Uap1	0.0102848	0.0194527	0.239787	0.000280587	0.0905047	0.0977023	0.117633	0.0294428	0.0373777	0.12571	0.00527204	0.054831	0.000322928	0.0357575	0.0773436	0.170854	0.267263	0.031701	0.0328178	0.0097862	0.0266141
Gm37748	0.000206921	0.000364132	0.00124767	0.000571039	0.000438767	0.000350482	0.000667667	0.00041981	0.000554119	0.0002885	9.47e-05	0.000593934	0.000133218	0.00058932	0.00100118	0.00143619	0.00159053	0.000243925	0.000307626	0.000340717	0.000389985
Uhmk1	0.000665769	0.00483061	0.0860181	0.000911976	0.0136942	0.0133667	0.00836437	0.0279303	0.0276841	0.0155266	0.000152677	0.0167426	0.000317202	0.0396146	0.0035944	0.00178282	0.00227008	0.000500205	0.000638182	0.000679965	0.0359682
4930500M09Rik	0.000232751	0.000384981	0.00142454	0.000483934	0.000428796	0.000372415	0.00160018	0.000563747	0.000569723	0.000378258	0.000113944	0.00106005	0.000110515	0.00064714	0.00111914	0.00175073	0.00188666	0.000288843	0.000344335	0.000373087	0.000504169
Gm7694	0.00023318	0.000666885	0.0149557	0.00048549	0.000888557	0.000796535	0.00070735	0.000535132	0.000577805	0.00080547	8.83e-05	0.000687883	0.000117754	0.000770222	0.00106769	0.00130988	0.00154877	0.000289541	0.000301722	0.000445131	0.000547606
Nos1ap	0.000379281	0.000588709	0.00833578	0.000639849	0.00642179	0.000629348	0.0133475	0.0142069	0.0156417	0.000555456	0.000259971	0.0155936	0.000128514	0.0158776	0.0122796	0.00396789	0.00391976	0.000683876	0.00056206	0.000463824	0.0131556
Olfml2b	0.000219583	0.00135384	0.00525195	0.00237256	0.0110662	0.00105764	0.0189355	0.0174167	0.0188653	0.000551025	0.00015368	0.0316146	0.000144023	0.00237102	0.00161401	0.0311574	0.00371488	0.000490946	0.000630709	0.000715385	0.0150966
Atf6	0.000293609	0.0104024	0.0584656	0.00591287	0.00446012	0.0031966	0.0145808	0.0124181	0.0109404	0.00647504	0.000210652	0.0069533	0.000241812	0.0043123	0.00134968	0.0333232	0.00237226	0.00033824	0.015578	0.000427224	0.00834103
Dusp12	0.00148626	0.0754106	0.176061	0.010769	0.0201731	0.0170357	0.109285	0.0211712	0.022376	0.0197684	0.00690477	0.0563896	0.00042189	0.0416387	0.0186374	0.105519	0.081409	0.000165964	0.0549072	0.033251	0.0232539
Gm26620	0.000215726	0.000432107	0.00195288	0.000475742	0.000797098	0.000429203	0.00179742	0.000379609	0.000418585	0.000798135	0.00011741	0.00142035	0.000114291	0.000818431	0.0643504	0.0396929	0.00303145	0.000216135	0.000289389	0.000384567	0.000389408
Fcgr2b	0.000171199	0.000390955	0.00114015	0.000295132	0.000310075	0.000328089	0.000463638	0.000324571	0.000324584	0.0002425	8.07e-05	0.000340484	9.51e-05	0.000451491	0.000993545	0.00123177	0.00140145	0.000238207	0.000270319	0.000331784	0.00032323
Fcgr4	0.000185331	0.00038263	0.00122206	0.000377894	0.000349504	0.000356859	0.00326612	0.000378306	0.000432982	0.000295293	9.24e-05	0.000429203	0.000140142	0.000615269	0.00100255	0.00128214	0.00149229	0.000226607	0.000277888	0.000346575	0.000341031
Fcgr3	0.000108546	0.000219432	0.000956606	0.000214306	0.000203229	0.000203722	0.0126209	0.000227267	0.000184698	0.000145132	6.14e-05	0.000220417	0.000110541	0.000377407	0.000839422	0.0010398	0.00123022	0.000224904	0.000241273	0.000268548	0.000229428
Cfap126	0.000191704	0.000425723	0.062436	0.000422277	0.000932354	0.000974198	0.00590236	0.000456718	0.000474092	0.00053162	9.02e-05	0.000511661	0.000126939	0.000636182	0.00100616	0.00129433	0.00155897	0.000310794	0.000314805	0.000357103	0.000375137
Sdhc	0.0425662	0.140851	0.329764	0.101879	0.0892152	0.0482997	0.223293	0.131675	0.150072	0.0887003	0.00224996	0.0541928	0.000995092	0.0978851	0.180164	0.376802	0.00312671	0.00347478	0.0439627	0.000652596	0.104601
Mpz	0.000194485	0.000508018	0.00131176	0.000382084	0.000362303	0.000363099	0.000595211	0.000388827	0.000378994	0.000384982	8.55e-05	0.000480904	0.000108757	0.000519338	0.00105434	0.00128481	0.00168444	0.000236971	0.000301578	0.000338805	0.000375092
Pcp4l1	0.000343013	0.00190397	0.00296414	0.000409624	0.00562068	0.00730722	0.012047	0.000292578	0.000338401	0.00663413	0.000156279	0.00303002	0.000184877	0.00383224	0.00183296	0.0373608	0.0020866	0.019464	0.000543384	0.000531777	0.000247889
Nr1i3	0.000189338	0.000442651	0.00158803	0.000364656	0.000536987	0.000343434	0.000814931	0.000517248	0.000434016	0.000319912	8.83e-05	0.000413572	0.00017937	0.000515606	0.001029	0.00131748	0.00152826	0.000293495	0.000307728	0.000329013	0.000449019
Tomm40l	0.00227785	0.0162886	0.0329554	0.0173337	0.00881607	0.00997889	0.0980186	0.0165326	0.0153279	0.00703197	0.000222036	0.0265714	0.000276377	0.0247832	0.00960272	0.0159519	0.122419	0.0357925	0.0186528	0.0297129	0.0167449
Apoa2	0.000180309	0.000308659	0.00126652	0.000345889	0.00041411	0.000456918	0.000548157	0.000383559	0.000409621	0.000452767	0.000100852	0.000376612	0.000118112	0.000492818	0.00103812	0.00128897	0.00155455	0.000225542	0.000278669	0.000351842	0.000343624
Fcer1g	8.58e-05	0.000688374	0.000609877	0.000139186	0.000114669	0.000194519	0.0312474	0.000274074	0.00023688	0.000174166	4.98e-05	0.000137028	0.000109403	0.000277445	0.00102781	0.000968294	0.00105157	0.000318498	0.000259541	0.000231702	0.000298126
Ndufs2	0.0504808	0.0719371	0.3708	0.153503	0.347908	0.272415	0.385879	0.392143	0.419316	0.304533	0.0141582	0.0676493	0.0341147	0.147576	0.598324	0.636983	0.698232	0.0816035	0.152665	0.133937	0.374092
Adamts4	0.000211237	0.000345406	0.00127817	0.00248617	0.001175	0.00109665	0.000970626	0.00208231	0.00191021	0.00103212	0.000143785	0.00105174	0.000130831	0.00113481	0.0656679	0.00155967	0.00169806	0.000300482	0.000363113	0.000511342	0.00179838
B4galt3	0.00151247	0.0476144	0.0200187	0.0261969	0.0419503	0.039126	0.16989	0.0478845	0.0360669	0.0292201	0.000304664	0.0594228	0.000269743	0.0470018	0.031681	0.329733	0.208559	0.00454058	0.058121	0.076621	0.0518949
Ppox	0.000830765	0.0281393	0.0566395	0.00743621	0.00698473	0.00693428	0.0269255	0.0284595	0.0297555	0.0101641	0.000143333	0.0151775	0.000347456	0.0411174	0.00214847	0.0479856	0.0082341	0.000616668	0.000369812	0.00155331	0.0327436
Usp21	0.000663417	0.0197645	0.0126316	0.00286621	0.000816355	0.00343639	0.0237026	0.0126914	0.0116249	0.00146963	0.000308718	0.0186854	0.000321277	0.0476071	0.00592354	0.012735	0.00693311	0.000372326	0.000413763	0.000445443	0.0156056
Ufc1	0.0754411	0.122718	0.329971	0.0265533	0.135575	0.138834	0.299116	0.202733	0.231121	0.146437	0.0209035	0.124001	0.00052985	0.187033	0.242022	0.275837	0.415078	0.0860167	0.104208	0.13219	0.228023
Gm20045	0.00045916	0.0156378	0.0154712	0.0011195	0.00316729	0.00344333	0.00820582	0.00386732	0.0050277	0.00150229	0.00025777	0.00573982	0.000259989	0.0046636	0.0035267	0.0338259	0.00355294	0.000524559	0.017301	0.000809275	0.00544608
Dedd	0.000712406	0.0311981	0.0265731	0.00903959	0.0184252	0.0148656	0.0545447	0.011393	0.0131889	0.024444	0.000961169	0.0440232	0.000681482	0.0319986	0.12856	0.0193777	0.00659008	0.0188514	0.000703421	0.0275767	0.0105038
Nit1	0.00295068	0.0412909	0.0662198	0.0220271	0.057882	0.0591019	0.10683	0.0335848	0.0331984	0.0537873	0.00643933	0.0724243	0.000207831	0.0530417	0.0197494	0.0983981	0.129006	0.000499295	0.000703537	0.0329572	0.0311327
Pfdn2	0.508598	0.452331	0.353724	0.596274	0.290325	0.227052	0.545864	0.531452	0.52237	0.321277	0.123395	0.417278	0.013743	0.409202	0.681648	0.869595	1.28143	0.180309	0.109457	0.204312	0.487401
Klhdc9	0.000283776	0.00084067	0.00193524	0.000454465	0.000648794	0.000595666	0.0150434	0.000558851	0.000488788	0.000555885	0.000210785	0.00487173	0.000225563	0.00246335	0.00138245	0.00212853	0.00320474	0.00054268	0.000354904	0.000404531	0.000546215
Pvrl4	0.000197162	0.000344758	0.00139255	0.000350296	0.000365266	0.000343491	0.000648572	0.000503692	0.000395095	0.000311404	9.32e-05	0.000420505	0.000127597	0.000433011	0.00102527	0.0012737	0.00149851	0.000236841	0.000297348	0.000343254	0.000381649
Arhgap30	0.000188464	0.000383491	0.00112925	0.000292228	0.000334384	0.00028744	0.011223	0.000313393	0.000339842	0.000199125	0.000105858	0.00031957	0.000107938	0.000413686	0.000967476	0.00124653	0.00143658	0.000244481	0.000297374	0.000331746	0.000307696
Usf1	0.0541825	0.0476345	0.185462	0.187036	0.122302	0.0993625	0.267245	0.141214	0.155941	0.0926402	0.0219255	0.170674	0.000417215	0.183394	0.44517	0.228173	0.322841	0.0852874	0.0410037	0.0949698	0.132878
Tstd1	0.000248858	0.000798964	0.00192286	0.000776301	0.00763337	0.000565417	0.00476065	0.000587156	0.000505675	0.000491146	0.000104239	0.00057333	0.000106205	0.00050179	0.00106363	0.0282168	0.00148875	0.00023379	0.000297373	0.000404063	0.000534014
Gm26641	0.000208042	0.000411624	0.00117721	0.00033914	0.000457259	0.000340593	0.00052494	0.00038399	0.000370482	0.000353005	9.7e-05	0.000583688	0.000104343	0.000432007	0.00101557	0.00128265	0.0015551	0.00024286	0.00028425	0.000320656	0.000364971
F11r	0.000176266	0.00029983	0.00112919	0.000403828	0.000423632	0.000316884	0.00045747	0.000359771	0.000303956	0.000231742	9.32e-05	0.000416602	0.000131097	0.000441964	0.00103065	0.00121666	0.00138565	0.0002209	0.000287333	0.000338907	0.000380178
B930036N10Rik	0.000622267	0.00898228	0.0213553	0.0103929	0.00514497	0.00147071	0.011871	0.00155991	0.00133662	0.00166052	0.000208875	0.00366369	0.000200483	0.00484574	0.0154306	0.00164535	0.00220666	0.000315281	0.00053205	0.000445961	0.00103659
Alyref2	0.0151792	0.0357771	0.193878	0.0557614	0.089758	0.0735291	0.189146	0.102876	0.117993	0.105153	0.0153981	0.154094	0.000618598	0.116454	0.117351	0.221713	0.185546	0.0429781	0.0540832	0.0623645	0.0963057
Itln1	0.000194847	0.000350542	0.00118231	0.00035463	0.000492669	0.000375856	0.000637151	0.000401748	0.000374346	0.00026208	8.73e-05	0.000402002	0.0001103	0.000539434	0.000986659	0.00124835	0.00151378	0.000239117	0.000286572	0.000340586	0.000368904
Ly9	0.00017557	0.000325811	0.00117007	0.000332789	0.000339949	0.000353121	0.000799238	0.000436916	0.000340699	0.000254472	8.63e-05	0.000361624	0.000106611	0.000491027	0.0010448	0.00118568	0.00148122	0.000227387	0.000275412	0.000333567	0.00035596
Cd48	0.000161098	0.000397655	0.00106156	0.00029838	0.000325848	0.000356723	0.0004687	0.000307822	0.000314231	0.000242148	8.35e-05	0.000335062	0.000107181	0.000405863	0.000983205	0.00115227	0.00152752	0.0002266	0.000285699	0.000313211	0.000306237
Slamf1	0.000488489	0.00357581	0.00652453	0.0017517	0.00649288	0.00271551	0.00159272	0.00182168	0.00174454	0.0033806	0.000134138	0.00134411	0.000170607	0.00267397	0.00198748	0.00201204	0.00262081	0.000303681	0.000402131	0.000450698	0.00143069
Cd84	0.000153394	0.000276514	0.000983793	0.000315791	0.000271867	0.000273103	0.00930348	0.000290955	0.000306621	0.000215137	8.66e-05	0.000326339	0.000105303	0.000407414	0.00092822	0.0012463	0.0013961	0.000231299	0.000283383	0.000291509	0.000287651
Gm37065	0.000224572	0.000444112	0.00133258	0.000417281	0.000530002	0.000433787	0.000659587	0.000516447	0.000406555	0.000377517	0.000104974	0.00056256	0.000184742	0.000736736	0.00120303	0.00143338	0.00159557	0.000246357	0.000300975	0.000359829	0.000454117
Slamf6	0.000175003	0.000303331	0.00128999	0.000382262	0.000328684	0.000385121	0.000453944	0.000346264	0.000348308	0.000271099	8.4e-05	0.000371023	9.63e-05	0.000522743	0.000921881	0.00129157	0.00148034	0.000237566	0.000267181	0.000341137	0.000341112
Vangl2	0.00366421	0.0185519	0.366833	0.0736499	0.0917995	0.071732	0.0993892	0.0376658	0.0379723	0.0818514	0.00661346	0.252208	0.000153081	0.206639	0.147216	0.093003	0.459147	0.0310702	0.0360667	0.0465551	0.0281132
Nhlh1	9.03e-05	0.000423997	0.00108556	0.121682	0.228867	0.241247	0.00213989	3.57e-05	3.87e-05	0.172408	4.18e-05	0.00014117	4.64e-05	0.000204455	0.00777191	0.00296189	0.00142348	9.99e-05	0.000175077	0.000258391	5.55e-05
Ncstn	0.00159716	0.0328098	0.0511935	0.0463727	0.0501196	0.0641711	0.047614	0.0128757	0.0130944	0.0495108	0.000250434	0.0272732	0.000341258	0.0285889	0.0734676	0.00731982	0.145679	0.00146783	0.000834326	0.0283367	0.0176707
Copa	0.00430575	0.0659049	0.116961	0.0808321	0.0682212	0.071687	0.0950817	0.0322987	0.032629	0.0617661	0.000428724	0.0628048	0.000147008	0.0918808	0.0730262	0.0720217	0.249192	0.0805689	0.0578662	0.000360302	0.0228157
Pex19	0.00669761	0.0454842	0.153632	0.195169	0.187056	0.189964	0.172914	0.138735	0.148356	0.183262	0.00102496	0.0886305	0.000864705	0.0444062	0.185627	0.174539	0.400863	0.0247645	0.058369	0.0058762	0.117696
Dcaf8	0.0152816	0.0377057	0.332225	0.209851	0.0374566	0.0346998	0.041065	0.0645596	0.0772898	0.029593	0.00324215	0.0940857	0.00124148	0.0553837	0.0116281	0.0613912	0.0619137	0.0244426	0.00225034	0.000797248	0.0657698
Pea15a	0.0528286	0.123477	2.54564	0.00224939	0.0785963	0.0225123	0.15953	0.000132279	0.00013651	0.0544356	0.00124405	0.366996	0.00853986	0.261601	0.393356	0.128467	0.12442	0.0574442	0.0691728	0.205059	0.000240469
Gm17224	0.000188946	0.000380649	0.00138931	0.000372513	0.000471026	0.000359305	0.000586578	0.000415902	0.00041272	0.000322008	8.97e-05	0.000464893	0.000124598	0.000510387	0.00107207	0.00128162	0.00152882	0.000253484	0.000285177	0.000359338	0.000412705
Igsf8	0.0141084	0.0853898	0.278343	0.267039	0.418777	0.414632	0.0416127	0.0228695	0.0181589	0.31058	0.00110429	0.000151	0.000132323	0.000282466	0.141565	0.173147	0.00281919	0.0206031	0.000350669	0.00135445	0.0143361
Atp1a2	0.000126845	0.00273403	0.14777	0.000510596	0.000277996	0.000439251	0.000566684	0.00032674	0.000310378	0.000159096	9.87e-05	0.000251539	0.000318138	0.000371816	0.000741612	0.00120136	0.00140983	0.000266008	0.000223971	0.000260255	0.000297274
Kcnj9	0.000305505	0.000482946	0.0019604	0.00308845	0.00500607	0.0041881	0.0104671	0.000638231	0.00065509	0.00302845	0.000288353	0.00174771	0.000146455	0.00210317	0.00131051	0.00277002	0.00395054	0.000438875	0.000540054	0.000497463	0.000520074
Kcnj10	0.000228705	0.000782313	0.0901518	0.000903834	0.000661946	0.000586551	0.000722762	0.000545705	0.000631993	0.00046098	0.00011167	0.000445663	0.000125259	0.000443802	0.000905392	0.0013919	0.00168472	0.000277009	0.000395411	0.000443276	0.000583451
Pigm	0.000564641	0.0137721	0.111192	0.00554482	0.0112675	0.0131357	0.0228248	0.00553759	0.00509499	0.0123427	0.000192412	0.0235265	0.00032975	0.0517774	0.00213368	0.00859234	0.00274228	0.020027	0.0174307	0.000810333	0.00518053
Slamf9	0.000179277	0.000331618	0.00133033	0.000338575	0.000368114	0.00038437	0.000568546	0.000377206	0.000368091	0.000335986	9.05e-05	0.000406141	0.0001259	0.000441211	0.00100516	0.00124834	0.00154477	0.00025582	0.00030809	0.000345382	0.000385423
Igsf9	0.000970386	0.0623171	0.00621858	0.00368359	0.051564	0.0482021	0.0319577	0.00439596	0.00411264	0.0609239	0.000146465	0.0487652	0.000121442	0.0682131	0.0268503	0.0844901	0.184561	0.0182857	0.000356958	0.040341	0.00255463
Tagln2	0.000289837	0.0064003	0.0830922	8.26e-05	0.000133446	8.63e-05	0.011719	9.53e-05	0.000126982	9.07e-05	0.000169198	0.00159918	0.000414476	0.00242604	0.000880505	0.000968013	0.00141811	0.000190049	0.000192365	0.0964995	7.92e-05
Cfap45	0.000348396	0.000419727	0.0676691	0.000559324	0.00102301	0.000633002	0.00188331	0.000453873	0.000367977	0.000688231	0.000116446	0.0018593	0.000115701	0.00137953	0.00188101	0.00160455	0.00195988	0.000292534	0.000311533	0.000479304	0.000433246
Vsig8	0.000187911	0.000353207	0.00131994	0.000385871	0.00045997	0.000440307	0.000703954	0.000396164	0.000376449	0.000630866	9.29e-05	0.000628714	0.000120924	0.000664171	0.000955811	0.00141596	0.00165621	0.000231442	0.000308557	0.000368788	0.000392945
Slamf8	0.000182988	0.000386826	0.0012472	0.000321874	0.000362308	0.00042663	0.0119376	0.000335913	0.000399121	0.000259068	8.7e-05	0.000376738	0.000142234	0.000477093	0.000983676	0.00119544	0.00147315	0.000244977	0.000273866	0.000320009	0.000324369
Fcrl6	0.000220232	0.000309012	0.00127558	0.000339302	0.000359808	0.00046081	0.000549547	0.000423192	0.000454151	0.000366001	8.73e-05	0.000430739	0.000118537	0.00045076	0.00104668	0.00126144	0.00148748	0.000225733	0.000290932	0.000322818	0.000415397
Dusp23	0.00105817	0.017649	0.011818	0.00139755	0.00880686	0.00782243	0.0312687	0.000373535	0.000338099	0.00586506	0.000599836	0.00636063	0.000380818	0.00730997	0.00263316	0.0494708	0.00753881	0.000284802	0.000393668	0.00143452	0.000286003
Apcs	0.000187974	0.000331068	0.00135826	0.000333641	0.000375947	0.000325067	0.000563626	0.000576427	0.000353662	0.00028809	9.35e-05	0.000418922	9.85e-05	0.000466107	0.000979486	0.0013334	0.00165403	0.00023711	0.000279987	0.000333656	0.000338733
Olfr1406	0.000188059	0.000307139	0.00126947	0.000410813	0.000393347	0.000337647	0.000552673	0.000373251	0.000547409	0.000270157	8.6e-05	0.000586607	0.000104009	0.000466829	0.000952579	0.00122553	0.00163827	0.000237446	0.000328672	0.000327173	0.000339172
Ackr1	0.000254195	0.00171539	0.00289373	0.000729834	0.0256411	0.0149483	0.00667008	0.000539256	0.00095549	0.0183195	0.000192926	0.0026865	0.000166597	0.00425306	0.00193248	0.00275109	0.00274761	0.00033738	0.000445261	0.00090701	0.000775667
Cadm3	0.000242309	0.00385132	0.110662	0.00653521	0.0347007	0.0409099	0.0742967	0.00304668	0.00143657	0.0485401	0.000687904	0.0417022	0.000239173	0.0286308	0.00276697	0.243681	0.155723	0.00403267	0.00079531	0.0544688	0.00251651
Aim2	0.000381633	0.000844254	0.00205085	0.00147047	0.000823886	0.000892409	0.00983987	0.00119469	0.00118715	0.000636761	9.64e-05	0.000589094	0.000110777	0.00056344	0.00336671	0.00132308	0.00166592	0.000252244	0.00032328	0.000300313	0.00102137
Pyhin1	0.000191037	0.000384165	0.00122579	0.000402426	0.000436447	0.000316049	0.00312859	0.000539911	0.000358433	0.000266732	8.93e-05	0.000455953	0.000112023	0.00057375	0.000975182	0.00121345	0.0014664	0.000237697	0.000278849	0.000322914	0.000353783
Pydc3	0.000184818	0.000364236	0.00116182	0.000325443	0.000504362	0.000308452	0.00304151	0.000342391	0.000363771	0.000277033	8.47e-05	0.000425743	0.000114441	0.000473439	0.000962021	0.00119606	0.00143045	0.000227175	0.000267602	0.000314581	0.000342118
AI607873	0.000160179	0.000347418	0.00110651	0.000283419	0.000284674	0.000290394	0.00339032	0.000386335	0.000346869	0.000231181	9.72e-05	0.000381373	8.88e-05	0.00042694	0.000977689	0.00116742	0.00144209	0.000231889	0.000272735	0.000307327	0.000340346
Ifi204	0.000184026	0.000329004	0.00118579	0.00034336	0.000391476	0.000340836	0.00309358	0.000370271	0.00033702	0.000302594	8.93e-05	0.000355378	0.000132491	0.00042501	0.000994664	0.00120323	0.00166601	0.000249816	0.000294182	0.000303684	0.000328776
Mndal	0.000205134	0.000411731	0.00121225	0.000355121	0.000406455	0.000306623	0.000548268	0.000423963	0.000406545	0.000267461	9.62e-05	0.000405775	0.000136359	0.000491315	0.000985591	0.00124724	0.00153412	0.000228216	0.000289411	0.000322989	0.000358548
Mnda	0.000179475	0.000312534	0.00134251	0.000349408	0.000352759	0.000358224	0.00320459	0.000355349	0.000361563	0.00037648	8.45e-05	0.000396054	0.000140829	0.000466541	0.000966048	0.00125541	0.00151106	0.000239041	0.000265393	0.000308129	0.000492758
Ifi203	0.000195763	0.000330998	0.00125776	0.000387522	0.000396467	0.000339984	0.000519796	0.000401044	0.000457962	0.000270088	0.000104118	0.000511407	0.000113511	0.000580189	0.00107739	0.0012142	0.00148706	0.000237672	0.00029484	0.000341224	0.000409424
Ifi202b	0.000169022	0.000392568	0.00118032	0.000292034	0.000304874	0.000279487	0.00472251	0.000388621	0.00035882	0.000217771	9.9e-05	0.000358748	0.000101386	0.000425447	0.000906465	0.00120445	0.00140257	0.000234218	0.000271145	0.000310786	0.000427125
Ifi205	0.000190938	0.000336226	0.00132177	0.000341599	0.000351663	0.000297953	0.000514117	0.000389466	0.00037699	0.000269123	9.94e-05	0.000391906	0.000102722	0.000453739	0.000953458	0.00124464	0.00142934	0.00023515	0.000262288	0.000348902	0.000424981
Spta1	0.000188015	0.000531801	0.00133015	0.000404074	0.000411982	0.000317898	0.000906476	0.000409769	0.000386512	0.000325003	9.29e-05	0.000449166	0.000114378	0.000504963	0.000955112	0.00128758	0.00151978	0.000215085	0.000268281	0.000361816	0.000378636
Fmn2	0.000787513	0.0324404	0.0927604	0.148441	0.0753156	0.0838469	0.0206263	0.0183631	0.0212264	0.0488451	0.000121813	0.00472451	0.000139166	0.00967633	0.0904669	0.00865357	0.0679073	0.000559683	0.000528444	0.00217181	0.0142427
Grem2	0.00019326	0.00061211	0.00126685	0.000355483	0.0398535	0.0368099	0.00209365	0.000325891	0.0003479	0.0338198	8.29e-05	0.00287519	0.000120026	0.003045	0.00127482	0.00162392	0.00325552	0.0004524	0.000351286	0.000377361	0.000379515
Rgs7	0.000210734	0.00411405	0.0073566	0.000329232	0.00361186	0.000694976	0.0357038	0.000429887	0.000404974	0.000689297	0.000563783	0.0114659	0.000265903	0.00429199	0.0423051	0.00227845	0.0655923	0.00115062	0.00042288	0.0245747	0.000559244
Fh1	0.0125332	0.110635	0.121709	0.0304478	0.0271104	0.0194101	0.136497	0.0108041	0.0203137	0.0154109	0.00133507	0.0387178	0.00211174	0.0668116	0.00357488	0.0580021	0.258274	0.0165651	0.0163773	0.0377217	0.0233758
Opn3	0.00374034	0.0227558	0.0808514	0.00174221	0.00174109	0.00206287	0.00761293	0.00659058	0.0078204	0.00197858	0.000259292	0.00440763	0.000268238	0.0034438	0.00108932	0.00184829	0.00268368	0.000366328	0.0178317	0.00186546	0.00629982
Chml	0.000680409	0.00703873	0.0745504	0.00143634	0.00340639	0.00247065	0.0122948	0.00141714	0.00212374	0.00305587	0.000138728	0.00491957	0.000151095	0.00573362	0.00149344	0.00394091	0.00366555	0.000620593	0.000381189	0.00060986	0.00221933
Wdr64	0.000201297	0.000396084	0.00140058	0.000417699	0.000524885	0.0003454	0.00059877	0.00037346	0.000399429	0.000278059	0.00011292	0.000482725	0.000101601	0.000485895	0.000988988	0.00130611	0.00160027	0.000244217	0.000303363	0.000340448	0.000363261
Exo1	4.63e-05	0.0381371	0.0657595	0.000254982	0.000763659	0.000179306	0.000419652	0.00010804	0.000243471	0.000245241	8.87e-05	0.000146489	8.13e-05	0.000360013	0.00187603	0.00128756	0.00131798	0.000130719	0.000166396	0.000220005	0.000101821
Gm38100	0.000180458	0.000304828	0.00126763	0.000347692	0.000384397	0.000351304	0.000559874	0.00045948	0.000353494	0.00026615	8.26e-05	0.000540319	0.000104715	0.000492657	0.00104433	0.00136684	0.00153414	0.000257602	0.000297119	0.000347926	0.000386316
Pld5	0.000214962	0.000339186	0.00166679	0.000410132	0.0013186	0.00112166	0.0125407	0.000847765	0.000745143	0.00129326	0.00011545	0.000906497	0.000144023	0.00104605	0.00179092	0.00168908	0.00197016	0.000497487	0.000241337	0.000402536	0.000610938
Rbm8a2	0.0076264	0.0369543	0.0317718	0.0159725	0.011978	0.0176643	0.0326897	0.0107415	0.00975992	0.0109526	0.00122196	0.0191882	0.000385037	0.0474843	0.004166	0.0468634	0.00682279	0.000265342	0.0190917	0.0282214	0.0102079
Gm38101	0.000223034	0.000370083	0.00150223	0.000450416	0.000593131	0.000747347	0.00112248	0.000545659	0.000663562	0.000392906	9.52e-05	0.000609304	0.000140227	0.000633977	0.00107626	0.00148416	0.00168244	0.000280341	0.000361265	0.000408166	0.000596561
Cep170	0.00745255	0.0790951	0.194038	0.0858578	0.125464	0.118533	0.173725	0.0661057	0.0802165	0.098369	0.00698499	0.143232	0.000424347	0.174739	0.143109	0.211903	0.58118	0.0278685	0.0551632	0.0470001	0.0795416
Sdccag8	0.000572387	0.019405	0.0173006	0.108468	0.0439466	0.0440031	0.0267339	0.0111788	0.00889855	0.0187596	0.000173903	0.0471401	0.000624755	0.0437461	0.00325991	0.0788222	0.0558045	0.0240849	0.019008	0.00354266	0.0125588
Akt3	0.00149692	0.0434925	0.173338	0.0979112	0.0581853	0.0517859	0.0732175	0.0324597	0.0273104	0.0351663	0.000481422	0.0215218	0.00035972	0.00722038	0.00270592	0.0701933	0.0698762	0.0213972	0.0163944	0.0274778	0.0207843
Gm26801	0.000537829	0.00617726	0.00236234	0.0223864	0.0033739	0.00595396	0.00112418	0.00555386	0.00585835	0.00300695	0.000141077	0.000758929	0.000268978	0.000979794	0.00157974	0.0030574	0.00209231	0.000244269	0.000535676	0.000411452	0.008681
Zbtb18	0.00535095	0.0349944	0.302813	0.360843	0.041887	0.0497285	0.00996646	0.0158872	0.0158432	0.020309	3.48e-05	0.00183586	0.000194269	0.00190962	0.0715595	0.102924	0.00139638	0.0198908	0.0002414	0.000419697	0.0209156
Gm37306	0.000200158	0.000310337	0.00130877	0.000352488	0.000580892	0.000350698	0.000527475	0.00113505	0.0009491	0.000272927	8.32e-05	0.000405917	0.000141969	0.000528476	0.00100774	0.0012554	0.00157781	0.000244812	0.000288019	0.000342027	0.00100575
Adss	0.0247253	0.0499557	0.276692	0.095913	0.0520163	0.0548748	0.114053	0.0108905	0.0103766	0.0376523	0.00540744	0.0468178	0.00149679	0.0148518	0.0805509	0.240262	0.00100011	0.00457259	0.0565652	0.0674376	0.00983001
Gm16432	0.000209922	0.000513891	0.00136505	0.000403107	0.000436765	0.000466195	0.000732008	0.000406729	0.000471489	0.000362122	9.9e-05	0.000633075	0.000141955	0.000593824	0.000953652	0.00132717	0.00197568	0.000239486	0.000314855	0.000400324	0.000398083
Desi2	0.0104262	0.0295936	0.346204	0.0755541	0.00739078	0.00807194	0.0251935	0.0245212	0.019419	0.00635963	0.00140385	0.0435736	0.000617752	0.0748101	0.021418	0.0433972	0.0724218	0.000196643	0.00045036	0.00351428	0.0213464
B230369F24Rik	0.000422492	0.00284686	0.00224476	0.0010401	0.00241205	0.00315059	0.0148061	0.00904075	0.00900408	0.00461063	0.000208302	0.003692	0.00022249	0.00178084	0.00154567	0.00310574	0.0510709	0.00032111	0.000474972	0.0320759	0.0109446
Cox20	0.0640045	0.195895	0.388517	0.0127856	0.11134	0.0695511	0.352818	0.185662	0.213257	0.0980127	0.0593139	0.149062	0.0178126	0.131317	0.249553	0.735335	0.462214	0.160668	0.0974466	0.231969	0.183242
Gm16586	0.00878647	0.0150634	0.0222097	0.00794634	0.0034727	0.00397842	0.0155432	0.00535376	0.00627655	0.00335527	0.000671664	0.0202157	0.00211165	0.0586035	0.0604996	0.00484427	0.00771784	0.000273708	0.000569853	0.000239675	0.00696587
Hnrnpu	0.626204	0.527596	0.877448	0.442303	0.241871	0.192909	0.215929	0.427319	0.459012	0.197968	0.0342241	0.434452	0.000574109	0.429569	0.736912	0.566561	0.567491	0.143293	0.16249	0.193429	0.445873
Efcab2	0.00680859	0.0646094	0.0517267	0.0137477	0.00710922	0.00700013	0.0122905	0.0107227	0.0141109	0.00494272	0.000360449	0.0107954	0.000385336	0.00758706	0.000844947	0.0072992	0.0651864	0.000612079	0.00070943	0.0302726	0.0111609
Kif26b	0.000276527	0.00120377	0.00157923	0.000291734	0.0146712	0.0104249	0.00199132	0.000392219	0.000516194	0.0161681	0.000209377	0.00229795	0.000238107	0.00278618	0.0617193	0.00189341	0.00377295	0.000262055	0.000358216	0.0276667	0.000438716
Smyd3	0.000403429	0.0168435	0.00934897	0.0143142	0.00778218	0.00399451	0.0517086	0.0131375	0.0129173	0.00645229	0.000148001	0.00443439	0.000188316	0.00328649	0.00140718	0.172233	0.00167913	0.000516934	0.0167485	0.000878422	0.0135563
Tfb2m	0.00227833	0.017825	0.069435	0.0625326	0.0230512	0.0226434	0.0606937	0.0222172	0.0256465	0.0162886	0.000241505	0.00568624	0.000233804	0.0104965	0.000854818	0.0802716	0.0104284	0.000665793	0.0206558	0.0293572	0.0146466
Cnst	0.000307161	0.00762902	0.0729419	0.00883418	0.00980204	0.0144614	0.0290816	0.0136268	0.0135466	0.0141797	0.000209944	0.0434147	0.000276211	0.0135422	0.00605225	0.00280991	0.127725	0.000612415	0.00113578	0.0548364	0.0148287
Sccpdh	0.00587443	0.0350371	0.259314	0.0842159	0.121983	0.0949927	0.160855	0.0447212	0.0532661	0.0879941	0.00365176	0.0999017	0.00085752	0.0648611	0.155708	0.232909	0.145646	0.0662425	0.0297359	0.111803	0.0436372
Ahctf1	0.000686998	0.0686968	0.079384	0.0197536	0.0346587	0.0206097	0.0497692	0.0105729	0.0119631	0.0237028	0.000502194	0.0330281	0.000230928	0.0661047	0.058464	0.15824	0.0480896	0.000285562	0.000229611	0.0159904	0.0147528
Gm10518	0.000197529	0.000316366	0.0012054	0.000417405	0.000453025	0.000379261	0.000820642	0.000477626	0.000526697	0.000385178	8.66e-05	0.000414333	0.000135897	0.000510073	0.00101003	0.00128248	0.00150644	0.000247536	0.000309988	0.000355244	0.000367413
Cdc42bpa	0.00281567	0.015285	0.00575918	0.013885	0.0140222	0.014395	0.0213075	0.000909277	0.0029041	0.0165599	0.000449396	0.0403322	0.000556159	0.0145982	0.102461	0.00298344	0.127618	0.0241834	0.0193446	0.000465272	0.00361154
Adck3	0.000183056	0.000331092	0.00127319	0.000374245	0.000446327	0.000401637	0.000921494	0.000433132	0.000389704	0.000428616	9.28e-05	0.0004439	0.000112493	0.0005141	0.00116231	0.00127652	0.00144508	0.000234229	0.000302045	0.0286391	0.000366761
Gm37336	0.000191358	0.000319767	0.00123952	0.000358974	0.000395122	0.000396662	0.000701532	0.000365118	0.000366974	0.00031674	9.84e-05	0.000549964	0.000103423	0.000470303	0.000991736	0.00129217	0.00152571	0.000273444	0.000313542	0.000362646	0.000417449
Psen2	0.000314637	0.00147838	0.00215827	0.00285804	0.00144085	0.00124355	0.0120892	0.00119078	0.00157937	0.000786586	0.000273847	0.0092267	0.000177184	0.0123651	0.00144546	0.00234321	0.00213789	0.00104824	0.000537836	0.00136708	0.00144039
Gm31728	0.00018608	0.000574475	0.00131897	0.00035428	0.000382178	0.000332766	0.000578614	0.000418163	0.000413012	0.000296203	0.000105135	0.00041157	0.000147149	0.000487101	0.00100125	0.00128137	0.00152643	0.000243827	0.000311237	0.000336009	0.00038593
Itpkb	0.00021496	0.00557301	0.00581988	0.00670341	0.000276784	0.000291631	0.00677996	0.000209286	0.000228258	0.000172487	7.38e-05	0.000460358	0.000107069	0.000577536	0.000991141	0.00130522	0.00134195	0.000266176	0.000261595	0.000299976	0.00025411
6330403A02Rik	0.000195316	0.00125915	0.00565261	0.000914702	0.000835424	0.000586584	0.00105255	0.000551239	0.000568704	0.000503272	9.77e-05	0.000789414	0.000129373	0.000703988	0.0010213	0.00149731	0.00183862	0.000284054	0.000348872	0.000526743	0.000751301
Parp1	0.0585091	0.194175	0.266895	0.173216	0.080061	0.0567297	0.0960949	0.0934294	0.0895849	0.0392055	0.00596405	0.0132709	0.0013023	0.0499316	0.421655	0.294309	0.164075	0.0414692	0.0540846	0.0520703	0.0668434
Lin9	0.000431891	0.0851223	0.028542	0.0246066	0.0116323	0.0159034	0.0203168	0.0304147	0.0396219	0.00868426	0.000123198	0.014235	0.000255294	0.0113481	0.00907522	0.0335294	0.00203631	0.000579686	0.000371368	0.000463903	0.0331196
Mixl1	0.000183793	0.00035188	0.00136987	0.000362463	0.000464383	0.0003772	0.000553376	0.000366877	0.000453313	0.000319073	8.1e-05	0.000450118	0.000115859	0.000460718	0.00101986	0.0014388	0.00158013	0.000258752	0.000283418	0.000363588	0.000357561
Acbd3	0.0010382	0.0545558	0.0206987	0.0602551	0.042559	0.0329175	0.0920519	0.0538159	0.0541886	0.0394007	0.000815788	0.0570445	0.00013681	0.0842677	0.0664152	0.117841	0.20367	0.0087671	0.0411748	0.00105059	0.0454989
Gm37768	0.000206158	0.000350476	0.00124688	0.000407055	0.000548935	0.000430352	0.000609655	0.000425289	0.000468761	0.000342562	8.82e-05	0.000481528	0.000108372	0.000520592	0.00100239	0.0013145	0.00150769	0.000254339	0.000292009	0.000365785	0.000525503
H3f3a	1.92918	0.492718	0.28004	1.03948	0.282971	0.173255	0.419873	1.0628	1.00607	0.266145	3.04924	0.922629	0.504771	0.912516	0.302169	0.294804	0.163979	0.068425	0.0156809	0.04753	0.993334
Gm17275	0.0003392	0.000760439	0.00219856	0.000883206	0.000732123	0.00054733	0.00170411	0.000943427	0.00128947	0.000536683	0.00010592	0.000897218	0.000165682	0.00122244	0.00109143	0.00170531	0.00202912	0.000432283	0.000307191	0.000557847	0.000890695
H3f3aos	0.000234127	0.000370333	0.00139418	0.000429574	0.000811594	0.000485929	0.000982755	0.00098136	0.00127069	0.000641652	9.5e-05	0.000763234	0.000132495	0.00058231	0.00104656	0.00146089	0.00171646	0.000320562	0.000407067	0.000364922	0.000790776
Sde2	0.0179246	0.0668917	0.200947	0.085287	0.0522762	0.0553499	0.0990504	0.0419911	0.0483135	0.042442	0.000732725	0.0825117	0.000763257	0.0611641	0.196632	0.0553935	0.232979	0.0203941	0.0354238	0.0324746	0.0424487
Pycr2	0.0539381	0.0610457	0.3024	0.110333	0.0047796	0.00119157	0.120418	0.0143408	0.0194395	0.00748347	0.00108023	0.0577759	0.000161995	0.0325498	0.0976771	0.127633	0.184065	0.000820148	0.0175907	0.0539942	0.0179234
Tmem63a	0.000197171	0.000381991	0.001967	0.00045252	0.000368126	0.000336565	0.000743961	0.000386391	0.000355296	0.00029801	8.36e-05	0.000536805	0.000101339	0.000458652	0.00108535	0.00124831	0.00144179	0.000234912	0.0003328	0.0278402	0.000345681
Ephx1	0.000203628	0.000323647	0.00122415	0.000332419	0.000447514	0.000340278	0.000733266	0.000408452	0.000365216	0.00033823	8.92e-05	0.000863004	9.94e-05	0.000521586	0.001087	0.00135129	0.00158683	0.000245556	0.000283157	0.000346485	0.000461742
Nvl	0.00632707	0.0536216	0.242201	0.0250791	0.0308761	0.0215949	0.0398622	0.0397721	0.045913	0.0127694	0.000290365	0.0279022	0.000253086	0.0351931	0.0957882	0.0924239	0.0540237	0.0179917	0.000513884	0.00538918	0.0355205
Cnih4	0.0514625	0.266392	0.459665	0.280146	0.0574412	0.0374941	0.129754	0.0467196	0.0468484	0.0348664	0.000709794	0.0813854	0.00858208	0.0781311	0.0690522	0.174572	0.130844	0.0432659	0.0357561	0.000741382	0.0367067
Wdr26	0.0105861	0.0650158	0.212616	0.123917	0.104826	0.0725617	0.205451	0.17954	0.1715	0.0889298	0.00316564	0.119198	0.000490766	0.0705419	0.27483	0.296639	0.302209	0.0261718	0.0398692	0.0275322	0.164974
A430110L20Rik	0.000202725	0.000350743	0.00130208	0.000444269	0.00092884	0.000823527	0.000704275	0.00044955	0.000417305	0.000521586	0.000103924	0.000482025	0.000106165	0.000507351	0.00108873	0.00147484	0.0018201	0.000281916	0.000319194	0.000343801	0.000452758
Cnih3	0.000286558	0.000442847	0.00204808	0.000461307	0.000674477	0.000599334	0.00220731	0.000437227	0.000624861	0.000424341	0.000143814	0.00105184	0.000140629	0.00220444	0.00112314	0.00236157	0.00192171	0.000279786	0.000331065	0.00483968	0.000421491
Ccdc121	0.000199551	0.000358911	0.00121952	0.000369092	0.000420462	0.000319932	0.000586535	0.000420689	0.000453291	0.000276386	9.25e-05	0.00046578	0.000109878	0.00042681	0.000964659	0.00125168	0.00148594	0.00025122	0.000277896	0.000336487	0.00042035
Dnah14	0.000197203	0.000341699	0.00144937	0.000420014	0.000432146	0.000337491	0.000588814	0.000390322	0.000426244	0.00031126	8.99e-05	0.000397362	0.00016437	0.000493797	0.00104918	0.00123647	0.0015034	0.000243995	0.000275755	0.000325595	0.000345092
Lbr	0.00171935	0.447454	0.113157	0.00300968	0.00902884	0.011896	0.0340358	0.000637313	0.000327419	0.00300307	0.000228638	0.00182547	0.000204458	0.000289437	0.00668234	0.0189325	0.00576143	0.0216744	0.000462419	0.000475711	0.000267061
Gm5533	0.000184345	0.000316285	0.00126066	0.000429448	0.000482056	0.000407228	0.000573117	0.000472974	0.000535408	0.000300716	0.000104485	0.000513568	0.00010326	0.000546837	0.0011146	0.00136813	0.00161634	0.00028481	0.000346168	0.000346131	0.000553363
Enah	0.00928799	0.167975	0.299738	0.150979	0.135108	0.129288	0.224179	0.135815	0.149765	0.131345	0.010766	0.154016	0.00274471	0.20225	0.169559	0.423039	0.61985	0.0587848	0.0559698	0.126721	0.112302
Srp9	0.184843	0.257839	1.2032	0.170066	0.264928	0.275553	0.390873	0.215577	0.229233	0.2625	0.0105127	0.206889	0.00388393	0.234098	0.2575	0.470916	0.706129	0.0459827	0.128414	0.140675	0.232723
Degs1	0.000539932	0.0311067	0.251946	0.0127412	0.0273726	0.0249968	0.0435066	0.00146612	0.00269598	0.0240047	0.000530488	0.0143884	0.0013	0.00930243	0.0902992	0.0486443	0.00231236	0.00375489	0.0210856	0.000527978	0.00213077
Fbxo28	0.00112704	0.0250592	0.0684966	0.0937162	0.0820601	0.0544734	0.127992	0.0760442	0.0815395	0.0582082	0.000834425	0.0190324	0.000493508	0.0657034	0.262988	0.197534	0.071396	0.0232074	0.0189155	0.0012558	0.067738
Trp53bp2	0.000802424	0.0241571	0.00682441	0.0304373	0.0235626	0.0238862	0.028836	0.0470231	0.0532401	0.0230318	0.00088234	0.0371562	0.000331007	0.00445483	0.0899411	0.00739748	0.00351055	0.00151906	0.00169532	0.031073	0.0509549
Capn2	0.00424285	0.0151819	0.227279	0.0300559	0.0300843	0.03106	0.0741806	0.0192599	0.0268535	0.0230111	0.000229167	0.0421507	0.000412673	0.0243601	0.00151606	0.0104962	0.0685879	0.00408434	0.0182583	0.00361808	0.017824
Capn8	0.000195638	0.000449832	0.00125436	0.00037344	0.000439684	0.00051926	0.000643539	0.000448101	0.000662682	0.000365271	9.97e-05	0.000542956	0.000106645	0.000652622	0.00120268	0.0014343	0.00170159	0.000255329	0.000312412	0.00038083	0.000452846
Susd4	0.000200935	0.000194397	0.0016211	0.000207901	0.013578	0.0110734	0.0211578	0.000892281	0.000791065	0.0172677	0.000423991	0.0202188	0.000172452	0.0217734	0.00622058	0.0045964	0.0670748	0.0195002	0.000327066	0.00183066	0.000870919
Tlr5	0.000205048	0.000319396	0.00123573	0.000414907	0.000418047	0.000389989	0.000643727	0.000458504	0.00039084	0.000286571	9.41e-05	0.000427872	0.000114867	0.000487453	0.000965681	0.00134105	0.00152773	0.000238739	0.00028519	0.00035495	0.00036101
Disp1	0.000308316	0.00123181	0.00244686	0.00231293	0.0014708	0.00101219	0.0109993	0.00154768	0.00173899	0.00193179	0.000131383	0.007701	0.000164277	0.00879045	0.00187426	0.00238433	0.00261846	0.000393648	0.000351795	0.00039389	0.00136389
Brox	0.000481931	0.0411176	0.0112538	0.017557	0.104439	0.0914482	0.16337	0.0859086	0.0978369	0.0816633	0.00288281	0.060249	0.000628236	0.0313022	0.050254	0.223278	0.038421	0.00114407	0.0195018	0.000584159	0.0673183
Aida	0.0136405	0.1087	0.208846	0.0249864	0.0753752	0.0656599	0.108974	0.051347	0.070251	0.0538723	0.00125519	0.0932587	0.000372816	0.0962557	0.0626121	0.132346	0.0755886	0.0257756	0.0208373	0.00338668	0.0666215
Mia3	0.00408416	0.0495322	0.0793754	0.0160033	0.0507858	0.0473597	0.146373	0.0486916	0.0531197	0.0501317	0.000386759	0.0817336	0.000309288	0.0708347	0.102108	0.0797022	0.179715	0.000151951	0.0210517	0.00863481	0.0324994
Taf1a	0.00304498	0.0157197	0.0407196	0.025139	0.0116822	0.0166863	0.0276415	0.00595977	0.00799011	0.00961489	0.000689372	0.0251905	0.000211515	0.00965584	0.00451923	0.00169192	0.00295698	0.0011482	0.000431937	0.000473605	0.0082793
Gm37986	0.000223786	0.000360597	0.00162405	0.000458641	0.000460632	0.000355282	0.00156102	0.00058732	0.000454329	0.000344604	9.8e-05	0.000664587	0.000119554	0.000610541	0.00139058	0.041556	0.00156925	0.000227399	0.000346291	0.000401931	0.00040083
Hhipl2	0.00018775	0.000366664	0.00124216	0.000398504	0.000454817	0.000347542	0.000594595	0.000482972	0.000567594	0.000400203	0.000100844	0.000478975	0.000107642	0.000590881	0.00100556	0.00121063	0.0596867	0.00023169	0.000284977	0.000354839	0.000344728
Dusp10	0.000986052	0.0167937	0.0297535	0.0397809	0.000954478	0.00060573	0.00165486	0.000906339	0.00078806	0.00105524	0.000189187	0.00922762	0.000193603	0.00732055	0.00115843	0.0018185	0.00257306	0.000337364	0.00057621	0.00341067	0.000634727
1700056E22Rik	0.00119783	0.0018649	0.00798416	0.00721896	0.00731858	0.00323989	0.00502957	0.00032425	0.000317317	0.00723937	0.000165907	0.0183693	0.000207272	0.00937777	0.0054059	0.0374249	0.0022546	0.000414029	0.00042103	0.000597749	0.000315351
Hlx	0.000179198	0.000308906	0.00115809	0.000352564	0.000362157	0.000358809	0.00407622	0.0003423	0.000343775	0.000235174	8.03e-05	0.000359042	9.95e-05	0.000519918	0.000925379	0.00125492	0.00156486	0.000237683	0.000291173	0.000311054	0.000299463
Gm34342	0.00018583	0.00031122	0.00131777	0.000350169	0.000408277	0.000382281	0.000539174	0.000361869	0.000360846	0.000308475	8.56e-05	0.000474294	0.000112593	0.000476267	0.00094572	0.00120745	0.00152107	0.000237249	0.000311305	0.000333494	0.000357285
2019-03-01	0.00018886	0.000298095	0.00163698	0.000336405	0.000368167	0.000403963	0.000543404	0.000442387	0.000357224	0.00025618	8.04e-05	0.000456068	0.000111159	0.000533049	0.00100287	0.00125286	0.0014601	0.000245266	0.000320078	0.000356815	0.000368123
2019-03-02	0.0116209	0.0377812	0.231873	0.00560473	0.0031231	0.00355808	0.0495327	0.0479949	0.0416038	0.00455021	0.000717222	0.000852565	0.000623189	0.000735504	0.20438	0.145152	0.0624187	0.00022066	0.0153228	0.00101473	0.0470991
C130074G19Rik	0.00015774	0.000349822	0.00118625	0.000325327	0.000373399	0.000343559	0.000690266	0.000324688	0.000328394	0.000282322	8e-05	0.000313226	0.000109942	0.000463229	0.0604291	0.00126842	0.00142477	0.000237875	0.000273045	0.000348753	0.000292657
Mark1	0.000321999	0.00846943	0.0858812	0.00160382	0.00484999	0.00549382	0.0387881	0.000703569	0.00123983	0.00564329	0.000207251	0.0304248	0.000112572	0.0446825	0.0704557	0.00730791	0.143185	0.0201222	0.00153403	0.000353714	0.000800236
Gm37662	0.000194838	0.000713441	0.00141928	0.000525502	0.000418812	0.000382458	0.000794418	0.000404515	0.000389645	0.000279899	8.69e-05	0.00044615	0.000108	0.000493787	0.00119636	0.00128512	0.00163529	0.000248765	0.000288824	0.000376693	0.000362155
Rab3gap2	0.00162806	0.0109003	0.00544354	0.00347875	0.00315931	0.00130236	0.0198022	0.00882699	0.00895696	0.00403948	0.000686341	0.0455945	0.000233619	0.0560479	0.0406351	0.0446217	0.0626808	0.000424072	0.00157181	0.0332385	0.00812384
Iars2	0.000677182	0.0177315	0.0320488	0.0154821	0.0102772	0.0136266	0.0285227	0.0129885	0.0149608	0.00380165	0.000147183	0.00563039	0.000225856	0.00560327	0.140516	0.0122444	0.00772702	0.000254237	0.0157839	0.000289707	0.0118313
Bpnt1	0.00106641	0.0244164	0.0891356	0.077016	0.0324879	0.0416332	0.071291	0.010141	0.0180455	0.0144308	0.000152476	0.0692227	0.000661403	0.0666188	0.0103348	0.120397	0.0708827	0.0190145	0.0170869	0.00325371	0.0133231
4930532G15Rik	0.000277156	0.00441524	0.00794702	0.00202025	0.0021378	0.000638444	0.00500531	0.00112369	0.00116952	0.00114463	0.00012372	0.00186892	0.00013496	0.00157656	0.0835874	0.00180836	0.00180211	0.000270626	0.000307371	0.000811326	0.00094221
Eprs	0.0330879	0.0646028	0.338541	0.0269521	0.0937047	0.074261	0.145819	0.0833929	0.0820968	0.0872716	0.00341709	0.091611	0.000266167	0.063653	0.311359	0.332432	0.442976	0.0433918	0.0170985	0.121081	0.0694026
9630028B13Rik	0.000199382	0.000403596	0.00132167	0.000477602	0.000601309	0.000494058	0.000846901	0.000383614	0.000398253	0.000346403	8.38e-05	0.000478583	0.000117468	0.000453138	0.00106057	0.00139213	0.00148137	0.000243349	0.000300583	0.000366554	0.000366171
Gm2061	0.000240438	0.00057851	0.00396827	0.000373268	0.00050103	0.000391832	0.000749077	0.000412578	0.000484832	0.000384337	0.000115122	0.000446935	0.000177762	0.000508009	0.00102334	0.00146667	0.00164085	0.00030602	0.000316449	0.00047758	0.000418248
Slc30a10	0.000283034	0.000794233	0.00256744	0.000619565	0.00117775	0.00107821	0.0012895	0.000425134	0.000533009	0.000863716	0.000106648	0.000909879	0.00013975	0.0013661	0.0014932	0.00289785	0.00174487	0.000355332	0.000341767	0.000382971	0.000440846
Lyplal1	0.00236346	0.00737577	0.0648898	0.0222408	0.0266516	0.0244789	0.103933	0.0360857	0.0369063	0.0195479	0.000646534	0.0352897	0.000495069	0.02798	0.103581	0.0941102	0.137603	0.0429748	0.0019177	0.00624201	0.0296432
Tgfb2	0.000283842	0.000294287	0.0154907	0.00898378	0.00759289	0.00644889	0.0136342	0.000718207	0.000818188	0.00488744	0.000166178	0.00073844	0.000205344	0.000432657	0.0737196	0.00214545	0.00198572	0.000380463	0.000275146	0.000445764	0.00100829
Rrp15	0.0352876	0.0413357	0.219023	0.095798	0.021107	0.0199997	0.0489951	0.00735691	0.00698927	0.0081837	0.000749211	0.000212556	0.000240986	0.0103471	0.151344	0.0590654	0.0954237	0.000457498	0.000221209	0.0010957	0.00488055
A430105J06Rik	0.00270156	0.00553212	0.0204593	0.00307885	0.00565341	0.00184694	0.0183104	0.0122626	0.01132	0.00398767	0.000199171	0.00548718	0.000171044	0.0111508	0.00173869	0.0030329	0.0646051	0.000428465	0.00117004	0.000628649	0.00955853
1700023G09Rik	0.000185581	0.000365451	0.00122401	0.000353577	0.00037703	0.000431263	0.000573613	0.000389435	0.000360934	0.000304459	8.21e-05	0.000405107	0.000159517	0.000515526	0.00100815	0.0012948	0.00144098	0.000249845	0.000263706	0.000333449	0.000370894
Spata17	0.000213874	0.000356408	0.00129014	0.000463942	0.000475955	0.000392001	0.000821533	0.00043407	0.000415264	0.000407102	8.9e-05	0.000909933	0.000110284	0.000532553	0.00109194	0.00143685	0.00157767	0.000246335	0.000285785	0.000332878	0.00049803
Gpatch2	0.0191967	0.0203816	0.0432604	0.0671528	0.0474032	0.068727	0.0468204	0.011214	0.0135885	0.0347442	0.000222242	0.072122	0.000220279	0.0318134	0.00501373	0.0363055	0.0675764	0.000869269	0.015993	0.000250815	0.0107226
Esrrg	0.000243294	0.000900842	0.00160622	0.000400434	0.0019546	0.002823	0.00352088	0.000812582	0.00122382	0.00164237	0.000172113	0.001087	0.000161602	0.00189466	0.00194433	0.00174319	0.00308207	0.000304335	0.0175189	0.000427038	0.000922057
Kctd3	0.00288196	0.0235897	0.00686285	0.0136984	0.0186549	0.00904224	0.0265966	0.0129738	0.0126953	0.0088706	0.0026875	0.0325921	0.000479375	0.0232138	0.210516	0.0652058	0.0785929	0.000711408	0.000323944	0.00101211	0.0133333
Kcnk2	0.00106963	0.00329923	0.692581	0.0453825	0.0146987	0.0146812	0.0896823	0.00848125	0.00777522	0.0139242	0.00768924	0.102136	0.000916772	0.0539167	0.0696566	0.148559	0.119858	0.043755	0.00112132	0.153129	0.00146582
A430027H14Rik	0.000653955	0.000809373	0.117359	0.000791709	0.00230732	0.00152867	0.00914769	0.000678044	0.000577321	0.00195494	0.000141324	0.0148	0.000263269	0.00492208	0.00129762	0.00238344	0.00242681	0.000693232	0.00065221	0.0414832	0.000518844
Cenpf	0.00392757	1.91773	0.23142	3.44e-05	8.44e-05	5.77e-05	0.000119694	0.000303552	0.00031515	6.88e-05	5.65e-05	0.000150657	0.000201317	0.0368495	0.000915039	0.0486217	0.0495446	0.000138889	0.000241261	0.0228914	0.00407785
Ptpn14	0.000232552	0.00148478	0.0185003	0.00075035	0.00249944	0.00187164	0.00174997	0.000438546	0.000412926	0.00100923	0.000117803	0.000376446	0.000122197	0.000822365	0.0012453	0.00184943	0.00172711	0.000250943	0.000353521	0.00032043	0.000555614
Smyd2	0.00438202	0.0106989	0.0267798	0.00664996	0.00101306	0.000195125	0.0120186	0.000708368	0.000474529	0.00110408	0.000284865	0.00933299	0.000504194	0.00805913	0.00229051	0.0015137	0.0634914	0.000397961	0.00035883	0.000838559	0.000652838
Prox1	0.000171139	0.0219231	0.243938	0.30472	0.0183997	0.0165107	0.00408723	0.31149	0.318948	0.00445621	6.87e-05	0.191911	9.02e-05	0.16937	0.0005095	0.0875275	0.0820194	0.000156127	0.0435294	0.00277964	0.265473
Gm28172	0.000197076	0.000395805	0.00141421	0.000381487	0.000381561	0.000421264	0.000583323	0.00038168	0.000385896	0.000277809	9.43e-05	0.000526123	0.000113285	0.000540229	0.000998409	0.00124659	0.00149487	0.000249359	0.000285257	0.000327022	0.000548886
Prox1os	0.00249904	0.000418801	0.0585024	0.019072	0.00238815	0.00442782	0.0202107	0.165473	0.172802	0.00151351	0.000102376	0.0842264	0.000116956	0.0536073	0.00132982	0.00206989	0.00274545	0.00026791	0.0526425	0.000633224	0.150374
Rps6kc1	0.000251157	0.02463	0.0209674	0.00766473	0.0173517	0.0129036	0.0339632	0.00469608	0.00383085	0.0137137	0.000186139	0.0184132	0.00019433	0.0165959	0.00214465	0.0178204	0.0653022	0.000508301	0.0181034	0.000371869	0.00767772
Angel2	0.010634	0.146562	0.341377	0.107998	0.141656	0.150452	0.100645	0.164428	0.169019	0.137726	0.00238955	0.117105	0.00045019	0.113556	0.30013	0.175431	0.134533	0.0173998	0.018837	0.0452213	0.174734
Vash2	0.00294246	8.64e-05	0.0537855	0.000519535	0.0183449	0.0143476	0.168921	0.0331356	0.0330404	0.0284657	0.00292235	0.0351025	0.000300714	0.0194747	0.00239127	0.197954	0.228545	0.0483335	0.0235705	0.0341003	0.0215207
Mfsd7b	0.000987592	0.0403962	0.0173182	0.00100709	0.0131386	0.011374	0.0186745	0.000718653	0.00110934	0.012005	0.00018401	0.0134001	0.000254942	0.0124254	0.00531003	0.0369079	0.00300584	0.000445537	0.000487519	0.000535902	0.00079714
A230020J21Rik	0.000191159	0.000324842	0.00124737	0.000362502	0.000374243	0.000357742	0.000624592	0.000450902	0.000437656	0.000277809	8.76e-05	0.000508302	0.000117163	0.000488448	0.00102964	0.00124928	0.00151095	0.000227756	0.000265364	0.000325625	0.000368687
Spata45	0.000192959	0.000399619	0.00138353	0.000369301	0.000487986	0.000600892	0.000697039	0.000364991	0.000374702	0.000299452	9.48e-05	0.000429582	0.000118921	0.000511003	0.000962636	0.00136353	0.00151224	0.000231605	0.000405434	0.000355124	0.000409018
Tatdn3	0.000723369	0.00581379	0.0127182	0.00263269	0.0107544	0.0092105	0.0122731	0.0100352	0.0144753	0.00913781	0.000235891	0.0100094	0.000269231	0.00135419	0.00121503	0.00256938	0.00340323	0.000650182	0.000623069	0.0337957	0.0132422
Nsl1	0.000306076	0.100948	0.103753	0.000374781	0.0111228	0.000285023	0.00761083	0.00202768	0.00196874	0.000322683	6.91e-05	0.000341148	0.000106704	0.000380413	0.0597015	0.00145071	0.00114546	0.000304353	0.000357844	0.000323184	0.00126914
Batf3	0.000404413	0.00189726	0.00722689	0.00031491	0.000329538	0.000308161	0.00400298	0.000355025	0.000339697	0.000331832	7.76e-05	0.00043326	0.000130728	0.000493437	0.000939128	0.00134621	0.00148906	0.00022488	0.000266479	0.000333197	0.000354593
Atf3	0.000183959	0.00118602	0.00311478	0.000272468	0.000241583	0.000271871	0.00563787	0.000255221	0.000257326	0.000227153	7.8e-05	0.000337018	0.000180059	0.0005501	0.000949825	0.00114046	0.00156746	0.000233945	0.000256438	0.000376268	0.000253026
D730003I15Rik	0.00231982	0.000398745	0.0325965	0.000351358	0.00148044	0.00109691	0.0209257	0.00119245	0.00159546	0.000994745	0.00066414	0.0072904	0.000354761	0.00660609	0.00670866	0.0423703	0.00489802	0.000356156	0.000482103	0.0021928	0.00144006
Gm37168	0.000209865	0.000349877	0.00124761	0.000358708	0.000360551	0.000352039	0.000533298	0.000458265	0.00035293	0.000275989	9.27e-05	0.000538137	0.000110881	0.000464796	0.00100623	0.00126577	0.00167254	0.00024554	0.000317522	0.000375377	0.000454204
Nenf	0.0555267	0.00240233	0.648595	0.0438006	0.0990064	0.0342076	0.167014	0.0174984	0.019605	0.0989378	0.0286374	0.182511	0.0266102	0.13059	0.293031	0.0923737	0.134689	0.0645049	0.120083	0.14974	0.00792175
Tmem206	0.000987183	0.00417722	0.013836	0.0368764	0.0270336	0.0305717	0.0434514	0.0361265	0.0426458	0.0194806	0.000272698	0.0319859	0.000763479	0.0174244	0.0416659	0.0478798	0.00825312	0.000265789	0.000987152	0.0279747	0.0356816
Ppp2r5a	0.000398434	0.00583904	0.0339851	0.00120681	0.000932142	0.000399628	0.00875322	0.00206843	0.00327509	0.000927517	0.000126928	0.000208255	0.00028565	0.000470007	0.00189142	0.00146205	0.00183768	0.000284228	0.000342586	0.00109693	0.00166784
Dtl	0.00364509	0.00259394	0.121513	0.000361653	7.83e-05	6.42e-05	0.000132688	7.48e-05	5.8e-05	3.24e-05	7.95e-05	6.21e-05	0.000180622	0.0004724	0.155725	0.000562893	0.000781754	0.000136023	0.000196106	0.000148417	6.49e-05
Ints7	0.00554655	0.00471937	0.117091	0.0177832	0.00683469	0.00858335	0.0147961	0.0336438	0.0291309	0.00298277	0.000259313	0.00428968	0.000227341	0.00555424	0.0946894	0.00708732	0.0589902	0.000500024	0.0168537	0.00291763	0.0333087
Lpgat1	0.00604281	0.00103985	0.0527024	0.000966519	0.0121047	0.00194454	0.111496	0.00670768	0.00981576	0.0145054	0.000358489	0.0580202	0.000172674	0.0303138	0.0622212	0.127364	0.00318225	0.00267626	0.0326881	0.0578471	0.00588617
Gm38037	0.000167362	0.0876681	0.0177022	0.00031282	0.00158287	0.000557223	0.00159429	0.00063822	0.000678828	0.000413642	8.58e-05	0.000438516	9.39e-05	0.000519483	0.00374887	0.00144435	0.00159395	0.000248443	0.000309093	0.000374542	0.000713387
Nek2	0.000172968	0.317723	0.0119597	0.000239665	0.000336669	0.000326943	0.00121524	0.000322406	0.000370847	0.000219035	7.79e-05	0.000742285	8.19e-05	0.000808153	0.000766229	0.00138702	0.00147274	0.000325732	0.000285531	0.000263983	0.000307595
1700034H15Rik	0.000229527	0.000586693	0.00141939	0.000529931	0.00166643	0.00192692	0.00156342	0.000651047	0.000757902	0.00164845	0.000110882	0.000775037	0.000117613	0.000788848	0.00125421	0.0016724	0.00206713	0.000262682	0.00030006	0.000560744	0.000645138
Slc30a1	0.00039038	0.00719525	0.00579034	0.0018603	0.0014234	0.00144488	0.0203451	0.000844904	0.00123383	0.00126103	0.000128466	0.00126389	0.000173374	0.00124984	0.00180604	0.0140351	0.00220969	0.000413104	0.000507812	0.000407883	0.000988117
Rd3	0.000237569	0.000445066	0.00360749	0.000756243	0.00827444	0.00756211	0.00185191	0.000537643	0.000472083	0.00518541	0.000125527	0.000769764	0.000178641	0.000791761	0.00115221	0.001864	0.00225495	0.000312332	0.000330847	0.000348833	0.000401029
Gm26670	0.00282126	0.00295811	0.0171306	0.00661228	0.0105653	0.00654596	0.0142349	0.00465727	0.00493544	0.00183554	0.00015768	0.00929544	0.000284477	0.0132762	0.00177781	0.00208248	0.00242357	0.000297228	0.0178896	0.00144526	0.00559288
Traf5	0.000201508	0.000453866	0.00151607	0.000421881	0.000672364	0.000565305	0.000858825	0.000364672	0.000466212	0.000372526	0.00010051	0.000410979	0.000141387	0.000534664	0.00101713	0.00146211	0.00180595	0.000255711	0.000318252	0.000356506	0.000480907
Rcor3	0.000570665	0.000438296	0.0243056	0.00401759	0.0151663	0.0147781	0.026634	0.00186853	0.00263239	0.0220306	0.000331114	0.0135366	0.000250722	0.00496846	0.0045455	0.0417172	0.0774105	0.00243704	0.000829975	0.0266158	0.00653856
Gm10516	0.000223771	0.000361091	0.0426174	0.000479986	0.000816677	0.000697282	0.00204726	0.000641372	0.000866669	0.000874896	9.82e-05	0.00088821	0.000134892	0.000872622	0.00196609	0.0015857	0.00229142	0.000291462	0.000404343	0.000542366	0.000923867
Kcnh1	0.000213333	0.000303665	0.00138827	0.000365177	0.00163178	0.00212201	0.00708527	0.000353718	0.00039756	0.00206986	0.000179306	0.0026048	0.000133647	0.00123785	0.00111409	0.00201421	0.213115	0.000289544	0.000266592	0.000449146	0.000304672
Hhat	0.000276875	0.00157705	0.00456266	0.00150018	0.00266778	0.00275655	0.00124067	0.000533354	0.000593839	0.00142433	0.000123498	0.0011539	0.000177466	0.000864851	0.00117308	0.00183277	0.00184706	0.000242307	0.000282195	0.000444831	0.000519122
1700065J18Rik	0.000194684	0.000358509	0.00138846	0.000377114	0.000416142	0.000399447	0.000645909	0.000354478	0.000361106	0.000496805	8.78e-05	0.00048683	0.00018731	0.000512184	0.000937013	0.00128055	0.00157254	0.000241726	0.000282918	0.000358131	0.000359104
Sertad4	0.00072528	0.00644206	0.0015347	0.0013047	0.0258264	0.023517	0.012182	0.0117619	0.0135524	0.0188029	0.00132665	0.00617092	0.000199156	0.00585132	0.00732996	0.00465812	0.0666063	0.000194285	0.000518652	0.026711	0.0144213
Gm15867	0.000321451	0.000806931	0.00191	0.000523431	0.00120292	0.000855276	0.00090537	0.000510087	0.000541559	0.000788773	9.5e-05	0.00055047	0.000156462	0.000614168	0.00114594	0.00181493	0.00175071	0.00031147	0.000341756	0.000371353	0.000496673
Syt14	0.0012664	0.00676698	0.0288989	0.00457076	0.0118757	0.013923	0.0190292	0.0124403	0.017128	0.00582737	0.000195258	0.0455212	0.000191701	0.0263714	0.00183774	0.00808221	0.00425569	0.0369798	0.000471719	0.000931565	0.0175061
Gm31406	0.000215184	0.000375359	0.00134669	0.000428057	0.000453399	0.000419977	0.000734332	0.000412245	0.000411208	0.000409317	0.0001	0.000403866	0.000108696	0.000488545	0.0011882	0.00142779	0.00149435	0.000229081	0.000300222	0.000377891	0.000386333
Diexf	0.000986428	0.0119098	0.0115108	0.0270429	0.00467519	0.00536478	0.0103452	0.00814625	0.00735944	0.00824478	0.000124446	0.000855326	0.000145231	0.000675734	0.00156038	0.010925	0.057046	0.0205467	0.0171978	0.000295677	0.00590304
A130010J15Rik	0.00217744	0.0362305	0.142606	0.0360219	0.0229881	0.0197278	0.0404495	0.00486229	0.0139235	0.0187664	0.000340114	0.031822	0.000176787	0.0301569	0.0832266	0.00358524	0.213157	0.000376256	0.0169614	0.0403653	0.00906169
Traf3ip3	0.000163323	0.000300775	0.00120467	0.000304173	0.000765339	0.000544166	0.000621381	0.00053219	0.000475241	0.000476146	9.4e-05	0.000396066	0.000121653	0.000502745	0.00110009	0.00129254	0.0016964	0.000258227	0.000328179	0.000307206	0.00056225
Lamb3	0.000212119	0.000274341	0.00119075	0.000355752	0.00036342	0.000291414	0.00132612	0.000406698	0.000563307	0.000289437	0.000133713	0.0135421	0.000139694	0.0142197	0.00102813	0.00155926	0.0603124	0.00029931	0.000337734	0.000398157	0.000405653
G0s2	0.00512751	0.0151936	0.016876	0.110945	0.0528083	0.0454179	0.0272651	0.0704555	0.0732278	0.0346513	0.000158061	0.0379166	0.000485962	0.0288433	0.00804439	0.0598288	0.00281811	0.00332314	0.0658621	0.00091547	0.0628949
Camk1g	0.000399141	0.000971084	0.00356057	0.00602045	0.000935349	0.000675977	0.0338491	0.0469426	0.0433052	0.00126594	0.000280636	0.0190299	0.000358717	0.0163555	0.00133653	0.00353247	0.00294816	0.000382438	0.00035808	0.0245515	0.0480124
Plxna2	0.00519689	0.0456717	0.00192951	0.0255083	0.000713313	0.000376907	0.0622818	0.324632	0.322326	0.00232033	0.000147604	0.00369612	0.000140574	0.0404043	0.13316	0.0433526	0.0605958	0.000168928	0.00164828	0.000239598	0.313565
Cd34	7.71e-05	0.000122786	0.000608893	0.000197636	0.000155033	0.000148101	0.000352037	0.000341311	0.000215798	7.84e-05	8.5e-05	0.000161067	0.000106201	0.000302287	0.000810842	0.000903689	0.000999571	0.00017565	0.000243836	0.000490339	0.000239497
Cd46	0.000434558	0.00591539	0.00900325	0.0017763	0.0010564	0.000837666	0.00128441	0.00347964	0.00298404	0.000593536	9.65e-05	0.00123276	0.000190105	0.0010981	0.00145922	0.00170635	0.00183716	0.000302386	0.000470735	0.000647662	0.00320318
Cr1l	0.00542493	0.0419292	0.183372	0.0619637	0.0219139	0.0131333	0.0335868	0.018283	0.0160976	0.0149284	0.00011979	0.000714519	0.000701036	0.00274323	0.175195	0.0768598	0.0016025	0.000343541	0.000251131	0.00150609	0.0158581
Cr2	0.000219145	0.000493098	0.00160173	0.000416813	0.000432161	0.000336351	0.000643269	0.000512551	0.000620493	0.000281139	8.52e-05	0.000500088	0.000109942	0.000599443	0.000992386	0.00129012	0.00160313	0.000252468	0.000294159	0.000338326	0.000605907
Fam171a1	0.000614972	0.00231509	0.0731783	0.00914696	0.0428791	0.0337242	0.0444097	0.00499169	0.00448247	0.0382082	0.000314646	0.0515513	0.000273522	0.0198174	0.0692351	0.0419567	0.0771696	0.000327589	0.00162844	0.00329872	0.00422431
Nmt2	0.000539519	0.0533449	0.0629852	0.0527645	0.0506473	0.0408545	0.0694547	0.0482069	0.0644774	0.0452692	0.00543227	0.0251433	0.000284968	0.0637309	0.00466513	0.13515	0.0770602	0.0464323	0.0362354	0.00285969	0.0384679
Rpp38	0.00954509	0.0222613	0.142305	0.0349021	0.00921396	0.0054053	0.00986517	0.0105495	0.0133445	0.00311542	0.00064778	0.0085193	0.000592265	0.00292197	0.0694181	0.086981	0.20874	0.000371337	0.00047551	0.0248334	0.0124127
Acbd7	0.000284563	0.00119433	0.00159495	0.000647124	0.000710756	0.000447563	0.00212657	0.00060369	0.000460701	0.000523605	9.56e-05	0.000579498	0.000150923	0.000729717	0.00130452	0.00153462	0.00158425	0.000263592	0.000322491	0.000379675	0.000401867
Meig1	0.000247533	0.000643321	0.0711185	0.000569145	0.000360601	0.000348794	0.00186197	0.000491415	0.000496625	0.000647799	0.000115246	0.00249646	0.000108293	0.000923087	0.00113548	0.00143128	0.0020316	0.000382577	0.000376432	0.00042655	0.000410624
Dclre1c	0.000399153	0.00201795	0.00849443	0.00131492	0.00833118	0.000850028	0.0213127	0.0031828	0.00518106	0.00108991	0.000162907	0.00319935	0.000174055	0.00132883	0.00129529	0.0330189	0.00201423	0.000262138	0.00032164	0.0270701	0.0046594
Suv39h2	0.00663502	0.293721	0.156857	0.0123009	0.0178353	0.0108504	0.0295078	0.0185645	0.025646	0.0175259	0.000220807	0.00973552	0.000244632	0.0487457	0.0656075	0.029215	0.0724989	0.0215767	0.0177427	0.00078985	0.0166331
Hspa14	0.00247336	0.213953	0.370802	0.00563942	0.0368487	0.00717816	0.0668244	0.0489376	0.0556411	0.0241443	0.00117788	0.0741295	0.00202013	0.0280844	0.221783	0.144307	0.19625	0.0200444	0.0180072	0.000637996	0.0436031
Cdnf	0.00023175	0.000414851	0.00154637	0.000431076	0.00046206	0.000357258	0.00061564	0.000482502	0.000499069	0.000309141	9.22e-05	0.000511235	0.000116144	0.000564931	0.00102251	0.00133535	0.00149865	0.000255256	0.00030125	0.000352568	0.000409904
Fam107b	0.000462831	0.0403804	0.0694462	0.0340125	0.0656076	0.0574302	0.117295	0.0817157	0.0828625	0.0518209	0.00306807	0.0536295	0.000493335	0.0751218	0.0752063	0.0417545	0.103663	0.0217504	0.026337	0.0541937	0.0790759
Frmd4a	0.00646062	0.0519606	0.0613378	0.0201191	0.0731447	0.0829218	0.130946	0.0377958	0.0260188	0.077956	0.00107796	0.107146	0.000259021	0.100091	0.157547	0.0794869	0.0871465	0.00023594	0.0390979	0.00983357	0.0355644
Gm13179	0.000181752	0.000368602	0.00139618	0.000354942	0.000386137	0.000411685	0.000589105	0.000407324	0.00040196	0.000271118	0.000101256	0.00046927	0.000184696	0.000506538	0.00104814	0.00129789	0.00150214	0.000257747	0.000290109	0.000372072	0.000453111
Prpf18	0.00446146	0.0530967	0.0752095	0.0669886	0.040051	0.0291081	0.0617487	0.0785569	0.0818421	0.0335099	0.00181516	0.0335287	0.000533126	0.0298861	0.196325	0.0923267	0.152972	0.0190787	0.0273971	0.00164317	0.0557449
Bend7	0.00175884	0.00117173	0.0117306	0.00355676	0.00301024	0.00297118	0.00625715	0.00603696	0.00813631	0.0027309	0.000279983	0.0270803	0.000293749	0.0102325	0.00134246	0.00156264	0.00304542	0.000337087	0.000490878	0.0320337	0.00516101
Sephs1	0.0110626	0.283357	0.211056	0.0322695	0.0472545	0.0387394	0.0712723	0.0571427	0.0738555	0.043246	0.0026686	0.093576	0.000319974	0.0260243	0.00203365	0.0667661	0.0658787	0.0244094	0.00238004	0.00347321	0.0746493
Phyh	0.000309983	0.00959684	0.1233	0.0478304	0.0493671	0.0399404	0.0511864	0.012958	0.010764	0.0377958	0.000216436	0.0309716	0.000344082	0.0184767	0.00500228	0.00322106	0.0628845	0.0196559	0.0273243	0.00232182	0.00834923
Ucma	0.000206619	0.000574474	0.00133485	0.000689505	0.000920137	0.000723864	0.000922203	0.000391062	0.000401136	0.00054116	9.55e-05	0.000491256	0.000146886	0.000742494	0.00120094	0.00136657	0.00160483	0.000256848	0.000294395	0.000355342	0.000381097
Mcm10	0.000103939	0.0293536	0.0576429	0.000604472	0.00092912	0.000385886	0.0016625	0.000343133	0.00028919	0.000284735	9.17e-05	0.000266359	0.000146735	0.000505631	0.00378482	0.00174468	0.00140077	0.000239221	0.000285063	0.000414533	0.000401634
Optn	0.0003563	0.00104086	0.00439299	0.00133117	0.00165565	0.00115182	0.00329734	0.000477736	0.000457767	0.00122809	0.000147782	0.00148634	0.000144423	0.00115973	0.00150598	0.00257736	0.00209107	0.000320526	0.000352252	0.000539075	0.000506389
Gm26776	0.000193324	0.000370459	0.00122558	0.000377174	0.00037991	0.000487068	0.000649586	0.000364405	0.0003836	0.000302682	8.03e-05	0.000421336	0.000103551	0.000442518	0.00100962	0.00135477	0.00150158	0.000237307	0.000302347	0.00032467	0.000392851
Ccdc3	0.000189957	0.000383203	0.00226589	0.000476941	0.000498182	0.000355309	0.000815574	0.000435723	0.000404877	0.000311735	8.71e-05	0.000344061	0.000105297	0.00045068	0.000985879	0.00126032	0.0014688	0.000267731	0.000277871	0.00033717	0.000456447
Camk1d	0.000255406	0.000647824	0.00748928	0.000993632	0.000936067	0.00112827	0.0163575	0.000816769	0.00106273	0.0012155	0.000122136	0.00167184	0.000154207	0.00205602	0.00177568	0.0109358	0.00196106	0.000351938	0.00044484	0.000736344	0.000986939
Cdc123	0.0903461	0.186379	0.284654	0.0980698	0.13921	0.103731	0.333517	0.185664	0.207358	0.0969899	0.0130804	0.168273	0.00257387	0.113337	0.266223	0.216183	0.0832184	0.00237901	0.116131	0.0413781	0.179177
Nudt5	0.052591	0.195605	0.402081	0.208354	0.0826432	0.0465844	0.0854564	0.0641128	0.0670595	0.0444689	0.000231348	0.0141432	0.000181027	0.0154798	0.0473195	0.135695	0.133567	0.0233844	0.0789142	0.000150143	0.0451086
Gm13199	0.000207373	0.000430637	0.00154161	0.000619213	0.00159798	0.00134472	0.000990083	0.000456661	0.000479999	0.000767281	9.76e-05	0.000717839	0.000118721	0.00077115	0.0011939	0.00155988	0.00205005	0.000234328	0.000372537	0.000565357	0.000442679
Sec61a2	0.00455848	0.106158	0.166873	0.0458195	0.05807	0.0502528	0.0697749	0.00737411	0.00511887	0.0485528	0.00137212	0.0963245	0.000480422	0.037287	0.208543	0.0713499	0.196439	0.0398246	0.0017864	0.0016588	0.0123207
Gm13267	0.000194628	0.000309986	0.00138398	0.000371798	0.000521195	0.000462964	0.000726241	0.000397836	0.000439366	0.000449198	8.99e-05	0.000523359	0.000113885	0.000535756	0.00107789	0.00133426	0.00171687	0.000248676	0.000320079	0.000341145	0.000394642
Dhtkd1	0.000322753	0.00110294	0.00240788	0.000941627	0.00304607	0.00183255	0.00408096	0.00297601	0.00319832	0.00233821	0.000113065	0.00231201	0.000144978	0.00213384	0.00115128	0.00216801	0.00190225	0.000366363	0.0153632	0.000493188	0.002861
Upf2	0.00532196	0.061225	0.0581263	0.0370868	0.0817543	0.0799564	0.032076	0.00508412	0.00926369	0.0672479	0.000288395	0.0443731	0.000354006	0.026171	0.0862617	0.0908662	0.137181	0.00039564	0.00077261	0.0238584	0.0108734
Proser2	0.000202409	0.000341545	0.00133405	0.000294133	0.000537827	0.000303197	0.00124204	0.000452273	0.000413547	0.000310011	9.84e-05	0.000767152	0.000252436	0.000826602	0.00123719	0.00128495	0.0631437	0.0187078	0.000248213	0.000400909	0.000369871
Echdc3	0.000249437	0.000387562	0.00130208	0.000649185	0.00142239	0.000996153	0.00929503	0.00116197	0.0011377	0.00124697	0.000121345	0.00180856	0.00013574	0.00193207	0.00128689	0.00159559	0.00185599	0.000349903	0.000380994	0.000506006	0.00115909
A230108P19Rik	0.000182771	0.000357245	0.00122613	0.000349434	0.000413991	0.000328721	0.000560489	0.000426916	0.000397081	0.000313079	8.47e-05	0.000456063	0.000117698	0.000477361	0.000981745	0.00126805	0.00148502	0.000252086	0.000295366	0.000326961	0.000357478
Usp6nl	0.00041468	0.0230613	0.0259233	0.000946143	0.00447809	0.00459199	0.00122688	0.0149597	0.0137032	0.00221573	0.000152352	0.00922438	0.000339372	0.0415203	0.00208058	0.00268572	0.00229282	0.000419623	0.000375286	0.054356	0.0128164
Gm13391	0.000185343	0.000310296	0.00129923	0.000405862	0.0005499	0.000679729	0.000612561	0.000392267	0.000447784	0.000404649	9.1e-05	0.000468589	0.000159865	0.000505575	0.00107672	0.00130377	0.00155445	0.000236154	0.000286966	0.000375479	0.000355187
Celf2	0.0477533	0.141373	1.39696	0.285772	0.0918048	0.0845499	0.454738	0.622027	0.643441	0.0805563	0.0423862	0.217497	0.00269978	0.221935	0.92766	1.5231	0.267308	0.0982662	0.141457	0.247491	0.648439
Gm13389	0.000329182	0.000339883	0.00135904	0.000381331	0.00041094	0.000413283	0.000933742	0.000499686	0.000601658	0.000312304	9.15e-05	0.000627608	0.000136559	0.000590651	0.00119443	0.00141015	0.00156851	0.000266277	0.000303541	0.0288627	0.000512066
Gata3	0.000197978	0.000365363	0.00137143	0.00166181	0.00749156	0.000838632	0.0180015	0.000395042	0.000323641	0.0030056	0.000114556	0.0218901	0.000201034	0.00117117	0.00138451	0.0333	0.00152633	0.000319719	0.000899317	0.00108651	0.000300688
Gm13256	0.000227059	0.000335373	0.00123422	0.000340363	0.000385963	0.000342172	0.000528621	0.00041029	0.000447812	0.000328677	0.000107538	0.000410949	0.00011232	0.000556802	0.00100999	0.00126435	0.00153314	0.000237578	0.000274172	0.000314351	0.000328733
4930412O13Rik	0.000192995	0.000362603	0.00119761	0.000353334	0.000429242	0.000430468	0.00054878	0.000395539	0.000370964	0.000298877	9.29e-05	0.000437133	0.000109372	0.000493275	0.000973906	0.00126269	0.00163929	0.000241819	0.0003082	0.000313725	0.000343248
9230102O04Rik	0.000224301	0.000452194	0.00129714	0.00057953	0.000768879	0.000824334	0.00771261	0.000395489	0.000359809	0.00103075	0.000110528	0.000643291	0.000173616	0.00102724	0.00141143	0.00186545	0.00171132	0.000288836	0.000448539	0.000369112	0.000533547
Taf3	0.00294159	0.0540494	0.0353691	0.0746185	0.0801001	0.0691738	0.0897392	0.062185	0.0700898	0.0642043	0.000229148	0.0304365	0.000260041	0.0339216	0.221957	0.0929109	0.135733	0.0484072	0.000816711	0.0314095	0.0679879
Atp5c1	0.348102	0.171802	0.980273	0.351669	0.261251	0.226886	0.477353	0.44661	0.443377	0.260017	0.104135	0.238031	0.0403548	0.175116	0.535904	0.628523	1.00518	0.170567	0.129217	0.176432	0.463872
Kin	0.00683129	0.0616902	0.117386	0.0497746	0.0742248	0.060848	0.0991834	0.0662435	0.0806096	0.0614278	0.0110311	0.0852213	0.000279056	0.0653291	0.0308203	0.0514743	0.208804	0.000441549	0.0180381	0.094334	0.0703668
Itih5	0.000179377	0.000745713	0.00875974	0.00031308	0.00039822	0.000349431	0.000592483	0.000328744	0.000333816	0.000261703	8.14e-05	0.000656934	0.000144739	0.000500345	0.00110532	0.00145253	0.00166668	0.00024124	0.000304962	0.000298114	0.00031887
Sfmbt2	0.00028791	0.0024159	0.0103693	0.000474843	0.000395436	0.000280168	0.00449124	0.00750947	0.00671406	0.000330653	0.000173704	0.00591804	0.000154124	0.00402478	0.000935637	0.0015462	0.00196691	0.000194517	0.0184976	0.0254271	0.00338566
Gm13264	0.000199743	0.000318167	0.00128778	0.000438495	0.000375569	0.000317554	0.000621021	0.000409132	0.000366548	0.000348027	8.65e-05	0.00040605	0.000121627	0.000601332	0.00102258	0.00133727	0.0014743	0.000228583	0.000285656	0.000336031	0.000335792
Prkcq	0.000266796	0.000622185	0.00199506	0.000527587	0.000645561	0.000475709	0.00114213	0.000606693	0.000665592	0.000536902	0.000107613	0.000761516	0.000152238	0.000730917	0.00127704	0.0015597	0.00186754	0.000279032	0.000395028	0.000394972	0.000688368
Pfkfb3	0.000283872	0.00230118	0.00404309	0.0015887	0.00131933	0.00237587	0.0315134	0.00553057	0.00602143	0.00145526	0.000207346	0.00969459	0.00022713	0.0080232	0.0734382	0.0445324	0.00244027	0.000248071	0.000978036	0.00589289	0.00348442
Rbm17	0.148203	0.2583	0.37318	0.143038	0.220667	0.159827	0.294888	0.162834	0.18563	0.163402	0.0138515	0.171931	0.0020865	0.202889	0.0764024	0.345409	0.264086	0.0699145	0.108562	0.0758379	0.166907
Fbxo18	0.00219871	0.0474011	0.111208	0.018439	0.0229477	0.0214228	0.135814	0.0154057	0.017622	0.023246	0.00446393	0.0411044	0.00101727	0.0367917	0.110518	0.0292609	0.27922	0.0223374	0.0233319	0.00549156	0.0129456
Ankrd16	0.00190336	0.0327367	0.0337004	0.0212087	0.0253628	0.0154318	0.0497013	0.0393938	0.0396749	0.016213	0.0013729	0.0220461	0.000162615	0.0251744	0.0154763	0.147579	0.00370606	0.000622069	0.000366846	0.0267076	0.0451981
Itga8	0.000273343	0.001182	0.00178249	0.000605011	0.000449597	0.000379327	0.000672507	0.000558016	0.000520003	0.000325027	8.44e-05	0.000525981	0.000127014	0.000644811	0.00128975	0.0014477	0.001552	0.000274742	0.000324392	0.000406926	0.000524051
Fam188a	0.0271307	0.0806764	0.0757919	0.127341	0.153178	0.154862	0.167397	0.0435147	0.0367677	0.133602	0.00375693	0.0277875	0.000588989	0.0371441	0.112394	0.199455	0.37227	0.0611021	0.0172597	0.0407791	0.0326674
Pter	0.000297188	0.00381443	0.103499	0.000422816	0.000271737	0.000218516	0.000759973	0.000438781	0.000445701	0.000180498	0.000135318	0.000324243	9.97e-05	0.00042735	0.0011397	0.00120413	0.00158564	0.000211287	0.000306773	0.000282958	0.000341522
C1ql3	0.000253829	0.000361627	0.00253453	0.000766105	0.00144931	0.00140635	0.0103878	0.000487804	0.000440682	0.00234563	0.000192487	0.00206438	0.000158393	0.00158425	0.00147188	0.0502688	0.00219198	0.000460623	0.000394144	0.000802703	0.000433458
Rsu1	0.00295731	0.0209047	0.315023	0.110513	0.126813	0.123759	0.06457	0.0457879	0.0677278	0.0982751	0.000128725	0.0012323	0.000140617	0.00298793	0.169082	0.0505826	0.0476673	0.0223565	0.0422924	0.0181335	0.0448552
Cubn	0.000202647	0.000455694	0.00163367	0.000441533	0.000457544	0.000378055	0.000548633	0.00038784	0.000372481	0.00029336	8.39e-05	0.000488431	0.000103667	0.000495238	0.00110992	0.00133373	0.00158268	0.000241619	0.000287051	0.000339775	0.000411666
Trdmt1	0.000639488	0.0117811	0.0053843	0.000701509	0.00187802	0.00109204	0.00737392	0.00478728	0.00403219	0.00114787	0.000160781	0.00186508	0.000154096	0.00161916	0.00133187	0.038335	0.00220707	0.000270546	0.0191318	0.000571144	0.00431651
Vim	0.740774	0.457086	5.07358	0.92477	0.374896	0.347756	0.100146	0.192604	0.189493	0.201834	7.87e-05	0.0146683	0.0457314	0.165326	0.224214	0.308129	0.136691	0.0157973	0.08279	0.18684	0.145846
St8sia6	0.000192706	0.000350448	0.00162371	0.000381622	0.000421723	0.000328115	0.000867698	0.000471698	0.000459915	0.000313021	0.000106811	0.000569503	0.000107772	0.0005715	0.0010183	0.00140641	0.00172932	0.000280041	0.000305658	0.000345912	0.000438782
Hacd1	0.00153364	0.0107428	0.0950725	0.000201796	0.0435438	0.0302492	0.152697	0.000643414	0.000361673	0.0543123	0.00885024	0.025174	0.000881342	0.0161091	0.156006	0.210109	0.0452913	0.0580819	0.000685173	0.0938109	0.000806288
Stam	0.00165609	0.0663506	0.141129	0.0144771	0.0432184	0.040804	0.0461806	0.0181936	0.0298447	0.041651	0.00159092	0.0317516	0.000400023	0.0158841	0.0043176	0.0500687	0.208015	0.0018127	0.000611213	0.0308845	0.0294967
Mrc1	0.000156058	0.000350508	0.00108171	0.000335453	0.000332342	0.000323456	0.00051346	0.000331979	0.000310096	0.000207334	7.55e-05	0.000451743	0.000113416	0.000402651	0.00101079	0.00116199	0.00139117	0.000238622	0.000295883	0.000332052	0.000298741
Slc39a12	0.000202209	0.000349451	0.00291307	0.000397927	0.000411263	0.000371854	0.000601807	0.000386667	0.000369697	0.000394236	8.27e-05	0.000509631	0.000128954	0.000547548	0.00109654	0.00124997	0.00160738	0.000245379	0.000323543	0.000360902	0.000404107
Cacnb2	0.00024481	0.000519454	0.00362188	0.00136684	0.000524779	0.000439576	0.00222165	0.0014079	0.00141016	0.000355211	0.000131424	0.00305298	0.00018131	0.00340773	0.00151242	0.00188032	0.00189764	0.000337517	0.000387472	0.000592828	0.00113305
Gm10848	0.000224842	0.000336919	0.00123651	0.000400452	0.000403297	0.000371344	0.00051277	0.000415681	0.000381637	0.000375563	8.64e-05	0.00048256	0.000128228	0.000528951	0.000941117	0.00125926	0.00153075	0.000267195	0.000287918	0.000375981	0.000357868
Gm13269	0.000206294	0.000383898	0.00162127	0.000373834	0.000478139	0.000353686	0.000780679	0.000390072	0.00039121	0.000398755	0.000100986	0.000641036	0.000124063	0.000550879	0.00106109	0.00134716	0.00157485	0.000225911	0.00030592	0.000352333	0.000379086
Nsun6	0.00196085	0.0578679	0.0141402	0.0150078	0.0274923	0.0261021	0.0224211	0.0105813	0.00805917	0.0192432	0.00103504	0.0247096	0.000353105	0.0112874	0.00241625	0.046387	0.0151618	0.0191708	0.00109606	0.000651911	0.0113551
Arl5b	0.00849686	0.0262208	0.00715805	0.0457031	0.0929434	0.0719233	0.0728248	0.00543575	0.00452002	0.0678885	0.000346628	0.0567025	0.000861402	0.0393438	0.152979	0.125163	0.20782	0.0391534	0.00176561	0.0282188	0.00595695
Malrd1	0.000197566	0.000346043	0.0014162	0.000363708	0.000495375	0.000370641	0.000646987	0.000397378	0.000377367	0.000426582	8.76e-05	0.000577741	0.000112456	0.000469727	0.00116369	0.00128869	0.00154291	0.000304248	0.000339	0.000360139	0.000382499
Plxdc2	0.000233826	0.00165591	0.0160243	0.000317559	0.00613663	0.00574905	0.00945267	0.000506197	0.000311795	0.00405714	9.47e-05	0.00106804	0.000201433	0.00137913	0.00117802	0.0017768	0.00172931	0.00025176	0.000345064	0.000386553	0.000288455
Nebl	0.00059402	0.000439719	0.00236779	0.000332996	0.000918955	0.000912819	0.0172684	0.000155287	0.000385228	0.00151814	8.16e-05	0.0213497	0.000183044	0.0270785	0.00101072	0.0761641	0.19022	0.000286274	0.000434699	0.00100504	0.000171737
A930004D18Rik	0.00030902	0.0114713	0.0843449	0.0095471	0.0334436	0.0324497	0.0149509	0.00121697	0.00145931	0.0300307	0.000293512	0.00549135	0.000334527	0.00266954	0.00220387	0.039763	0.0754641	0.000320022	0.0161564	0.000634145	0.00288487
Skida1	0.00311297	0.0155452	0.0183371	0.0104169	0.0898325	0.0798056	0.0966323	0.0292389	0.030475	0.087402	0.000553743	0.0176661	0.000405488	0.0588856	0.00245442	0.267821	0.0121496	0.0011581	0.0387105	0.000227314	0.0329465
Mllt10	0.010391	0.112634	0.328231	0.0946429	0.190064	0.167558	0.114272	0.0657394	0.0688774	0.129735	0.00325442	0.0905335	0.00490617	0.101886	0.188167	0.0582636	0.139775	0.0520835	0.0550094	0.00145747	0.0559202
Dnajc1	0.0016721	0.0214772	0.469023	0.0530003	0.0260202	0.0315478	0.0834475	0.0437999	0.0405366	0.0212981	0.000185387	0.0222424	0.000221504	0.00870044	0.0688776	0.0901907	0.162224	0.000457363	0.0176463	0.0225521	0.0345332
Commd3	0.0376326	0.0696824	0.00148429	0.00883511	0.264046	0.221191	0.225044	0.294311	0.320488	0.228082	0.0328905	0.0178869	0.00249542	0.0141934	0.327644	0.554327	0.451347	0.0445163	0.0451543	0.0259775	0.30778
Bmi1	0.00969264	0.0848323	0.00117887	0.00724994	0.105536	0.103192	0.0774621	0.0825055	0.0846068	0.104854	0.000243233	0.0174653	0.000585092	0.0206819	0.0205617	0.192291	0.080765	0.000503643	0.019479	0.0327715	0.0834552
Spag6	0.000230028	0.000589689	0.00141314	0.000987608	0.000755891	0.000663012	0.00270308	0.0024589	0.00425206	0.00073526	0.000125461	0.00113957	0.000120932	0.00129601	0.0010625	0.00167252	0.00255816	0.000324613	0.000596967	0.000393987	0.0027719
Carlr	0.000209649	0.000262666	0.00118135	0.00040839	0.00116877	0.00094758	0.00845157	0.00459071	0.00576682	0.00180809	0.000343298	0.0028018	0.000146062	0.00340397	0.00137463	0.00181456	0.00236676	0.000421178	0.000678571	0.00080198	0.00347915
Pip4k2a	0.00021416	0.00205051	0.009962	0.00345115	0.0116481	0.0167433	0.0393849	0.00106569	0.00141527	0.0101741	0.000233372	0.0032494	0.000155922	0.00150261	0.00123296	0.00399631	0.00212074	0.000699277	0.000377285	0.000919332	0.00152616
4930426L09Rik	0.000218233	0.00073399	0.00146557	0.000508268	0.000542605	0.000453997	0.000638139	0.000733685	0.000715018	0.000347325	9.75e-05	0.000806905	0.000109133	0.000568995	0.000992387	0.00140761	0.00152951	0.000282028	0.000296897	0.000397414	0.000715899
Armc3	0.000193625	0.00031184	0.00141367	0.000549802	0.000447595	0.000357021	0.0065902	0.000456433	0.000445038	0.000306534	0.000103556	0.00102118	0.000123664	0.000595331	0.00100296	0.00146262	0.00161566	0.000245199	0.000274032	0.000306554	0.000426816
4930447M23Rik	0.000187624	0.00035321	0.00125425	0.000353071	0.000392444	0.000335401	0.000525358	0.000359037	0.000436335	0.000317433	8.56e-05	0.000436627	0.000179874	0.000522697	0.00102162	0.00123806	0.00150162	0.00022917	0.000318219	0.000365981	0.000346293
Msrb2	0.000431764	0.00062474	0.00417833	0.00833046	0.00741285	0.0101387	0.00794603	0.000713565	0.00081885	0.0061484	0.000151698	0.00107591	0.000232732	0.00082053	0.00146425	0.00195519	0.00298347	0.000324863	0.000491187	0.000424595	0.000589997
Gm13344	0.000199934	0.000378154	0.00146123	0.000401003	0.000490484	0.000375828	0.000574114	0.000447365	0.000440982	0.000282283	0.000136678	0.000411355	0.000100501	0.000589572	0.000983864	0.00137711	0.00154978	0.000252208	0.000293329	0.000360294	0.000449928
Ptf1a	0.000447606	0.000747057	0.00540811	0.0257696	0.000592552	0.000486045	0.000954672	0.000681988	0.000758125	0.000341715	8.08e-05	0.00325725	0.000198321	0.0019409	0.000882851	0.00132366	0.0015395	0.000247417	0.00027983	0.000369884	0.000723577
4921504E06Rik	0.00021262	0.00036029	0.00289906	0.000328505	0.000417518	0.000447558	0.000669111	0.000448457	0.00044816	0.000269833	9.15e-05	0.00126395	9.59e-05	0.000426818	0.00102217	0.00122504	0.00155159	0.000241706	0.000295261	0.000319993	0.000330761
Otud1	0.000506385	0.0012035	0.0121638	0.0006528	0.00296666	0.00170563	0.00809981	0.000841786	0.000715096	0.00238464	0.00013344	0.00116855	0.000192569	0.000940057	0.00126528	0.00356056	0.0027113	0.000354182	0.000442866	0.000709326	0.000745975
Etl4	0.000205973	0.00678238	0.0158183	0.000790498	0.000394624	0.000314813	0.000687066	0.000264747	0.000276305	0.000306916	0.000119249	0.000370634	9.38e-05	0.00043058	0.0653684	0.00139509	0.00161432	0.000220323	0.00025933	0.000390434	0.000282117
Arhgap21	0.000856117	0.0381792	0.17902	0.0288337	0.0955141	0.0874057	0.0394047	0.0723655	0.0685963	0.0875222	0.00134365	0.0460959	0.00100641	0.0912425	0.137368	0.162339	0.0543169	0.00104253	0.0486697	0.000693708	0.0594237
Gm13375	0.000204168	0.000357021	0.00137974	0.000420842	0.000486359	0.000493494	0.000660659	0.000446196	0.000530613	0.000450657	0.000100448	0.000503051	0.000120184	0.000530389	0.00121332	0.00151629	0.00167361	0.000248096	0.000335165	0.000349395	0.000429742
Enkur	0.000324018	0.00331722	0.0729957	0.000652317	0.00155921	0.00254043	0.00210979	0.000910204	0.00102223	0.00124011	0.000134675	0.00265053	0.00020221	0.00233069	0.00103154	0.0378753	0.0018797	0.000232739	0.00028757	0.000833296	0.000678991
Thnsl1	0.00561499	0.00748074	0.0293907	0.037584	0.0330415	0.0284315	0.119355	0.0220405	0.0173873	0.0215247	0.00120298	0.012723	0.000246889	0.00297441	0.144527	0.0932019	0.064793	0.000506226	0.0192539	0.0258547	0.0167946
Gpr158	0.000225492	0.000342184	0.00138292	0.000352855	0.000798199	0.000930844	0.00224713	0.000451437	0.000500092	0.000618308	0.000122443	0.0010828	0.00016594	0.0010696	0.000919798	0.00181251	0.00208293	0.0194706	0.000320831	0.000614405	0.000352047
Myo3a	0.00020155	0.00032186	0.00123179	0.000391329	0.000785757	0.000524248	0.000975337	0.00052697	0.000710277	0.000532083	9.24e-05	0.000449526	0.000140878	0.000490838	0.00118743	0.0014252	0.00178921	0.000255962	0.000306377	0.00037243	0.000542578
Gad2	7.34e-05	5.12e-06	0.0408271	3.27e-05	1.58e-05	4.99e-06	0.106865	1.42591	1.50456	4.71e-05	0.027737	0.0837154	0.000344482	0.188548	0.000224905	0.000163053	0.000586369	5.3e-05	0.326671	6.61e-05	1.38255
Apbb1ip	0.000187868	0.000354254	0.0013069	0.000296915	0.000288536	0.000289603	0.00307108	0.0003049	0.000311701	0.000223678	7.32e-05	0.000337346	0.000111309	0.000451372	0.00109266	0.00121583	0.00145701	0.00022278	0.00027213	0.000321695	0.000341599
Pdss1	0.00078048	0.0645746	0.107064	0.00173815	0.0102469	0.00626258	0.061488	0.00225659	0.00155961	0.0119947	0.00203791	0.0143363	0.000344993	0.0149578	0.00325101	0.0338346	0.018164	0.0218464	0.0290766	0.000881447	0.00108171
Abi1	0.00344545	0.0121686	0.167509	0.0232834	0.0602556	0.0633909	0.0894728	0.0534201	0.0565303	0.0545091	0.00573312	0.0605422	0.00121956	0.0658866	0.149082	0.0904454	0.0742359	0.000426764	0.02889	0.0615631	0.0502307
Acbd5	0.0103965	0.00598099	0.292739	0.0438601	0.0538563	0.0736791	0.0970159	0.0562339	0.0553172	0.0424735	0.00246302	0.0666585	0.0012014	0.0352642	0.00585191	0.135749	0.173668	0.000513878	0.0196241	0.00290064	0.0491865
Mastl	0.000826788	0.0944881	0.0137948	0.0019677	0.00614546	0.00577109	0.0188664	0.00667239	0.00992031	0.00775617	0.000248169	0.00240115	0.000279943	0.0021307	0.00141968	0.00216935	0.00282718	0.000264368	0.000457748	0.000610479	0.00653128
Yme1l1	0.0268079	0.101886	0.0701396	0.0368833	0.0572096	0.0520384	0.122058	0.0558766	0.0631706	0.0450384	0.000661541	0.110824	0.00586621	0.121649	0.100882	0.0966628	0.268552	0.00887371	0.0700925	0.0434439	0.0519939
4931423N10Rik	0.000188708	0.000667302	0.00133085	0.000354731	0.000400841	0.000329174	0.000509931	0.000385323	0.000496652	0.000381072	8.45e-05	0.00050573	0.000142158	0.000519172	0.00109808	0.00137753	0.00146124	0.00023677	0.000286897	0.000341688	0.000359856
Nxph2	0.000212826	0.000348518	0.00126341	0.000357241	0.000451919	0.000337399	0.00062555	0.000557177	0.000547615	0.000415999	9.36e-05	0.00043008	0.000115697	0.000516847	0.00093844	0.00139282	0.00167854	0.000270291	0.000327478	0.000336359	0.000445792
Spopl	0.00487632	0.0166981	0.0571321	0.027866	0.0186354	0.00502569	0.045049	0.00988464	0.0120427	0.0131306	0.000112118	0.0303779	0.000385953	0.00860606	0.0830732	0.0327237	0.00232623	0.0190192	0.0189675	0.0316011	0.00593705
Hnmt	0.00026236	0.00085409	0.00492617	0.00052173	0.000548478	0.000406917	0.00116841	0.00101384	0.00124816	0.000353917	0.000104233	0.00095132	0.000108735	0.00100938	0.00119436	0.00182359	0.00201862	0.000356898	0.000414842	0.000363853	0.00105918
Il1rn	0.000193835	0.000312021	0.00128828	0.000335519	0.000381119	0.00032201	0.000523893	0.000559342	0.000593989	0.000261439	8.39e-05	0.000408439	0.000129486	0.000447672	0.000931938	0.00133638	0.00152693	0.000233732	0.000275318	0.000348329	0.000731243
Psd4	0.000189012	0.000449496	0.00110944	0.000317924	0.000362958	0.00031832	0.00577003	0.000508867	0.000329193	0.00031942	8.15e-05	0.000356833	0.00011534	0.000416201	0.00097005	0.00127818	0.00152028	0.000230415	0.000298621	0.00033619	0.000344525
Pax8	0.000211858	0.000423197	0.00138821	0.000411283	0.00129988	0.00122891	0.00108017	0.000743271	0.000361973	0.00133447	0.000108217	0.00063467	0.000117279	0.000552614	0.00114754	0.00160866	0.0019493	0.000258919	0.000324923	0.000376964	0.00033691
Cacna1b	0.000254115	0.00183046	0.000829494	0.000192533	0.012306	0.00840068	0.049758	0.000580378	0.000623309	0.0136866	0.00206999	0.0390458	0.000220424	0.0294283	0.00587829	0.00555166	0.0884746	0.00052943	0.0177996	0.00518529	0.000570103
Ehmt1	0.00848311	0.155518	0.09649	0.0878257	0.139016	0.119048	0.206445	0.147171	0.144981	0.102065	0.0126493	0.187513	0.000322566	0.192308	0.240152	0.499268	0.380538	0.00112043	0.0796667	0.0446217	0.121921
Arrdc1	0.000942568	0.000801264	0.00439956	0.00211766	0.00327458	0.00419781	0.0312949	0.00055927	0.000621715	0.00668371	0.00019876	0.0340395	0.000368685	0.00840728	0.00180515	0.0397417	0.00348866	0.00191443	0.0169198	0.0311378	0.000513396
Zmynd19	0.0116143	0.000141931	0.0133975	0.0204548	0.0257969	0.0137266	0.0494783	0.0237029	0.0283306	0.0215584	0.00121363	0.0297274	0.000105859	0.0225956	0.17053	0.0929803	0.0588194	0.0032232	0.000550734	0.0319482	0.0168595
Dph7	0.000673122	0.0136114	0.0127154	0.00890791	0.00650556	0.00487157	0.0211035	0.00703581	0.00842404	0.00992802	0.000164449	0.0168796	0.000461195	0.00887734	0.00387158	0.00422518	0.0630405	0.00102373	0.000734933	0.0306161	0.00748207
Mrpl41	0.0646255	0.0570585	0.400392	0.071441	0.0739027	0.0482685	0.271659	0.0823431	0.112186	0.0926981	0.0179077	0.137146	0.00386282	0.162489	0.177893	0.529719	0.360403	0.0379662	0.0675668	0.0385098	0.0869007
Pnpla7	0.000217384	0.000558444	0.00170194	0.000593295	0.00060018	0.000479278	0.00103016	0.000471681	0.000512167	0.000526784	0.00010167	0.000651882	0.000153273	0.000891044	0.00117535	0.00160948	0.00155679	0.00026558	0.000332998	0.000381185	0.000469019
Nsmf	0.000427886	0.00588203	0.0960952	0.00356251	0.0472376	0.0396357	0.121167	0.0143661	0.0151472	0.0325222	0.00109112	0.0143938	0.000663294	0.00594566	0.0634015	0.259888	0.0664459	0.000835134	0.0017253	0.00297872	0.0122244
Nrarp	0.0753012	0.149349	2.27384	0.0284903	0.000195522	4.74e-05	0.000464499	0.00261663	0.00434383	0.000265554	3.44e-05	0.00686151	0.006019	0.000571975	0.066227	0.000568643	0.000835769	0.000492893	0.0266891	0.00021572	0.000330518
Gm38287	0.0001899	0.000591198	0.00128766	0.000502466	0.000488026	0.000365956	0.000910439	0.000442985	0.000473981	0.000330168	0.000101173	0.000474767	0.00010033	0.000474961	0.000991719	0.0012608	0.00151731	0.00026018	0.000295793	0.000336902	0.000306025
Tor4a	0.000183104	0.00034866	0.00120183	0.000376613	0.000363475	0.000321226	0.000493027	0.000390022	0.00035948	0.000350458	8.83e-05	0.000475771	0.000138855	0.000622387	0.00100927	0.00125993	0.00158214	0.000236068	0.000287942	0.00040451	0.000366412
Nelfb	0.0080673	0.0926091	0.164291	0.0402862	0.0776341	0.0642104	0.102087	0.0319933	0.0221757	0.0644399	0.00341956	0.0480546	0.000413974	0.0416912	0.00962772	0.120627	0.139739	0.0307167	0.0186758	0.00179738	0.0227612
Fam166a	0.000189028	0.000379449	0.00122785	0.000665855	0.000524467	0.000692466	0.00068833	0.000585261	0.000365979	0.000543439	9.11e-05	0.000416092	0.000115496	0.000580182	0.00107628	0.00135401	0.00158132	0.000250912	0.000318268	0.000347697	0.000354236
Tubb4b	0.0601043	1.606	0.363475	0.0016514	0.0218971	0.0138863	0.276712	0.0561634	0.0725346	0.0198684	0.012758	0.0495499	0.00152645	0.0873069	0.0197321	0.343683	0.482714	0.0438683	0.0965086	0.0734169	0.0614358
Cysrt1	0.000194199	0.000317837	0.00125697	0.000414413	0.00039462	0.00037226	0.000630203	0.000403915	0.000449025	0.000284496	9.43e-05	0.000426011	0.000105391	0.000557345	0.0010672	0.00135444	0.00160465	0.000244582	0.000290385	0.000338909	0.000379957
Rnf208	0.0100392	0.00309945	0.00656174	0.0064685	0.0174978	0.0106116	0.0603269	0.000831441	0.00184278	0.0125442	0.000519137	0.00305449	0.000176652	0.00106339	0.0696741	0.0447418	0.00341032	0.0228399	0.0152452	0.00298104	0.00110365
Ndor1	0.000987339	0.00320385	0.00705849	0.00543698	0.00492847	0.000789609	0.0200434	0.00443164	0.00606852	0.00467357	0.000160948	0.00742738	0.000163162	0.0078028	0.00126113	0.011193	0.00205005	0.000275697	0.000617112	0.000494041	0.0017895
Tmem203	0.000745445	0.0382218	0.0485939	0.0429208	0.0589697	0.0390542	0.071891	0.0122422	0.0114209	0.0316473	0.000212407	0.0225409	0.00028889	0.00838997	0.0181077	0.0340196	0.207152	0.00210146	0.000908693	0.000566163	0.0149576
Tprn	0.000327878	0.000824934	0.0031034	0.00117383	0.00702133	0.00684677	0.00653602	0.00158404	0.00340058	0.00537441	0.000148947	0.003436	0.000139221	0.00398851	0.00112426	0.033534	0.00199224	0.000547364	0.000425232	0.000746248	0.0033285
Ssna1	0.094782	0.372545	0.241495	0.134877	0.205927	0.189279	0.363684	0.146551	0.17726	0.167752	0.0212513	0.103934	0.0116138	0.184522	0.291609	0.439809	0.446777	0.0473306	0.0846183	0.0343231	0.117894
Anapc2	0.00513716	0.0728008	0.0304487	0.0173275	0.0233609	0.026642	0.118365	0.0601058	0.0805448	0.0263483	0.00124387	0.0464567	0.000146286	0.0714498	0.194494	0.133995	0.0854373	0.00362949	0.0360078	0.0591805	0.0793836
Grin1	0.00018812	0.000373246	0.00139761	0.000448889	0.00140598	0.00257712	0.016778	0.000492026	0.000609875	0.00144544	0.000193457	0.00156212	0.000139727	0.00153006	0.00108269	0.00521711	0.00269079	0.00045743	0.000643718	0.000510742	0.000446757
AA543186	0.000448746	0.000571372	0.0567474	0.00242269	0.00439042	0.00252664	0.00100504	0.00111543	0.00120135	0.00335733	0.000113994	0.00071324	0.000130436	0.000761546	0.00136299	0.00152634	0.00179013	0.000401981	0.000353396	0.000364931	0.00120578
Man1b1	0.0026399	0.0466186	0.0708856	0.015849	0.0496278	0.0160218	0.0591925	0.041903	0.0468677	0.0336326	0.00130619	0.0800602	0.00240434	0.0823789	0.111455	0.106456	0.0054818	0.0472369	0.00215046	0.00377349	0.0508757
Dpp7	0.000343532	0.00745493	0.0137112	0.00191348	0.00673295	0.00889733	0.00534284	0.00417826	0.00218425	0.00560375	0.000136732	0.00238619	0.000157542	0.00409666	0.00114655	0.00268565	0.00227892	0.000394547	0.00051044	0.000405321	0.00446925
Uap1l1	0.000372187	0.000505063	0.00134207	0.000360499	0.000404946	0.000700631	0.00713851	0.000925134	0.000400887	0.000481166	8.17e-05	0.000943453	0.000104762	0.00181941	0.00108452	0.00113803	0.00145202	0.000246728	0.000271668	0.000377298	0.000523971
Sapcd2	0.000121134	0.557561	0.0116134	0.00318824	0.000461472	0.000704544	0.00110808	0.00321981	0.00369205	0.000341623	8.75e-05	0.000345521	6.09e-05	0.0247674	0.00110088	0.0014966	0.00139553	0.000421544	0.000328411	0.000277696	0.00318627
Entpd2	0.000194148	0.000338903	0.0013674	0.000363409	0.00051092	0.000349629	0.000624091	0.000383941	0.000351751	0.000309375	9.52e-05	0.000462922	0.000113332	0.00047565	0.00102563	0.00139178	0.00176706	0.000230772	0.000336671	0.000364178	0.000354744
Npdc1	0.00291883	0.0114076	0.131082	0.204231	0.24811	0.214354	0.528751	0.143401	0.161483	0.195896	0.0607892	0.369511	0.00537988	0.276294	0.0201967	0.489377	0.802484	0.0949132	0.0117322	0.122246	0.147862
Abca2	0.000501759	0.000603172	0.01197	0.00146444	0.00255911	0.00332177	0.00461996	0.00163739	0.00240916	0.00286358	0.000322996	0.00257258	0.000238809	0.00130496	0.00139829	0.00171744	0.00384098	0.000278561	0.000599019	0.00043612	0.00209433
BC029214	0.00393202	0.00774939	0.053283	0.0846163	0.0456737	0.0439514	0.187301	0.0552212	0.0627227	0.0572711	0.00275894	0.0757604	0.000723029	0.0777469	0.110391	0.207233	0.335373	0.0232397	0.0194939	0.0580377	0.0541686
Clic3	0.000184963	0.000398125	0.00118115	0.000356216	0.000368341	0.000369549	0.000544084	0.000444102	0.000439447	0.000277931	0.000108025	0.000767502	0.000105197	0.000479643	0.00101937	0.00131522	0.00145076	0.000230388	0.00031332	0.000331227	0.000451834
Ptgds	0.000300923	0.000495905	0.0498621	0.000714164	0.00183554	0.0029142	0.00993105	0.000406194	0.000355716	0.00336749	0.000140151	0.00102312	0.000178375	0.00091726	0.00124988	0.00240817	0.0645301	0.000300833	0.000338281	0.000425736	0.000384835
C8g	0.000328445	0.00086318	0.00444431	0.000899282	0.000500252	0.000436385	0.00304386	0.00111088	0.00114544	0.000775057	0.000156176	0.00192034	0.000162855	0.00140614	0.0745128	0.00141167	0.00182673	0.000504708	0.000349867	0.000450797	0.000943965
Fbxw5	0.00921272	0.0490158	0.126141	0.0582614	0.029455	0.0208582	0.167094	0.0818006	0.099888	0.0443288	0.00115718	0.128303	0.00137983	0.0985206	0.155653	0.304752	0.163108	0.000645284	0.046934	0.0245808	0.0854803
Traf2	0.000366424	0.0833545	0.0468131	0.0125916	0.0201152	0.0131946	0.0319868	0.0221493	0.0210395	0.00752465	0.000995812	0.0171562	0.000225385	0.0199615	0.135991	0.0368465	0.0062357	0.000480189	0.0318227	0.000381843	0.0263775
Edf1	0.242518	0.272194	0.823637	0.0870887	0.217412	0.107831	0.432307	0.289907	0.309514	0.243265	0.0738349	0.570279	0.0116591	0.479266	0.462329	0.92668	0.96835	0.227937	0.199847	0.191171	0.240784
Mamdc4	0.000231145	0.00144358	0.00326407	0.00107979	0.000635499	0.000494624	0.0012458	0.000721556	0.000696598	0.000421961	9.93e-05	0.000887728	0.000150886	0.000748536	0.00143746	0.00159725	0.00172893	0.000337782	0.000430634	0.000383633	0.000740623
Phpt1	0.0567524	0.0818065	0.620315	0.0323461	0.125884	0.0878439	0.152012	0.103117	0.13801	0.12745	0.00652479	0.133493	0.00169076	0.0946198	0.17635	0.313645	0.448226	0.0976791	0.0597715	0.0199756	0.110627
Gm996	0.000210522	0.00042954	0.00155081	0.000356862	0.000757369	0.000580913	0.00189301	0.000732321	0.000931185	0.000764782	0.000137314	0.00182635	0.000150981	0.001579	0.00126678	0.00157648	0.00260275	0.000319245	0.00031901	0.000442184	0.000620348
Rabl6	0.00875853	0.0920706	0.287751	0.0175297	0.0677552	0.057425	0.157924	0.0876501	0.089922	0.0588249	0.00559173	0.0516376	0.000359891	0.0877428	0.0890092	0.218392	0.0798349	0.00947132	0.100629	0.00131401	0.0853379
Tmem141	0.00112388	0.000653079	0.0618145	0.00038483	0.0203046	0.028951	0.0886877	0.00238208	0.00200497	0.0163835	0.000178633	0.0169767	0.000646397	0.0739401	0.00390584	0.0546856	0.0625283	0.000801809	0.00116798	0.000464657	0.00154691
Fcna	0.00017859	0.000317156	0.00123215	0.000344349	0.000437653	0.000332571	0.000966636	0.000423042	0.000357638	0.000271536	0.000141713	0.000466274	0.000111677	0.000463166	0.00117819	0.00136933	0.0014649	0.000238446	0.00028541	0.000333819	0.000364524
A230005M16Rik	0.000202236	0.000325066	0.00119722	0.000386741	0.000403638	0.000323519	0.000788227	0.000385189	0.000404765	0.000356408	0.000101136	0.000480335	0.000124254	0.000515193	0.00100389	0.00135407	0.00164244	0.000275916	0.000302698	0.000396527	0.000366391
Bmyc	0.00206043	0.0273589	0.19114	0.0118914	0.0387467	0.0157219	0.170939	0.0419482	0.0515028	0.0489457	0.0268653	0.0492517	0.000109222	0.0180469	0.0315268	0.326889	0.425329	0.000695548	0.0427688	0.0413054	0.0359399
Kcnt1	0.00020901	0.00035368	0.00135764	0.000382839	0.00043215	0.00035229	0.000897964	0.00070549	0.000504479	0.000290792	0.000141204	0.000744977	0.000122233	0.00075972	0.00105573	0.00148079	0.00197066	0.000301202	0.000309939	0.000375621	0.000395956
Camsap1	0.00074826	0.0333405	0.0650328	0.0523453	0.0842604	0.0631828	0.0794897	0.0618055	0.0564521	0.061964	0.000400105	0.120782	8.89e-05	0.121862	0.0803389	0.0699323	0.0852015	0.0520096	0.0486182	0.068972	0.0549925
Ubac1	0.00303443	0.083845	0.0874545	0.0200157	0.0638892	0.0329658	0.150247	0.0978396	0.112052	0.0403533	0.00744752	0.096211	0.000800926	0.0288657	0.0662683	0.338114	0.225247	0.0453817	0.0200187	0.0914137	0.105701
Nacc2	0.000215631	0.0169913	0.223083	0.00779881	0.00181188	0.00162691	0.00445698	0.0140262	0.0132576	0.00129262	0.000164477	0.000362678	0.000254809	0.00152775	0.0616468	0.00191345	0.0598719	0.000302762	0.000385254	0.00058026	0.0121052
C330006A16Rik	0.00073347	0.00378938	0.0199768	0.00500065	0.00239539	0.00169652	0.00667795	0.00826427	0.00919166	0.00202906	0.00017986	0.000786478	0.000234187	0.00721145	0.159551	0.00155599	0.1139	0.022148	0.0167046	0.000346743	0.00649909
1810012K08Rik	0.000189707	0.000342783	0.00126394	0.000368405	0.000361489	0.000336673	0.000642063	0.000377429	0.000359111	0.000260398	8.99e-05	0.000413171	0.000134876	0.000542941	0.00101501	0.00130742	0.0013862	0.000235284	0.000285896	0.000332486	0.000411353
Lhx3	0.000200609	0.00204444	0.00125763	0.000558854	0.00055166	0.00048138	0.000591339	0.000416808	0.000477287	0.000354325	9.83e-05	0.000460577	0.000143073	0.000559417	0.000995516	0.00141154	0.00158077	0.000234997	0.000297118	0.000348208	0.000406611
Qsox2	0.00101725	0.011198	0.0309009	0.0150918	0.0094687	0.00939185	0.00515529	0.0136023	0.0139306	0.00798812	0.000168998	0.00460471	0.000316297	0.00456098	0.00145286	0.00204114	0.00952846	0.0195927	0.000550186	0.000478038	0.00636084
Gpsm1	0.000783566	0.0167724	0.00732756	0.0624621	0.0764614	0.0589441	0.15148	0.0640938	0.0714946	0.0764123	0.00461485	0.106001	0.000278399	0.140824	0.163639	0.106142	0.234671	0.000430959	0.000857055	0.0550793	0.0610896
Dnlz	0.0464961	0.0508173	0.305593	0.0729149	0.0886067	0.0722891	0.249065	0.0346158	0.0380615	0.0671854	0.00547333	0.0171258	0.00184489	0.0207047	0.0985411	0.242329	0.155105	0.0901487	0.0617295	0.00450775	0.0396065
Card9	0.000196114	0.000301105	0.00124135	0.000345106	0.00038197	0.000332707	0.000634957	0.000467454	0.000571872	0.000311647	0.00010115	0.000409426	0.000102786	0.00050735	0.00115303	0.00130452	0.00158236	0.000283812	0.000284038	0.000337074	0.000356615
Snapc4	0.000520457	0.0054686	0.00221075	0.00207733	0.00103651	0.00158031	0.0109523	0.00516448	0.00383439	0.00138929	0.00014045	0.00373415	0.000242099	0.00168415	0.00153146	0.0354717	0.00204586	0.0198363	0.0159317	0.00123908	0.00417444
Gm13563	0.000209886	0.000577428	0.00175591	0.000485525	0.00144969	0.000525857	0.00202885	0.000495288	0.000551346	0.000479831	0.000102705	0.000967901	0.000128719	0.000966517	0.00375539	0.001788	0.00166519	0.000292923	0.000381814	0.000368927	0.000741953
Sdccag3	0.00790564	0.074316	0.100216	0.0829784	0.0820264	0.0506446	0.178995	0.0969721	0.10995	0.0660077	0.00632164	0.0761036	0.000433563	0.0480569	0.0383565	0.342504	0.326435	0.00196415	0.0411564	0.0369693	0.0919149
Pmpca	0.0249452	0.0717716	0.096018	0.105564	0.043677	0.0453807	0.112304	0.0402698	0.0451501	0.0452276	0.0012798	0.0857214	0.00281638	0.056957	0.121987	0.0500935	0.341223	0.0220334	0.0218028	0.0206594	0.0419482
Inpp5e	0.00047041	0.00880043	0.0963674	0.00871236	0.0281951	0.0277078	0.0179763	0.0125165	0.0146316	0.0195145	0.000244874	0.0158209	0.000251287	0.004201	0.00663226	0.0408198	0.00280131	0.000303136	0.00044264	0.0268546	0.0157757
Sec16a	0.000361299	0.0252085	0.0118541	0.0205936	0.00815042	0.0026064	0.0224982	0.0183769	0.0202384	0.00471284	0.000693301	0.0199871	0.000203983	0.0763945	0.039775	0.0352331	0.00252768	0.0202352	0.00150443	0.00101021	0.0227942
Notch1	0.00077805	0.116662	0.699749	0.130405	6.41e-05	0.000120985	3.53e-05	0.0129199	0.0119149	1.09e-05	6.83e-05	0.00011071	0.000258254	0.0120056	0.00041484	0.000489658	0.000509262	9.01e-05	0.0170598	9.34e-05	0.00066804
Egfl7	0.00115379	0.000623862	0.00479752	0.00171036	0.000918747	0.00104099	0.00827232	0.000369788	0.000269467	0.000532746	8.81e-05	0.00018596	0.000156015	0.000299361	0.0684769	0.00174491	0.00137931	0.000514104	0.000375637	0.000316521	0.00037666
Agpat2	0.000296957	0.000361526	0.00344413	0.000463435	0.000806963	0.000453386	0.0106074	0.000364114	0.000458427	0.000712398	0.00011326	0.00184515	0.000166731	0.00179879	0.0024363	0.00175833	0.00183085	0.000499982	0.000356287	0.000477969	0.00037223
Fam69b	0.00320808	0.000572388	0.098732	0.0549034	0.0526988	0.0345651	0.208429	0.0176573	0.0229853	0.0275159	0.0340014	0.21152	0.00284097	0.161081	0.0622763	0.263479	0.264736	0.0485484	0.0481976	0.150663	0.0181199
Surf6	0.00208653	0.0147735	0.0156517	0.0129092	0.00700649	0.00509524	0.022231	0.016177	0.0162975	0.00528519	0.000165218	0.0100441	0.000310272	0.0144111	0.00366235	0.049818	0.0663067	0.000496379	0.00189194	0.0276673	0.0108007
Med22	0.016033	0.0561666	0.173026	0.0794006	0.107572	0.0894148	0.269891	0.20494	0.223782	0.0915963	0.0194877	0.216218	0.00431184	0.140896	0.26361	0.488738	0.255668	0.0288872	0.146536	0.0423736	0.175909
Rpl7a	1.13296	0.229589	0.769555	0.857811	0.299564	0.282274	0.448425	0.751215	0.574214	0.345663	0.0835791	0.339793	0.137583	0.337792	0.710362	0.755325	0.893742	0.113836	0.122412	0.103904	0.616007
Surf1	0.00679394	0.0242043	0.0653032	0.0156761	0.0590705	0.0519779	0.133714	0.0584805	0.0554071	0.0494693	0.00341313	0.0943273	0.00959003	0.0355259	0.00847749	0.194413	0.121733	0.0236414	0.00812548	0.00136701	0.0552878
Surf2	0.0157485	0.000349961	0.0264103	0.100825	0.0456582	0.0383758	0.0650931	0.00793808	0.00716293	0.0322605	0.00450667	0.155758	0.000338969	0.0929618	0.0164194	0.038827	0.0604649	0.0159385	0.0140432	0.0358517	0.00826554
Surf4	0.0106753	0.0343262	0.175857	0.00363053	0.0409186	0.0415166	0.0993787	0.00831552	0.00847562	0.0300394	0.000504385	0.0360285	0.000187949	0.0571848	0.242663	0.0453172	0.294895	0.0188233	0.00105294	0.0284517	0.0116583
Stkld1	0.000182627	0.000397716	0.00131296	0.000341634	0.000395342	0.000373281	0.000561869	0.000365877	0.0003653	0.000294151	8.47e-05	0.000565354	0.000104536	0.00048312	0.00107374	0.00132877	0.00153317	0.000258534	0.000311772	0.000337442	0.00055055
Rexo4	0.00905702	0.0440354	0.215839	0.0319069	0.0207841	0.0210273	0.0704787	0.0251945	0.0225446	0.0158057	0.00106613	0.0276855	0.000806197	0.0444795	0.0844307	0.040467	0.00592338	0.000766986	0.000983892	0.00568683	0.0182469
Adamts13	0.000210492	0.000350695	0.00161901	0.000430864	0.000514229	0.00045877	0.000715629	0.000592939	0.00110249	0.000335788	0.000103085	0.000602607	0.000126637	0.00068415	0.000972133	0.00139022	0.00160104	0.000287217	0.000297863	0.000361122	0.000437255
Cacfd1	0.00187607	0.00179286	0.116813	0.119037	0.112505	0.0966925	0.234378	0.16435	0.180962	0.0841068	0.00573509	0.125443	0.000386599	0.140119	0.11953	0.0944481	0.438772	0.0299573	0.00415577	0.0991253	0.157471
Slc2a6	0.000206889	0.000353644	0.00125356	0.000380276	0.000914238	0.000738551	0.001535	0.000454785	0.000517008	0.000792577	0.000114167	0.00104017	0.000153831	0.00081465	0.00121265	0.00180829	0.00165435	0.000317498	0.000286052	0.000597686	0.000391692
Gm13398	0.000197593	0.000334032	0.00133684	0.000380443	0.000435213	0.000378355	0.000499751	0.000475154	0.000430738	0.000329193	8.58e-05	0.000675745	0.000111314	0.000690886	0.00100672	0.00124131	0.00157215	0.000239174	0.000282242	0.000320535	0.000418843
Tmem8c	0.000184172	0.000312561	0.00116561	0.000374805	0.000372654	0.000352383	0.000571121	0.000389995	0.000431163	0.000266915	8.69e-05	0.00058212	0.000136612	0.000623902	0.00100989	0.00128356	0.00152902	0.000238762	0.000286518	0.000346278	0.000431386
Adamtsl2	0.000192439	0.000364996	0.00124874	0.000511527	0.000367211	0.000422133	0.00104911	0.000915482	0.000839485	0.000262051	0.000116292	0.00081366	0.000119291	0.000704769	0.00103891	0.00149801	0.00157321	0.00030237	0.000312464	0.000340243	0.00112111
Fam163b	0.000192565	0.000320047	0.00129482	0.000366725	0.000780109	0.000324744	0.0010333	0.000391235	0.000422588	0.000265773	0.000104529	0.000410683	0.000148548	0.000454963	0.00202872	0.00138514	0.0015559	0.000247925	0.000291555	0.000324445	0.000395262
Dbh	0.000179694	0.00032334	0.00121973	0.000378121	0.000381189	0.000358256	0.000555809	0.000411082	0.000358555	0.000279653	8.19e-05	0.000479156	0.000109345	0.000497637	0.000999572	0.00120302	0.00148709	0.000233708	0.000272708	0.00031619	0.000331151
Sardh	0.000170312	0.000333965	0.00142994	0.000356297	0.000315989	0.000296526	0.000556493	0.000346204	0.000410889	0.000238029	8.38e-05	0.000362624	0.000149215	0.000435245	0.000948028	0.00121147	0.00147443	0.000238456	0.000277049	0.000313077	0.000350245
Vav2	0.00144797	0.0149481	0.0147404	0.0172391	0.0203651	0.0200322	0.0287398	0.0280649	0.027968	0.0172623	0.000463872	0.00808775	0.000835334	0.00546299	0.00197176	0.00468819	0.0657695	0.000325958	0.000742095	0.000886587	0.0237892
Brd3	0.0206621	0.227488	0.164583	0.132004	0.147817	0.0848883	0.215859	0.244719	0.278633	0.108673	0.00504383	0.295558	0.00382638	0.341248	0.20146	0.41524	0.644294	0.0586223	0.113486	0.0978966	0.226115
Wdr5	0.0108604	0.0408357	0.0392497	0.0568758	0.00302034	0.00428415	0.0431149	0.0145424	0.0125343	0.00177502	0.00103823	0.0202303	0.000553825	0.0224887	0.0760816	0.00709646	0.00414788	0.0414199	0.0173326	0.0254507	0.00958373
Rxra	0.000328923	0.00823603	0.0218256	0.000998498	0.00161063	0.000472765	0.00660234	0.00108221	0.00198481	0.00257798	0.000109186	0.00216997	9.9e-05	0.00263402	0.00192546	0.00300712	0.00275874	0.000344219	0.000298489	0.000500126	0.00234916
Col5a1	0.000224233	0.000785227	0.0568705	0.00036754	0.000334337	0.00027225	0.0107211	0.000427334	0.000389607	0.000249493	0.000107668	0.000348995	0.000136032	0.000414494	0.0665672	0.00121448	0.00133414	0.000227081	0.000291978	0.000291384	0.000391095
Olfm1	0.00720177	0.00309255	0.0780572	0.153669	0.249561	0.201592	0.238802	0.0231561	0.0250473	0.193482	0.0215565	0.126232	0.000252615	0.132689	0.103871	0.401824	0.274284	0.185276	0.120654	0.0193914	0.0127804
Gm13373	0.000187757	0.000400846	0.00118702	0.00036267	0.000577928	0.000478811	0.000568556	0.000434067	0.000375922	0.000514078	0.000112436	0.000425867	0.000112612	0.000492113	0.00103427	0.00133994	0.00152566	0.000233502	0.000276719	0.000333943	0.000390481
Ppp1r26	0.000475326	0.000400573	0.0186339	0.00191632	0.00235599	0.00401464	0.00262706	0.000811307	0.00063707	0.00581058	0.000195902	0.00587921	0.000246778	0.00701552	0.00347893	0.0017924	0.00209984	0.000383599	0.000530933	0.000531447	0.000596084
1700007K13Rik	0.000281728	0.000579968	0.00837244	0.000616944	0.00242302	0.00152253	0.00808639	0.000363087	0.000607979	0.00280899	0.000152205	0.0053119	0.000154776	0.00199979	0.00143569	0.00302502	0.00266073	0.00074067	0.000420666	0.000395653	0.000335659
Mrps2	0.0094153	0.00502472	0.0768647	0.0095075	0.0151941	0.00875578	0.0280741	0.0106778	0.00569385	0.00492657	0.000188071	0.016196	0.000222412	0.0156753	0.0827358	0.0061201	0.121582	0.021124	0.000723563	0.0267199	0.0104116
Ralgds	0.000351604	0.00215294	0.0498512	0.0429402	0.13427	0.125328	0.0609068	0.0263503	0.0316596	0.123829	0.00154512	0.111036	0.00138401	0.12692	0.143541	0.01419	0.154534	0.0465832	0.0024104	0.0410301	0.0310177
Gtf3c5	0.000634643	0.0238072	0.0834853	0.00248411	0.0137228	0.0115533	0.0238757	0.0122378	0.00956595	0.00655759	0.000532647	0.014106	0.000190019	0.0139435	0.00833509	0.00440969	0.00313161	0.000565984	0.000432454	0.00608462	0.0102469
Gfi1b	0.000192051	0.000335658	0.0012602	0.00034592	0.000486104	0.000371557	0.000644089	0.0004168	0.000386505	0.000356531	9.93e-05	0.000501984	0.000110634	0.000524378	0.00095727	0.00135161	0.00160644	0.000245781	0.000321131	0.000351975	0.000396568
Tsc1	0.000786513	0.0189492	0.0314707	0.0151579	0.0158576	0.0278786	0.0483294	0.00736857	0.00963249	0.0146019	0.00306152	0.01869	0.000208754	0.0267251	0.00337875	0.0293841	0.0545563	0.000440104	0.0223579	0.000871602	0.00621144
1700026L06Rik	0.000258211	0.00061479	0.0508636	0.000601517	0.000344868	0.000396073	0.00101451	0.00044008	0.000389624	0.00038082	9.94e-05	0.00110247	0.000137126	0.000939574	0.00121359	0.00139934	0.0016469	0.000321189	0.000297051	0.000431013	0.000441045
Ak8	0.000196288	0.00033989	0.00142023	0.000397308	0.000572102	0.00049925	0.000723834	0.000400476	0.000367644	0.000446783	8.89e-05	0.000442545	0.000145063	0.000602824	0.00105829	0.00160928	0.00156878	0.00024425	0.00029547	0.000384662	0.000410198
Gtf3c4	0.00561532	0.0260175	0.145079	0.0015582	0.026206	0.0345721	0.0142401	0.0014654	0.000832995	0.0352166	0.00170783	0.0257399	0.000435605	0.019439	0.0658018	0.0757664	0.0771095	0.00042831	0.000419564	0.00049857	0.000649494
Ddx31	0.00115415	0.0143736	0.0336823	0.0019297	0.02048	0.0161112	0.0102978	0.00139193	0.00201831	0.0143071	0.00025913	0.00184558	0.000457959	0.000742237	0.00150785	0.0082277	0.0017513	0.000407611	0.000464433	0.0299104	0.0010173
Barhl1	0.000153508	0.000297645	0.00271024	0.00699695	0.150889	0.170277	0.00388572	3.34e-05	3.48e-05	0.12466	0.0051713	0.00017585	0.000300346	8.65e-05	0.00068774	0.00102454	0.000729655	0.00010189	0.0199502	0.000295158	3.82e-05
Cfap77	0.000230507	0.00105445	0.00339414	0.000542268	0.00162104	0.00088792	0.00102845	0.000392384	0.000406645	0.00121819	0.000111488	0.000736995	0.000121516	0.000594172	0.00103889	0.00137245	0.00193008	0.000254131	0.000305506	0.000431688	0.000377964
Ttf1	0.000396756	0.0402442	0.106416	0.0477704	0.0153937	0.0152361	0.0251238	0.00871677	0.0108607	0.010104	0.0001793	0.0138885	0.000200925	0.0161861	0.117908	0.0633262	0.150018	0.0200689	0.000540437	0.000550801	0.00684507
Setx	0.000902731	0.0156275	0.0620361	0.0228625	0.0197946	0.0095181	0.0729942	0.0178742	0.0193445	0.0143216	0.00100899	0.0461187	0.000589765	0.0241143	0.0212593	0.0542983	0.0796901	0.0207034	0.019078	0.000601146	0.014925
Ntng2	0.000185939	0.000342217	0.00146893	0.00036146	0.000439189	0.000326362	0.000650592	0.00040926	0.000602838	0.000269006	8.69e-05	0.00041513	0.000102642	0.000588219	0.00106507	0.00136173	0.00158944	0.000236928	0.000290549	0.000343705	0.00035378
Med27	0.009125	0.0491061	0.0539269	0.184681	0.114062	0.0913561	0.148695	0.0930891	0.0974085	0.0818095	0.00310158	0.042981	0.000116842	0.0501864	0.217496	0.135109	0.224615	0.0171823	0.00628262	0.002791	0.0883853
Rapgef1	0.000483373	0.0120677	0.0112378	0.0129716	0.0053029	0.00332389	0.0297453	0.00607553	0.00433399	0.00843697	0.000625759	0.0259904	0.000454243	0.0247995	0.00243774	0.102732	0.067914	0.000271189	0.0185838	0.000719136	0.0038362
Trub2	0.00499845	0.0444969	0.0254696	0.0630083	0.0292733	0.033788	0.0480382	0.0498455	0.0499617	0.0209728	0.00140667	0.0443454	0.000341688	0.0133846	0.0708224	0.0057553	0.0139071	0.000381021	0.000747221	0.000658548	0.0479874
Coq4	0.00912309	0.0170237	0.079346	0.0173932	0.0231136	0.0279974	0.0481018	0.0430161	0.0419315	0.022723	0.00029306	0.0224073	0.000243938	0.0189128	0.0747588	0.0575537	0.14596	0.0187625	0.0222739	0.00155613	0.0539125
Slc27a4	0.000376595	0.0114029	0.050808	0.00347255	0.027159	0.0200551	0.050641	0.00766981	0.0101301	0.028016	0.000185017	0.0269702	0.000178525	0.00757907	0.00259177	0.00843955	0.00461354	0.0233179	0.00136342	0.00195391	0.00725436
Urm1	0.0171126	0.0849448	0.0586569	0.0546352	0.0575089	0.0592587	0.116855	0.0724031	0.0792007	0.0498292	0.00232773	0.0776688	0.00057351	0.0432574	0.0734247	0.122387	0.210439	0.0201084	0.109384	0.0472668	0.0566032
2600006K01Rik	0.000509546	0.00370908	0.00656226	0.00161809	0.0015041	0.00194696	0.00155843	0.000581238	0.000670467	0.00135801	0.00010328	0.00257988	0.000115333	0.00200244	0.00136338	0.00161774	0.00274009	0.000284799	0.000371213	0.000605172	0.000716469
Cercam	0.000336769	0.0012487	0.007691	0.000963328	0.0034304	0.00677067	0.00161187	0.000737634	0.00091446	0.00292524	0.000113035	0.000624459	0.000129863	0.000652796	0.00230714	0.00178583	0.0019479	0.000368761	0.000469884	0.00189486	0.000645203
Odf2	0.00181684	0.276727	0.255598	0.00116419	0.0394495	0.0328193	0.0408785	0.00505722	0.0139874	0.0343141	0.000832638	0.0608861	0.000622516	0.02979	0.00255403	0.0663382	0.144032	0.0206335	0.0286844	0.00033424	0.0042737
Gle1	0.0070897	0.103628	0.0280552	0.00570017	0.0587802	0.0591282	0.13451	0.122505	0.122851	0.0489565	0.00257478	0.0275345	0.00023983	0.0277475	0.080458	0.147115	0.0952506	0.00406121	0.0182797	0.0508503	0.102453
Sptan1	0.00210353	0.00573377	0.0102956	0.0170275	0.0686176	0.0559011	0.141825	0.138	0.15141	0.0862527	0.00113406	0.0857688	0.00550225	0.0921075	0.233296	0.185418	0.35323	0.0950575	0.013026	0.0310588	0.133528
Wdr34	0.00291246	0.0103913	0.0455147	0.000696113	0.0130372	0.0101641	0.076654	0.0153435	0.0208073	0.0117931	0.00326555	0.0410023	0.000566804	0.0295838	0.0632145	0.0551202	0.184699	0.0467897	0.0603898	0.00069366	0.0121221
Set	1.25925	0.604576	0.700173	0.659157	0.161414	0.0568481	0.449065	0.414029	0.416688	0.165394	0.0988898	0.60952	0.0103948	0.643943	0.63467	1.02137	1.09696	0.197191	0.132215	0.164457	0.387157
Pkn3	0.000291777	0.00724356	0.00878256	0.000424341	0.000397821	0.000476832	0.00073866	0.000421574	0.000438005	0.000468121	0.000105905	0.00066534	0.000149555	0.000597427	0.0012249	0.00140972	0.00178793	0.000245179	0.000346753	0.000406854	0.000369625
Zdhhc12	0.00116374	0.0134899	0.0105874	0.00877597	0.0245343	0.0205404	0.0586885	0.0202442	0.0154053	0.00970295	0.000334937	0.0218395	0.000596436	0.0101418	0.0042192	0.0153417	0.00284681	0.0427725	0.0174425	0.0407201	0.0193454
Zer1	0.000405533	0.000560637	0.00843817	0.00559527	0.023775	0.0113803	0.0469381	0.0267923	0.0306847	0.0176488	0.000181989	0.022791	0.000360756	0.026442	0.0741045	0.0160851	0.0687252	0.0260292	0.00112704	0.000711398	0.0257767
Tbc1d13	0.000343261	0.010204	0.00262007	0.000503338	0.0239776	0.0158389	0.0135752	0.00462545	0.00403995	0.0136841	0.000363173	0.00972073	0.000239628	0.00600495	0.000906574	0.065674	0.0501906	0.00125567	0.000588624	0.00118036	0.00330195
Endog	0.00258381	0.00534095	0.00501698	0.000791394	0.0167325	0.0087485	0.0412909	0.0117261	0.0100368	0.00975034	0.000883118	0.0253649	0.000311205	0.022399	0.0239273	0.00331746	0.00381939	0.0220953	0.0181303	0.00112716	0.00982393
D2Wsu81e	0.00959338	0.0410496	0.142035	0.02761	0.0417779	0.0278279	0.0463052	0.0176514	0.0164766	0.0308077	0.000700072	0.0146826	0.000261571	0.01284	0.0138529	0.122975	0.00519004	0.0212948	0.0197642	0.00266089	0.00843061
Ccbl1	0.00034467	0.00236835	0.0484897	0.000899587	0.0163653	0.0179785	0.0477677	0.0289297	0.0265851	0.0154837	0.000164258	0.0133805	0.000266461	0.0154698	0.00117663	0.0601077	0.0666613	0.000312347	0.00102368	0.000779218	0.0262525
1700084E18Rik	0.00229513	0.00318518	0.012445	0.00102303	0.00923666	0.0065764	0.00513785	0.0011133	0.00104951	0.00650979	0.00014149	0.00268805	0.000172175	0.00231646	0.0010939	0.00171213	0.00214661	0.0228152	0.000371138	0.000495973	0.000525882
Lrrc8a	0.000505304	0.000981139	0.268602	0.00824409	0.0516391	0.0443335	0.084938	0.00572329	0.00489025	0.0472237	0.00174872	0.00849832	0.000501841	0.00252587	0.160089	0.10595	0.10871	0.0246028	0.103253	0.0598529	0.000478791
Phyhd1	0.000190831	0.0003312	0.00125545	0.000362008	0.000415546	0.000316701	0.000582267	0.000426577	0.000408158	0.00035248	8.69e-05	0.000425241	0.000121794	0.000508964	0.00103938	0.00142471	0.00159778	0.000254763	0.000304595	0.000355787	0.00034358
Dolk	0.00113469	0.00359491	0.0185683	0.0130146	0.0172647	0.0158266	0.058467	0.00848623	0.0120727	0.0185395	0.000835601	0.0040127	0.000327069	0.00553333	0.00108273	0.0828938	0.120211	0.0220993	0.0029548	0.0288545	0.00945546
Nup188	0.00230614	0.0178741	0.0160692	0.0113695	0.00673741	0.0071808	0.0119629	0.00421492	0.00297882	0.00267539	0.000488595	0.00221538	0.000254897	0.00195522	0.00159954	0.00268305	0.00326831	0.000367187	0.000553832	0.000452582	0.0063395
Sh3glb2	0.010395	0.0123924	0.193039	0.00493069	0.0451005	0.0378278	0.111605	0.0126291	0.0114043	0.0504075	0.00248319	0.0332053	0.000192558	0.0749933	0.0712497	0.0985326	0.207346	0.022752	0.0191428	0.0281882	0.011598
Fam73b	0.000951842	0.0197106	0.00644263	0.0180177	0.0116714	0.011601	0.0145845	0.00334843	0.00526979	0.0109201	0.000236919	0.0072362	0.000324159	0.00623235	0.0694309	0.00741169	0.00502316	0.000617512	0.00088575	0.0233256	0.00549976
Dolpp1	0.00366849	0.0286589	0.0345667	0.01166	0.0329509	0.0273217	0.042812	0.0315909	0.0274624	0.0324236	0.000658158	0.0340722	0.000395624	0.0705893	0.211852	0.0741038	0.0109713	0.000531845	0.00084773	0.033041	0.0310587
Crat	0.000716437	0.037923	0.131986	0.0103998	0.00618044	0.00850025	0.0130008	0.00682378	0.00854795	0.00803183	0.00013112	0.0382671	0.000260234	0.0246359	0.0673701	0.00255158	0.00335346	0.000264394	0.000677683	0.000596295	0.006332
Ppp2r4	0.0232679	0.127734	0.257604	0.0172904	0.0359877	0.0217433	0.17345	0.0412963	0.0388664	0.026509	0.0042967	0.0891881	0.00170029	0.0887511	0.00999367	0.233357	0.128375	0.0455577	0.0394081	0.10408	0.0350244
Ier5l	0.00334811	0.136845	0.163324	0.0556929	0.148739	0.124966	0.06774	0.00341645	0.00480073	0.114019	0.00213559	0.0319409	0.000104554	0.0198065	0.0260998	0.0484948	0.262058	0.0449574	0.0176159	0.000866396	0.00267068
Cstad	0.00023992	0.000819678	0.00201222	0.000586257	0.000860751	0.000861173	0.00139164	0.000703426	0.000741653	0.000775958	0.000103858	0.00217537	0.000137136	0.00264723	0.00114147	0.00168016	0.00176141	0.000279617	0.00039963	0.000616049	0.000880564
9330198N18Rik	0.000270831	0.000507166	0.00141393	0.000569022	0.000525319	0.000429792	0.0007692	0.000594582	0.000425653	0.000365098	9.66e-05	0.000532029	0.000112924	0.00052653	0.00167703	0.00147859	0.00151768	0.000255194	0.00029974	0.000356469	0.000452072
Gm14486	0.000197882	0.000368215	0.00159598	0.000414619	0.000623456	0.000488034	0.00061891	0.000397334	0.000440978	0.000473744	9.41e-05	0.00051242	0.000151288	0.000546142	0.00101309	0.00134826	0.00152502	0.000258111	0.000306128	0.000396017	0.000417044
1700001O22Rik	0.00131341	0.000378393	0.0444503	0.0190492	0.0166278	0.0138044	0.0133142	0.00425447	0.00524994	0.018609	0.000145361	0.00962386	0.000312298	0.00784873	0.0656858	0.0469825	0.00202028	0.000342096	0.000568905	0.000403589	0.0050622
Ntmt1	0.0476972	0.120047	0.246501	0.183173	0.0835281	0.0984387	0.193777	0.0681613	0.0870154	0.0909905	0.00829281	0.241143	0.00211798	0.143829	0.171238	0.334543	0.377492	0.0445775	0.0461673	0.0515162	0.0868407
Asb6	0.00521727	0.0293304	0.0379311	0.0170145	0.00745656	0.00744601	0.0434897	0.0216535	0.0255743	0.00708401	0.000236002	0.0155083	0.000233912	0.0169957	0.00726042	0.0488815	0.0080897	0.000533066	0.000748841	0.0011381	0.0261261
Prrx2	0.000222461	0.00030536	0.00151256	0.000187166	0.000238251	0.000297315	0.00114212	0.000221858	0.000233973	0.000164305	6.6e-05	0.000259015	0.000159509	0.000362931	0.0682395	0.0010591	0.00137422	0.000187815	0.000239527	0.000346211	0.000218489
Ptges	0.000209005	0.000699982	0.00325772	0.000746817	0.000468003	0.000458341	0.00076782	0.000400087	0.000406862	0.000325005	0.000105881	0.000442338	0.000141054	0.000511157	0.00116292	0.00145723	0.00160324	0.000281638	0.000341563	0.000392127	0.000358978
Tor1b	0.00130469	0.0228698	0.0917059	0.0332763	0.00762305	0.00252799	0.00894372	0.00753591	0.00926117	0.00237993	0.000201744	0.0317942	0.0001278	0.0054464	0.00143166	0.0606298	0.00225971	0.000801227	0.000842429	0.000568017	0.00696965
Tor1a	0.00783152	0.0488981	0.387188	0.0750339	0.0625602	0.0334491	0.213895	0.0483316	0.0552521	0.0660972	0.00618318	0.095441	0.000174249	0.0847225	0.196279	0.157164	0.324886	0.0235387	0.0226751	0.0096455	0.043161
BC005624	0.0139369	0.118431	0.19202	0.0604798	0.096093	0.079109	0.170949	0.138361	0.137062	0.0907364	0.00876006	0.0123839	0.000559342	0.0210526	0.231179	0.359691	0.0813693	0.00471408	0.0997504	0.040694	0.135712
Usp20	0.000457939	0.0172746	0.0159506	0.0190446	0.0295661	0.027379	0.0410637	0.0177685	0.0128463	0.0274042	0.000402416	0.0249489	0.000208384	0.022689	0.00253477	0.072329	0.0656109	0.0220694	0.0335571	0.0300853	0.0134674
Fnbp1	0.000249231	0.00362861	0.0211641	0.00487279	0.00380339	0.00774628	0.0147922	0.00108769	0.000841613	0.00539297	0.000168296	0.00374897	0.000248859	0.00308661	0.0701512	0.0443687	0.00314485	0.000323903	0.000446265	0.000716959	0.00112712
Gpr107	0.000457943	0.0224078	0.0937889	0.053052	0.0211113	0.00902163	0.0766647	0.0289938	0.03165	0.0087601	0.000966336	0.0435035	0.000428414	0.0400522	0.145654	0.0414964	0.0075699	0.0227825	0.0186345	0.00379529	0.0328773
Ncs1	0.00112896	0.00219424	0.00281422	0.000739123	0.0326556	0.0235666	0.126871	0.00304481	0.00822947	0.0300294	0.00773983	0.0284884	0.000667425	0.0257787	0.146483	0.12813	0.180963	0.0373553	0.0200082	0.0285786	0.00304033
Hmcn2	0.000192819	0.000340257	0.00131725	0.000361853	0.000367774	0.000379245	0.000563058	0.00044898	0.000401106	0.000272324	8.64e-05	0.000445645	0.00010877	0.000497121	0.00104834	0.00134085	0.00155954	0.00025015	0.000307366	0.00034526	0.000402761
Ass1	0.000201907	0.000180087	0.00759839	0.040261	0.00104179	0.00110639	0.00104364	0.00504036	0.00418199	0.000499498	0.000144005	0.0665304	0.000744726	0.0517393	0.000908544	0.00138451	0.00288954	0.000241978	0.000738041	0.00406648	0.00734063
Fubp3	0.0183145	0.0529356	0.24187	0.0843288	0.0413553	0.0218812	0.0261888	0.0249038	0.0215469	0.0225724	0.000333444	0.0590306	0.000495054	0.0704202	0.0101074	0.073036	0.224125	0.000236361	0.00295997	0.0255639	0.0139738
Gm13425	0.000218543	0.000429401	0.00124747	0.000403235	0.000606815	0.000401368	0.00182749	0.000513443	0.000756431	0.000459951	0.000122178	0.0014145	0.000204764	0.00263257	0.00131283	0.00154358	0.00180127	0.000291739	0.000391014	0.000583427	0.000561055
Prdm12	0.000215586	0.000583493	0.00189819	0.00226763	0.000443687	0.000312006	0.0153413	0.000976085	0.00208659	0.000422301	0.000588968	0.0481742	0.000582039	0.0373367	0.00110128	0.00151855	0.00223523	0.000263957	0.000557034	0.0377133	0.00160157
Exosc2	0.00908435	0.0146439	0.0698004	0.00496534	0.00570578	0.0150647	0.0106877	0.00632169	0.00944294	0.00984686	0.000880098	0.0365021	0.000577348	0.0207147	0.00758379	0.00266115	0.00297541	0.057685	0.00126856	0.000897166	0.0123587
Abl1	0.0102003	0.0168937	0.126301	0.0476334	0.0081137	0.00186979	0.0449373	0.0188251	0.0210413	0.000805393	0.00157267	0.00878794	0.000426902	0.0127218	0.0870058	0.00262723	0.00360216	0.000299605	0.00200696	0.00166943	0.0210211
Qrfp	0.000205504	0.000351038	0.00137903	0.000369782	0.000470154	0.000395848	0.000637013	0.000379263	0.000569861	0.000421437	9.16e-05	0.000528313	0.000105003	0.000514639	0.00113802	0.00131939	0.0015814	0.000277764	0.000270996	0.000352528	0.00037569
Fibcd1	0.000237225	0.000567851	0.00155248	0.000596245	0.00106539	0.000755371	0.00359934	0.000464711	0.000423691	0.00100931	0.000145783	0.000814691	0.000240914	0.000819508	0.00117682	0.00175663	0.0016258	0.000372001	0.00031481	0.000376617	0.000368548
Lamc3	0.000151353	0.000260263	0.00110431	0.000270357	0.000345687	0.000313277	0.0101574	0.000355667	0.000347734	0.000257098	9.46e-05	0.000378641	0.000117235	0.000399179	0.000958814	0.0012266	0.00145638	0.000234153	0.000297003	0.000322385	0.000284806
Aif1l	0.00220155	0.0194419	0.21654	0.0228716	0.0117084	0.000446134	0.0138713	0.015682	0.0170556	0.000426192	0.000155078	0.00926729	0.000290019	0.0254151	0.0595983	0.0338081	0.00152211	0.000586948	0.00217639	0.0218616	0.00963264
Nup214	0.000515455	0.0242292	0.091229	0.0153985	0.0127682	0.00857958	0.0312177	0.0138882	0.0207464	0.00889989	0.000135998	0.00990298	0.000288472	0.0115321	0.0397424	0.0494787	0.00252046	0.00040166	0.000563609	0.000810063	0.0184171
Fam78a	0.000199248	0.000354236	0.00133479	0.000415913	0.000615032	0.000842008	0.000667469	0.000605744	0.000698297	0.00064035	9.16e-05	0.000427337	9.81e-05	0.000540346	0.00116209	0.00129818	0.00174212	0.000240932	0.000313984	0.000322902	0.000536521
Plpp7	0.000323883	0.0665121	0.00991332	0.00261572	0.00128085	0.000878917	0.0221264	0.00368507	0.00270253	0.00136113	0.000317264	0.00536793	0.000143391	0.0057302	0.00356027	0.0446191	0.00297168	0.000414899	0.000301687	0.00059619	0.00487394
Prrc2b	0.00697375	0.045368	0.170645	0.116142	0.0736122	0.0792646	0.110819	0.0943684	0.0965221	0.0648929	0.00361606	0.157438	0.00147241	0.17878	0.056537	0.358304	0.143203	0.0650069	0.0216874	0.0277632	0.0809773
Gm13610	0.000343448	0.00237978	0.0024847	0.000578538	0.000674264	0.000496847	0.00116718	0.000520287	0.000627502	0.000780155	0.000102402	0.0010408	0.000138979	0.00131442	0.00127911	0.00146128	0.00182842	0.000293098	0.000322719	0.000350139	0.000465026
Pomt1	0.000431431	0.0515493	0.0122379	0.0127284	0.00969841	0.00515677	0.0171712	0.00483002	0.00746643	0.001505	0.000229526	0.00317866	0.000406062	0.00620531	0.0682457	0.00295102	0.0594166	0.000311542	0.000733694	0.00069151	0.00337866
Uck1	0.00435866	0.0189626	0.092957	0.00446196	0.0259826	0.0287949	0.0876147	0.0214075	0.0206959	0.0229902	0.000865992	0.0414307	0.000241748	0.0297121	0.0122377	0.116699	0.138184	0.00367277	0.00128269	0.00117098	0.0189677
Swi5	0.652689	0.333893	1.08934	0.397055	0.290705	0.242524	0.48844	0.458975	0.514732	0.308637	0.156502	0.316043	0.0131178	0.307558	0.603096	0.786217	1.16629	0.202325	0.151285	0.261141	0.461278
Golga2	0.00135557	0.0035787	0.00923904	0.00426206	0.0259631	0.0156828	0.0330654	0.0294775	0.0314695	0.0184517	0.000874816	0.0216507	0.00313343	0.0175619	0.00267369	0.0407411	0.060292	0.000866188	0.000366903	0.000988534	0.0359923
Dnm1	0.000248622	0.000563392	0.00119162	0.000349487	0.00214591	0.000749555	0.015958	0.000428443	0.000295991	0.00112264	0.000190352	0.00932603	0.000268391	0.00584988	0.00278649	0.00471524	0.0678158	0.00281362	0.000280219	0.000581907	0.000295137
Ciz1	0.000418072	0.049512	0.0850657	0.0245164	0.0198556	0.00395656	0.0654331	0.0355561	0.0361537	0.0102866	0.00015555	0.055221	0.000436384	0.0497303	0.0155105	0.0161649	0.076953	0.0199661	0.0179464	0.0236143	0.0319648
1110008P14Rik	0.00128936	0.0131349	0.170598	0.0753578	0.0877892	0.0766411	0.240719	0.164866	0.172637	0.118297	0.0123211	0.138405	0.0016932	0.106515	0.266554	0.236564	0.171579	0.0809341	0.0627114	0.0508711	0.147737
Ptges2	0.00254988	0.00845425	0.0406205	0.00262369	0.0173599	0.0138722	0.0925826	0.0258172	0.0297701	0.0101307	0.00544813	0.0268961	0.000207849	0.0216755	0.00219577	0.0851029	0.0290189	0.0209559	0.0181333	0.0270481	0.0250604
Slc25a25	0.000756282	0.034153	0.163945	0.00753489	0.0375349	0.0423036	0.0608214	0.0214777	0.0259431	0.0341681	0.00400024	0.0580554	0.000235653	0.0646307	0.015909	0.0959087	0.0119485	0.00215988	0.000569351	0.0319573	0.020566
Naif1	0.000334377	0.00516772	0.0103034	0.00149908	0.000786562	0.000740418	0.00137182	0.00260361	0.00229518	0.00076358	0.000117826	0.000858661	0.000173798	0.00084156	0.00138148	0.00178347	0.0020814	0.000338361	0.000333918	0.000527581	0.00248992
Fam102a	0.000277682	0.0146547	0.022874	0.000918236	0.000678267	0.00115851	0.00410887	0.00797086	0.00790144	0.000575238	0.000139532	0.000294449	0.000182887	0.000574369	0.0634168	0.0795473	0.00278519	0.000242015	0.000377023	0.000474976	0.00638838
Dpm2	0.010784	0.0471515	0.214716	0.0629891	0.0551023	0.0572728	0.268496	0.0625101	0.0760536	0.0503058	0.00465711	0.0768212	0.00060993	0.0653762	0.0838064	0.289479	0.261954	0.0652265	0.00475081	0.0291049	0.0644487
9430097D07Rik	0.000265908	0.000508596	0.00133516	0.000394959	0.000414954	0.000425259	0.000721996	0.000416368	0.000385599	0.000479539	9.93e-05	0.000648169	0.000181061	0.000506	0.00101068	0.00135733	0.00156188	0.000281405	0.000285751	0.000366974	0.000451572
Pip5kl1	0.000207811	0.00037462	0.00137706	0.000531291	0.00102726	0.000844564	0.00508723	0.00114869	0.00123887	0.000933043	0.000118397	0.0038623	0.000124158	0.00217134	0.00192374	0.00193291	0.00291578	0.000309039	0.000454698	0.000655144	0.000963897
St6galnac4	0.0002747	0.00310647	0.0224303	0.0129057	0.0209801	0.0122206	0.0465069	0.0103375	0.0116764	0.0147463	9.43e-05	0.0038486	0.00017121	0.00740949	0.0649463	0.0604747	0.0546793	0.000306509	0.0184654	0.000426959	0.0085498
St6galnac6	0.000770581	0.00720006	0.0071005	0.00207751	0.000683082	0.000539408	0.0301022	0.000648195	0.000656401	0.00045713	0.000243644	0.000903438	0.000194723	0.000836013	0.0028384	0.0819428	0.0632494	0.000518876	0.000432315	0.000448695	0.000792661
Ak1	0.000928921	0.000220961	0.103631	0.0152629	0.0394549	0.0287874	0.0993956	0.00141277	0.00415502	0.0314941	0.00260317	0.0695879	0.000375635	0.0633947	0.00202015	0.132437	0.202839	0.0447394	0.0390513	0.0459819	0.00336629
Eng	0.000123068	0.000246368	0.000823504	0.000181108	0.000201305	0.000207153	0.00700625	0.000260588	0.000424557	0.000127523	7.16e-05	0.000174051	0.000109187	0.000308229	0.000801355	0.00096151	0.00111739	0.000199716	0.000256589	0.000345935	0.000243413
Fpgs	0.00228061	0.0178461	0.0864579	0.00194717	0.00265712	0.00274083	0.00287629	0.00195304	0.00143912	0.00172237	0.000303593	0.00165985	0.000309002	0.00301489	0.00146616	0.00290893	0.0030579	0.000408709	0.000311696	0.000652969	0.00171329
Cdk9	0.0206159	0.0380478	0.0696574	0.0549822	0.0798077	0.0618998	0.103215	0.0259573	0.0309418	0.0584336	0.00196205	0.0244249	0.000672875	0.0261163	0.267536	0.211876	0.25984	0.0580745	0.00118964	0.00417359	0.0237378
Sh2d3c	0.000138563	0.000158868	0.00528978	0.00317328	0.0467914	0.0417231	0.0621921	0.000273929	0.000501466	0.0650741	0.00071555	0.0989616	0.000253455	0.0497681	0.000827822	0.0427989	0.129197	0.0473242	0.0194936	0.00109512	0.001428
6330409D20Rik	0.000391047	0.00248495	0.00213308	0.00138177	0.00746913	0.0111186	0.0331718	0.000372807	0.000398082	0.00976432	0.000112959	0.00603297	0.000163225	0.00637088	0.0693828	0.0391412	0.00189161	0.000748461	0.00101944	0.0246586	0.000293914
Ttc16	0.000189376	0.000601965	0.00149828	0.000527336	0.000473269	0.000469548	0.000922578	0.00048923	0.000413837	0.000431554	9.53e-05	0.000795644	0.000119629	0.000662305	0.00109509	0.00131165	0.00186363	0.000371588	0.000285963	0.000348051	0.000499038
Tor2a	0.00712153	0.0860791	0.215667	0.0896626	0.0523372	0.0409037	0.141486	0.0720625	0.0738723	0.0335221	0.000591395	0.0516069	0.00341797	0.0371534	0.0955063	0.196044	0.293721	0.0384606	0.0392967	0.00201249	0.0650386
Ptrh1	0.00128772	0.00196112	0.0128274	0.010365	0.00594422	0.00656568	0.019757	0.00277213	0.00463255	0.00661166	0.000144438	0.00100035	0.000159547	0.000818429	0.142579	0.00364758	0.00218254	0.000397697	0.000367789	0.000450857	0.00431233
Cfap157	0.000185152	0.000369847	0.0012753	0.00035419	0.00039121	0.000327084	0.000622485	0.000466935	0.000495672	0.000297852	8.05e-05	0.000553876	0.000104463	0.00047992	0.00103198	0.00131699	0.00154492	0.000239515	0.000300136	0.000340979	0.000381475
Stxbp1	0.00027173	0.00462303	0.00113522	0.0389419	0.0960808	0.0765348	0.152617	0.00637027	0.00443779	0.086595	0.000402248	0.0363791	0.000140259	0.0646515	0.00672025	0.158438	0.226827	0.0275354	0.0199928	0.0349238	0.00891602
Gm13524	0.000229575	0.000504652	0.00135065	0.000582244	0.00152742	0.00186999	0.00102185	0.000835398	0.000550934	0.00194716	0.000159926	0.00137322	0.000133808	0.000909963	0.00124514	0.00182011	0.00209432	0.00031567	0.000395727	0.000424139	0.000512461
Gm13523	0.000343281	0.000372556	0.00146353	0.00277261	0.000815727	0.000667219	0.00125578	0.00075376	0.00125234	0.00076452	0.000104128	0.000561601	0.000201681	0.000792998	0.0010438	0.00143294	0.0019668	0.000307587	0.000324177	0.000399485	0.000643985
Fam129b	0.000365026	0.000540755	0.00668282	0.00208436	0.0169532	0.00902477	0.0122509	0.000843201	0.000819876	0.0178577	0.000234423	0.0118716	0.000152519	0.00681414	0.0016945	0.0490214	0.0042722	0.000440807	0.000601437	0.000573385	0.000662509
Lrsam1	0.000423617	0.00229867	0.010323	0.00125191	0.0111473	0.00898079	0.0282054	0.00240476	0.00346507	0.00969518	0.000193462	0.00410284	0.000270825	0.0350468	0.00187396	0.0925601	0.00354609	0.000252972	0.000591195	0.00111171	0.00298483
Rpl12	0.713094	0.123284	0.762486	0.65816	0.174713	0.176643	0.346537	0.214623	0.228025	0.118274	0.00636103	0.059869	0.109325	0.15119	0.689638	0.519781	0.816976	0.0756961	0.1471	0.110846	0.21563
Slc2a8	0.000200388	0.01189	0.0033386	0.00165215	0.0124853	0.00996914	0.021479	0.00220363	0.0024892	0.0199568	0.000142884	0.0105629	0.00015297	0.00625567	0.00208703	0.00366817	0.00522958	0.000751959	0.00243229	0.00215348	0.00114751
Garnl3	0.00034701	0.00164571	0.00437397	0.00117455	0.000488956	0.0010539	0.00681485	0.00268219	0.00127293	0.000445868	0.000108125	0.00305126	0.000328102	0.00190914	0.00119355	0.00188383	0.00330684	0.000351651	0.000499074	0.000571948	0.00221729
Ralgps1	0.00116614	0.00363681	0.0108405	0.0186647	0.0332753	0.0165366	0.0543799	0.028389	0.0371613	0.032921	0.000188633	0.0838286	0.000236488	0.108884	0.0785702	0.126013	0.0683867	0.0351974	0.0196839	0.00228106	0.0281357
Angptl2	0.000421022	0.00560996	0.0689486	0.00670842	0.00628761	0.00768638	0.00228483	0.00152028	0.00118104	0.00392526	9.52e-05	0.00118961	0.000119917	0.000940416	0.00129768	0.00146347	0.00172447	0.000359811	0.000383435	0.000282135	0.000988553
Zbtb34	0.00117529	0.00194433	0.0231961	0.00303819	0.00309928	0.00782459	0.0102359	0.00935467	0.0102989	0.00574221	0.000179825	0.00364324	0.000183508	0.00301686	0.0667352	0.036283	0.065196	0.00050814	0.000477992	0.00166799	0.0104612
Zbtb43	0.0030655	0.00325904	0.0364996	0.0174575	0.0140792	0.0199202	0.0538515	0.00622804	0.0115794	0.0136798	0.000228953	0.0128575	0.000431664	0.0215112	0.0656019	0.00866115	0.00270837	0.0191336	0.0158383	0.00117762	0.0100848
Lmx1b	0.000183793	0.000580145	0.00174926	0.000350373	0.0511263	0.0536119	0.00311379	0.00321386	0.00254407	0.043572	0.000214092	0.000502386	0.00020818	0.000521552	0.00100454	0.00190505	0.00157447	0.000225414	0.000369817	0.000393581	0.00237804
C130021I20Rik	0.000218792	0.00102327	0.00221977	0.000330162	0.0711334	0.0723133	0.00122209	0.000284946	0.000236764	0.0577201	0.00264504	0.000709651	0.00011443	0.00116201	0.000847655	0.00133496	0.00197761	0.000226016	0.000359108	0.000492997	0.000295897
9430024E24Rik	0.000196552	0.000442209	0.00166872	0.000421713	0.000619173	0.000419178	0.000747324	0.000366767	0.000391551	0.000330589	8.19e-05	0.000420303	0.000133276	0.000499655	0.00111934	0.00136267	0.00158275	0.000248357	0.000292576	0.000360111	0.000403212
Mvb12b	0.00117578	0.00489259	0.123361	0.0475019	0.057956	0.0736051	0.198079	0.09584	0.0851483	0.0348124	0.00524852	0.0453202	0.00189396	0.033021	0.158025	0.27509	0.147173	0.000678863	0.040862	0.00781025	0.0863875
Nron	0.000186349	0.000367959	0.00128788	0.000382891	0.00036824	0.000328081	0.000590219	0.000374701	0.000413944	0.000278931	9.18e-05	0.000448711	0.000115201	0.00049496	0.00113056	0.00136584	0.00156519	0.00023482	0.000285198	0.000351786	0.000418505
Gm13403	0.000197839	0.000398483	0.00128362	0.000455693	0.000439682	0.000419131	0.000636012	0.00039343	0.000532813	0.000319751	0.000107371	0.000452519	0.000136435	0.000531464	0.00100646	0.00135656	0.00153722	0.000287905	0.000283098	0.000326628	0.000354091
Gm13404	0.000192136	0.000387842	0.00126239	0.000296682	0.00193448	0.00327372	0.0185922	0.000351784	0.000307704	0.00373709	0.000152244	0.00117544	0.000108004	0.000894523	0.00141008	0.0500056	0.0023858	0.000275663	0.000365227	0.000415725	0.000337119
C230014O12Rik	0.00020484	0.000411901	0.00145873	0.000382748	0.00173141	0.000462671	0.00184936	0.000416807	0.000520518	0.000540531	0.000110442	0.000489706	0.000107333	0.000581865	0.00487039	0.00155447	0.00195307	0.000268154	0.000317574	0.000387966	0.000373155
Pbx3	0.000336434	0.107834	0.00059446	0.0182714	0.0852679	0.0709408	0.163416	0.022473	0.0266525	0.0730062	0.0066996	0.00318689	6.22e-05	0.0487023	0.257852	0.0348148	0.102478	0.00092657	0.0437281	0.000182825	0.0236787
Mapkap1	0.0129594	0.0686189	0.30216	0.085517	0.0824786	0.0419936	0.129958	0.0581362	0.0609371	0.049221	0.000646639	0.0783856	0.00377476	0.0913057	0.169044	0.159625	0.0844243	0.0196755	0.021601	0.00244586	0.0552648
Gapvd1	0.00406256	0.0872625	0.133809	0.0393769	0.0905411	0.0876995	0.158426	0.076241	0.0776492	0.0942908	0.00116404	0.0679204	0.00186107	0.0862687	0.246162	0.260633	0.174933	0.0478705	0.036319	0.104528	0.0728821
Hspa5	0.183185	0.120469	1.75142	0.00322198	0.533644	0.477168	0.524273	0.00529625	0.00738226	0.504562	0.0305367	0.319175	0.00904203	0.26121	0.556106	0.368695	1.91399	0.0761685	0.138601	0.0757773	0.00192485
Rabepk	0.0114899	0.0307249	0.172686	0.0190508	0.0162645	0.02207	0.0448358	0.0102128	0.0084783	0.0144198	0.000387724	0.00238687	0.000318824	0.00568207	0.00249726	0.087766	0.0031665	0.000576103	0.00187944	0.000944264	0.00706818
Fbxw2	0.0197816	0.108811	0.335573	0.0995156	0.099771	0.0594658	0.181763	0.107487	0.122609	0.0691385	0.00679654	0.101278	0.00045125	0.125755	0.111543	0.225606	0.142525	0.0415616	0.0292492	0.0692477	0.103714
Psmd5	0.00419311	0.10463	0.248654	0.0848895	0.0831845	0.066696	0.158149	0.0785795	0.0914594	0.0876516	0.00556354	0.0619728	0.000613077	0.0834399	0.158307	0.124167	0.320479	0.0466569	0.040534	0.00243961	0.0743918
Cutal	0.000182889	0.000327991	0.00134568	0.000342523	0.000368072	0.000316671	0.000822704	0.00040024	0.000428513	0.000280962	9.87e-05	0.000427235	0.000122728	0.000524256	0.00108746	0.00132767	0.00158588	0.00024657	0.000271091	0.000394322	0.000392711
Phf19	0.000299131	0.00543374	0.00259606	0.00140557	0.000491356	0.000395273	0.000609138	0.000619367	0.00110721	0.000321516	0.000102002	0.000640492	0.000133999	0.000521698	0.00100967	0.00136529	0.00151074	0.000257965	0.000296244	0.000394288	0.000840421
Hc	0.000204266	0.000386479	0.00156002	0.000356254	0.000657705	0.000613599	0.000551875	0.000361189	0.000411949	0.000410308	9.63e-05	0.000451776	0.000115998	0.000494602	0.00115998	0.0012634	0.00144831	0.000233	0.000282276	0.000325623	0.000338743
AI182371	0.000205394	0.000331841	0.0013556	0.000341788	0.000485539	0.000305277	0.000550604	0.000360536	0.000427162	0.000423087	8.43e-05	0.000444056	0.000109474	0.000607105	0.000916107	0.00121198	0.00152967	0.000235808	0.00029533	0.000337514	0.000346248
Cntrl	0.00333877	0.260877	0.0887038	0.0278547	0.00260049	0.00116971	0.00207233	0.0152956	0.0186558	0.000712777	0.000124131	0.00607637	0.000398373	0.00268776	0.00167558	0.0402597	0.00163155	0.000200545	0.000291439	0.000252206	0.0117586
Rab14	0.116328	0.18883	0.84289	0.256189	0.236468	0.193539	0.41144	0.264204	0.319338	0.262942	0.0451664	0.592512	0.0211229	0.615852	0.484747	0.679293	0.812312	0.216105	0.174092	0.247224	0.214114
Gsn	0.000695113	0.00716949	0.00316905	0.00205611	0.00259747	0.00140345	0.0489836	0.018069	0.0175716	0.00166538	0.000227958	0.00327179	0.000195315	0.00306608	0.0017945	0.042162	0.0565768	0.000722116	0.0164428	0.000497859	0.0155025
Stom	0.000507288	0.0172735	0.00468583	0.000762504	0.00145453	0.00173882	0.00396106	0.00384586	0.00374661	0.0014655	0.000126941	0.000963312	0.000156426	0.000912572	0.00141067	0.0019961	0.00198915	0.000357462	0.000514301	0.00034629	0.00484866
Ggta1	0.000191644	0.000346523	0.0469442	0.000292212	0.000339655	0.000281199	0.000870707	0.00034862	0.000328011	0.000183776	7.67e-05	0.000265424	9.86e-05	0.000458116	0.000954838	0.00121073	0.00141169	0.000217641	0.000270799	0.000334096	0.000310313
Dab2ip	0.000786349	0.0128576	0.0145162	0.0100486	0.0330695	0.0281428	0.0523392	0.00424142	0.0079859	0.0282233	0.000292945	0.0168361	0.000614998	0.0209858	0.0923173	0.0519069	0.00641664	0.0224048	0.0196944	0.032161	0.0088766
Ttll11	0.000230961	0.000382387	0.00141405	0.000426046	0.00295867	0.000901043	0.00646319	0.00113192	0.00162323	0.000887464	0.000227503	0.00447586	0.000128163	0.00306046	0.00523824	0.00156936	0.00195104	0.000632874	0.000383467	0.00171564	0.00135236
Ndufa8	0.0979894	0.105347	0.491884	0.0645772	0.183716	0.148025	0.450733	0.586159	0.615764	0.166242	0.0545082	0.182619	0.00170776	0.222385	0.379241	0.578449	0.555273	0.0380342	0.126134	0.151523	0.550872
Morn5	0.000208436	0.000511739	0.00143966	0.000487519	0.000876711	0.00106758	0.00103364	0.000555574	0.000682942	0.0011996	0.000106122	0.00103824	0.000159817	0.00121247	0.00125355	0.00141165	0.00174385	0.000266632	0.000298549	0.000354377	0.000575606
Lhx6	5.94e-05	0.00795561	0.000763186	7.28e-05	0.00016737	0.000147629	0.00555402	0.333195	0.333755	0.000112663	7.66e-05	0.000339899	0.000231857	0.00177421	0.000644928	0.00158222	0.00135151	0.000261505	0.000182832	0.000351724	0.327626
Rbm18	0.0129529	0.0331529	0.32012	0.203191	0.195449	0.206622	0.267461	0.317886	0.318743	0.198226	0.0158337	0.0874052	0.000123675	0.125094	0.184403	0.477521	0.383307	0.019946	0.0794544	0.0367502	0.295773
Mrrf	0.0109177	0.0202015	0.0373885	0.0456232	0.0526488	0.056899	0.0774975	0.0720838	0.0684212	0.0371027	0.000452995	0.0209999	0.00079105	0.01514	0.0496632	0.209196	0.06645	0.000226303	0.0155314	0.000707533	0.0714872
Gm13431	0.000173508	0.000361784	0.00121515	0.000426544	0.000378559	0.000407206	0.000655456	0.000391849	0.000611048	0.000297784	8.6e-05	0.000403579	0.000106921	0.000509858	0.00101542	0.00134802	0.00152851	0.000255586	0.000286692	0.000336234	0.000362157
Ptgs1	0.000135194	0.000262433	0.00105816	0.000281576	0.000248232	0.000232875	0.00941594	0.000285294	0.000311748	0.000187229	8.81e-05	0.000211506	0.000130032	0.000357487	0.000896515	0.00109943	0.00135304	0.000240341	0.00025467	0.000324039	0.000258617
Pdcl	0.0113027	0.143389	0.155182	0.116452	0.115641	0.105487	0.220694	0.199202	0.213865	0.0980919	0.00448235	0.123465	0.000948911	0.121234	0.0116348	0.290159	0.328151	0.0209681	0.0687756	0.0343221	0.196975
Rc3h2	0.00692839	0.0160259	0.0836311	0.0865666	0.107285	0.0942566	0.124655	0.0895667	0.0888631	0.0830877	0.000867093	0.072531	0.000306468	0.0583715	0.0914377	0.102638	0.167331	0.0427868	0.0689833	0.0322076	0.0849984
Zbtb6	0.000822417	0.00713009	0.0117386	0.0065439	0.00282029	0.00559432	0.0486712	0.00683184	0.0106641	0.00505359	0.0005325	0.0117178	0.000282561	0.00859636	0.00281117	0.182436	0.00614548	0.00249353	0.00079	0.0279584	0.0141583
Zbtb26	0.00210855	0.0100075	0.0842063	0.0171086	0.0215141	0.00958523	0.0143757	0.0163849	0.0159184	0.0138905	0.000366796	0.00568743	0.000346416	0.00254655	0.00391228	0.00503886	0.00351489	0.00049299	0.000452471	0.00132543	0.0134992
Rabgap1	0.00124227	0.025463	0.0400705	0.0896033	0.044198	0.0350038	0.132691	0.0821462	0.0865375	0.0294422	0.000824699	0.0812648	0.000539409	0.0584145	0.144919	0.136426	0.0702932	0.000165298	0.0478903	0.0597379	0.0849954
Strbp	0.0454086	0.200445	0.265282	0.199199	0.240027	0.209196	0.288944	0.134993	0.154776	0.235096	0.00867843	0.349621	0.000225419	0.255398	0.391318	0.581836	0.719609	0.107545	0.131744	0.108265	0.148277
Gpr21	0.000227318	0.00070224	0.00162297	0.00117154	0.0041375	0.00139343	0.0135164	0.00137187	0.00128963	0.00155055	0.000511866	0.0448399	0.000167754	0.00867554	0.0010234	0.00481639	0.00226026	0.022553	0.000376857	0.0325917	0.000936929
Crb2	0.000436272	0.00941016	0.28116	0.00042436	0.000126781	0.000129296	0.00568204	0.000281944	0.000189487	7.93e-05	7.41e-05	0.000269618	0.00025924	0.000286026	0.000698643	0.000787606	0.00130347	0.000188513	0.000266339	0.000371892	0.000205219
Dennd1a	0.000990193	0.0251223	0.0757845	0.00472503	0.0283758	0.0259378	0.0180816	0.000407827	0.000260402	0.0221522	0.00026084	0.0146815	0.000224248	0.0257109	0.0260703	0.042222	0.00286934	0.020074	0.000620834	0.000872964	0.000266733
Gm13556	0.000196887	0.000345619	0.00127927	0.000381637	0.000406571	0.000465762	0.000625839	0.000427944	0.000371429	0.000302158	8.62e-05	0.000398032	0.000131582	0.000499071	0.00101242	0.00131921	0.00158276	0.00025405	0.000325502	0.000356207	0.000389489
Lhx2	0.0533854	0.125826	0.171069	0.166705	0.261122	0.167117	0.249223	4.85e-06	8.85e-06	0.192747	0.00221715	0.0327573	5.89e-05	0.006852	1.70874	0.961466	0.0712243	0.120064	7.74e-05	0.059894	4.58e-06
Gm27197	0.000300858	0.000862015	0.00204757	0.00536309	0.00570764	0.00391054	0.00401994	0.000520365	0.000736727	0.00404479	0.000126179	0.00190122	0.000173182	0.00195601	0.00252646	0.00313192	0.00246647	0.000379749	0.000557238	0.000427027	0.000569229
Gm13589	0.000307175	0.000501955	0.00134957	0.00199095	0.0109515	0.0103548	0.0084284	0.000799176	0.00116168	0.00803387	0.000161639	0.00128893	0.000221891	0.00142717	0.00165369	0.00211056	0.00177133	0.000437012	0.000506331	0.0005134	0.000873464
Nek6	0.00481423	0.0499749	0.243003	0.00172819	0.025021	0.0150697	0.0334755	0.00024661	0.000177895	0.0119471	0.000106615	0.00472262	0.000159481	0.00239287	0.0889754	0.0639467	0.0585379	0.000478198	0.000339649	0.000296284	0.000208127
Psmb7	0.366944	0.401886	0.454305	0.251608	0.241216	0.224286	0.477845	0.596564	0.546815	0.237965	0.0553815	0.286168	0.0138273	0.27334	0.47178	0.577881	0.895509	0.139938	0.13631	0.144522	0.52036
Nr5a1	0.000166956	0.000234717	0.00127005	0.000560067	0.000543876	0.000607058	0.013368	0.000276483	0.000291532	0.000500024	0.000117997	0.0201579	0.000117587	0.0246754	0.00092544	0.00153518	0.00253664	0.000306453	0.000356477	0.0105975	0.000239249
Nr5a1os	0.000223201	0.00032682	0.00123864	0.000385918	0.000673923	0.000434656	0.00132814	0.000376448	0.000395353	0.000450605	0.000101155	0.00100639	0.000156137	0.000695332	0.00109155	0.0013102	0.00154555	0.000267844	0.0003653	0.000420824	0.000346064
Nr6a1	0.000484607	0.000885099	0.00428747	0.00142224	0.000956364	0.00114396	0.00470894	0.000843179	0.00102077	0.00112347	0.000111901	0.00466038	0.000215321	0.00816458	0.00184537	0.00196073	0.00236934	0.000344802	0.000505355	0.000819533	0.000911902
Nr6a1os	0.000222731	0.000860716	0.00189656	0.00105604	0.000678432	0.000807953	0.000940473	0.000415424	0.000428822	0.000473742	9.95e-05	0.000444226	0.000121061	0.000535044	0.00113239	0.001492	0.0017027	0.000252535	0.000319995	0.000394767	0.000416176
Olfml2a	0.000194523	0.000328582	0.0014096	0.000371612	0.000428819	0.000323264	0.000512946	0.000324745	0.000356798	0.000281789	9.57e-05	0.000412923	0.000101527	0.000458731	0.00100185	0.00117676	0.00140661	0.000245855	0.00027799	0.000294512	0.000420533
Wdr38	0.000422836	0.000969824	0.00509661	0.00631065	0.000976673	0.000674152	0.00184155	0.000673198	0.000760509	0.00062808	0.00016344	0.00109951	0.000202186	0.000993229	0.00124288	0.00151713	0.00228867	0.000335347	0.000349102	0.000350629	0.000714812
Rpl35	0.643613	0.19637	0.310825	0.489771	0.318538	0.310635	0.487092	0.218071	0.263451	0.203886	0.424942	0.119546	1.61664	0.148494	0.344998	0.366964	0.258573	0.0693383	0.116884	0.0562034	0.321052
Arpc5l	0.0458176	0.152559	0.415281	0.0557589	0.17982	0.133089	0.31932	0.122669	0.152529	0.128928	0.0118402	0.171901	0.00796074	0.187129	0.0932837	0.325556	0.769967	0.0194497	0.0681313	0.0716827	0.138748
Golga1	0.00617069	0.045384	0.129134	0.0365032	0.033487	0.0285321	0.05392	0.0360112	0.0388896	0.0231164	0.00156977	0.0342342	0.00558453	0.0156349	0.139984	0.0332752	0.00342328	0.000367138	0.0144422	0.0635395	0.034074
Scai	0.00086702	0.0244068	0.0309341	0.005571	0.0101386	0.0132938	0.0753897	0.0117329	0.0128192	0.00288532	0.00134834	0.0298713	0.000789566	0.0249749	0.0025484	0.0132375	0.00768868	0.00205695	0.0536809	0.0245568	0.00619788
Ppp6c	0.0283309	0.151609	0.194517	0.101715	0.127761	0.100391	0.158601	0.106476	0.118798	0.0948016	0.000391268	0.0354729	0.000524178	0.0210217	0.0339287	0.229227	0.31171	0.0541096	0.0184584	0.000728922	0.106554
Lrp1b	0.000504994	0.000749526	0.231169	0.00633183	0.0134816	0.0124277	0.0175649	0.000183966	0.000161674	0.0132424	0.000131383	0.000962105	0.00050083	0.00110974	0.00276453	0.0527412	0.00205184	0.000775729	0.000511024	0.000463414	0.000157229
Kynu	0.00019753	0.000358567	0.00128735	0.000373639	0.000405047	0.000354661	0.000811087	0.000381691	0.000355368	0.00026456	0.000135086	0.000448619	0.000111238	0.000458018	0.00114607	0.00124365	0.00159141	0.000248366	0.000280605	0.000369801	0.000496757
Arhgap15	0.000248501	0.00107901	0.00225445	0.000362765	0.000399927	0.000327384	0.00365682	0.000452911	0.000418393	0.000335632	0.000101044	0.000774042	0.000105522	0.00114678	0.00127128	0.00146268	0.00164956	0.000278172	0.000286096	0.000368283	0.000390562
Gtdc1	0.00101522	0.0547416	0.0192886	0.00230721	0.0075697	0.00631909	0.0347126	0.0250541	0.0262099	0.00541599	0.00031858	0.00299988	0.000141341	0.00170072	0.0101681	0.0643366	0.0674717	0.0275188	0.00104067	0.000659269	0.0250041
Zeb2	0.0123261	0.104008	0.277275	0.272869	0.0514836	0.0401614	0.0387918	0.32362	0.320925	0.0257744	0.000116851	0.000589845	3e-05	0.000209721	0.246539	0.0991665	0.000967232	0.000153495	0.0584958	0.000157639	0.295062
Zeb2os	0.00869809	0.0370168	0.116309	0.0780942	0.0129308	0.016973	0.0151407	0.0631207	0.0567554	0.00506024	0.00126622	9.35e-05	0.000155598	0.000322313	0.00507232	0.00175061	0.0682617	0.000284994	0.000541619	0.00021542	0.0476831
Gm13479	0.000243597	0.00080651	0.00402097	0.00055216	0.000751583	0.000672047	0.000795358	0.000365863	0.000375535	0.000532685	9.29e-05	0.000452916	0.000118457	0.000533053	0.00121351	0.00144456	0.00165666	0.000317926	0.000299112	0.000380727	0.000347546
Gm13470	0.000190987	0.000310222	0.00118052	0.000414706	0.000403572	0.000325147	0.00055389	0.000372755	0.000432555	0.000266701	9.62e-05	0.000374133	0.000116575	0.000535113	0.00109364	0.00123064	0.00150969	0.000229877	0.000279874	0.000322253	0.000333499
Gm13481	0.000207651	0.000335524	0.00120103	0.000434789	0.00036994	0.00045558	0.000734146	0.000392408	0.00038896	0.000319159	8.56e-05	0.000476422	0.000190235	0.000424309	0.00106375	0.00132705	0.00155342	0.00035555	0.000307822	0.000339753	0.00036008
Acvr2a	0.00097339	0.0169511	0.0995663	0.0222604	0.0218984	0.0124861	0.0829918	0.000802241	0.00112005	0.0179603	0.000151762	0.0255253	0.00014103	0.0255481	0.00385487	0.317357	0.0950367	0.0218255	0.0178967	0.00159191	0.00242841
Orc4	0.010036	0.111448	0.287207	0.143029	0.0750908	0.0681394	0.0989406	0.0360355	0.0334579	0.0538281	0.00235037	0.0990476	0.000269593	0.0486477	0.0723544	0.124906	0.229521	0.00275661	0.00169157	0.00393082	0.0346466
Mbd5	0.000246806	0.00770107	0.00460939	0.0200558	0.0042719	0.0030227	0.00944655	0.0174282	0.0205087	0.0026982	0.000259077	0.0191391	0.000203236	0.0155772	0.00290179	0.0846922	0.00526806	0.00025269	0.0180102	0.00114034	0.0127607
Epc2	0.00180624	0.0485493	0.156565	0.00738578	0.0340232	0.0165116	0.0555602	0.0615133	0.0699409	0.02901	0.00072193	0.0839259	0.000268155	0.0802628	0.197531	0.108316	0.0699259	0.0441318	0.000569682	0.085106	0.0497409
Kif5c	0.00167754	0.0124668	0.0545377	0.0799333	0.103506	0.100514	0.484883	0.129018	0.141639	0.0736196	0.162404	0.607864	0.00581025	0.581945	0.270002	0.759858	0.664874	0.156636	0.328489	0.245562	0.11817
Lypd6b	0.000245937	0.000486797	0.00141776	0.00291211	0.000766168	0.000382397	0.00431927	0.00140762	0.00178359	0.000349654	0.000264765	0.00201727	0.000200877	0.00175199	0.00126748	0.00221123	0.00219374	0.000334549	0.000317596	0.000673483	0.00119688
Lypd6	0.000278314	0.000772804	0.0555919	0.00423396	0.000742321	0.000989423	0.00298027	0.00118646	0.00174765	0.000399787	0.000134363	0.000816885	0.000113493	0.00181588	0.00101673	0.00185035	0.00267671	0.000248035	0.000320465	0.000357322	0.00121218
Mmadhc	0.0297055	0.1575	0.174662	0.202878	0.15269	0.141223	0.141003	0.112422	0.103135	0.0905652	0.000499351	0.0797588	0.000146172	0.08765	0.316756	0.220243	0.156726	0.0542855	0.0523864	0.0314439	0.104654
Gm13485	0.000194516	0.000346227	0.00130441	0.000348708	0.000392606	0.000380243	0.000535119	0.000380201	0.00046587	0.000282355	9.44e-05	0.000390593	0.000118926	0.000467037	0.00106554	0.00129386	0.00163436	0.000237364	0.000292267	0.000331902	0.000403886
Rnd3	0.030538	0.13717	0.682043	0.717969	1.17434	1.18053	0.125142	0.256115	0.25336	0.908426	0.0279065	0.181668	0.0179866	0.202379	0.26939	0.139428	1.35824	0.0374877	0.110809	0.334299	0.166353
Gm13499	0.000230038	0.000338594	0.0012752	0.000394975	0.000502172	0.000385575	0.00120523	0.000471263	0.00045255	0.000337036	0.000195017	0.0100451	0.00021722	0.00557115	0.00108438	0.00151841	0.00258512	0.00029779	0.000342864	0.000721289	0.000436624
Gm13490	0.000198791	0.000379355	0.00124453	0.000380205	0.000617838	0.00073129	0.000665676	0.00038661	0.000485002	0.000446119	9.06e-05	0.000856529	0.000143109	0.000716926	0.00109274	0.00142736	0.00178928	0.000241927	0.000301953	0.000362976	0.000473601
Rbm43	0.000274482	0.0011388	0.00356033	0.000792362	0.00103304	0.000725615	0.000818364	0.000353425	0.000393049	0.000833804	0.000105937	0.000535454	0.000151349	0.000536042	0.00183239	0.00144825	0.00170397	0.000265863	0.000367942	0.000359223	0.000360465
Nmi	0.000238039	0.000679307	0.00411623	0.000994635	0.000428844	0.00046796	0.000680297	0.000342525	0.00030393	0.000381702	0.00010869	0.000470717	9.9e-05	0.000588784	0.00120612	0.00143191	0.00141222	0.000245925	0.00032236	0.000353104	0.00032786
Tnfaip6	0.000814622	0.0887716	0.0382078	0.00370402	0.000264966	0.000251922	0.000675897	0.0111585	0.0126625	0.00017912	7.5e-05	0.000394108	0.00015799	0.000774165	0.000752179	0.000953991	0.00169777	0.000292728	0.000199771	0.0230228	0.00766874
Rif1	0.00484654	0.0941109	0.173527	0.0191892	0.00951262	0.00266622	0.0334499	0.0391471	0.0345948	0.00788595	0.000455861	0.0201487	0.00523168	0.0147087	0.101221	0.0875341	0.0687808	0.000356016	0.00175643	0.0263301	0.03394
Neb	0.000238747	0.000835126	0.00148501	0.000690674	0.000972015	0.00088667	0.00118742	0.0045919	0.00477887	0.000660595	9.13e-05	0.000949224	0.000151403	0.000829777	0.00107044	0.00173435	0.00189109	0.000400583	0.000329179	0.00042102	0.00452088
Arl5a	0.00255322	0.0579619	0.143247	0.0202331	0.0654099	0.0340463	0.0725273	0.103558	0.111892	0.0408618	0.000161691	0.0784392	0.000171774	0.0555173	0.0304136	0.0407816	0.112564	0.020289	0.0226223	0.053045	0.107744
Cacnb4	0.000114793	0.000405371	0.00103303	6.17e-05	0.0765858	0.0874586	0.0521484	0.0701622	0.0776536	0.072461	0.000543881	0.0105858	0.000140825	0.048019	0.126692	0.00174453	0.0797624	0.00014913	0.0018724	0.00261628	0.0698605
Stam2	0.00105808	0.025393	0.161637	0.052546	0.0474548	0.0451905	0.0703181	0.0715225	0.0724978	0.035071	0.000797519	0.0237385	0.000490045	0.0484088	0.00157043	0.00763338	0.163484	0.00054325	0.0208194	0.00176114	0.0613173
Fmnl2	0.00299887	0.000636718	0.0632202	0.019778	0.0749102	0.0882046	0.102502	0.0110871	0.013084	0.0565154	0.00128651	0.010885	0.000740544	0.012954	0.0439107	0.160957	0.0592525	0.0901793	0.0167569	0.0207736	0.0126592
Prpf40a	0.0179174	0.299276	0.353933	0.434591	0.227773	0.181609	0.335436	0.323569	0.329096	0.145103	0.00425918	0.313441	0.000774978	0.24041	0.386807	0.730263	0.520791	0.0939612	0.107046	0.0956238	0.332274
Arl6ip6	0.0499117	0.065741	0.563413	0.184994	0.273826	0.273467	0.260083	0.231378	0.241871	0.238464	0.0020107	0.161358	0.00188404	0.184309	0.170179	0.480854	0.742837	0.078297	0.0364277	0.0367242	0.228177
Rprm	0.0422942	0.00089721	0.233549	0.134257	0.0403987	0.0213646	0.0771483	0.382655	0.394229	0.0196707	0.00794675	0.0440942	0.000717468	0.0485017	0.00126395	0.240142	0.013732	0.119153	6.62e-05	0.0299698	0.411948
Galnt13	0.0002727	0.0021665	0.00465836	0.000565968	0.00153845	0.00310492	0.0120738	0.00201968	0.00182668	0.00139051	0.000145042	0.00426836	0.000138814	0.0305212	0.00144418	0.00368725	0.00261975	0.000530597	0.000592483	0.000573534	0.00171579
Gm26794	0.000199083	0.000320677	0.00124262	0.00038677	0.000437027	0.000360217	0.000872863	0.000397275	0.000391942	0.000326592	9.23e-05	0.000924229	0.000122562	0.000517071	0.000993114	0.00148199	0.00170688	0.000253208	0.000298588	0.000473959	0.00045303
Kcnj3	0.000223748	0.000381842	0.00116047	0.000507286	0.000552691	0.000380947	0.00789395	0.000437398	0.000427365	0.000437257	0.000122968	0.000789415	0.00012018	0.000689044	0.00118039	0.00165428	0.00208807	0.000258234	0.000306188	0.000449647	0.000482028
Nr4a2	0.000154931	0.000956411	0.061231	0.000125194	0.0997629	0.104551	0.0229569	0.000106091	8.61e-05	0.0798246	0.0102154	0.00017779	0.000272059	0.000585984	0.0134737	0.00234232	0.000853539	0.000151299	0.000410538	0.0275907	6.22e-05
Gpd2	0.00867584	0.00511629	0.133542	0.0279342	0.00675174	0.0046005	0.00548737	0.000612358	0.000585892	0.00561721	0.000145802	0.0300474	0.000264441	0.00641622	0.00241289	0.00214666	0.0838274	0.00031961	0.000245491	0.0595595	0.000511585
Galnt5	0.00020189	0.000373883	0.00135828	0.000392666	0.000366107	0.000314686	0.00063127	0.000397282	0.000446339	0.000299058	9.17e-05	0.000432755	0.000168555	0.000457574	0.000963153	0.00122584	0.00155798	0.000248447	0.000273331	0.000373531	0.000532386
Ermn	0.00023498	0.00896083	0.0579191	0.000530734	0.000410244	0.000403208	0.00150476	0.0078344	0.00827	0.000351079	0.000120502	0.000702485	0.000106136	0.000787207	0.000985156	0.00144481	0.00155151	0.000280162	0.000461889	0.000266182	0.00806742
Cytip	0.000211912	0.000453113	0.00124663	0.000352675	0.000375537	0.000331716	0.000599028	0.00047752	0.000374283	0.000298397	9.45e-05	0.000410464	0.000103527	0.000486483	0.00105396	0.00129277	0.00151181	0.000234612	0.000278706	0.000326023	0.000359743
Acvr1c	0.000223126	0.000319862	0.00140096	0.00111047	0.000536632	0.000452072	0.00138657	0.000646416	0.000750023	0.000442712	0.000126067	0.0017844	0.000163426	0.00280468	0.00101541	0.0353352	0.00183232	0.000287635	0.000310928	0.000593099	0.00071335
Acvr1	0.000545484	0.000240438	0.0665635	0.00202737	0.00202761	0.00116435	0.0201203	0.00562087	0.00477615	0.0025017	0.000215787	0.019029	0.000228672	0.00665405	0.00180203	0.00310134	0.141763	0.000585893	0.0184963	0.00037717	0.00567628
Gm17409	0.000192935	0.000316226	0.0013594	0.000391877	0.000432757	0.000376008	0.000584508	0.000385251	0.000411668	0.000313878	8.44e-05	0.000460698	0.000118211	0.000493351	0.00103346	0.00145576	0.00153663	0.000257074	0.000293876	0.000352602	0.000474607
Upp2	0.000457415	0.000441717	0.00188795	0.000443851	0.0116282	0.00597533	0.0376296	0.0152213	0.0162618	0.0172723	0.000243337	0.0191675	0.000260059	0.0137086	0.00132827	0.0465807	0.0795242	0.000471735	0.000369838	0.0260834	0.0142225
Ccdc148	0.000258533	0.00454785	0.0568948	0.00598655	0.00367404	0.0042026	0.00392781	0.0023391	0.00340979	0.00454574	0.000236814	0.0310923	0.000141741	0.0194719	0.066007	0.00202462	0.00230869	0.000411973	0.000497624	0.00104583	0.00155991
Pkp4	0.00025567	0.11923	0.0780768	0.000249998	0.00137793	0.00168659	0.015178	0.016853	0.0164189	0.000553027	0.000487513	0.00253809	0.000266066	0.00623148	0.00147998	0.00266476	0.00357524	0.000331536	0.000841162	0.000429157	0.0143207
Dapl1	0.000219038	0.000386447	0.00139217	0.000381166	0.000757742	0.000620596	0.000815121	0.000749092	0.000618006	0.000630175	0.000141104	0.000855862	0.000129296	0.000746542	0.00143494	0.00151077	0.0018107	0.000393917	0.000334588	0.000513387	0.000549807
Tanc1	0.000431852	0.00750272	0.0410696	0.000311984	0.000488744	0.000437435	0.000652558	0.00163028	0.00207652	0.000230974	7.78e-05	0.000356553	0.000231903	0.000509131	0.00169909	0.00150621	0.00196196	0.000278767	0.000262182	0.000469228	0.00217535
Wdsub1	0.000257263	0.0122696	0.0226207	0.00142651	0.000701295	0.000503576	0.0018158	0.00055523	0.00045207	0.000529188	9.69e-05	0.00176798	0.000178835	0.00158447	0.00110254	0.00157866	0.00336774	0.00031783	0.000404607	0.000530049	0.000445064
Baz2b	0.00486595	0.0819798	0.120794	0.208891	0.136234	0.148396	0.131281	0.0146444	0.0206961	0.0792871	0.000548204	0.154629	0.000419633	0.163707	0.32039	0.162938	0.0528148	0.039278	0.0354765	0.0599505	0.0284486
Gm13620	0.00023985	0.00199735	0.00285969	0.000614022	0.000602016	0.000499616	0.00131654	0.000699477	0.000737963	0.000391888	0.000100345	0.000538596	0.000126214	0.000771114	0.00117411	0.00156629	0.00174257	0.000255041	0.000334664	0.000452698	0.000684316
2019-03-07	0.00796357	0.134738	0.134371	0.0299018	0.144228	0.138371	0.141774	0.1057	0.10617	0.127677	0.00477271	0.128096	0.000264385	0.18267	0.100388	0.285407	0.292746	0.0211925	0.0731776	0.0771538	0.0852741
Cd302	0.000382067	0.00416654	0.0058838	0.000856491	0.00120155	0.00121975	0.0254969	0.000458602	0.000587888	0.000753921	8.56e-05	0.000380275	0.000287585	0.000713962	0.00122106	0.0015293	0.00167745	0.00028585	0.000343018	0.00027462	0.000541841
Ly75	0.000191988	0.000473745	0.00138385	0.000353569	0.00046357	0.00033896	0.000645916	0.000358748	0.000397467	0.000305383	9.03e-05	0.000476003	0.000149073	0.000524708	0.000986896	0.00118417	0.00152879	0.000242773	0.000310511	0.000339039	0.000329704
Itgb6	0.000187841	0.000334692	0.00121575	0.000360775	0.000456524	0.000363255	0.000729821	0.00038188	0.0003544	0.000304241	9.97e-05	0.000647096	0.000106699	0.000507987	0.00108424	0.00128278	0.00148829	0.000255487	0.000278163	0.000359083	0.000472261
Rbms1	9.29e-05	0.00023664	0.00157691	0.000136749	0.00385841	0.00425167	0.0377016	0.00028477	0.000302791	0.00932013	0.000194756	0.0186224	0.000215081	0.056005	0.138449	0.0387656	0.24106	0.000204984	0.0167846	0.0109581	0.000323839
Tank	0.00365289	0.030236	0.162137	0.0851406	0.0138542	0.0175022	0.034953	0.0148032	0.0169891	0.0146085	0.000288107	0.0244695	0.000488015	0.00912828	0.0028934	0.00521747	0.00528333	0.00137964	0.0174296	0.000642588	0.00896157
Psmd14	0.122287	0.207871	0.423043	0.271226	0.247937	0.228371	0.450954	0.227932	0.224632	0.204824	0.0622371	0.103133	0.00413997	0.0658068	0.370445	0.844447	0.386067	0.0765951	0.125064	0.134048	0.226635
Tbr1	0.000576975	0.00665847	0.00119777	0.00868631	0.120978	0.119962	0.246639	2.84e-05	5.38e-05	0.0999569	0.00234534	1.65e-05	0.000165558	0.00115886	0.000929638	0.763267	0.000713284	0.000262751	0.000151651	0.0264546	1.56e-05
Slc4a10	0.000231743	0.000309	0.00129476	0.000472163	0.000483013	0.000502286	0.00372224	0.000634124	0.000509392	0.000399098	0.000193525	0.00182409	0.000139116	0.00117739	0.00115651	0.00398465	0.00323427	0.000356158	0.000395221	0.000599526	0.000454872
Dpp4	0.000205426	0.000337447	0.00127349	0.00052588	0.000393474	0.000376272	0.000515388	0.000440405	0.000388447	0.00025957	8.59e-05	0.000429199	0.000129969	0.000548657	0.000980496	0.0012277	0.00150587	0.00023982	0.000269866	0.000329049	0.000407052
Gm13561	0.000191878	0.000330145	0.00129921	0.000351487	0.00037287	0.000361007	0.000534516	0.000393677	0.00035127	0.000361949	9.97e-05	0.000377413	0.000112483	0.000448277	0.00101216	0.00121955	0.0014731	0.000238143	0.000278491	0.000329248	0.000419344
Gcg	0.000215695	0.000902938	0.00116094	0.000568365	0.000672031	0.000638116	0.00152805	0.000392862	0.000484792	0.000499395	9.43e-05	0.000435353	0.000112407	0.000479805	0.00105122	0.00187067	0.0015891	0.000255129	0.000354846	0.000391187	0.000396358
Fap	0.000185702	0.00031213	0.00125999	0.000344554	0.000406571	0.000368461	0.00100432	0.00037237	0.000362016	0.000285658	8.55e-05	0.000566266	0.000114865	0.000455905	0.000941551	0.00146657	0.00155106	0.000250786	0.000290756	0.000314691	0.000346353
Ifih1	0.000210165	0.000352324	0.00155464	0.000419168	0.000419331	0.000276949	0.000617485	0.000443237	0.000407925	0.000391921	8.34e-05	0.000398708	0.000117223	0.00047048	0.000914308	0.00129603	0.00160213	0.000249613	0.000290898	0.00034038	0.000332104
Gca	0.000823447	0.0157358	0.0573446	0.0115013	0.000598621	0.000822166	0.000971059	0.00389413	0.00409829	0.000364252	9.08e-05	0.000818122	0.000183267	0.00149587	0.000890465	0.00170322	0.0018016	0.000292898	0.000375216	0.000351927	0.00233632
Kcnh7	0.000390277	0.02468	0.0562086	0.0124723	0.000681275	0.000423631	0.0106629	0.0170763	0.0188684	0.000551776	0.000148112	0.00273612	0.000388974	0.00482391	0.00119813	0.0765215	0.00235127	0.000282352	0.000250249	0.000734284	0.0177595
Gm13569	0.000256675	0.000497196	0.00170269	0.000612023	0.000418577	0.00039429	0.000697815	0.000591759	0.000650521	0.000400085	0.000105308	0.000429642	0.000111228	0.000533276	0.000983733	0.00128647	0.00162321	0.000244946	0.000316963	0.000341844	0.000501023
Fign	0.000308667	0.122394	0.114972	0.00683232	0.0718057	0.0538232	0.139942	0.14265	0.136917	0.0609198	0.00487221	0.00549559	0.000975127	0.0102028	0.202331	0.201924	0.0840497	0.000256053	0.0833913	0.0232207	0.115826
Grb14	0.000204029	0.00150089	0.0020802	0.000291252	0.000792144	0.000705403	0.0166294	0.000280547	0.000268892	0.000761434	0.000108369	0.000540857	0.000144846	0.000540421	0.00169995	0.00218787	0.00182414	0.000306548	0.000350488	0.0292742	0.000250388
Cobll1	0.000206492	0.000881522	0.00160932	0.000380384	0.000341686	0.000299183	0.000581803	0.000353561	0.000353293	0.000247041	8.57e-05	0.00036418	0.000108215	0.000412586	0.00120482	0.00127965	0.00149993	0.000278951	0.000279471	0.000328963	0.000348553
Slc38a11	0.000292943	0.00173097	0.00203198	0.000428478	0.000546746	0.000363532	0.000716797	0.000381839	0.000366285	0.000408734	0.000105459	0.000492952	0.000116378	0.000616643	0.0016479	0.00137346	0.00169016	0.000247511	0.000325066	0.000408281	0.000391002
Scn3a	8.16e-05	6.27e-05	0.000606716	7.17e-05	0.240979	0.235872	0.0965825	0.000613742	0.000378309	0.22944	0.0167306	0.152294	0.00224131	0.231585	0.542473	0.0670832	0.394908	0.0428757	0.0590954	0.126838	0.000232991
Gm13595	0.000192132	0.000572969	0.00138875	0.000424673	0.000492658	0.000377323	0.000897095	0.000367176	0.000384768	0.000317646	0.000112875	0.00043298	0.000123566	0.000487376	0.00102761	0.0013254	0.00160906	0.000262684	0.00033825	0.000365056	0.000393109
Scn2a1	0.000129694	0.00014358	0.000925665	6.88e-05	0.017371	0.00435203	0.111841	0.000225344	0.00054476	0.0175586	0.000208237	0.0127632	0.000350513	0.0113885	0.21506	0.0196045	0.206582	0.023547	0.0171228	0.033922	0.000151091
Csrnp3	0.000609238	0.0130856	0.000762776	5.28e-05	0.0326838	0.0300799	0.109607	0.105669	0.111215	0.0399016	0.000460908	0.0492994	0.000324277	0.0327955	0.0937712	0.13053	0.140361	0.0213536	0.0385255	0.0631225	0.0825855
Galnt3	0.000208449	0.000443589	0.00136922	0.000312227	0.000572577	0.000423214	0.000787013	0.000308015	0.000352296	0.000423174	0.000109431	0.000446828	0.000131213	0.000435411	0.00105763	0.00128735	0.00142134	0.000315893	0.000314162	0.000258456	0.00029652
Ttc21b	0.00176264	0.0025995	0.00311844	0.00644578	0.0123478	0.0105442	0.0320169	0.0140353	0.0116608	0.00674856	0.000170609	0.0338456	0.000210053	0.0117506	0.0112454	0.00635085	0.00214056	0.00142328	0.0179159	0.000465403	0.0112805
Scn1a	0.000290172	0.00292805	0.00175464	0.000651635	0.00326571	0.00273142	0.0152816	0.00300535	0.00302422	0.00344064	0.000305931	0.00348339	0.0001817	0.00409041	0.00281974	0.0854378	0.00175777	0.000245826	0.000392128	0.000468078	0.00307209
Gm13629	0.000209026	0.000423981	0.00135654	0.000388876	0.000579816	0.000621083	0.000778621	0.000365343	0.000380769	0.000420502	9.32e-05	0.000470804	0.000119013	0.000503933	0.00194735	0.00133783	0.00156778	0.000255603	0.000308593	0.000404406	0.000411558
Scn9a	0.00126198	0.000214435	0.00109667	0.000154116	0.000236808	0.000200917	0.0371289	0.000115893	8.29e-05	0.000220793	0.000535431	0.00845283	0.000213096	0.00101523	0.00219616	0.0464879	0.0633556	0.0215074	0.000436268	0.117037	9.51e-05
Scn7a	0.000189954	0.000318235	0.00124782	0.000358104	0.000451271	0.000375779	0.000579342	0.000384441	0.000402323	0.000293853	9.51e-05	0.000404353	0.0001	0.000475563	0.00100886	0.00128556	0.00164523	0.000246893	0.000285377	0.000354752	0.000354434
B3galt1	0.000226056	0.00230088	0.00488856	0.000988051	0.00682483	0.00545998	0.0197396	0.004463	0.00514133	0.00688991	0.000738835	0.00418783	0.000168965	0.0390167	0.14719	0.00973683	0.0843848	0.000582436	0.00110303	0.000952755	0.0012955
Gm26743	0.000190521	0.000360979	0.00130666	0.000456052	0.000407071	0.000367743	0.000558382	0.000369411	0.000361466	0.000319769	0.000102946	0.000411907	0.000147386	0.000464124	0.00101593	0.00130847	0.00158622	0.00025661	0.000292306	0.000345487	0.00034075
Stk39	0.000965375	0.0445459	0.460398	0.00038264	0.0295528	0.0205096	0.113094	0.000207004	0.000361503	0.0205312	0.000131305	0.0456159	0.000183486	0.0267473	0.0161541	0.103991	0.148355	0.00035512	0.0175761	0.041836	0.000105567
Cers6	0.000628519	0.00244957	0.0906138	0.00105955	0.00799316	0.00808408	0.0388516	0.0227312	0.0185728	0.0143088	0.00025299	0.0209152	0.000381548	0.0479993	0.00234821	0.00434721	0.0863483	0.0238968	0.0340088	0.000213195	0.02156
Nostrin	0.000205012	0.00040712	0.00126283	0.000398373	0.000382079	0.000334156	0.000634082	0.000429456	0.000378537	0.000277637	8.07e-05	0.000464063	0.000117442	0.000516358	0.00107401	0.00128908	0.00150503	0.000266516	0.000285306	0.000341228	0.000350276
Spc25	0.0251867	2.01266	0.23347	0.000707176	0.00968342	0.00257975	0.00963787	0.000159398	0.00020313	0.0031067	3.72e-05	0.000184676	9.76e-05	0.000189222	0.0975916	0.0261048	0.00077606	0.000527841	0.0123425	0.0170823	0.000133144
Lrp2	0.000234366	0.000312559	0.16577	0.000348276	0.000381887	0.000525197	0.000647489	0.000269399	0.000370371	0.000286159	0.000111379	0.000412817	0.000140424	0.000521972	0.00100242	0.00115853	0.00141491	0.000223735	0.000244382	0.000355719	0.000259186
Bbs5	0.000743464	0.0109119	0.101591	0.00865313	0.00775408	0.00601092	0.0232696	0.00544837	0.0103909	0.00959238	0.000396918	0.0241585	0.000172257	0.00913679	0.00265073	0.0861924	0.00410163	0.000648921	0.0198363	0.000476834	0.00929705
Klhl41	0.000204768	0.000388012	0.00134251	0.000417198	0.00051497	0.000436567	0.000766786	0.000997844	0.000909409	0.000330849	8.32e-05	0.000468456	0.000111787	0.000560684	0.00104599	0.00139438	0.00164709	0.00027395	0.000307744	0.000371602	0.000534162
Fastkd1	0.00038529	0.0164209	0.00590159	0.00441541	0.000872768	0.000622703	0.00557516	0.00361187	0.00552207	0.000798982	0.000115594	0.00118833	0.000136654	0.0239858	0.00342139	0.002375	0.00212538	0.000457431	0.000353252	0.000445231	0.00462804
Ppig	0.0272185	0.386858	0.573388	0.0362624	0.113545	0.0541743	0.309481	0.149306	0.142962	0.106064	0.0202509	0.163256	0.00420027	0.154314	0.461245	0.54559	0.334372	0.096148	0.104766	0.0552049	0.105469
Ccdc173	0.00357315	0.0230808	0.133474	0.0236085	0.0195771	0.016898	0.0280128	0.0421759	0.0455135	0.0213781	0.000263101	0.0511852	0.000275723	0.0350769	0.065167	0.0681358	0.0735973	0.00287671	0.0395292	0.00125683	0.0360244
Phospho2	0.00254552	0.0905784	0.107257	0.134203	0.045473	0.0416197	0.136555	0.0675403	0.0637347	0.0529715	0.00201943	0.021126	0.000100547	0.0445094	0.0845641	0.0985982	0.346249	0.00116638	0.0677816	0.0879663	0.0594245
Klhl23	0.00279369	0.00664948	0.123248	0.00123667	0.00164357	0.00110351	0.102621	0.0426864	0.0455543	0.00576811	0.00367331	0.0111109	0.000481088	0.0257415	0.152888	0.185545	0.00809017	0.000429703	0.0575628	0.0239968	0.0325542
Ssb	0.490244	0.691135	0.742824	0.468315	0.191527	0.104639	0.347874	0.412817	0.452325	0.148093	0.0282721	0.526381	0.0146451	0.559295	0.466329	0.696549	0.744249	0.205283	0.193124	0.113434	0.411665
Mettl5	0.00131944	0.0811907	0.150543	0.0548109	0.019994	0.00637685	0.0318397	0.0150357	0.0157085	0.00587247	0.000134654	0.00264655	0.000322604	0.00741965	0.0122951	0.0361382	0.134849	0.000306071	0.000969855	0.00127107	0.0120538
Mettl5os	0.000460327	0.00207593	0.00354059	0.00198818	0.000670296	0.000503091	0.00187513	0.00396656	0.00409075	0.000553891	0.000101697	0.00109263	0.000143888	0.000858285	0.00143308	0.00270744	0.00213893	0.000354423	0.00031836	0.000503497	0.00404667
Ubr3	0.000245033	0.0208346	0.0582362	0.00373965	0.01453	0.0155438	0.049321	0.0400427	0.0459476	0.0137188	0.00017058	0.0409851	0.000347019	0.0346555	0.00148088	0.0762416	0.0712385	0.000866017	0.00345025	0.000864105	0.0419655
Myo3b	0.000204489	0.000309952	0.00133573	0.000418529	0.000431298	0.000315533	0.000670637	0.000486021	0.000443465	0.000348136	9.58e-05	0.000434434	0.000132727	0.000485954	0.00109531	0.00126703	0.00145601	0.000257292	0.000305147	0.000352584	0.000427205
Sp5	0.000589961	0.00369011	0.105053	0.00062516	0.000685944	0.000344178	0.00313739	0.000395761	0.000314747	0.000373912	0.000121098	0.00634111	0.000163334	0.0359519	0.00155544	0.00169734	0.00127413	0.000361099	0.000377903	0.000575757	0.000462684
Gad1os	0.00023056	0.000378668	0.0490498	0.000390677	0.000414483	0.000359501	0.000681292	0.000588275	0.000935549	0.000307236	9.44e-05	0.000600911	0.000111907	0.000502819	0.00102463	0.00128091	0.00173216	0.000337081	0.000369815	0.000352243	0.000845457
Erich2os	0.000335368	0.000701206	0.00247067	0.000675352	0.00045244	0.000379231	0.000637884	0.000496292	0.000424573	0.000332128	9.06e-05	0.00077154	0.000145275	0.000800815	0.00122831	0.00138109	0.00158672	0.000246332	0.000293211	0.000379998	0.000478398
Erich2	0.000261316	0.000734824	0.00615217	0.000474735	0.000356431	0.000366407	0.000786966	0.000528049	0.000486721	0.000301348	9.48e-05	0.000831274	0.000157167	0.000627273	0.00121593	0.00135012	0.00164734	0.000259647	0.000285947	0.000331283	0.000587397
Gad1	4.15e-05	4.3e-05	0.000533723	2.75e-05	0.00554794	2.9e-05	0.0304306	0.594178	0.595303	4.67e-05	0.00175343	0.0163241	0.000382058	0.0676811	0.000631478	0.0460646	0.00107539	0.000153365	0.0390535	0.000287657	0.572921
Gm26558	0.000192391	0.000341122	0.00125654	0.00045484	0.000626046	0.000443846	0.000628983	0.000406134	0.000402183	0.000360944	8.21e-05	0.00046757	0.00013401	0.000542265	0.00110565	0.00146006	0.00168442	0.000256531	0.000291856	0.00036766	0.000396876
Gorasp2	0.0110906	0.08149	0.171117	0.055237	0.0554119	0.0478428	0.134589	0.0610962	0.0580137	0.0238008	0.00167421	0.0546353	0.00145845	0.0559941	0.149732	0.114835	0.160117	0.000475544	0.0057355	0.0669455	0.0730174
Tlk1	0.0115728	0.123621	0.164598	0.0274044	0.029169	0.0240787	0.079449	0.0129787	0.0199775	0.0203723	0.00139606	0.0926796	0.00189198	0.0748128	0.0222804	0.184999	0.0170975	0.000328655	0.0430701	0.00371729	0.0125902
Mettl8	0.00473115	0.0120248	0.129348	0.0178251	0.00145269	0.00241531	0.0423349	0.0250602	0.0296821	0.00155187	0.000218132	0.0299835	0.000381696	0.00834879	0.0673266	0.0108994	0.0910651	0.0002474	0.0175683	0.000331021	0.0211286
Dcaf17	0.0100825	0.0288419	0.198358	0.091912	0.0141413	0.018151	0.0481104	0.0447704	0.0411651	0.01459	0.000367364	0.0420181	0.000291369	0.0751772	0.0742096	0.0898889	0.00420982	0.000417233	0.042963	0.0262596	0.0389766
Cybrd1	0.000189244	0.000423193	0.0958537	0.000537496	0.000368591	0.000316959	0.000643172	0.000375532	0.000387375	0.000260478	0.000143584	0.000395653	0.000105442	0.000557707	0.00098651	0.00128964	0.00170507	0.000244074	0.000276757	0.000334469	0.000354436
Dync1i2	0.115271	0.254129	0.416046	0.433205	0.432992	0.361357	0.390574	0.728516	0.735266	0.385212	0.0832318	0.27448	0.000452122	0.27269	0.615815	0.89216	0.79948	0.18708	0.239461	0.0862195	0.653962
Slc25a12	0.000801173	0.0117813	0.00903682	0.0646606	0.00345758	0.00403143	0.0300977	0.0982229	0.104104	0.00454202	0.000135601	0.0711989	0.000131797	0.0737977	0.121177	0.0784414	0.0855261	0.000943118	0.0203061	0.00087657	0.0913839
Hat1	0.0670007	0.238919	0.251579	0.1418	1.66e-05	1.22e-05	0.0245131	0.180672	0.164114	2.58e-05	0.000793609	0.00383154	0.000225122	0.000796832	0.0362024	0.00179168	0.110923	0.000186524	0.0185031	0.000134824	0.149714
Metap1d	0.00110105	0.0530043	0.0246606	0.049832	0.0043461	0.00709109	0.0203639	0.148938	0.151144	0.0136013	8.05e-05	0.0737988	0.000328325	0.0273832	0.00358789	0.00219879	0.134504	0.0229078	0.060236	0.00345232	0.137585
Dlx1as	0.000234	0.00158703	0.00161946	0.00224162	0.000516137	0.000319051	0.00121023	0.142522	0.149453	0.000324189	0.000161559	0.000979227	0.000258929	0.0352735	0.00100286	0.00135051	0.00193135	0.000214825	0.000401566	0.000754484	0.135047
Dlx1	0.00267836	0.0155463	0.000327618	0.251552	0.00013704	9.84e-06	0.00154767	1.76185	1.76836	1.91e-06	0.000549761	0.189866	0.00190358	0.211086	0.000117411	0.00014918	0.000294046	3.8e-05	0.101942	0.000157467	1.60586
Dlx2	0.0243843	0.0156728	0.0010106	0.266617	1.5e-05	1.09e-05	0.00288837	3.32429	3.34714	4.51e-06	0.000353047	0.190427	0.00459048	0.230829	2.55e-05	8.72e-05	0.0002553	3.42e-05	0.166716	8.02e-05	3.14993
Itga6	0.00304989	0.0109163	0.0136209	0.000195825	0.0272973	0.0275182	0.0113929	0.000151836	7.82e-05	0.0301738	0.000152141	0.0852076	0.000211544	0.0296138	0.000736388	0.000989474	0.124487	0.0690935	0.000366659	0.00095621	0.000132409
Gm17250	0.0002382	0.000360734	0.00117979	0.000311838	0.00056641	0.000310407	0.00717349	0.000360223	0.000574499	0.000552494	0.000114996	0.0025751	8.98e-05	0.000701627	0.00108336	0.0085139	0.00172753	0.0409781	0.0168457	0.000390979	0.000311083
Pdk1	0.00221964	0.000553354	0.04948	0.000728822	0.000958692	0.000981972	0.0065861	0.000471968	0.000400626	0.000897438	0.000100927	0.00172313	0.000371729	0.000788581	0.0657032	0.00248423	0.0023821	0.000474782	0.000430446	0.00110746	0.00040453
Rapgef4	0.000263595	0.00421624	0.00275431	0.000687044	0.000626064	0.000429347	0.0025902	0.000931577	0.00102435	0.000657479	0.000179174	0.00192351	0.00015748	0.00236799	0.00133527	0.00193954	0.00208235	0.000297384	0.000293469	0.000518197	0.000676526
Zak	0.000364398	0.0102695	0.00638987	0.00618862	0.0113618	0.0039404	0.0231907	0.0492987	0.0514596	0.00224342	8.54e-05	0.000201566	9.29e-05	0.000283532	0.022485	0.0286986	0.0727755	0.000238377	0.000390103	0.000501931	0.043157
Cdca7	0.0414432	0.136371	0.0665321	0.122003	0.0227938	1.33e-05	0.0147827	0.360031	0.350746	1.5e-05	1.77e-05	2.84e-06	3.07e-05	1.7e-05	0.143437	0.0259573	0.000317565	3.45e-05	0.000208373	3.73e-05	0.338186
6430710C18Rik	0.000191208	0.000377783	0.00133198	0.000316258	0.000494136	0.00032762	0.00078815	0.000400539	0.000401239	0.000327155	0.000101963	0.000494139	0.000103965	0.000578699	0.00106423	0.00143051	0.00147126	0.000241729	0.00032747	0.000493474	0.000368465
Sp3	0.00954235	0.112528	0.0442988	0.138261	0.0610764	0.0381612	0.0733917	0.187281	0.19096	0.0444623	0.000470108	0.0426447	0.000572376	0.0363413	0.302692	0.090129	0.152129	0.00136748	0.0658717	0.0377875	0.156391
Sp3os	0.00396317	0.103398	0.120668	0.0437681	0.0241058	0.045029	0.0729637	0.0717449	0.06549	0.0312908	0.00479266	0.0690012	0.00424089	0.0435547	0.21666	0.0990453	0.14738	0.0246512	0.0589286	0.00290015	0.0644336
Ola1	0.0611904	0.109481	0.00138698	0.200681	0.107862	0.0482736	0.152318	0.585365	0.605195	0.0558919	0.0110208	0.0178729	0.00390372	0.0602348	0.622126	0.162816	0.165104	0.0223582	0.060811	0.036892	0.527229
Sp9	0.00556773	0.0512381	8.86e-05	0.17735	0.0533574	0.000747861	0.0308412	2.0681	2.08763	0.0110515	0.000838655	3.89e-05	0.000134607	0.0383921	1.21879	0.0353751	0.000217919	0.000168923	0.221714	0.000133443	1.90955
Cir1	0.0013651	0.0562299	0.127001	0.0591866	0.100228	0.071559	0.205002	0.1046	0.11015	0.0694951	0.00350901	0.19589	0.000310513	0.159959	0.311324	0.194019	0.289778	0.0740045	0.0470327	0.0687208	0.111265
Scrn3	0.00120241	0.0213997	0.0145324	0.00952205	0.0083313	0.0035614	0.00967589	0.0142288	0.00819731	0.00623913	0.000137193	0.00542307	0.000171772	0.0307326	0.0720798	0.00196562	0.00192525	0.000418754	0.000469615	0.000858701	0.00927338
Gpr155	0.000252334	0.000420974	0.00143495	0.000474562	0.000826571	0.000360721	0.00554434	0.00123134	0.00158789	0.00256472	0.000149036	0.00461491	0.000219194	0.00245656	0.0014204	0.00170674	0.00210916	0.000479019	0.00100491	0.0252193	0.000975904
Wipf1	0.000266773	0.00585315	0.00545248	0.000661429	0.000318365	0.00036006	0.0124519	0.000329501	0.00030588	0.000235166	7.27e-05	0.000319283	0.000114801	0.000382744	0.00141216	0.00138518	0.00136818	0.00023569	0.000328574	0.000309783	0.000323453
Chrna1	0.000181225	0.000323151	0.00119373	0.00036968	0.000381664	0.000393213	0.000562857	0.000370695	0.000413801	0.000298003	8.2e-05	0.000409302	0.000133809	0.000464213	0.00095173	0.00120798	0.00152404	0.000241808	0.000309634	0.000349741	0.000431044
Chrna1os	0.000222062	0.00134538	0.00192592	0.00069588	0.000878617	0.000976666	0.00608598	0.000384347	0.000463908	0.00103529	0.00012477	0.0053218	0.000129158	0.00482368	0.00168422	0.00162746	0.00246115	0.000378904	0.000251894	0.000687815	0.000299192
Chn1os3	0.00020798	0.0004056	0.00132472	0.000417647	0.000431565	0.000470046	0.000777174	0.000650586	0.000569914	0.000353846	9.31e-05	0.000462288	0.000213871	0.000514682	0.00119388	0.00162044	0.00161569	0.000254457	0.000320373	0.000398419	0.000675599
Chn1	0.0357787	0.0661295	0.00374427	0.0226081	0.238851	0.219223	0.240394	0.2235	0.226851	0.237579	0.015436	0.102453	0.000424728	0.126997	0.113817	0.4232	0.179486	0.0632133	0.0754856	0.0916693	0.232327
Atf2	0.00545292	0.104664	0.102988	0.00357943	0.134631	0.157537	0.110377	0.034391	0.0374431	0.145383	0.013381	0.103807	0.000556443	0.106403	0.00118573	0.075503	0.173319	0.000786172	0.039209	0.0533326	0.0386262
Gm10822	0.000206895	0.000377393	0.00267453	0.000473877	0.0005039	0.000531128	0.000636223	0.000765278	0.00059866	0.000408073	9.45e-05	0.00062146	0.000139956	0.000527149	0.00114867	0.00157912	0.00169236	0.00026259	0.000303519	0.000377819	0.000535347
Atp5g3	0.232536	0.229891	0.595508	0.21943	0.124936	0.0703903	0.454517	0.0859697	0.0858469	0.105386	0.0611948	0.30564	0.0123147	0.21955	0.518628	0.766158	0.748005	0.160387	0.123508	0.180404	0.065362
Lnp	0.0169836	0.234486	0.0783058	0.0511739	0.0645126	0.073107	0.102416	0.0407284	0.0336718	0.056232	0.00362506	0.0639658	0.000353884	0.101393	0.062527	0.217148	0.417044	0.0606021	0.0831008	0.0804394	0.0298335
Evx2	0.000200255	0.000393488	0.001295	0.000386263	0.000595014	0.000481232	0.000789276	0.000375545	0.00038171	0.000470082	0.0001142	0.00051669	0.000163304	0.000489328	0.00104159	0.00136845	0.0015685	0.000274684	0.000315083	0.00034689	0.000472094
Hoxd13	0.00019333	0.000350479	0.00134347	0.000617471	0.000395755	0.000385848	0.000551134	0.000384646	0.00041549	0.000314447	8.8e-05	0.000475623	0.000141667	0.000609845	0.00105613	0.00129334	0.00158199	0.000253135	0.000288327	0.000383886	0.000375734
Mtx2	0.0666313	0.17927	0.389888	0.135781	0.0854724	0.0766272	0.436648	0.15215	0.184237	0.0641994	0.0317634	0.194828	0.000287809	0.231773	0.341886	0.37734	0.525256	0.0175945	0.0599776	0.0882638	0.173936
2600014E21Rik	0.000231528	0.000379586	0.00125779	0.000350271	0.000635699	0.000435551	0.000978179	0.00037036	0.000463174	0.000480034	0.000109496	0.000546209	0.000135686	0.000532839	0.00112197	0.0310763	0.00153889	0.00022418	0.000246995	0.000329276	0.000347856
Hnrnpa3	1.05228	0.493089	1.42846	0.0845935	0.280674	0.220049	0.474297	0.185948	0.179599	0.241762	0.0863874	0.23419	0.0266954	0.211646	0.38161	1.0464	0.736579	0.148873	0.207468	0.214343	0.202748
Nfe2l2	0.000384642	0.00992589	0.0221706	0.00195631	0.0216117	0.0236954	0.0089345	0.000265694	0.000278901	0.0143078	7.22e-05	0.00142606	0.000117108	0.00204979	0.00615719	0.00768311	0.00194593	0.000417481	0.000362966	0.000369487	0.000277952
Agps	0.00090855	0.0372579	0.141029	0.0266203	0.0158579	0.0246504	0.0482152	0.00245106	0.00441824	0.0208129	0.000397221	0.00177722	0.000530183	0.00498708	0.104121	0.0777815	0.0642728	0.000487812	0.000508012	0.000717773	0.00331269
Ttc30b	0.00186272	0.00751539	0.132998	0.00120145	0.000967758	0.000452594	0.0294494	0.0103446	0.00815984	0.000811312	0.000244881	0.0188454	0.000199046	0.00893143	0.00100335	0.0160984	0.00499777	0.000226605	0.000733134	0.000863307	0.007395
Ttc30a2	0.00022657	0.00046737	0.00144472	0.0005031	0.00042914	0.000363383	0.000868903	0.000509927	0.000598789	0.000361247	8.81e-05	0.000815032	0.000157673	0.000667421	0.00092324	0.00122947	0.00180794	0.000342809	0.000332139	0.000339238	0.000487844
Ttc30a1	0.000538809	0.0173341	0.0473199	0.000826218	0.00341798	0.0012946	0.0285675	0.00117957	0.00191926	0.00280137	0.000137849	0.00230952	0.000247355	0.0399642	0.173254	0.0843899	0.0576299	0.000381119	0.000640031	0.000685773	0.00208521
Pde11a	0.000210876	0.000448794	0.00123279	0.000410137	0.000460686	0.000438922	0.00191009	0.000560619	0.000583676	0.000642449	0.000115671	0.000894028	0.000171143	0.000856893	0.00117361	0.00155022	0.00204278	0.000313886	0.000374801	0.000468958	0.000512059
Cyct	0.000187622	0.000404239	0.00131504	0.000385675	0.000415998	0.000352907	0.000756845	0.000419123	0.000469038	0.000334989	9.24e-05	0.000486754	0.000115412	0.000655204	0.00116215	0.00135409	0.00159948	0.000265437	0.00029001	0.000366839	0.00041556
Rbm45	0.0224248	0.0284184	0.0241639	0.0354795	0.0495602	0.0483824	0.120553	0.0687139	0.0712007	0.0337441	0.000663949	0.0511127	0.00021357	0.0849879	0.160907	0.113578	0.00264106	0.0203642	0.0172655	0.0271135	0.0558708
Osbpl6	0.000603279	0.00119257	0.0127937	0.000211519	0.000945975	0.000179346	0.0405166	0.00142662	0.00254731	0.00048773	0.000143687	0.00374633	0.000197241	0.00259227	0.00118465	0.0258965	0.00534387	0.0226767	0.000648746	0.00289222	0.000400856
Prkra	0.00759772	0.121051	0.354157	0.0670661	0.233833	0.224238	0.27323	0.104301	0.104003	0.235789	0.014885	0.0792765	0.00103922	0.0830569	0.33302	0.314717	0.177282	0.0600061	0.132771	0.0669467	0.0868036
Dfnb59	0.000251096	0.0011977	0.0033059	0.00120464	0.000580795	0.000449518	0.00160326	0.000893101	0.000905286	0.000606782	0.000146469	0.00174742	0.000123688	0.00175111	0.00103192	0.00171211	0.00209755	0.000336216	0.000376318	0.000444706	0.000893992
Fkbp7	0.00194137	0.00936457	0.00269473	0.014795	0.00531628	0.00481387	0.0371026	0.015858	0.0157965	0.00528846	0.000227537	0.0100129	0.00024747	0.00846646	0.0965078	0.0406627	0.00260338	0.000340108	0.000381898	0.0242126	0.0133727
Plekha3	0.0007083	0.0048717	0.0202979	0.0154646	0.00175984	0.00038133	0.00773997	0.00211867	0.00171004	0.000588188	0.000184283	0.00216096	0.000121405	0.00347746	0.00115861	0.00296924	0.00379625	0.000331244	0.000397423	0.000597254	0.00140609
Ttn	0.00018969	0.000359691	0.00135489	0.000398772	0.000400287	0.000348028	0.000578981	0.00045587	0.000437403	0.000308423	0.000114986	0.000446697	0.000116988	0.000470605	0.00107023	0.00130895	0.00162677	0.000242666	0.000286395	0.000353596	0.000446029
Ccdc141	0.000180255	0.00147056	0.00151283	0.000330335	0.000385688	0.00033783	0.00164986	0.000366434	0.000421479	0.000285327	8.23e-05	0.000574991	0.000149973	0.000559644	0.00114215	0.00129614	0.00189168	0.000230811	0.000310149	0.000399273	0.000453781
Sestd1	0.00134037	0.0245552	0.00203318	0.0183004	0.0289159	0.0167231	0.0816828	0.0725217	0.0696297	0.0298086	0.00169377	0.0326676	0.000206147	0.0272934	0.0820586	0.21563	0.338907	0.000634566	0.00332308	0.037237	0.0594638
Zfp385b	0.000232454	0.000844339	0.00124165	0.000314431	0.000504164	0.000259752	0.0119734	0.000888718	0.000941125	0.000255819	9.41e-05	0.00069043	0.000124851	0.000786518	0.00131474	0.00169899	0.00191981	0.000283904	0.000471605	0.000462189	0.000975269
Cwc22	0.00496222	0.0340002	0.354437	0.047833	0.0676214	0.0639372	0.0632524	0.0693108	0.0681979	0.0507144	0.00363129	0.0483731	0.0010284	0.0394547	0.152107	0.0909973	0.00334012	0.000444387	0.00510266	0.00221774	0.0772098
Ube2e3	0.192765	0.505718	0.670607	0.488097	0.678005	0.478446	0.357145	0.11416	0.124383	0.5681	0.176353	0.296346	0.0100444	0.373053	0.675125	0.755037	0.68824	0.275242	0.22534	0.13443	0.0697318
Itga4	0.000153388	0.000641566	0.000963627	0.00202094	0.026988	0.0278752	0.0208185	0.000245372	0.000347301	0.0190149	0.000142249	0.00303538	0.000182576	0.0013363	0.0138814	0.0887668	0.0671098	0.00130882	0.000253804	0.000442349	0.000297831
Cerkl	0.000236153	0.000426394	0.00148339	0.00104144	0.00207255	0.00167986	0.00177825	0.000418078	0.000370182	0.00142566	0.000116401	0.000590208	0.000121549	0.000515022	0.00103973	0.00165739	0.00165068	0.000301085	0.000376754	0.000488816	0.000349162
Neurod1	7.05e-05	0.0212495	0.000529941	0.209853	0.703758	0.688469	0.134832	3.41e-06	5.42e-06	0.48351	8.02e-05	0.00019112	0.00011289	0.00310534	0.132127	0.664283	0.190356	0.0915893	8.98e-05	0.000649397	4.89e-06
Gm26755	0.000192592	0.000329513	0.00114828	0.000451121	0.000826641	0.000416526	0.000743034	0.000384821	0.000465313	0.000463392	9.31e-05	0.000499828	0.000114367	0.000747711	0.00114233	0.00127756	0.00165906	0.000268373	0.00030113	0.000388318	0.00034045
Ssfa2	0.000229921	0.00130178	0.00940585	0.000430766	0.00101146	0.000774016	0.00180649	0.000714748	0.000653121	0.000935709	8.77e-05	0.00043219	0.000137516	0.000743829	0.00128214	0.00154225	0.0699316	0.000349651	0.000304834	0.000297712	0.00107496
[truncated: 17,935 more rows]
