# Supplementary material for: The cellular and molecular landscape of hypothalamic patterning and differentiation from embryonic to late postnatal development
Source: Nat Commun. 2020 Aug 31;11:4360. doi: 10.1038/s41467-020-18231-z (PMC7459115; doi:10.1038/s41467-020-18231-z)
Supplement: Supplementary file 8 — Supplementary Data 6 [file 41467_2020_18231_MOESM8_ESM.xlsx]

## Sheet: TableS6
Genes	avg_logFC	% LH non-GABAergic neurons	% LH GABAergic neurons	adjusted_p_value		Genes	avg_logFC	% of cluster	% Rest	adjusted_p_value	Prethalamus cluster		Genes	avg_logFC	% of cluster	% Rest	adjusted_p_value	Prethalamus cluster		Genes	avg_logFC	% of cluster	% Rest	adjusted_p_value	VMH Cluster
Dlx6os1	-1.98624	0.065	0.739	2.2e-244		Cartpt	1.28731	0.452	0.108	4.76556e-42	0		Ebf1	2.35651	0.892	0.054	1.91069e-53	2		Chchd10	0.837755	0.879	0.622	1.23119e-41	Cluster 1 - VMH anterior
Dlx2	-1.62927	0.103	0.747	1.2e-196		Gm2694	1.20746	0.807	0.276	1.02295e-102	0		Bcl11b	0.997134	0.754	0.096	1.46254e-23	2		Nup62cl	1.11757	0.431	0.108	2.08438e-34	Cluster 1 - VMH anterior
Sp9	-1.46662	0.06	0.504	2.08e-123		Slc25a5	0.909675	0.951	0.72	2.38607e-70	2		Rbp1	0.915596	0.508	0.117	1.94859e-09	2		Gap43	-0.626136	0.574	0.861	1.62993e-30	Cluster 1 - VMH anterior
Arx	-1.37465	0.068	0.526	1.55e-122		Igfbpl1	0.830998	0.904	0.569	5.49432e-72	2		Vcan	0.878715	0.754	0.139	1.21345e-25	2		Slc25a5	0.746386	0.699	0.55	7.79828e-17	Cluster 1 - VMH anterior
Dlx1	-1.20836	0.097	0.547	1.56e-105		Actb	0.686551	0.998	0.987	2.76292e-16	0		Rgs2	0.852015	0.754	0.212	6.85294e-16	2		Tubb2a	-0.511263	0.476	0.735	8.66801e-17	Cluster 1 - VMH anterior
Gad2	-1.06126	0.111	0.516	8.03e-85		Rnd3	0.636924	0.81	0.371	8.81681e-52	2		Pax6	0.809387	0.731	0.39	1.915e-34	1		Vgll2	0.981218	0.266	0.068	1.02506e-16	Cluster 1 - VMH anterior
Dlx5	-0.97847	0.102	0.484	2.27e-78		Nhlh2	0.560297	0.643	0.347	6.49101e-34	2		Tac1	0.74815	0.369	0.009	6.36767e-09	2		mt-Atp6	-0.240022	0.996	1	5.08984e-13	Cluster 1 - VMH anterior
Stmn2	0.774012	0.821	0.609	2.02e-68		Mest	0.53688	0.591	0.272	1.83779e-29	2		Dlx6os1	0.686903	0.79	0.277	4.42322e-52	1		Sox4	0.348944	0.777	0.732	3.76722e-10	Cluster 1 - VMH anterior
Gap43	0.978856	0.661	0.397	7.47e-54		Hspa5	0.470888	0.703	0.428	2.21056e-24	2		Nnat	0.68418	1	0.994	6.34116e-86	0		Rbp1	-0.671296	0.039	0.179	8.05924e-10	Cluster 1 - VMH anterior
Sox11	-0.608452	0.742	0.923	1.2e-53		Zfhx3	0.434112	0.493	0.225	6.76365e-22	0		Actb	0.675771	0.997	1	1.75806e-23	0		Eef1a1	0.318121	0.853	0.855	8.33185e-10	Cluster 1 - VMH anterior
Tmsb10	0.454842	0.989	0.968	2.67e-50		Gap43	0.433543	0.879	0.695	5.32101e-22	1		Sp9	0.659562	0.728	0.278	9.83323e-45	1		Dynll1	0.275776	0.855	0.861	1.76086e-09	Cluster 1 - VMH anterior
St18	-0.910905	0.054	0.285	1.06e-46		Mfap4	0.396157	0.365	0.049	1.83248e-44	2		Gadd45g	0.594722	0.441	0.133	3.99166e-26	1		Arhgdig	-0.498666	0.032	0.167	2.84498e-09	Cluster 1 - VMH anterior
Nr2f1	-0.771802	0.25	0.577	6.43e-46		Manf	0.38404	0.635	0.347	2.08992e-20	2		Arx	0.593423	0.828	0.479	1.98375e-38	1		H3f3a	0.258275	0.95	0.952	4.6688e-09	Cluster 1 - VMH anterior
Hmgn2	-0.672127	0.475	0.777	1.68e-43		Cbln1	0.380932	0.377	0.067	1.56306e-36	0		Tshz2	0.579688	0.452	0.099	5.21788e-42	0		Ube3a	-0.469893	0.457	0.654	1.66729e-08	Cluster 1 - VMH anterior
Gm13889	-0.486901	0.018	0.166	8.97e-36		Cdkn1c	0.378821	0.566	0.45	1.12086e-06	2		Sybu	0.579403	0.462	0.031	9.03839e-16	2		Pomc	-1.10197	0.045	0.174	2.53596e-08	Cluster 1 - VMH anterior
Tubb2a	0.776886	0.626	0.443	6.07e-35		Tmsb4x	0.363605	1	1	4.15192e-37	2		Cdkn1c	0.576674	0.648	0.468	2.56361e-12	1		Nhlh2	0.648682	0.392	0.229	2.78722e-08	Cluster 1 - VMH anterior
Ly6h	0.813688	0.527	0.306	1.58e-33		Rprm	0.345251	0.316	0.112	7.79952e-14	0		Mif	0.556427	1	0.895	7.76302e-11	2		Tmsb10	-0.164057	0.985	0.997	6.32208e-08	Cluster 1 - VMH anterior
Cd1d1	-0.745393	0.039	0.204	1.9e-33		Ebf1	0.344078	0.316	0.205	0.00142749	0		Ndn	0.538333	0.934	0.682	1.46495e-43	0		Basp1	0.33749	0.634	0.6	1.23478e-07	Cluster 1 - VMH anterior
Nrxn3	-0.649084	0.114	0.346	1.72e-32		Zic1	0.343736	0.4	0.15	4.8448e-18	0		Plk2	0.536091	0.662	0.191	2.27706e-09	2		Syt4	-0.478678	0.219	0.403	4.06288e-07	Cluster 1 - VMH anterior
Cdk4	-0.525638	0.455	0.715	2.67e-32		Onecut2	0.334877	0.243	0.063	2.28391e-16	0		Pantr1	0.535763	0.814	0.553	2.98292e-26	1		Serf1	-0.254954	0.736	0.879	7.76942e-07	Cluster 1 - VMH anterior
Mfng	-0.604464	0.051	0.231	9.64e-32		Dlk1	0.324794	0.558	0.428	0.000103612	2		Meis2	0.527955	0.873	0.586	9.46029e-36	0		S100a10	-0.585338	0.097	0.25	1.37416e-06	Cluster 1 - VMH anterior
Igfbpl1	-0.459512	0.404	0.69	2.72e-31		D930028M14Rik	0.319974	0.211	0.033	5.32982e-17	0		Robo2	0.513268	0.646	0.132	7.59736e-12	2		Six6	-0.55574	0.056	0.188	1.502e-06	Cluster 1 - VMH anterior
Isl1	-0.689371	0.157	0.403	5.35e-31		Calb1	0.318332	0.172	0.039	4.59749e-13	1		Mdk	0.511457	0.462	0.134	1.16218e-31	1		Hnrnpa1	0.241112	0.779	0.777	3.3192e-06	Cluster 1 - VMH anterior
Rps9	-0.350854	0.821	0.939	6.72e-29		Tcf4	0.317376	0.412	0.158	4.74773e-16	2		Hmgn2	0.500215	0.872	0.591	7.71801e-33	1		Ly6h	-0.286493	0.517	0.709	3.94784e-06	Cluster 1 - VMH anterior
Rpl18a	-0.286497	0.914	0.994	9.04e-29		Gm17750	0.310336	0.369	0.162	5.98541e-15	1		Ckb	0.498516	0.903	0.759	2.26093e-25	1		Set	0.294711	0.558	0.561	4.54266e-06	Cluster 1 - VMH anterior
3110039M20Rik.1	-0.539581	0.037	0.184	6.27e-28		Ube3a	0.309436	0.646	0.504	1.198e-08	1		Foxg1	0.497451	0.569	0.083	1.83571e-06	2		mt-Co1	-0.177266	0.989	0.999	4.77615e-06	Cluster 1 - VMH anterior
Tcf4	-0.766035	0.136	0.338	1.11e-27		Hnrnpk	0.308622	0.989	0.972	1.61841e-15	2		Zic1	0.493361	0.414	0.082	1.10571e-27	1		Ubb	-0.212582	0.989	0.996	6.97011e-06	Cluster 1 - VMH anterior
Prox1	-0.593597	0.048	0.209	6.7e-27		Mfng	0.297791	0.324	0.05	2.62738e-31	2		Stmn2	0.493309	1	0.951	0.00218343	2		Sox11	0.263825	0.851	0.868	9.43096e-06	Cluster 1 - VMH anterior
Btbd17	-0.637848	0.036	0.174	1.21e-26		Map1b	0.29377	0.961	0.934	2.81411e-10	0		Ina	0.485267	0.877	0.588	0.000835954	2		Nefl	-0.480789	0.065	0.192	1.6325e-05	Cluster 1 - VMH anterior
Rtn1	0.401756	0.814	0.777	3.28e-26		Rpl22l1	0.282295	0.902	0.815	5.53671e-07	1		Ly6h	0.481559	0.8	0.458	3.67007e-05	2		Hbb-y	0.381031	0.563	0.419	1.91508e-05	Cluster 1 - VMH anterior
Gad1	-0.537958	0.058	0.219	7.66e-25		Klhl35	0.27759	0.28	0.037	6.80633e-28	2		Dlk1	0.478913	0.615	0.246	0.0210568	2		Ppp1r1a	-0.421882	0.16	0.321	2.66051e-05	Cluster 1 - VMH anterior
Mdk	-0.635367	0.12	0.318	1.36e-24		Fezf1	0.277415	0.507	0.284	2.8093e-09	0		Dlx2	0.455354	0.797	0.473	4.09694e-26	1		Svbp	-0.375812	0.359	0.545	3.3321e-05	Cluster 1 - VMH anterior
Pantr1	-0.755917	0.248	0.457	7.4e-24		Mdk	0.27673	0.354	0.172	4.25302e-10	2		Thsd7a	0.450562	0.554	0.07	1.86965e-12	2		Cdk4	0.344525	0.652	0.601	3.61948e-05	Cluster 1 - VMH anterior
Nrn1	0.654061	0.123	0.004	3.97e-23		Ckb	0.275321	0.701	0.565	1.31509e-06	2		Gap43	0.441852	0.946	0.676	1.02267e-34	0		Zcchc12	-0.391011	0.108	0.251	6.1121e-05	Cluster 1 - VMH anterior
Cald1	-0.606529	0.075	0.235	4.34e-23		Lhx5	0.272558	0.467	0.217	3.34325e-13	2		St18	0.4276	0.431	0.099	2.84223e-29	1		mt-Co2	-0.171268	0.991	0.996	6.22946e-05	Cluster 1 - VMH anterior
Malat1	-0.158082	0.858	0.984	5.45e-23		Tmem158	0.270838	0.225	0.074	8.82712e-12	0		Tspan7	0.42301	0.538	0.111	1.17917e-05	2		Mgst3	-0.399299	0.247	0.414	7.67491e-05	Cluster 1 - VMH anterior
Pcsk1n	0.561899	0.572	0.445	9.87e-23		Dusp26	0.269044	0.373	0.161	3.43539e-13	0		Lypd1	0.418011	0.323	0.012	1.69933e-11	2		Mapt	-0.271856	0.301	0.481	7.86524e-05	Cluster 1 - VMH anterior
Ppia	0.325667	0.854	0.842	1.96e-22		Cdk4	0.266759	0.75	0.556	5.24878e-10	2		Mapt	0.416816	0.468	0.225	4.25865e-25	0		Rps9	0.207694	0.916	0.932	9.28714e-05	Cluster 1 - VMH anterior
Foxg1	-0.586319	0.075	0.233	4.43e-22		Ina	0.262766	0.752	0.604	1.5713e-06	0		Lsamp	0.414289	0.431	0.04	1.82168e-10	2		Rpl13a	0.256012	0.92	0.898	0.000104855	Cluster 1 - VMH anterior
Gng3	0.730102	0.42	0.245	6.39e-22		Celf2	0.261622	0.523	0.387	6.62559e-05	0		Rbfox1	0.413471	0.462	0.039	1.21372e-09	2		Atp5l	-0.213462	0.773	0.887	0.000107547	Cluster 1 - VMH anterior
Nr2f2	-0.35708	0.278	0.504	1.38e-21		Prnp	0.258862	0.486	0.263	1.02186e-10	0		Mgat4c	0.402065	0.4	0.024	2.39377e-12	2		Dtd1	-0.295921	0.11	0.247	0.000206466	Cluster 1 - VMH anterior
H2afv	-0.321145	0.541	0.769	1.44e-21		St18	0.258386	0.261	0.045	3.07187e-22	2		Cdk4	0.401244	0.924	0.748	2.46001e-26	1		Stmn2	-0.16582	0.844	0.943	0.000211635	Cluster 1 - VMH anterior
Bex2	0.361397	0.747	0.709	2.04e-21		Nnat	0.255928	1	1	1.59299e-10	2		Prdx1	0.398705	0.652	0.366	1.03428e-18	1		Calm2	-0.198678	0.963	0.988	0.000322401	Cluster 1 - VMH anterior
Tubb2b	0.403164	0.92	0.87	2.19e-21		Eif2s2	0.254361	0.604	0.445	2.72801e-06	2		Stmn2	0.397923	0.991	0.862	1.4366e-45	0		Rpl23a-ps3	-0.236915	0.392	0.568	0.00036518	Cluster 1 - VMH anterior
Stmn4	0.642115	0.552	0.389	3.12e-21		Nrn1	0.254238	0.492	0.289	8.68886e-09	2		Zfhx3	0.392861	0.723	0.418	1	2		Slc25a4	-0.229544	0.823	0.901	0.000424146	Cluster 1 - VMH anterior
H1f0	-0.511833	0.319	0.549	6.45e-21		Ly6h	0.252611	0.659	0.499	7.92968e-09	1		H2afv	0.39073	0.876	0.688	7.8412e-23	1		Serp2	-0.362251	0.184	0.337	0.000767948	Cluster 1 - VMH anterior
Nhlh2	0.948096	0.185	0.038	7.65e-21		Pdia6	0.249328	0.53	0.306	7.73089e-10	2		Pcsk1n	0.390499	0.803	0.566	6.83649e-21	0		Stmn4	-0.285316	0.511	0.674	0.00112698	Cluster 1 - VMH anterior
Mapt	0.697234	0.407	0.219	8.26e-21		Cnn3	0.249153	0.596	0.376	2.84956e-09	2		Uchl1	0.390223	0.8	0.571	0.35413	2		Reep1	-0.321663	0.139	0.277	0.0011664	Cluster 1 - VMH anterior
Slc32a1	-0.334987	0.052	0.188	8.39e-21		Sec61b	0.248274	0.635	0.514	6.01436e-05	2		Tubb2a	0.38965	0.884	0.645	5.41204e-26	0		Rac3	-0.316907	0.221	0.377	0.00133538	Cluster 1 - VMH anterior
Stmn1	0.36559	0.955	0.925	1.42e-20		Tmem163	0.247963	0.426	0.194	8.53905e-13	2		Shfm1	0.389182	0.934	0.867	1.13123e-21	1		Pcp4	-0.2925	0.035	0.121	0.00154501	Cluster 1 - VMH anterior
Stmn3	0.470146	0.688	0.589	1.61e-20		Rgs4	0.246379	0.2	0.07	1.22496e-07	0		Zfp428	0.385506	0.769	0.48	0.0117547	2		Ass1	0.470031	0.134	0.046	0.00216127	Cluster 1 - VMH anterior
Rac3	0.723521	0.27	0.099	2.75e-20		Vimp	0.241472	0.376	0.16	1.66167e-11	2		Snhg11	0.384629	0.354	0.109	1	2		Gng3	-0.324545	0.327	0.49	0.00249328	Cluster 1 - VMH anterior
Sox4	-0.334055	0.674	0.854	4.83e-20		Crabp2	0.240679	0.402	0.279	0.0505981	0		Mycn	0.379573	0.569	0.154	0.000174505	2		Gamt	0.429177	0.134	0.048	0.00279555	Cluster 1 - VMH anterior
Hnrnpa1	-0.318163	0.672	0.844	7.66e-20		Lmo4	0.23967	0.434	0.246	1.87238e-05	2		Dlk1	0.37764	0.469	0.203	1.5546e-14	1		Gm9493	-0.24484	0.316	0.477	0.00376135	Cluster 1 - VMH anterior
Sox2	-0.489925	0.117	0.291	7.97e-20		Pcsk1n	0.236478	0.682	0.575	2.62387e-05	1		Pou3f1	0.371041	0.492	0.167	1	2		Pak3	0.41446	0.42	0.31	0.00423173	Cluster 1 - VMH anterior
Gadd45g	-0.778243	0.145	0.324	1.05e-19		Malat1	0.234102	0.993	0.988	4.46856e-11	0		Asb4	0.370915	0.323	0.05	5.71495e-07	2		Scn9a	-0.276386	0.041	0.132	0.00551498	Cluster 1 - VMH anterior
Rps11	-0.231864	0.889	0.972	3.13e-19		Pdia4	0.232788	0.426	0.236	1.35974e-07	2		Mfng	0.363422	0.355	0.048	8.99629e-33	1		Six3	-0.321748	0.145	0.277	0.00589151	Cluster 1 - VMH anterior
Mllt11	0.257169	0.836	0.846	1.34e-18		Nefl	0.231662	0.391	0.249	3.26503e-07	1		Stmn4	0.362076	0.862	0.679	0.0113397	2		Snap47	-0.27404	0.21	0.354	0.00972593	Cluster 1 - VMH anterior
Nudt4	-0.507303	0.088	0.237	1.68e-18		Hint1	0.231553	0.967	0.873	8.11007e-09	1		Gap43	0.361548	0.923	0.865	0.0140369	2		Eif4a1	0.191182	0.81	0.815	0.0132204	Cluster 1 - VMH anterior
Ndn	0.386591	0.759	0.682	4.01e-18		Vim	0.230534	0.39	0.19	2.19853e-10	2		Cited2	0.360186	0.493	0.236	1.44372e-14	1		Fth1	-0.142511	0.835	0.934	0.013951	Cluster 1 - VMH anterior
Gnas	0.441005	0.636	0.595	4.49e-18		Tubb2a	0.230354	0.813	0.709	1.19967e-06	1		Insm1	0.359814	0.483	0.175	9.55259e-18	1		Hint1	-0.195509	0.835	0.914	0.0156662	Cluster 1 - VMH anterior
Tuba1a	0.288614	0.996	0.996	5.01e-18		Cbx3	0.230221	0.673	0.588	0.00227372	0		Syt4	0.359554	0.288	0.121	1.10145e-09	0		Gabrg2	-0.293162	0.054	0.148	0.0204465	Cluster 1 - VMH anterior
Tcf12	-0.525422	0.117	0.275	1.34e-17		Asns	0.224788	0.209	0.074	1.06695e-08	2		Cntnap2	0.356472	0.554	0.207	0.921737	2		Ndufa4	-0.204678	0.775	0.873	0.0256866	Cluster 1 - VMH anterior
Rpl13a	-0.24071	0.823	0.931	2.49e-17		mt-Atp6	0.224466	1	1	1.73044e-08	1		Mpped1	0.35509	0.338	0.036	2.01679e-07	2		Stmn3	-0.151943	0.671	0.806	0.0261895	Cluster 1 - VMH anterior
Cacna2d1	0.572457	0.145	0.024	2.71e-17		Tmsb10	0.224143	1	1	1.80339e-17	0		Basp1	0.354501	0.938	0.944	1	2		Cox5b	-0.156388	0.697	0.823	0.0266785	Cluster 1 - VMH anterior
Serf1	0.365164	0.71	0.67	2.84e-17		Hnrnph3	0.223142	0.624	0.431	3.91909e-06	2		Zfp503	0.354108	0.477	0.121	0.103809	2		Mpped2	-0.285608	0.084	0.19	0.0312293	Cluster 1 - VMH anterior
Ppp2r2b	0.644369	0.169	0.038	3.61e-17		H1f0	0.221318	0.533	0.365	0.000357079	2		Vim	0.352247	0.472	0.217	2.00217e-13	1		Ralyl	-0.20287	0.05	0.137	0.0316564	Cluster 1 - VMH anterior
Rps4x	-0.240917	0.813	0.923	8.77e-17		Tubb2b	0.22079	1	0.993	2.00953e-09	0		Stmn3	0.352053	0.969	0.955	1	2		mt-Nd1	-0.135461	0.991	0.997	0.0324332	Cluster 1 - VMH anterior
Cnih2	0.52343	0.533	0.415	1.09e-16		Ndnl2	0.217311	0.42	0.25	1.70999e-07	0		Tcf4	0.350818	0.393	0.133	2.80137e-15	1		Nr2f2	0.355844	0.548	0.466	0.0328781	Cluster 1 - VMH anterior
Shfm1	-0.393445	0.627	0.791	1.17e-16		Ncam1	0.216403	0.527	0.447	1	0		Ppia	0.350771	1	0.991	1	2		Ndufa7	-0.209924	0.634	0.766	0.0387382	Cluster 1 - VMH anterior
Tmem163	0.466942	0.111	0.01	1.24e-16		Ier2	0.215736	0.346	0.148	1.40964e-09	2		Dlx5	0.3503	0.697	0.478	7.27231e-13	1		Celf2	0.248398	0.595	0.567	0.0419111	Cluster 1 - VMH anterior
Syt4	0.728017	0.206	0.071	2.21e-16		Sox11	0.214665	0.966	0.967	0.964925	0		Vstm2a	0.349099	0.446	0.044	1.01812e-09	2		Ndrg4	-0.315224	0.076	0.177	0.0444668	Cluster 1 - VMH anterior
Ube3a	0.547539	0.52	0.443	2.96e-16		Rac3	0.212497	0.427	0.233	4.05862e-10	1		Bach2	0.349091	0.415	0.082	0.000137292	2		Meg3	0.251591	0.571	0.577	0.0445262	Cluster 1 - VMH anterior
Sap30	-0.430946	0.257	0.445	3.01e-16		Tagln3	0.211755	0.813	0.717	4.042e-05	2		Sox4	0.348863	0.983	0.935	1.07575e-13	1		Hmgn1	0.104526	0.758	0.819	0.0476794	Cluster 1 - VMH anterior
Ppdpf	-0.347112	0.449	0.648	7.03e-16		Gadd45g	0.21172	0.291	0.128	1.28392e-05	2		Mpped2	0.348173	0.538	0.162	1	2		Isl1	-0.318953	0.21	0.345	0.04818	Cluster 1 - VMH anterior
Ina	0.558986	0.469	0.332	7.78e-16		Igsf8	0.209984	0.239	0.043	8.33091e-19	2		Cnih2	0.344398	0.69	0.454	1.00141e-17	0		Cnih2	-0.267501	0.394	0.542	0.0656465	Cluster 1 - VMH anterior
Hnrnpab	-0.313741	0.382	0.583	9.65e-16		Olfm1	0.209867	0.42	0.22	2.50037e-08	0		Bzw2	0.342521	0.662	0.452	1	2		Rps18-ps3	-0.217509	0.275	0.417	0.0686563	Cluster 1 - VMH anterior
Ndufa4	0.283749	0.747	0.751	9.98e-16		Rgmb	0.209279	0.453	0.231	9.10083e-09	2		Nrxn1	0.34134	0.446	0.12	4.84009e-06	2		Cask	-0.317987	0.165	0.29	0.0687482	Cluster 1 - VMH anterior
Carhsp1	-0.309122	0.359	0.559	1.48e-15		Calcr	0.209051	0.136	0.019	4.45615e-12	1		Meg3	0.33869	0.979	0.958	0.000477636	1		Reep5	-0.302845	0.208	0.339	0.0918755	Cluster 1 - VMH anterior
Rbm39	-0.22857	0.56	0.753	1.63e-15		Nfib	0.208894	0.209	0.043	2.83868e-11	2		Igfbpl1	0.33784	0.985	0.871	0.00507837	2		Gm1673	-0.144125	0.779	0.883	0.0979272	Cluster 1 - VMH anterior
Slc25a4	0.250949	0.799	0.802	1.8e-15		Spcs2	0.208787	0.692	0.599	0.0118825	2		Btbd17	0.337524	0.307	0.04	3.08805e-27	1		Hecw1	-0.230519	0.065	0.156	0.112513	Cluster 1 - VMH anterior
Cnn3	-0.26557	0.289	0.478	2.1e-15		Neurod1	0.204858	0.321	0.145	9.15421e-08	2		Rnd3	0.335358	0.614	0.323	2.68648e-14	1		Actb	0.167607	0.864	0.939	0.113535	Cluster 1 - VMH anterior
Snhg11	0.660434	0.137	0.03	2.78e-15		Carhsp1	0.204834	0.607	0.444	0.00012451	2		Npc2	0.335187	0.597	0.332	3.39555e-15	1		mt-Nd2	-0.121265	0.706	0.826	0.116425	Cluster 1 - VMH anterior
Rps23	-0.227	0.887	0.957	3.03e-15		Glipr2	0.203892	0.338	0.147	1.07868e-09	2		Dll3	0.334859	0.29	0.042	7.53484e-25	1		mt-Cytb	-0.124756	0.991	0.996	0.120086	Cluster 1 - VMH anterior
Hnrnpc	-0.274077	0.362	0.557	6.45e-15		H3f3b	0.20353	1	1	6.01881e-25	2		Meg3	0.333646	0.985	0.961	1	2		Dnajb6	-0.150313	0.602	0.738	0.120562	Cluster 1 - VMH anterior
Gnai2	-0.371484	0.258	0.441	6.53e-15		Ostc	0.202762	0.486	0.328	0.000709768	2		Dlc1	0.333051	0.292	0.003	1.9845e-10	2		Pam	0.510701	0.292	0.177	0.144048	Cluster 1 - VMH anterior
Rps27	-0.192658	0.913	0.974	8.07e-15		mt-Nd1	0.201688	1	1	4.8486e-09	1		H1f0	0.332843	0.638	0.43	2.21735e-09	1		Ccdc47	-0.331446	0.087	0.181	0.161182	Cluster 1 - VMH anterior
Ube2i	-0.339398	0.419	0.609	9.36e-15		Sdf2l1	0.200848	0.255	0.104	4.78545e-08	2		Robo1	0.3305	0.431	0.099	0.00904072	2		Hnrnpk	0.115005	0.868	0.898	0.180211	Cluster 1 - VMH anterior
Mif	0.324712	0.633	0.621	1.2e-14		Rpl18a	0.200367	1	0.996	1.10347e-11	2		Nrg1	0.323648	0.338	0.063	0.0863427	2		Mrpl42	-0.215531	0.383	0.526	0.185728	Cluster 1 - VMH anterior
2700060E02Rik	-0.283062	0.455	0.648	1.93e-14		Camk2n1	0.20019	0.311	0.15	6.63945e-06	0		Ndufs6	0.322855	0.754	0.464	0.879539	2		Cox6b1	-0.188692	0.721	0.829	0.19381	Cluster 1 - VMH anterior
Scp2	-0.35928	0.225	0.399	2.74e-14		Mif	0.20018	0.79	0.711	0.000267194	1		Ncam1	0.322612	0.529	0.355	5.75677e-13	0		C1d	-0.249893	0.437	0.571	0.243635	Cluster 1 - VMH anterior
Tceb2	0.201298	0.801	0.84	2.89e-14		Nkain4	0.199075	0.305	0.132	9.82267e-09	2		Bcl11a	0.322281	0.538	0.325	1	2		Rpp21	-0.187327	0.162	0.277	0.25366	Cluster 1 - VMH anterior
Hnrnpa2b1	-0.271394	0.681	0.838	4.28e-14		Dynll1	0.199022	0.986	0.972	4.44029e-07	2		2700060E02Rik	0.317965	0.852	0.71	5.12315e-14	1		Ccl27a	-0.245244	0.284	0.418	0.259338	Cluster 1 - VMH anterior
Rnd3	-0.367468	0.28	0.462	4.75e-14		Ddit3	0.199017	0.272	0.08	8.10526e-12	2		Ran	0.317895	0.892	0.871	1	2		Tagln3	0.24591	0.658	0.611	0.269316	Cluster 1 - VMH anterior
Oaz1	-0.169393	0.715	0.872	5.03e-14		Hist3h2ba	0.196862	0.95	0.886	0.000782641	0		Stmn1	0.317632	1	0.999	0.545596	2		Ube2v2	-0.218933	0.535	0.665	0.270456	Cluster 1 - VMH anterior
Nefl	0.68873	0.206	0.087	5.93e-14		Xbp1	0.196483	0.335	0.176	3.48798e-06	2		Ddah2	0.311826	0.776	0.594	1.1157e-09	1		Nrxn2	-0.316395	0.286	0.418	0.273161	Cluster 1 - VMH anterior
Sfpq	-0.306748	0.38	0.569	6.29e-14		Pak3	0.195666	0.473	0.316	0.00240763	2		Hes6	0.310826	0.61	0.34	9.86153e-13	1		Ppp2r2b	-0.306175	0.089	0.185	0.293497	Cluster 1 - VMH anterior
Ywhah	0.353815	0.587	0.547	6.34e-14		Tuba1a	0.195382	1	1	1.2193e-10	0		Hmgb2	0.307469	0.455	0.247	4.57329e-08	1		Cdkn1c	0.335608	0.47	0.415	0.322019	Cluster 1 - VMH anterior
Nme1	0.278176	0.711	0.706	8.1e-14		Rnd2	0.195006	0.272	0.097	1.76608e-11	2		Prox1	0.30745	0.362	0.097	5.36496e-16	1		Xist	0.126505	0.413	0.465	0.332919	Cluster 1 - VMH anterior
Dazap2	-0.391579	0.092	0.219	1.25e-13		Tshz2	0.19318	0.303	0.155	2.23839e-09	1		Islr2	0.306228	0.639	0.459	4.21212e-14	0		Klc1	-0.254098	0.381	0.517	0.386554	Cluster 1 - VMH anterior
Rps27a	-0.166118	0.876	0.968	1.99e-13		Calr	0.192879	0.514	0.312	3.80906e-06	2		Rps9	0.302823	1	0.997	8.80194e-32	1		Hsp90ab1	0.140378	0.879	0.886	0.394578	Cluster 1 - VMH anterior
Bcl11b	-0.422585	0.105	0.237	2.61e-13		Rps19	0.192134	0.997	0.998	0.000672027	1		Ola1	0.300884	0.403	0.162	1.214e-12	1		Tceb2	-0.12375	0.855	0.928	0.408754	Cluster 1 - VMH anterior
Mbd3	-0.309167	0.276	0.451	3e-13		Hsp90b1	0.19138	0.481	0.315	0.000497358	2		Pgrmc1	0.30004	0.908	0.788	1	2		Tpt1	0.118664	0.851	0.879	0.441434	Cluster 1 - VMH anterior
Dll3	-0.348095	0.049	0.152	3.16e-13		Herpud1	0.189841	0.245	0.077	6.25602e-10	2		Serf1	0.300009	0.897	0.749	5.39217e-11	0		St18	0.353966	0.121	0.051	0.445051	Cluster 1 - VMH anterior
Chl1	0.604209	0.143	0.04	3.61e-13		Rps2	0.189517	0.861	0.784	0.0002336	1		Rps3	0.298072	1	0.988	1.08074e-22	1		Klhl35	0.322413	0.102	0.036	0.45865	Cluster 1 - VMH anterior
Gm3764	-0.38318	0.061	0.17	3.67e-13		Mapt	0.189449	0.623	0.445	0.00276229	0		Uchl3	0.298037	0.692	0.436	1	2		1110001J03Rik	-0.22786	0.249	0.375	0.490593	Cluster 1 - VMH anterior
Lhx5	0.574035	0.133	0.032	3.83e-13		Atp5g1	0.188964	0.818	0.675	0.000997443	1		Plxna2	0.297274	0.369	0.076	0.000578773	2		Ppdpf	0.248247	0.591	0.559	0.495176	Cluster 1 - VMH anterior
Uchl1	0.388671	0.406	0.387	4.26e-13		H2afv	0.188352	0.725	0.578	6.56829e-05	2		Foxp2	0.295976	0.246	0.072	1	2		Bex2	-0.151268	0.786	0.881	0.514261	Cluster 1 - VMH anterior
Eif4a2	0.20682	0.493	0.543	4.92e-13		Hmgcs1	0.187507	0.56	0.431	0.339753	2		Cnr1	0.293935	0.4	0.084	0.000241841	2		Gm8797	-0.1216	0.864	0.939	0.539394	Cluster 1 - VMH anterior
Atpif1	0.164538	0.885	0.923	4.93e-13		mt-Cytb	0.186118	1	0.999	9.24721e-08	1		Chl1	0.290427	0.243	0.048	1.4293e-21	0		Ndufa5	-0.218513	0.528	0.658	0.547572	Cluster 1 - VMH anterior
Marcks	-0.205701	0.605	0.775	6.96e-13		Id2	0.186077	0.272	0.121	6.33233e-06	2		Tmsb10	0.289782	1	1	1.34017e-41	0		Hsp90aa1	0.116255	0.626	0.668	0.573637	Cluster 1 - VMH anterior
Six3	-0.407155	0.068	0.18	7.86e-13		Pou2f2	0.185161	0.307	0.184	0.0257143	0		Chd3	0.289297	0.692	0.404	0.173619	2		Uchl3	-0.175156	0.422	0.557	0.59529	Cluster 1 - VMH anterior
Zcchc12	0.622929	0.257	0.121	8.11e-13		mt-Nd2	0.184737	0.889	0.815	7.76644e-05	1		Cd200	0.288792	0.538	0.206	0.0377372	2		Mat2a	0.354719	0.385	0.283	0.597197	Cluster 1 - VMH anterior
Npc2	-0.330186	0.244	0.411	8.85e-13		Rpl13a	0.182331	0.989	0.975	3.80431e-06	2		Stmn3	0.288575	0.982	0.893	1.31396e-30	0		Ppp1cc	0.345674	0.433	0.366	0.642822	Cluster 1 - VMH anterior
Gm1673	0.205606	0.784	0.8	8.91e-13		Pou3f2	0.180963	0.371	0.212	0.000732346	2		Ntrk3	0.28834	0.369	0.049	0.000145948	2		Gnai2	0.372246	0.372	0.269	0.7016	Cluster 1 - VMH anterior
Calm2	0.177502	0.922	0.947	1.15e-12		Dpysl2	0.180427	0.657	0.595	1	0		Ly6h	0.287965	0.544	0.31	2.82217e-15	0		H2afv	0.194149	0.643	0.637	0.718702	Cluster 1 - VMH anterior
Hnrnpm	-0.239195	0.332	0.504	1.96e-12		Gpm6b	0.179877	0.478	0.306	0.000382202	2		H2afz	0.286645	0.997	0.972	1.00863e-14	1		Gtf2b	0.294122	0.201	0.106	0.736614	Cluster 1 - VMH anterior
Tead2	-0.3883	0.04	0.128	2.05e-12		Fdps	0.177052	0.429	0.339	1	2		Cbln2	0.285938	0.215	0.027	0.390672	2		Tagln2	-0.265986	0.039	0.109	0.753993	Cluster 1 - VMH anterior
Cox7a2	0.208752	0.718	0.747	2.12e-12		Islr2	0.176701	0.432	0.297	0.0643075	0		Mbd3	0.285683	0.662	0.413	3.27325e-09	1		Myt1l	-0.204704	0.102	0.194	0.792732	Cluster 1 - VMH anterior
Rpl35a	-0.185075	0.799	0.919	2.25e-12		Ppp1r14a	0.176577	0.209	0.041	3.80757e-15	2		Acat1	0.284465	0.569	0.244	0.0632248	2		Rbm39	0.242222	0.688	0.652	0.85077	Cluster 1 - VMH anterior
Srsf6	-0.302397	0.341	0.516	2.32e-12		Pcbp4	0.174808	0.497	0.39	0.0106015	2		Cpe	0.283226	0.683	0.468	2.5904e-15	0		H1fx	0.368362	0.342	0.25	0.850854	Cluster 1 - VMH anterior
Nrxn1	0.531574	0.164	0.053	3.31e-12		Eif1	0.17443	0.995	0.992	5.35798e-05	2		Cald1	0.28194	0.324	0.082	3.81001e-18	1		Id4	-0.259995	0.084	0.174	0.87629	Cluster 1 - VMH anterior
Frat2	-0.288758	0.087	0.204	3.58e-12		Ctnnbip1	0.172177	0.475	0.372	0.686424	2		Zfhx3	0.280045	0.478	0.327	3.28679e-13	0		Rpl27	0.148172	0.736	0.76	0.945285	Cluster 1 - VMH anterior
Grb10	-0.365434	0.05	0.148	4.25e-12		Arxes2	0.171717	0.644	0.563	0.819067	1		Pou3f2	0.280034	0.459	0.213	1.1079e-09	1		Gtf2h5	-0.191009	0.409	0.541	0.994482	Cluster 1 - VMH anterior
Ascl1	-0.284034	0.025	0.101	5.1e-12		Tsc22d1	0.170981	0.848	0.788	0.00204964	0		Gm17750	0.27952	0.414	0.204	5.22347e-05	1		Rps15	0.112271	0.835	0.872	1	Cluster 1 - VMH anterior
Hint1	0.225241	0.755	0.753	5.52e-12		Rps23	0.170372	0.997	0.998	7.29845e-07	2		Scrn1	0.279458	0.508	0.231	1	2		Ube2d3	0.206568	0.673	0.652	1	Cluster 1 - VMH anterior
mt-Co1	0.162394	0.955	0.996	5.63e-12		H3f3a	0.170006	1	1	8.59597e-06	0		Stmn4	0.279434	0.746	0.546	5.90155e-09	0		Cox5a	-0.183563	0.656	0.766	1	Cluster 1 - VMH anterior
Rps10	-0.174599	0.657	0.814	6.66e-12		Gnb2	0.169412	0.868	0.787	0.0229053	0		Tubb2b	0.279111	1	1	1.50615e-38	0		Ndufa1	-0.258692	0.426	0.55	1	Cluster 1 - VMH anterior
Eif3f	-0.208618	0.502	0.674	7.54e-12		Calm1	0.169009	0.964	0.957	0.0106405	2		Cbx3	0.278269	0.754	0.687	0.533116	0		Atp5o	-0.119435	0.606	0.728	1	Cluster 1 - VMH anterior
Rcn2	-0.229077	0.36	0.53	8.34e-12		Neurod2	0.168527	0.162	0.014	4.51496e-17	2		Rpl22	0.277527	0.907	0.781	1.4706e-12	1		Nkx2-4	0.353546	0.121	0.054	1	Cluster 1 - VMH anterior
Snrpn	0.261657	0.561	0.593	1e-11		Blcap	0.167935	0.456	0.317	0.0266483	2		Dctpp1	0.276656	0.431	0.213	1	2		Islr2	-0.28125	0.219	0.328	1	Cluster 1 - VMH anterior
Son	-0.268139	0.41	0.583	1.08e-11		Rbm39	0.167451	0.838	0.742	0.00838052	2		Runx1t1	0.275298	0.545	0.4	6.93684e-10	0		Kif5c	-0.129321	0.476	0.604	1	Cluster 1 - VMH anterior
Rps13	-0.140192	0.788	0.913	1.17e-11		Syt4	0.167313	0.232	0.173	0.554193	1		Ube2i	0.275075	0.745	0.555	2.20032e-09	1		Atpif1	-0.105865	0.931	0.967	1	Cluster 1 - VMH anterior
Rps27l	-0.205353	0.383	0.549	1.89e-11		Fxyd6	0.167094	0.52	0.419	0.00129203	1		Tcf12	0.274412	0.397	0.153	1.44189e-13	1		Jund	0.316577	0.543	0.454	1	Cluster 1 - VMH anterior
Atp5j	0.110663	0.678	0.753	1.9e-11		mt-Co2	0.166881	0.997	1	3.94457e-05	1		Cadm1	0.273754	0.379	0.203	2.66422e-12	0		Caly	-0.295821	0.141	0.243	1	Cluster 1 - VMH anterior
Hnrnpu	-0.169033	0.389	0.551	2.27e-11		Serp1	0.166775	0.343	0.175	1.029e-05	2		Rtn1	0.271665	1	0.984	0.918928	2		Atp1b1	-0.228734	0.128	0.226	1	Cluster 1 - VMH anterior
Rpl27a	-0.155732	0.83	0.935	2.59e-11		Arxes2	0.166472	0.67	0.555	1	2		Dact1	0.271367	0.354	0.129	1	2		Rps8	0.141853	0.903	0.912	1	Cluster 1 - VMH anterior
Rps18	-0.182756	0.785	0.903	2.76e-11		Pbx1	0.165428	0.407	0.241	0.000328555	0		Map1b	0.27131	0.99	0.969	1.0275e-17	0		Srsf2	0.332854	0.416	0.338	1	Cluster 1 - VMH anterior
Tpgs2	-0.325682	0.207	0.356	2.79e-11		Abracl	0.165321	0.445	0.263	0.000533727	2		Rpl13a	0.269698	1	0.999	4.55959e-18	1		Mt1	0.371494	0.314	0.206	1	Cluster 1 - VMH anterior
Basp1	0.206182	0.56	0.581	2.93e-11		Mtch1	0.165068	0.595	0.463	1	0		Tmsb10	0.269578	1	1	0.0058716	2		Ndufa13	-0.152977	0.545	0.67	1	Cluster 1 - VMH anterior
Dpf2	-0.346186	0.103	0.223	3.36e-11		Eif3e	0.164851	0.736	0.658	0.0545432	2		Kif5c	0.269447	0.788	0.625	6.09296e-12	0		Sh3bgrl3	-0.226764	0.32	0.434	1	Cluster 1 - VMH anterior
Top2b	-0.269935	0.298	0.46	3.41e-11		Eif4a1	0.164724	0.945	0.923	0.0515252	2		Fxyd6	0.26916	0.577	0.372	4.18301e-11	0		Mrpl33	-0.153778	0.325	0.447	1	Cluster 1 - VMH anterior
Vgll4	-0.331725	0.052	0.144	3.64e-11		Rpl39	0.164605	0.981	0.986	0.00137337	2		Nme1	0.268687	0.969	0.931	1	2		Uqcrh	-0.153476	0.669	0.782	1	Cluster 1 - VMH anterior
Gm27199	0.520355	0.123	0.034	4.03e-11		Srsf3	0.161889	0.852	0.76	0.0252169	2		Rps15a	0.267265	1	0.996	7.5163e-24	1		Srsf3	0.133053	0.621	0.657	1	Cluster 1 - VMH anterior
Cbx1	-0.280089	0.343	0.508	4.12e-11		Msmo1	0.161359	0.346	0.226	0.0775987	2		Eif5a	0.266898	0.954	0.898	1	2		Eef1e1	-0.20125	0.381	0.506	1	Cluster 1 - VMH anterior
Fabp5	0.248034	0.591	0.601	4.52e-11		Rps4x	0.160959	0.978	0.967	0.00101058	2		Llph	0.26661	0.615	0.295	0.952775	2		Pgrmc1	0.192706	0.602	0.601	1	Cluster 1 - VMH anterior
Cd200	0.509861	0.223	0.101	4.84e-11		Cirbp	0.160024	0.868	0.787	4.99458e-05	0		Sfr1	0.265601	0.61	0.383	4.306e-08	1		Cnn3	0.328467	0.381	0.29	1	Cluster 1 - VMH anterior
Pgrmc1	0.252963	0.507	0.53	5.05e-11		Rpl18	0.160019	0.821	0.817	1	2		Ddx39b	0.265489	0.603	0.392	6.04793e-08	1		Fabp3	-0.229178	0.089	0.174	1	Cluster 1 - VMH anterior
Nol4	-0.337451	0.096	0.211	5.65e-11		Rps11	0.159706	0.992	0.99	1.16841e-05	2		Fbl	0.264676	0.569	0.262	1	2		Arxes1	-0.256441	0.229	0.342	1	Cluster 1 - VMH anterior
Tecr	0.388823	0.484	0.413	6.04e-11		Mab21l2	0.159108	0.159	0.033	8.93033e-08	0		Pbx1	0.264658	0.471	0.349	1.63231e-10	0		Marcksl1	0.125512	0.879	0.897	1	Cluster 1 - VMH anterior
Ebf1	0.641284	0.114	0.03	6.57e-11		Btg1	0.158455	0.457	0.332	1	0		Gng3	0.263989	0.708	0.537	1	2		Hnrnpab	0.248152	0.489	0.459	1	Cluster 1 - VMH anterior
Srsf3	-0.178988	0.568	0.727	7.3e-11		Ppp2r2b	0.157766	0.43	0.274	0.000843046	0		Rtn1	0.26261	0.999	0.949	1.25496e-23	0		Cd81	-0.158714	0.34	0.459	1	Cluster 1 - VMH anterior
Ppp1r1a	0.492475	0.178	0.069	7.38e-11		Mrpl34	0.157709	0.507	0.358	0.00155908	0		Cnn3	0.261535	0.666	0.462	9.96673e-07	1		Ina	-0.100285	0.459	0.577	1	Cluster 1 - VMH anterior
Zfp422	-0.239082	0.321	0.48	7.89e-11		Atp6v0e	0.156946	0.354	0.188	2.2891e-05	2		Rps23	0.259652	1	0.997	5.0172e-20	1		Cacna1b	-0.236978	0.05	0.119	1	Cluster 1 - VMH anterior
Evl	0.341808	0.534	0.502	8.54e-11		E130114P18Rik	0.155965	0.148	0.008	1.37296e-18	2		Hs6st2	0.257925	0.277	0.016	0.000358611	2		Lmo4	0.346966	0.253	0.157	1	Cluster 1 - VMH anterior
Hnrnpk	-0.207065	0.786	0.899	8.62e-11		Slc3a2	0.155684	0.272	0.145	0.00108164	2		Tpgs2	0.256767	0.617	0.403	4.3058e-06	1		Oaz1	0.116205	0.794	0.828	1	Cluster 1 - VMH anterior
Snrpe	-0.140621	0.546	0.704	8.88e-11		Serf1	0.154964	0.884	0.79	0.0952874	1		Tspan13	0.256691	0.579	0.42	7.89175e-10	0		Brinp3	-0.266572	0.043	0.109	1	Cluster 1 - VMH anterior
Ewsr1	-0.22686	0.406	0.571	9.09e-11		Ddx39b	0.154288	0.475	0.315	0.00597977	2		Cd47	0.256635	0.338	0.154	1	2		Lamtor2	-0.236811	0.364	0.484	1	Cluster 1 - VMH anterior
Rps3a1	-0.17742	0.814	0.917	9.59e-11		Bhlhe22	0.153935	0.195	0.056	2.05714e-08	2		Reep5	0.256049	0.477	0.227	1	2		Lsm1	-0.223139	0.281	0.397	1	Cluster 1 - VMH anterior
Rbm3	-0.194268	0.397	0.561	9.89e-11		Runx1t1	0.153874	0.412	0.337	0.0156086	1		Rpl39	0.255791	1	0.996	4.52785e-17	1		Uqcrq	-0.159411	0.699	0.792	1	Cluster 1 - VMH anterior
Rpl22	-0.222852	0.496	0.66	1.05e-10		Cadm1	0.153669	0.411	0.293	1	0		Ube2b	0.253677	0.769	0.596	1.70034e-07	1		Gm10269	-0.186043	0.063	0.135	1	Cluster 1 - VMH anterior
Kdm6b	-0.412837	0.156	0.285	1.06e-10		Atf4	0.152821	0.385	0.257	0.123428	2		Rpl18a	0.253196	1	0.999	1.65579e-26	1		Tle4	-0.162601	0.16	0.258	1	Cluster 1 - VMH anterior
Uqcrq	0.168981	0.638	0.692	1.09e-10		Cacna2d1	0.15221	0.385	0.243	0.0129411	2		Btg1	0.252285	0.552	0.321	5.13078e-07	1		Tmem108	0.131682	0.184	0.105	1	Cluster 1 - VMH anterior
Rbx1	-0.188626	0.638	0.789	1.14e-10		Rps9	0.15128	0.992	0.982	0.000207141	2		Tecr	0.251424	0.831	0.652	1	2		Rps19bp1	-0.20427	0.195	0.301	1	Cluster 1 - VMH anterior
Mfap2	-0.355099	0.088	0.196	1.15e-10		Stmn4	0.151231	0.625	0.53	1	0		Elavl4	0.251113	0.648	0.444	5.11568e-05	1		Dcun1d5	0.291096	0.403	0.364	1	Cluster 1 - VMH anterior
Rps6	-0.137146	0.86	0.953	1.61e-10		Map1lc3a	0.151211	0.52	0.448	0.0271664	1		Hsp90ab1	0.250576	0.99	0.996	1.72767e-08	1		Ap1s2	-0.161	0.268	0.379	1	Cluster 1 - VMH anterior
H3f3b	-0.197527	0.986	0.998	1.88e-10		Arxes1	0.150402	0.386	0.281	0.0028567	1		Gnai2	0.250103	0.686	0.46	3.08766e-07	1		Robo2	-0.268999	0.104	0.19	1	Cluster 1 - VMH anterior
Actl6a	-0.344704	0.155	0.285	2.12e-10		Cox7c	0.149596	0.982	0.954	0.110326	1		Ddrgk1	0.249476	0.446	0.146	1	2		Esd	-0.139612	0.31	0.422	1	Cluster 1 - VMH anterior
Nono	-0.23196	0.393	0.555	2.2e-10		Srsf7	0.149594	0.725	0.58	0.018913	2		Gnao1	0.248747	0.477	0.203	1	2		Ppia	-0.135263	0.866	0.927	1	Cluster 1 - VMH anterior
Tmem47	-0.268749	0.037	0.115	2.22e-10		Ube2i	0.149197	0.61	0.477	0.488653	2		Dpysl2	0.247584	0.845	0.735	5.59128e-06	0		Eef2	0.16803	0.669	0.676	1	Cluster 1 - VMH anterior
Vim	-0.237371	0.151	0.277	2.24e-10		Smarca5	0.148901	0.492	0.348	0.0530238	2		Rpl27a	0.246892	0.997	0.987	1.60154e-18	1		Gpm6a	-0.214259	0.314	0.432	1	Cluster 1 - VMH anterior
Snca	0.584547	0.12	0.034	2.29e-10		Selk	0.148766	0.898	0.853	0.160992	2		Ppp2r2b	0.246824	0.23	0.087	6.85562e-12	0		Evl	-0.151106	0.513	0.633	1	Cluster 1 - VMH anterior
H1fx	-0.309999	0.268	0.419	2.34e-10		Sfrp1	0.148273	0.189	0.082	0.000763853	0		Igfbpl1	0.246003	0.907	0.867	0.00218064	1		Nrxn1	-0.277797	0.154	0.251	1	Cluster 1 - VMH anterior
Gm17750	-0.34357	0.099	0.211	2.38e-10		2020-09-15	0.148229	0.503	0.347	0.00768097	2		Hnrnpa0	0.244823	0.477	0.248	1	2		Ptov1	0.179911	0.667	0.674	1	Cluster 1 - VMH anterior
Ctnnb1	-0.25219	0.237	0.383	2.67e-10		Tppp3	0.147615	0.286	0.164	0.0312389	0		Cdk2ap1	0.243447	0.462	0.24	4.57319e-07	1		Gabbr1	-0.262685	0.123	0.212	1	Cluster 1 - VMH anterior
Apool	-0.242856	0.03	0.103	2.71e-10		Ndufa5	0.14721	0.604	0.517	1	1		Mcts1	0.243431	0.662	0.405	1	2		Rps15a	0.119443	0.946	0.967	1	Cluster 1 - VMH anterior
Arxes2	0.533617	0.297	0.192	2.73e-10		Rmst	0.146574	0.37	0.258	1	0		Snrpb2	0.24258	0.628	0.421	1.87322e-05	1		Ndufb8	-0.203515	0.597	0.698	1	Cluster 1 - VMH anterior
Csnk1a1	-0.146852	0.372	0.524	2.88e-10		Tbca	0.146539	0.989	0.963	2.17231e-05	2		Mapk8ip1	0.240998	0.4	0.186	1	2		Ndufb2	-0.140161	0.405	0.524	1	Cluster 1 - VMH anterior
Reep1	0.520058	0.224	0.113	3.12e-10		Bhlhb9	0.145955	0.473	0.379	1	2		Rps27a	0.240189	1	0.999	1.61415e-16	1		Resp18	-0.176512	0.102	0.185	1	Cluster 1 - VMH anterior
Meg3	-0.249985	0.541	0.698	3.39e-10		Ube2d3	0.145699	0.739	0.624	0.173912	2		Rplp0	0.239713	0.997	0.981	2.73155e-13	1		Cotl1	-0.246541	0.156	0.252	1	Cluster 1 - VMH anterior
Rps25	-0.102825	0.776	0.897	3.43e-10		Ntrk3	0.145247	0.232	0.097	3.09906e-06	0		Nop10	0.23968	0.754	0.484	1	2		Ndufc1	-0.124675	0.63	0.739	1	Cluster 1 - VMH anterior
Bex1	0.523129	0.297	0.192	3.71e-10		Acat2	0.145017	0.574	0.469	1	2		Ccdc88a	0.237061	0.562	0.392	0.0282855	1		Gm8730	0.306948	0.437	0.375	1	Cluster 1 - VMH anterior
Hnrnph3	-0.226917	0.344	0.498	3.89e-10		Pantr1	0.14477	0.247	0.149	0.0745686	1		Ina	0.235153	0.645	0.499	1.26934e-09	0		Hypk	-0.177677	0.405	0.524	1	Cluster 1 - VMH anterior
Snrpb2	-0.235118	0.322	0.478	4.07e-10		Khdrbs1	0.144388	0.536	0.408	0.775602	2		Bex2	0.233842	0.92	0.837	3.24041e-06	0		Gm10116	-0.115108	0.348	0.458	1	Cluster 1 - VMH anterior
Ncam1	0.485079	0.432	0.338	4.13e-10		Mllt11	0.144044	0.972	0.966	0.202934	1		Slc25a4	0.233665	0.975	0.924	4.03961e-09	0		Prmt1	-0.163481	0.649	0.756	1	Cluster 1 - VMH anterior
Rplp0	-0.155012	0.793	0.905	4.4e-10		Id4	0.143292	0.26	0.15	8.21783e-05	1		Rps27	0.232303	1	0.998	6.02564e-20	1		Klf6	-0.278191	0.212	0.316	1	Cluster 1 - VMH anterior
Rab3a	0.494995	0.379	0.279	4.42e-10		Arf4	0.14293	0.755	0.677	1	2		Rgs17	0.232218	0.323	0.085	0.158316	2		Zbtb20	0.327078	0.229	0.161	1	Cluster 1 - VMH anterior
Tbca	0.273898	0.565	0.577	4.53e-10		Stmn2	0.142764	0.995	0.971	0.00294496	0		Rps11	0.231976	1	0.996	5.24807e-19	1		Son	0.223972	0.491	0.463	1	Cluster 1 - VMH anterior
Rps15a	-0.168622	0.884	0.945	5.35e-10		Meaf6	0.142583	0.398	0.261	0.0142033	0		Lsm8	0.231958	0.51	0.326	8.39666e-06	1		Cltb	-0.236396	0.095	0.177	1	Cluster 1 - VMH anterior
Dync1i2	-0.18495	0.397	0.553	5.4e-10		Rplp1	0.142562	0.922	0.862	0.140876	1		Tubb2a	0.231118	0.892	0.811	1	2		Rpl8	0.108175	0.853	0.874	1	Cluster 1 - VMH anterior
Prdx1	-0.315202	0.323	0.478	5.54e-10		Lmo1	0.142486	0.17	0.1	1	2		Sema3a	0.231047	0.277	0.026	3.94881e-05	2		H1f0	0.341272	0.461	0.39	1	Cluster 1 - VMH anterior
Pafah1b3	0.239712	0.623	0.63	5.58e-10		Ap1s2	0.142483	0.316	0.21	0.0112275	1		Dbi	0.23023	0.466	0.288	3.75736e-05	1		Cox7a2	-0.133408	0.773	0.859	1	Cluster 1 - VMH anterior
Caprin1	-0.130075	0.364	0.508	5.73e-10		Rps3	0.142455	0.981	0.962	0.0131936	2		Cbx1	0.229587	0.686	0.49	3.92772e-05	1		Cpe	-0.173008	0.485	0.603	1	Cluster 1 - VMH anterior
Cdc42	0.187016	0.558	0.593	5.79e-10		Rps3a1	0.142316	0.989	0.978	0.00555282	2		Dpysl4	0.229536	0.507	0.309	2.75305e-05	1		Gsto1	-0.274601	0.063	0.132	1	Cluster 1 - VMH anterior
Zeb2	-0.310849	0.038	0.113	5.83e-10		Ube2b	0.142113	0.651	0.539	1	2		Eri3	0.2291	0.523	0.247	1	2		Rpl34	0.165345	0.942	0.937	1	Cluster 1 - VMH anterior
Btf3l4	-0.176893	0.45	0.605	6.83e-10		Bex1	0.141969	0.389	0.269	0.00673939	1		Arg2	0.2291	0.323	0.083	1	2		Polr2i	-0.202778	0.26	0.37	1	Cluster 1 - VMH anterior
Ywhae	0.190535	0.841	0.852	6.96e-10		Ndufa4	0.141945	0.927	0.894	1	1		Epha5	0.228452	0.446	0.202	1	2		Nptn	-0.168102	0.061	0.128	1	Cluster 1 - VMH anterior
Chchd2	-0.205328	0.75	0.858	7.07e-10		Ttc3	0.141717	0.895	0.867	1	0		Ndufaf4	0.228244	0.462	0.177	1	2		Chchd2	0.112544	0.848	0.863	1	Cluster 1 - VMH anterior
H3f3a	-0.142576	0.92	0.97	7.35e-10		Rtn1	0.141537	0.989	0.976	0.0464215	0		Rpl35a	0.228075	0.997	0.986	3.56076e-12	1		App	-0.232947	0.177	0.274	1	Cluster 1 - VMH anterior
Mest	-0.329261	0.135	0.255	7.8e-10		Glrx3	0.141433	0.514	0.384	0.810956	2		Dapk3	0.22783	0.415	0.167	1	2		Spcs1	-0.144303	0.372	0.488	1	Cluster 1 - VMH anterior
Mkrn3	-0.287677	0.08	0.18	7.98e-10		Neurod6	0.141326	0.214	0.092	0.129277	2		Apbb2	0.227694	0.323	0.127	1	2		Eif3f	0.124407	0.582	0.611	1	Cluster 1 - VMH anterior
Rpl37a	-0.147591	0.918	0.97	8.09e-10		Hnrnpa3	0.141058	0.723	0.632	1	2		Ank3	0.227156	0.508	0.229	1	2		B3galnt1	-0.19586	0.063	0.132	1	Cluster 1 - VMH anterior
Ube2r2	-0.34794	0.131	0.247	8.32e-10		Zfp428	0.140918	0.535	0.429	0.0692043	1		Pou6f2	0.226835	0.153	0.017	1.60876e-16	0		Cdv3	0.194019	0.167	0.09	1	Cluster 1 - VMH anterior
Hmgb2	-0.115499	0.195	0.32	8.33e-10		Ptn	0.140371	0.313	0.236	1	1		Acot7	0.226627	0.4	0.171	1	2		2700094K13Rik	-0.166255	0.325	0.436	1	Cluster 1 - VMH anterior
Gpm6b	-0.33138	0.264	0.409	8.46e-10		Mrps11	0.140283	0.33	0.202	0.0216986	2		Rps12	0.226275	0.893	0.817	1.36043e-05	1		Rab11fip2	0.275155	0.19	0.119	1	Cluster 1 - VMH anterior
Ola1	-0.26617	0.126	0.243	9.02e-10		mt-Co1	0.140057	1	0.999	1	1		Cpne5	0.225472	0.323	0.093	1	2		Mien1	-0.169374	0.303	0.415	1	Cluster 1 - VMH anterior
Pcbp2	-0.211779	0.338	0.49	9.19e-10		Srsf2	0.139823	0.511	0.41	1	2		Sema3c	0.225217	0.231	0.024	0.00458021	2		Pcsk1n	-0.150933	0.647	0.746	1	Cluster 1 - VMH anterior
Dbi	-0.37911	0.215	0.35	1.08e-09		Mrps33	0.139025	0.577	0.461	0.517869	2		Fam57b	0.224986	0.369	0.199	1	2		Fxyd6	-0.16244	0.418	0.534	1	Cluster 1 - VMH anterior
Ccdc88a	-0.363703	0.222	0.352	1.19e-09		mt-Co3	0.1389	1	1	8.02847e-06	1		Carhsp1	0.224324	0.714	0.514	7.77378e-06	1		Ndufb6	-0.218935	0.387	0.502	1	Cluster 1 - VMH anterior
mt-Cytb	0.131026	0.948	0.986	1.25e-09		Ube2d2a	0.138328	0.736	0.615	0.225995	2		Rps20	0.223757	0.972	0.916	4.59492e-10	1		Rps14	0.133858	0.985	0.985	1	Cluster 1 - VMH anterior
Peli1	-0.30781	0.198	0.332	1.34e-09		Nrxn1	0.137816	0.325	0.175	0.00698891	0		Rac3	0.223161	0.492	0.268	1	2		Actl6b	-0.136448	0.143	0.229	1	Cluster 1 - VMH anterior
Eny2	-0.155324	0.316	0.457	1.39e-09		Zfhx4	0.137683	0.252	0.13	0.00402648	0		Dner	0.222846	0.354	0.156	1	2		Prmt8	0.30233	0.132	0.066	1	Cluster 1 - VMH anterior
Smarce1	-0.168353	0.308	0.451	1.4e-09		Rplp0	0.137473	0.951	0.94	0.197252	2		Map1lc3a	0.222618	0.677	0.467	1	2		B630019K06Rik	0.348969	0.273	0.185	1	Cluster 1 - VMH anterior
Cirbp	0.171539	0.685	0.713	1.89e-09		Coro1c	0.137412	0.385	0.256	0.119617	2		Snap47	0.222095	0.615	0.332	1	2		Gria2	-0.245773	0.216	0.319	1	Cluster 1 - VMH anterior
Hes6	-0.325155	0.263	0.407	1.94e-09		Gnas	0.137325	0.874	0.864	1	2		Hmgn3	0.221759	0.383	0.167	2.53068e-09	1		Vps29	-0.223193	0.348	0.454	1	Cluster 1 - VMH anterior
Gtf3c6	-0.225015	0.172	0.298	2.13e-09		Rpl36al	0.13728	0.736	0.679	1	2		Nkain3	0.221707	0.292	0.053	0.270828	2		Snrpn	-0.161621	0.563	0.672	1	Cluster 1 - VMH anterior
Rps3	-0.128148	0.808	0.915	2.14e-09		Cnih2	0.136918	0.699	0.601	0.0455128	1		Rps27l	0.220285	0.707	0.493	2.75024e-06	1		Gabarap	0.228723	0.558	0.499	1	Cluster 1 - VMH anterior
Zdhhc2	-0.243892	0.082	0.18	2.18e-09		Chd3os	0.136914	0.417	0.338	0.144095	1		Rps4x	0.219143	1	0.988	7.0614e-13	1		Ndufs7	-0.180966	0.29	0.399	1	Cluster 1 - VMH anterior
Rpl7	-0.136732	0.748	0.87	2.27e-09		Rps10	0.136848	0.907	0.867	0.246027	2		Flrt2	0.218128	0.246	0.047	0.503559	2		Shtn1	-0.220026	0.19	0.288	1	Cluster 1 - VMH anterior
Uqcrh	-0.130814	0.609	0.751	2.61e-09		Ybx1	0.136442	0.982	0.949	0.107963	1		Mrps33	0.217717	0.707	0.514	6.70315e-07	1		Syngr3	-0.168262	0.052	0.114	1	Cluster 1 - VMH anterior
C1qtnf4	0.456847	0.189	0.083	2.66e-09		Slc24a5	0.136301	0.405	0.278	0.36752	0		Dlx6	0.217418	0.462	0.201	1	2		Macrod2	-0.122308	0.093	0.164	1	Cluster 1 - VMH anterior
H2afy	-0.20438	0.394	0.547	2.76e-09		Rsrc2	0.135997	0.492	0.392	1	2		Srm	0.217411	0.354	0.123	1	2		Tcf7l2	-0.104241	0.097	0.174	1	Cluster 1 - VMH anterior
Lmo3	-0.202518	0.08	0.172	2.78e-09		Nap1l5	0.13538	0.568	0.465	0.553077	1		Gm3764	0.216713	0.29	0.091	4.14963e-09	1		2900011O08Rik	-0.230675	0.093	0.17	1	Cluster 1 - VMH anterior
Smarcc1	-0.229574	0.289	0.433	2.96e-09		Rftn1	0.135337	0.155	0.03	1.76442e-09	0		Chst2	0.2165	0.246	0.044	0.0458814	2		Ndufb5	-0.196819	0.565	0.67	1	Cluster 1 - VMH anterior
Ywhab	0.105496	0.39	0.464	3.26e-09		Nars	0.135326	0.291	0.172	0.0698519	2		Nono	0.215617	0.79	0.628	1.09231e-05	1		Cnbp	0.21231	0.468	0.443	1	Cluster 1 - VMH anterior
D8Ertd738e	-0.109678	0.39	0.526	3.56e-09		Chd3	0.135265	0.377	0.282	1	0		Ndufa1	0.21477	0.531	0.437	0.000115129	0		Snhg12	-0.221873	0.067	0.135	1	Cluster 1 - VMH anterior
Prdx2	-0.150352	0.856	0.935	3.77e-09		Hes6	0.135033	0.418	0.334	1	2		Rgmb	0.214422	0.308	0.099	1	2		Insm1	0.317308	0.123	0.066	1	Cluster 1 - VMH anterior
Nsg1	0.225517	0.573	0.577	4.23e-09		Eif4a2	0.135009	0.624	0.546	0.0460649	1		Aimp2	0.214422	0.354	0.099	1	2		Alyref	0.286168	0.221	0.154	1	Cluster 1 - VMH anterior
Top1	-0.24873	0.355	0.504	4.24e-09		Paip1	0.134809	0.373	0.278	0.817732	0		Evl	0.213992	0.781	0.679	1.33822e-05	0		Coa3	-0.13699	0.459	0.571	1	Cluster 1 - VMH anterior
Atp6v0e	-0.264238	0.145	0.263	4.62e-09		Dpysl3	0.134755	0.745	0.661	1	0		Clpp	0.213966	0.523	0.301	1	2		Pid1	-0.241195	0.082	0.154	1	Cluster 1 - VMH anterior
Aes	-0.256203	0.155	0.275	4.8e-09		Snrpe	0.134733	0.797	0.681	0.0420948	2		Rps8	0.213535	0.997	0.998	1.06522e-09	1		1110008P14Rik	-0.2307	0.149	0.237	1	Cluster 1 - VMH anterior
Ptprz1	-0.310234	0.061	0.148	4.9e-09		Cd200	0.134117	0.348	0.238	0.00045664	1		Sumo2	0.213527	1	0.994	1.02181e-12	1		Polr2k	-0.110739	0.498	0.607	1	Cluster 1 - VMH anterior
Eif3h	-0.107951	0.534	0.674	4.92e-09		Ndufa7	0.13384	0.73	0.632	1	1		Bcat1	0.213277	0.338	0.111	1	2		Bmyc	-0.237222	0.167	0.258	1	Cluster 1 - VMH anterior
Tspan13	0.352638	0.451	0.395	5.03e-09		Sec61g	0.133078	0.912	0.906	1	2		Hnrnpm	0.21289	0.621	0.462	0.0133623	1		Dner	-0.249753	0.158	0.246	1	Cluster 1 - VMH anterior
Polr2k	-0.214879	0.427	0.575	5.27e-09		Nefm	0.132821	0.265	0.175	0.000471168	1		Sox11	0.212373	0.993	0.995	0.0404675	1		Map9	-0.243159	0.071	0.139	1	Cluster 1 - VMH anterior
Cdk2ap1	-0.270034	0.16	0.281	5.36e-09		Rps27	0.131892	0.997	0.994	0.000150705	2		Cdca7	0.211625	0.2	0.027	2.8869e-15	1		Junb	-0.151967	0.089	0.157	1	Cluster 1 - VMH anterior
Eid1	0.278475	0.379	0.379	5.4e-09		Ppp1r1a	0.1316	0.273	0.158	0.00895096	0		Gm8730	0.211613	0.679	0.557	1	1		Ndufs6	-0.152991	0.424	0.535	1	Cluster 1 - VMH anterior
Hmgn3	-0.267019	0.185	0.312	5.42e-09		Resp18	0.131336	0.416	0.282	0.90015	0		Hnrnpab	0.211605	0.845	0.703	2.78235e-06	1		Dbn1	0.252767	0.476	0.414	1	Cluster 1 - VMH anterior
Chd3os	0.493745	0.341	0.237	5.45e-09		Ppib	0.131335	0.396	0.306	1	2		Syt5	0.210595	0.292	0.099	1	2		Fus	0.306786	0.333	0.27	1	Cluster 1 - VMH anterior
Sarnp	-0.177337	0.408	0.555	5.48e-09		Rps14	0.131231	0.995	0.995	0.00272052	2		Gng3	0.210198	0.6	0.414	1.26955e-09	0		Mrps22	-0.154998	0.05	0.109	1	Cluster 1 - VMH anterior
Wbp1	-0.233964	0.221	0.354	5.49e-09		Stmn3	0.130766	0.945	0.897	0.501416	0		Cmip	0.209138	0.462	0.194	1	2		Ndufb11	-0.104804	0.504	0.61	1	Cluster 1 - VMH anterior
Psma4	-0.191483	0.335	0.478	5.6e-09		Rab3a	0.130748	0.482	0.43	1	1		Dtymk	0.20884	0.446	0.2	1	2		Elavl4	0.257673	0.409	0.393	1	Cluster 1 - VMH anterior
Phip	-0.253659	0.241	0.377	6.33e-09		Sumo2	0.130179	0.995	0.982	0.039964	2		Cirbp	0.208718	0.93	0.823	2.25319e-05	0		Rps13	0.160777	0.911	0.895	1	Cluster 1 - VMH anterior
Hsp90ab1	-0.203397	0.76	0.854	6.39e-09		Pdia3	0.129917	0.464	0.313	0.234012	2		Rps3a1	0.208582	1	0.987	1.75789e-12	1		Atp6ap2	-0.122059	0.199	0.288	1	Cluster 1 - VMH anterior
Lsm8	-0.302644	0.208	0.338	6.42e-09		Rps15a	0.129278	0.992	0.993	0.00413264	2		Rps6	0.208448	1	0.992	8.78602e-12	1		Rpl22l1	-0.141629	0.868	0.912	1	Cluster 1 - VMH anterior
Nudt21	-0.21213	0.266	0.405	6.72e-09		Eif5a	0.128999	0.827	0.757	1	2		Vstm2b	0.208396	0.308	0.051	0.0346145	2		Map1lc3a	-0.207007	0.377	0.481	1	Cluster 1 - VMH anterior
Arl4a	0.482307	0.243	0.154	6.82e-09		Srrm2	0.128965	0.574	0.453	1	2		Uqcrq	0.208376	0.923	0.87	1	2		Efna5	0.335719	0.271	0.21	1	Cluster 1 - VMH anterior
1700020I14Rik	-0.326152	0.089	0.186	7.02e-09		Phgdh	0.12896	0.118	0.023	9.40522e-07	2		Eif4a1	0.20792	0.993	0.985	7.86934e-07	1		Mbtd1	0.293978	0.223	0.153	1	Cluster 1 - VMH anterior
Gstm7	-0.264186	0.121	0.231	7.84e-09		Atp1b1	0.128153	0.283	0.209	0.021395	1		Rpl32	0.207845	1	0.999	2.70681e-14	1		Pcdh17	-0.254633	0.069	0.135	1	Cluster 1 - VMH anterior
Tuba1b	0.327946	0.455	0.435	8.15e-09		Pcdh17	0.128044	0.172	0.087	0.000705035	1		Ephb1	0.206153	0.277	0.078	1	2		Rexo2	-0.124178	0.108	0.179	1	Cluster 1 - VMH anterior
Ube2d3	-0.151947	0.504	0.65	8.18e-09		Hmgn1	0.127815	0.909	0.876	0.376684	2		3110039M20Rik.1	0.205479	0.246	0.042	1	2		Sh3yl1	-0.222182	0.056	0.117	1	Cluster 1 - VMH anterior
Ubald2	-0.225019	0.261	0.399	8.69e-09		Tecr	0.127764	0.596	0.551	1	1		Rps10	0.204082	0.983	0.95	5.29797e-07	1		Arl4a	-0.157365	0.234	0.331	1	Cluster 1 - VMH anterior
Fabp3	0.425288	0.122	0.043	8.72e-09		Itm2c	0.1277	0.3	0.161	0.000777735	0		Chd3os	0.204062	0.392	0.248	7.50256e-06	0		Ptp4a1	0.15037	0.53	0.545	1	Cluster 1 - VMH anterior
Slc6a1	-0.243877	0.057	0.14	8.8e-09		Nkx2-1	0.127278	0.212	0.126	1	2		Nol4	0.204025	0.303	0.121	3.04523e-07	1		Tmem29	-0.20671	0.117	0.196	1	Cluster 1 - VMH anterior
Rps29	-0.131332	0.889	0.957	8.9e-09		Myl12a	0.127097	0.302	0.161	0.00452482	2		Cystm1	0.203852	0.262	0.049	0.0740863	2		Atp5g1	-0.183341	0.662	0.743	1	Cluster 1 - VMH anterior
Caly	0.455769	0.202	0.099	8.98e-09		Efna5	0.127097	0.258	0.153	0.0506817	2		Rnf121	0.203679	0.284	0.138	5.38827e-07	0		Acot7	-0.233723	0.121	0.2	1	Cluster 1 - VMH anterior
Tagln3	-0.180031	0.518	0.664	9.44e-09		Thra	0.127036	0.516	0.407	1	0		Ctnnb1	0.2036	0.521	0.346	0.00433641	1		Wsb1	-0.143087	0.223	0.317	1	Cluster 1 - VMH anterior
Ccnd2	-0.209822	0.075	0.164	9.51e-09		Insig1	0.126791	0.242	0.118	0.0156481	2		Pgrmc1	0.203569	0.838	0.687	3.77751e-10	0		Higd1a	-0.238375	0.305	0.406	1	Cluster 1 - VMH anterior
Eif5	-0.168932	0.548	0.692	9.66e-09		Uchl1	0.126525	0.548	0.45	1	0		Gm1673	0.203539	0.976	0.913	1.46395e-06	0		Acvr2b	0.265242	0.175	0.105	1	Cluster 1 - VMH anterior
Ddx5	-0.169791	0.674	0.804	9.95e-09		Neurog2	0.126255	0.214	0.114	0.889946	2		Gabarap	0.203251	0.828	0.715	0.00237764	1		Rpl9-ps6	-0.161106	0.232	0.327	1	Cluster 1 - VMH anterior
Myl6	0.28455	0.504	0.5	1.09e-08		Nrxn2	0.126087	0.455	0.35	1	1		Ddx25	0.202227	0.308	0.087	1	2		C1qtnf4	-0.230738	0.126	0.206	1	Cluster 1 - VMH anterior
Snrpf	-0.141408	0.459	0.603	1.16e-08		Ndufb9	0.126058	0.753	0.667	1	1		Rps26	0.202063	0.99	0.977	9.04382e-06	1		Sh3bp5	-0.173921	0.093	0.164	1	Cluster 1 - VMH anterior
Pcp4	0.765167	0.17	0.077	1.19e-08		Rnf121	0.12597	0.318	0.217	1	0		Atp2b1	0.201999	0.319	0.166	2.92347e-10	0		Ldhb	0.220654	0.602	0.546	1	Cluster 1 - VMH anterior
Marcksl1	-0.128261	0.815	0.915	1.26e-08		Jund	0.125905	0.549	0.483	1	2		Ptms	0.201322	0.869	0.755	6.15374e-07	0		Dazap2	0.258798	0.177	0.109	1	Cluster 1 - VMH anterior
Ssbp2	-0.244473	0.238	0.37	1.27e-08		Cntn2	0.125792	0.179	0.051	2.42529e-06	2		Rpl3	0.200931	0.993	0.99	1.5305e-08	1		Olfm1	-0.229076	0.117	0.193	1	Cluster 1 - VMH anterior
Atp1b1	0.490061	0.169	0.083	1.28e-08		Crtac1	0.125679	0.182	0.067	0.000392874	0		Gm10260	0.20077	0.855	0.791	4.38469e-05	1		Tmx2	-0.212372	0.162	0.248	1	Cluster 1 - VMH anterior
Midn	-0.283928	0.128	0.237	1.46e-08		Slirp	0.125668	0.505	0.44	1	1		Tuba1a	0.197436	1	1	5.91298e-34	0		Jam3	0.194458	0.134	0.072	1	Cluster 1 - VMH anterior
Ppp1cc	-0.206528	0.324	0.466	1.61e-08		1700025G04Rik	0.125589	0.266	0.124	0.000323283	2		Tead2	0.197295	0.214	0.039	5.47235e-13	1		Cxx1a	-0.187618	0.292	0.393	1	Cluster 1 - VMH anterior
Sumo2	-0.14305	0.845	0.931	1.63e-08		Trp53i11	0.125589	0.42	0.328	1	2		Tsc22d1	0.19702	0.908	0.82	1.23571e-05	0		Rnf11	0.297808	0.229	0.16	1	Cluster 1 - VMH anterior
mt-Nd4	0.122271	0.897	0.939	1.67e-08		Spon1	0.125574	0.125	0.024	4.72533e-07	0		Csnk1a1	0.196503	0.69	0.497	0.000738839	1		Eif4g2	0.117232	0.753	0.764	1	Cluster 1 - VMH anterior
Akap9	-0.164778	0.237	0.36	1.74e-08		Stmn1	0.125348	1	1	0.169913	0		Hcfc1r1	0.1964	0.508	0.253	1	2		Arf5	-0.132765	0.673	0.766	1	Cluster 1 - VMH anterior
Rbm4b	-0.185649	0.314	0.451	1.81e-08		Myef2	0.125285	0.4	0.307	1	0		Zcchc12	0.196201	0.354	0.124	1	2		Adgrl2	-0.257326	0.056	0.112	1	Cluster 1 - VMH anterior
Srrm2	-0.246553	0.367	0.51	1.89e-08		Svbp	0.125092	0.518	0.389	0.268405	0		mt-Nd2	0.196189	0.969	0.956	1	2		Smdt1	-0.101028	0.617	0.716	1	Cluster 1 - VMH anterior
Vezf1	-0.257062	0.124	0.231	1.89e-08		Sh3bgrl	0.125082	0.451	0.352	1	2		Sp8	0.196108	0.416	0.315	0.107782	0		Negr1	-0.113571	0.069	0.13	1	Cluster 1 - VMH anterior
Cnih4	-0.313913	0.088	0.182	1.9e-08		Tubb5	0.124748	0.998	1	0.135459	0		Rpl8	0.195806	0.997	0.985	1.57313e-07	1		Ap2m1	-0.13254	0.446	0.55	1	Cluster 1 - VMH anterior
Ndufb8	0.18612	0.584	0.611	1.93e-08		Ndufa8	0.124737	0.465	0.408	1	1		Bex1	0.195258	0.554	0.33	1	2		Metap2	0.301931	0.396	0.324	1	Cluster 1 - VMH anterior
Rps14	-0.103515	0.929	0.98	2.1e-08		Ube2e3	0.124412	0.805	0.688	0.328631	0		Rps18	0.194686	0.99	0.986	6.87937e-07	1		Uqcr10	-0.154152	0.513	0.615	1	Cluster 1 - VMH anterior
Ppp4c	-0.255329	0.247	0.379	2.3e-08		Ccl27a	0.12396	0.412	0.318	0.611382	1		Vta1	0.194633	0.421	0.254	0.00103294	1		Txndc17	-0.134874	0.351	0.452	1	Cluster 1 - VMH anterior
Myl12a	-0.270817	0.14	0.251	2.58e-08		Zcchc12	0.123932	0.318	0.2	0.154568	1		Ap3b2	0.194089	0.323	0.111	1	2		Ptn	-0.12686	0.294	0.386	1	Cluster 1 - VMH anterior
Cox6b1	0.100421	0.719	0.779	2.66e-08		Rps18	0.123705	0.984	0.955	0.0442735	2		Ntm	0.1934	0.225	0.11	3.83659e-06	0		Cisd1	-0.195034	0.305	0.406	1	Cluster 1 - VMH anterior
Serp2	0.489038	0.258	0.158	2.68e-08		Mthfd2	0.123462	0.154	0.054	0.000100767	2		Ube2d3	0.193383	0.841	0.747	0.000291646	1		Wbp5	0.104599	0.701	0.732	1	Cluster 1 - VMH anterior
Acot7	0.438913	0.157	0.069	2.79e-08		Akap9	0.123438	0.43	0.32	1	0		Tecr	0.19327	0.699	0.569	2.54607e-06	0		Hist3h2a	0.173842	0.372	0.394	1	Cluster 1 - VMH anterior
Rplp2	-0.122335	0.746	0.86	2.98e-08		Fxyd7	0.123316	0.189	0.089	0.105768	0		Ube3a	0.193176	0.544	0.504	1	0		Eif2s2	-0.135129	0.4	0.503	1	Cluster 1 - VMH anterior
Lsm4	-0.117235	0.317	0.447	3.19e-08		Snrpb	0.12329	0.514	0.395	1	2		Rps14	0.193022	1	0.999	7.42393e-15	1		Mllt11	-0.11805	0.848	0.908	1	Cluster 1 - VMH anterior
Tma7	0.141598	0.706	0.751	3.23e-08		Cd81	0.122852	0.455	0.376	1	1		Pcdh10	0.192534	0.292	0.056	0.766493	2		Myl12a	0.299047	0.212	0.149	1	Cluster 1 - VMH anterior
App	0.468373	0.241	0.154	3.23e-08		Prdx6	0.122702	0.319	0.202	0.431164	2		Snrpn	0.192153	0.795	0.693	8.71452e-05	0		Peli1	0.281038	0.266	0.217	1	Cluster 1 - VMH anterior
Nfia	-0.445081	0.05	0.126	3.31e-08		Fndc3a	0.122538	0.264	0.136	0.0046007	0		Rpl34	0.191478	0.993	0.993	1.65588e-09	1		Rmst	0.299671	0.232	0.166	1	Cluster 1 - VMH anterior
Mrps33	-0.158635	0.431	0.571	3.78e-08		Hap1	0.122537	0.245	0.137	0.00714828	1		Abracl	0.191065	0.369	0.26	0.606444	1		Myl6	-0.111279	0.513	0.615	1	Cluster 1 - VMH anterior
Nkx2-1	-0.40122	0.158	0.271	3.79e-08		Zic4	0.121877	0.161	0.055	0.000826093	0		Gpr22	0.191054	0.308	0.099	1	2		Rpl10-ps3	-0.149359	0.214	0.303	1	Cluster 1 - VMH anterior
Dbn1	-0.231473	0.379	0.52	4.05e-08		Shfm1	0.121813	0.827	0.76	1	2		Arxes2	0.191036	0.294	0.152	5.30531e-08	0		Dpysl2	0.207822	0.606	0.612	1	Cluster 1 - VMH anterior
Rpl27	-0.101415	0.627	0.757	4.11e-08		Nedd4	0.121723	0.505	0.415	1	2		Itm2a	0.190785	0.123	0.004	0.0286274	2		Uap1	-0.239899	0.076	0.139	1	Cluster 1 - VMH anterior
Cox7b	0.134708	0.502	0.555	4.39e-08		Kdm6b	0.121596	0.252	0.167	1	0		Nasp	0.189849	0.452	0.29	0.0184673	1		Snca	-0.315591	0.223	0.313	1	Cluster 1 - VMH anterior
Taldo1	-0.144309	0.287	0.413	4.97e-08		Gm3764	0.121577	0.184	0.073	0.000699995	2		Trp53i11	0.189838	0.472	0.306	0.0248598	1		Tbc1d16	-0.166358	0.054	0.11	1	Cluster 1 - VMH anterior
Hbb-y	0.177147	0.52	0.581	4.98e-08		Psat1	0.121388	0.184	0.065	9.91614e-05	2		Rplp2	0.189064	0.993	0.985	1.33573e-05	1		Guk1	-0.153272	0.318	0.417	1	Cluster 1 - VMH anterior
Chd3	-0.252447	0.277	0.409	5.22e-08		Cox6b1	0.12138	0.937	0.891	0.475547	1		Nfu1	0.188823	0.4	0.181	1	2		Ppp1ca	-0.101019	0.524	0.623	1	Cluster 1 - VMH anterior
Resp18	0.454876	0.219	0.132	5.46e-08		H2afz	0.121293	0.97	0.933	0.728305	2		Kif1a	0.188823	0.4	0.184	1	2		Cd200	-0.204918	0.223	0.313	1	Cluster 1 - VMH anterior
Zfp207	-0.173072	0.219	0.342	6.45e-08		Hnrnpab	0.120982	0.596	0.492	1	2		Dok5	0.188523	0.277	0.055	0.593392	2		Gng2	-0.175294	0.409	0.51	1	Cluster 1 - VMH anterior
Ngfrap1	0.126559	0.741	0.787	6.82e-08		Mid1ip1	0.120711	0.232	0.137	0.136788	0		Rpl37a	0.188137	1	0.999	1.8114e-09	1		Ccdc59	-0.248195	0.104	0.17	1	Cluster 1 - VMH anterior
Nnat	0.258153	0.917	0.925	7.1e-08		Eny2	0.120573	0.5	0.411	1	2		Tomm7	0.188013	0.707	0.57	0.0366283	1		Rap1b	-0.203621	0.195	0.281	1	Cluster 1 - VMH anterior
Hmgcs1	0.423031	0.348	0.271	7.13e-08		Nrp2	0.120496	0.227	0.111	0.0235555	0		Acin1	0.187837	0.524	0.328	0.00158027	1		B230219D22Rik	-0.163845	0.24	0.331	1	Cluster 1 - VMH anterior
Fam60a	-0.200346	0.124	0.227	7.17e-08		Zic5	0.120421	0.145	0.053	0.000549592	0		Son	0.187686	0.728	0.573	0.135803	1		Tmem47	0.277256	0.121	0.068	1	Cluster 1 - VMH anterior
Ict1	-0.144686	0.253	0.374	7.28e-08		Fabp7	0.120398	0.157	0.118	1	1		Med10	0.186784	0.462	0.296	0.000691414	1		Syt16	-0.229574	0.082	0.146	1	Cluster 1 - VMH anterior
Dynll2	0.291005	0.444	0.439	7.29e-08		Tcf12	0.119939	0.217	0.102	0.00807214	2		Hmgcs1	0.186671	0.488	0.389	6.02573e-06	0		Scn3b	-0.159363	0.063	0.121	1	Cluster 1 - VMH anterior
Rps12	-0.203761	0.541	0.678	7.46e-08		Gabarap	0.119656	0.69	0.641	1	2		Scp2	0.186156	0.5	0.311	0.00151252	1		Hba-a1	-0.131178	0.413	0.338	1	Cluster 1 - VMH anterior
Rps15	-0.137871	0.767	0.874	7.63e-08		Pfdn2	0.119622	0.725	0.668	1	1		Oaz1	0.185848	0.979	0.961	4.69332e-07	1		Vps53	-0.153119	0.048	0.101	1	Cluster 1 - VMH anterior
Metap2	-0.121258	0.308	0.435	7.66e-08		Bcl11b	0.11936	0.228	0.106	0.0656993	2		Nhp2	0.18554	0.462	0.258	1	2		1500009L16Rik	-0.213023	0.128	0.2	1	Cluster 1 - VMH anterior
Cox8a	0.127725	0.701	0.763	8.37e-08		Caly	0.118951	0.278	0.174	0.0227296	1		Ndufs8	0.184946	0.508	0.252	1	2		Grpel1	-0.254926	0.182	0.263	1	Cluster 1 - VMH anterior
Tomm7	-0.110548	0.394	0.522	8.37e-08		Mmd	0.118787	0.409	0.313	1	0		Dscam	0.184767	0.2	0.021	0.00028329	2		Cox7a2l	0.106101	0.565	0.589	1	Cluster 1 - VMH anterior
Acin1	-0.243642	0.242	0.366	8.55e-08		Cxxc5	0.118697	0.375	0.255	1	0		Tenm4	0.184644	0.246	0.042	0.803116	2		St13	0.252405	0.411	0.386	1	Cluster 1 - VMH anterior
Mrps14	-0.217896	0.268	0.397	9.14e-08		Snrpf	0.118551	0.662	0.519	0.951016	2		Rps21	0.184641	0.959	0.902	1.64615e-05	1		Timm22	-0.139014	0.104	0.172	1	Cluster 1 - VMH anterior
Ccnl1	-0.24344	0.109	0.206	1.05e-07		Stmn4	0.118501	0.616	0.54	1	1		Nudt21	0.184592	0.528	0.379	0.0469763	1		Hacd1	-0.131257	0.128	0.2	1	Cluster 1 - VMH anterior
Cpe	0.297426	0.49	0.455	1.1e-07		Nme1	0.118458	0.907	0.836	1	1		Mrps15	0.184527	0.462	0.203	1	2		Psip1	0.203756	0.58	0.571	1	Cluster 1 - VMH anterior
Dpysl3	0.250931	0.527	0.518	1.21e-07		Fbrsl1	0.117842	0.236	0.111	0.0028466	2		1810058I24Rik	0.184421	0.493	0.307	0.00221546	1		Mrps15	-0.125445	0.162	0.241	1	Cluster 1 - VMH anterior
Stx16	-0.228807	0.07	0.152	1.3e-07		Ift43	0.117842	0.234	0.111	0.0053876	2		Apip	0.184416	0.246	0.088	1	2		Zfp664	0.29752	0.216	0.148	1	Cluster 1 - VMH anterior
Lsamp	0.428033	0.122	0.049	1.34e-07		Hdgfrp3	0.117738	0.473	0.357	1	0		Rpl9	0.184248	1	0.997	1.43249e-09	1		Rrn3	0.231276	0.143	0.084	1	Cluster 1 - VMH anterior
Atp5g1	0.23508	0.641	0.623	1.44e-07		Syt1	0.117261	0.243	0.128	0.103313	0		Hist3h2ba	0.184131	0.977	0.93	0.000100442	0		Abi2	-0.202575	0.11	0.181	1	Cluster 1 - VMH anterior
Sdcbp	-0.237848	0.282	0.411	1.46e-07		Dll3	0.116918	0.184	0.069	0.000293297	2		Cd1d1	0.184085	0.234	0.066	1.17447e-08	1		Magi1	-0.175072	0.061	0.117	1	Cluster 1 - VMH anterior
Bnip3l	-0.177038	0.306	0.433	1.48e-07		Gpr85	0.116662	0.308	0.231	0.0937899	1		Dpysl3	0.183983	0.794	0.696	0.000210268	0		Ppa1	-0.113859	0.249	0.335	1	Cluster 1 - VMH anterior
Dusp26	0.40148	0.142	0.061	1.51e-07		Gadd45gip1	0.116372	0.261	0.141	0.0546321	2		Med12l	0.183982	0.2	0.01	0.000471713	2		Cald1	0.300156	0.152	0.094	1	Cluster 1 - VMH anterior
Pcbp1	-0.172691	0.342	0.472	1.53e-07		Rpl32	0.116329	0.995	0.996	0.0338352	2		Polr2i	0.183555	0.646	0.407	1	2		Supt4a	-0.242445	0.214	0.298	1	Cluster 1 - VMH anterior
Serbp1	0.137598	0.496	0.538	1.56e-07		Rpsa	0.116319	0.775	0.749	1	2		Timm10	0.183384	0.385	0.153	1	2		Aktip	-0.130661	0.117	0.185	1	Cluster 1 - VMH anterior
Apex1	-0.152993	0.27	0.391	1.57e-07		Srp9	0.116311	0.429	0.344	1	2		Nr2f2	0.183112	0.531	0.496	1	0		Rps27l	0.14677	0.522	0.546	1	Cluster 1 - VMH anterior
Arxes1	0.411638	0.224	0.123	1.59e-07		Marcks	0.116189	0.85	0.775	1	0		Glrx3	0.182807	0.597	0.438	0.0272624	1		Gm11273	-0.208575	0.076	0.135	1	Cluster 1 - VMH anterior
Phf21b	-0.247067	0.097	0.188	1.78e-07		Pcdh10	0.116088	0.141	0.036	4.90765e-08	1		Snrpe	0.182652	0.914	0.852	8.16446e-05	1		Cct3	0.139066	0.366	0.392	1	Cluster 1 - VMH anterior
Hnrnpf	-0.101189	0.313	0.433	1.82e-07		Idi1	0.11567	0.261	0.154	0.94245	2		Chchd2	0.18229	0.99	0.988	1.68647e-05	1		Hcfc1r1	-0.133598	0.184	0.265	1	Cluster 1 - VMH anterior
Ndufa5	0.216528	0.513	0.502	1.89e-07		Peg3	0.115427	0.364	0.274	0.0310818	1		Irs1	0.182196	0.246	0.043	0.02551	2		Tspan13	-0.168835	0.433	0.531	1	Cluster 1 - VMH anterior
Uchl3	0.373877	0.406	0.33	1.93e-07		Ptma	0.115208	1	1	2.03173e-05	2		Atp6v0e	0.182145	0.386	0.203	5.8855e-05	1		Adgrl3	-0.181325	0.084	0.148	1	Cluster 1 - VMH anterior
Smek2	-0.160299	0.115	0.209	2e-07		Stk11	0.114797	0.247	0.123	0.00987306	2		Rbm3	0.181772	0.769	0.658	0.153386	1		Ndufab1	-0.124598	0.524	0.619	1	Cluster 1 - VMH anterior
Idnk	-0.223148	0.181	0.294	2.01e-07		Gria2	0.114761	0.366	0.238	1	0		Syt1	0.181504	0.275	0.155	1.45793e-06	0		Fbxo44	0.31616	0.158	0.112	1	Cluster 1 - VMH anterior
Mrps21	-0.167275	0.33	0.46	2.01e-07		Cttnbp2	0.114638	0.184	0.067	0.000434981	2		Aes	0.181433	0.366	0.188	0.00188442	1		Tln1	-0.11421	0.21	0.292	1	Cluster 1 - VMH anterior
Laptm4a	-0.211717	0.3	0.429	2.04e-07		Alcam	0.11428	0.164	0.078	0.149766	0		Ndufb4	0.181242	0.703	0.574	0.0371927	1		Srsf7	0.181664	0.561	0.559	1	Cluster 1 - VMH anterior
Ube2b	-0.135831	0.433	0.565	2.14e-07		Snrpn	0.114053	0.692	0.644	1	1		Fez1	0.181233	0.731	0.665	0.0378054	0		6330403K07Rik	0.126542	0.768	0.764	1	Cluster 1 - VMH anterior
Hmgn1	-0.112667	0.717	0.832	2.19e-07		Fth1	0.113978	0.957	0.933	1	1		Hnrnpk	0.181204	1	0.97	2.04602e-09	1		Gtf3a	-0.187033	0.08	0.141	1	Cluster 1 - VMH anterior
Smarca4	-0.299614	0.233	0.354	2.21e-07		Rps27a	0.113895	0.997	0.994	0.0437479	2		Olfm1	0.181019	0.288	0.183	1.69992e-06	0		Atp5b	0.169559	0.671	0.661	1	Cluster 1 - VMH anterior
Rbmx	-0.190208	0.176	0.285	2.23e-07		Serp2	0.113596	0.348	0.257	1	1		Taf1d	0.180471	0.415	0.169	1	2		Timm10	-0.163259	0.1	0.166	1	Cluster 1 - VMH anterior
Pin4	-0.193021	0.221	0.338	2.41e-07		Crip2	0.113533	0.589	0.5	1	0		Rpl26	0.179435	0.945	0.928	0.0159271	1		Tubb4a	-0.238089	0.18	0.257	1	Cluster 1 - VMH anterior
Tcf3	-0.227036	0.07	0.15	2.46e-07		Cdv3	0.113448	0.27	0.162	1	0		Rbx1	0.178876	0.972	0.916	5.4341e-08	1		Eef1g	0.106713	0.768	0.771	1	Cluster 1 - VMH anterior
Nxf1	-0.223586	0.344	0.476	2.47e-07		Atp5g3	0.113297	0.563	0.485	0.670401	1		Eny2	0.178752	0.586	0.409	0.0263792	1		Cdkn2d	-0.181075	0.141	0.215	1	Cluster 1 - VMH anterior
Emg1	-0.154462	0.218	0.33	2.51e-07		Elavl2	0.113225	0.523	0.491	1	1		Rbm39	0.178576	0.924	0.863	0.000147405	1		Ppp1r14b	-0.244895	0.264	0.341	1	Cluster 1 - VMH anterior
Rpl39	-0.148534	0.842	0.907	2.61e-07		Rps27l	0.113222	0.563	0.477	1	2		Ppdpf	0.178462	0.821	0.748	0.0159698	1		Cited2	0.307919	0.234	0.168	1	Cluster 1 - VMH anterior
Clta	0.158907	0.463	0.512	2.66e-07		Vcp	0.11303	0.473	0.377	1	2		Rpl28	0.178254	0.976	0.98	0.00192392	1		B9d1	0.111175	0.119	0.066	1	Cluster 1 - VMH anterior
Eci2	-0.189555	0.109	0.2	2.69e-07		Hmgn2	0.112954	0.676	0.609	1	2		Xpr1	0.177719	0.334	0.217	1.45486e-08	0		Chmp5	0.206057	0.409	0.37	1	Cluster 1 - VMH anterior
Fus	-0.163395	0.284	0.407	2.72e-07		Gnas	0.112765	0.891	0.854	1	1		Arxes1	0.176288	0.369	0.181	1	2		Cdh2	-0.188279	0.307	0.397	1	Cluster 1 - VMH anterior
Sf3b1	-0.175629	0.31	0.435	2.79e-07		Serf1	0.112505	0.841	0.809	1	0		Rps29	0.176207	1	0.996	5.55474e-09	1		Gnas	-0.128636	0.626	0.716	1	Cluster 1 - VMH anterior
Celf3	-0.17641	0.229	0.346	2.93e-07		Pfn2	0.111226	0.848	0.818	1	0		Ppih	0.176057	0.338	0.139	1	2		Hist3h2ba	0.130277	0.732	0.739	1	Cluster 1 - VMH anterior
Insm1	-0.227951	0.124	0.221	2.94e-07		Nxph4	0.111226	0.236	0.112	0.00896435	2		Zbtb20	0.175913	0.348	0.185	0.00257333	1		Ndufa11	-0.117029	0.554	0.648	1	Cluster 1 - VMH anterior
Srek1ip1	-0.282043	0.072	0.152	3.25e-07		Foxp2	0.111121	0.114	0.024	1.74211e-09	1		Cnih2	0.175711	0.846	0.609	1	2		Calb1	0.440923	0.374	0.335	1	Cluster 1 - VMH anterior
Anapc13	-0.134009	0.345	0.47	3.26e-07		Arl6ip6	0.111035	0.321	0.213	1	2		Rps5	0.175402	1	0.996	5.25123e-11	1		0610010F05Rik	-0.145506	0.251	0.337	1	Cluster 1 - VMH anterior
Hnrnpdl	-0.178904	0.379	0.508	3.4e-07		Fam19a2	0.11067	0.168	0.067	0.00345199	0		Dmrtb1	0.174524	0.308	0.123	1	2		Cstb	-0.237959	0.141	0.211	1	Cluster 1 - VMH anterior
Tmtc4	-0.286446	0.085	0.168	4.38e-07		Bex2	0.110222	0.937	0.878	1	1		Timm9	0.174342	0.323	0.096	1	2		Smim4	-0.182554	0.11	0.178	1	Cluster 1 - VMH anterior
Spag9	-0.238695	0.162	0.267	4.42e-07		Gm1673	0.110202	0.957	0.919	1	1		Fam65b	0.173864	0.185	0.021	0.382632	2		Fsd1	-0.154316	0.167	0.243	1	Cluster 1 - VMH anterior
Prmt1	0.105211	0.635	0.694	4.77e-07		H2afy2	0.109959	0.641	0.543	1	0		Ssbp1	0.173691	0.438	0.281	0.00982014	1		Sec11c	-0.154639	0.087	0.148	1	Cluster 1 - VMH anterior
Trp53	-0.235096	0.07	0.148	4.85e-07		Uchl3	0.109728	0.505	0.401	0.542813	0		Grip1	0.173271	0.246	0.055	1	2		Vdac2	-0.108734	0.413	0.505	1	Cluster 1 - VMH anterior
Cycs	0.152616	0.484	0.524	5.04e-07		Dnajb11	0.109672	0.321	0.22	1	2		Snrpf	0.173148	0.724	0.608	0.0343583	1		Rab7	-0.129456	0.294	0.382	1	Cluster 1 - VMH anterior
Tra2b	-0.124286	0.344	0.466	5.05e-07		Mbd3	0.109531	0.44	0.358	1	2		Blcap	0.173125	0.405	0.279	5.65467e-06	0		Snap91	-0.174651	0.063	0.117	1	Cluster 1 - VMH anterior
Celf2	-0.133536	0.346	0.464	5.18e-07		Ywhaq	0.109496	0.957	0.954	1	0		Tbca	0.17311	0.908	0.746	1	2		Cntnap2	-0.183649	0.093	0.156	1	Cluster 1 - VMH anterior
Elavl3	-0.204016	0.385	0.514	5.37e-07		A730017C20Rik	0.109402	0.28	0.159	0.0902911	0		Crabp2	0.172844	0.248	0.113	0.00252006	1		Sra1	-0.153538	0.197	0.277	1	Cluster 1 - VMH anterior
Trp53i11	-0.255198	0.218	0.332	6.53e-07		Tmed9	0.109241	0.412	0.329	1	2		Scn3a	0.172222	0.4	0.202	1	2		Plk2	-0.126044	0.095	0.157	1	Cluster 1 - VMH anterior
Gm8797	0.115061	0.78	0.82	6.54e-07		Gm10320	0.109224	0.247	0.178	1	2		Nudt4	0.172087	0.345	0.189	0.00763487	1		Tmx1	-0.113091	0.249	0.332	1	Cluster 1 - VMH anterior
Hist3h2a	-0.125738	0.33	0.449	6.63e-07		Zic3	0.109034	0.225	0.117	0.165982	0		Reep1	0.171804	0.304	0.144	8.86659e-08	0		Celf4	-0.132358	0.348	0.44	1	Cluster 1 - VMH anterior
Eif4a1	-0.161649	0.728	0.826	6.73e-07		Gars	0.109	0.305	0.208	1	2		Hnrnpc	0.17129	0.659	0.533	1	1		Nova2	0.245513	0.115	0.063	1	Cluster 1 - VMH anterior
Auts2	-0.23494	0.18	0.287	6.77e-07		Ogt	0.108801	0.327	0.236	1	0		Oxct1	0.17128	0.415	0.177	1	2		Pnrc1	0.244127	0.206	0.139	1	Cluster 1 - VMH anterior
Zfos1	-0.150554	0.26	0.372	6.94e-07		Hn1	0.108768	0.987	0.969	0.776813	1		Ubash3b	0.171028	0.196	0.048	3.71535e-13	0		Cycs	-0.107174	0.569	0.659	1	Cluster 1 - VMH anterior
Gnb2	0.134564	0.601	0.634	7.64e-07		Gmcl1	0.108538	0.247	0.127	0.05102	2		Rnf126	0.170949	0.415	0.217	1	2		Rpl28	0.107268	0.753	0.771	1	Cluster 1 - VMH anterior
Tbcb	0.147743	0.424	0.457	7.74e-07		Peg10	0.108483	0.159	0.08	0.276448	1		Tmsb4x	0.170833	1	1	1	1		Hnrnpf	0.219861	0.461	0.399	1	Cluster 1 - VMH anterior
Prdx6	-0.248073	0.145	0.245	8.22e-07		Kif5c	0.108254	0.618	0.521	1	0		Tsr3	0.170673	0.4	0.194	1	2		Vmp1	-0.101466	0.097	0.157	1	Cluster 1 - VMH anterior
Ezh2	-0.186657	0.184	0.291	8.45e-07		Calb2	0.108098	0.116	0.021	6.72135e-06	0		Gm13889	0.170162	0.2	0.058	1	2		Mtpn	-0.114364	0.193	0.269	1	Cluster 1 - VMH anterior
Psme2	-0.190506	0.21	0.32	8.94e-07		Mcmbp	0.107873	0.211	0.1	0.0278383	0		H2afy	0.169969	0.786	0.644	0.0139973	1		Deaf1	-0.172618	0.117	0.183	1	Cluster 1 - VMH anterior
Gm2694	0.618339	0.213	0.144	9.2e-07		Cnih2	0.107857	0.684	0.604	1	0		Zwint	0.16993	0.591	0.476	7.41325e-06	0		Rtn3	0.213805	0.491	0.455	1	Cluster 1 - VMH anterior
Gltscr2	-0.215454	0.217	0.33	9.4e-07		Tma7	0.1077	0.889	0.85	1	1		Abr	0.169842	0.292	0.111	1	2		Ezh2	0.193786	0.268	0.192	1	Cluster 1 - VMH anterior
Uqcc2	0.225634	0.425	0.433	9.92e-07		Ly6h	0.107512	0.614	0.516	1	0		Cacnb3	0.169602	0.385	0.215	1	2		Dut	-0.195022	0.156	0.229	1	Cluster 1 - VMH anterior
Chic2	-0.231861	0.243	0.358	9.94e-07		Pcbp1	0.10751	0.503	0.432	1	2		Nedd4	0.169175	0.666	0.49	0.179221	1		Rcn2	0.22155	0.539	0.495	1	Cluster 1 - VMH anterior
Wbp4	-0.205091	0.17	0.273	1.03e-06		Rpl41	0.107499	1	1	0.00343447	1		PISD	0.168581	0.308	0.126	1	2		Prkar1b	-0.151458	0.067	0.121	1	Cluster 1 - VMH anterior
Armc10	-0.186957	0.073	0.15	1.05e-06		Rpl31	0.107484	0.96	0.938	1	1		Gria2	0.168497	0.492	0.257	1	2		Dusp26	-0.179885	0.071	0.127	1	Cluster 1 - VMH anterior
Rbm5	-0.218156	0.192	0.3	1.09e-06		Slc35b1	0.107301	0.272	0.157	0.39488	2		Rpl12	0.168338	0.731	0.59	0.0496421	1		Uqcc2	-0.105926	0.509	0.6	1	Cluster 1 - VMH anterior
Gm10076	-0.108544	0.245	0.354	1.09e-06		Cyp51	0.107075	0.305	0.205	1	2		Rpl18	0.16809	0.976	0.955	0.00188115	1		Ids	-0.207324	0.052	0.101	1	Cluster 1 - VMH anterior
Asf1a	-0.218397	0.17	0.273	1.09e-06		Laptm4a	0.106878	0.503	0.388	1	2		Syn1	0.168058	0.277	0.094	1	2		Cox6c	-0.112478	0.734	0.806	1	Cluster 1 - VMH anterior
Mir124-2hg	-0.256431	0.248	0.362	1.09e-06		Fam104a	0.106873	0.379	0.267	1	2		Wbp1	0.168054	0.562	0.377	0.184431	1		Myeov2	-0.147562	0.571	0.661	1	Cluster 1 - VMH anterior
Hnrnpl	-0.124655	0.189	0.287	1.1e-06		Snhg11	0.106746	0.146	0.075	0.0959117	1		Nr2f1	0.167499	0.803	0.61	0.012205	1		Gm10020	0.111466	0.095	0.124	1	Cluster 1 - VMH anterior
Ebna1bp2	-0.162429	0.166	0.267	1.12e-06		Pcbp2	0.106603	0.497	0.401	1	2		Eif1ax	0.167457	0.469	0.296	0.0522252	1		Mrpl30	-0.155637	0.338	0.428	1	Cluster 1 - VMH anterior
Gabra2	0.414031	0.106	0.043	1.15e-06		Ddit4	0.106434	0.173	0.063	0.000645213	2		Nefl	0.167441	0.384	0.285	0.00359535	0		Gpr85	-0.17299	0.149	0.221	1	Cluster 1 - VMH anterior
Slain1	-0.160283	0.09	0.172	1.17e-06		Phf21b	0.106101	0.234	0.12	0.0249433	2		Ctnnd2	0.167283	0.292	0.094	1	2		Syt1	0.247517	0.29	0.228	1	Cluster 1 - VMH anterior
Gpr85	0.357579	0.187	0.097	1.17e-06		Ubc	0.106056	0.667	0.608	1	1		Eif3e	0.167063	0.848	0.739	0.00744713	1		Med28	-0.103721	0.431	0.523	1	Cluster 1 - VMH anterior
Smarca5	-0.23188	0.254	0.37	1.23e-06		Capza2	0.10568	0.536	0.449	1	2		Eef1g	0.166869	0.972	0.941	0.0317054	1		2700060E02Rik	0.117397	0.593	0.621	1	Cluster 1 - VMH anterior
Prpf40a	-0.214231	0.182	0.287	1.26e-06		Nxph1	0.105463	0.154	0.067	0.0474405	2		Tmem59l	0.166342	0.2	0.028	0.0669002	2		Celf3	0.222584	0.303	0.283	1	Cluster 1 - VMH anterior
Epha4	-0.258284	0.064	0.134	1.28e-06		Zcchc18	0.105369	0.377	0.268	1	0		Sarnp	0.165952	0.645	0.506	0.0423905	1		Zfp330	-0.158749	0.104	0.167	1	Cluster 1 - VMH anterior
Mex3a	-0.223067	0.137	0.233	1.33e-06		Csrp2	0.105294	0.316	0.216	1	0		Aplp1	0.165797	0.495	0.4	8.28115e-07	0		Rab2a	-0.136224	0.502	0.593	1	Cluster 1 - VMH anterior
Vps26a	-0.187144	0.088	0.17	1.38e-06		Ptprg	0.105238	0.157	0.06	0.0257962	2		Rbm8a	0.165708	0.586	0.423	0.0631982	1		Sox2	0.239043	0.331	0.299	1	Cluster 1 - VMH anterior
Eef2	-0.139568	0.584	0.704	1.41e-06		Fam110a	0.10506	0.25	0.154	1	2		Ube2l3	0.165624	0.493	0.337	0.125655	1		Vti1b	-0.155652	0.182	0.258	1	Cluster 1 - VMH anterior
Gm10260	-0.10975	0.553	0.674	1.63e-06		Lrrc8a	0.104831	0.257	0.187	1	0		Nme1	0.165462	0.949	0.893	0.000257797	0		Hibadh	-0.104978	0.054	0.102	1	Cluster 1 - VMH anterior
Slc25a5	0.120924	0.453	0.54	1.68e-06		Ssr2	0.104617	0.324	0.26	1	2		Dynll2	0.165334	0.548	0.465	0.0126566	0		Nipa2	-0.166663	0.054	0.103	1	Cluster 1 - VMH anterior
AI854517	-0.244436	0.046	0.107	1.74e-06		Pnoc	0.104569	0.116	0.024	1.91957e-05	0		Tomm22	0.165178	0.566	0.401	0.428516	1		Bloc1s2	-0.109573	0.26	0.342	1	Cluster 1 - VMH anterior
BC017643	-0.212017	0.042	0.103	1.89e-06		Tle1	0.104153	0.239	0.179	1	2		Slc24a5	0.16439	0.365	0.285	0.124357	0		Gm10260	-0.111291	0.667	0.746	1	Cluster 1 - VMH anterior
Tsen34	0.375617	0.262	0.215	1.92e-06		Rps17	0.103936	0.975	0.965	1	1		Macrod2	0.16397	0.308	0.126	1	2		G3bp1	0.27264	0.366	0.327	1	Cluster 1 - VMH anterior
Rtf1	-0.169842	0.307	0.425	1.94e-06		Atp5l	0.103781	0.912	0.852	1	1		Rac3	0.163733	0.32	0.18	1.21032e-06	0		Rps12-ps3	-0.102934	0.175	0.247	1	Cluster 1 - VMH anterior
Hat1	-0.238815	0.045	0.107	1.96e-06		Rcn2	0.103683	0.558	0.458	1	2		Dnajb6	0.163663	0.852	0.766	0.111887	0		Rnd3	0.150084	0.695	0.661	1	Cluster 1 - VMH anterior
Ank3	0.317431	0.252	0.16	2.06e-06		Dpysl4	0.103631	0.324	0.249	1	2		Pafah1b3	0.163581	0.899	0.8	0.000280445	0		Sec23a	-0.189925	0.167	0.24	1	Cluster 1 - VMH anterior
Gabarap	-0.174719	0.471	0.595	2.06e-06		Fezf2	0.103551	0.146	0.062	0.431412	2		Psmc6	0.163553	0.559	0.404	0.210495	1		Agrn	-0.123708	0.076	0.131	1	Cluster 1 - VMH anterior
Ssbp1	-0.183014	0.211	0.318	2.12e-06		Kif5b	0.10352	0.467	0.359	1	2		Cnot7	0.163492	0.5	0.364	1	1		Btf3l4	0.155334	0.561	0.557	1	Cluster 1 - VMH anterior
Rundc3a	-0.116845	0.244	0.352	2.19e-06		Sybu	0.10338	0.241	0.171	1	0		Grb14	0.163438	0.154	0.006	0.000307714	2		Snrpe	0.137449	0.66	0.668	1	Cluster 1 - VMH anterior
Vapa	0.133206	0.57	0.607	2.34e-06		Rpl7a	0.103129	0.772	0.706	1	2		Rps27rt	0.162623	0.528	0.373	0.458148	1		Wbp1	0.301436	0.26	0.207	1	Cluster 1 - VMH anterior
Tubb5	0.156158	0.967	0.964	2.43e-06		Psme1	0.103077	0.25	0.15	1	0		Ifrd1	0.162512	0.385	0.17	1	2		Nova1	-0.184371	0.08	0.137	1	Cluster 1 - VMH anterior
Jkamp	-0.253464	0.185	0.287	2.56e-06		Meis3	0.102927	0.307	0.203	1	0		Npm3	0.162445	0.246	0.083	1	2		Lasp1	-0.137553	0.067	0.12	1	Cluster 1 - VMH anterior
Map1lc3a	0.290332	0.403	0.383	2.6e-06		Tnrc6c	0.10291	0.339	0.251	1	0		Chmp5	0.161861	0.614	0.488	1	1		Chchd10	-0.864241	0.492	0.862	5.92002e-44	Cluster 2 - VMH posterior
Bsg	0.168937	0.405	0.441	2.63e-06		Mrfap1	0.102868	0.552	0.451	1	0		Rps28	0.161733	0.983	0.976	0.000123448	1		Slc25a5	-0.812954	0.452	0.703	1.85613e-18	Cluster 2 - VMH posterior
Zfp428	0.264974	0.419	0.423	2.8e-06		Ssr3	0.102518	0.275	0.178	1	2		Lrfn5	0.161587	0.2	0.037	0.105734	2		mt-Atp6	0.271828	1	0.997	8.96738e-17	Cluster 2 - VMH posterior
Rpl7a	-0.113289	0.542	0.66	2.81e-06		Mrpl33	0.101747	0.359	0.315	1	1		Maged1	0.161198	0.869	0.746	0.000590409	0		Six6	-0.724584	0.027	0.203	4.60246e-16	Cluster 2 - VMH posterior
Rpl37	-0.124006	0.86	0.929	2.83e-06		Cited2	0.101721	0.324	0.236	1	2		Igfbp2	0.161029	0.269	0.133	0.00415649	1		Rbp1	-0.716011	0.024	0.186	2.67184e-14	Cluster 2 - VMH posterior
Psme1	-0.183351	0.137	0.229	2.95e-06		Wbp1	0.101706	0.376	0.311	1	2		Gpatch4	0.161001	0.231	0.054	1	2		Prdm12	-0.588904	0.022	0.171	1.2233e-12	Cluster 2 - VMH posterior
Igfbp2	-0.144063	0.101	0.178	2.97e-06		Araf	0.101593	0.384	0.3	1	1		Ptp4a3	0.161001	0.231	0.054	1	2		Ube3a	0.50137	0.653	0.531	2.84117e-12	Cluster 2 - VMH posterior
Xist	-0.353029	0.372	0.455	2.98e-06		Pou3f4	0.101457	0.14	0.048	0.0158772	2		Cisd1	0.160809	0.615	0.419	1	2		Nhlh2	-0.734063	0.156	0.375	3.83857e-12	Cluster 2 - VMH posterior
Cadm1	0.442948	0.326	0.239	2.98e-06		Cnbp	0.101286	0.522	0.432	1	2		Sptbn1	0.160672	0.233	0.099	2.22344e-09	0		Ass1	-0.525421	0.007	0.125	8.05353e-12	Cluster 2 - VMH posterior
Ldb1	-0.202012	0.073	0.146	3.43e-06		Atf5	0.101114	0.124	0.042	0.0155931	2		Slc29a4	0.16043	0.231	0.063	1	2		mt-Co1	0.250972	1	0.992	1.64701e-11	Cluster 2 - VMH posterior
Pfdn2	0.111385	0.577	0.63	3.62e-06		Plk2	0.100817	0.389	0.274	1	0		Rfwd2	0.160378	0.338	0.177	1	2		Tcf7l2	-0.584427	0.047	0.203	2.0376e-10	Cluster 2 - VMH posterior
Ptov1	-0.152936	0.56	0.678	3.72e-06		Dynll2	0.100776	0.553	0.496	1	1		Ppp1r1a	0.160322	0.253	0.124	1.95857e-06	0		Pomc	-1.07624	0.036	0.178	4.58759e-10	Cluster 2 - VMH posterior
Tmed2	0.140071	0.455	0.498	3.75e-06		Rpl22	0.100722	0.665	0.597	1	2		Rnd2	0.160201	0.286	0.102	3.268e-05	1		Snca	0.767752	0.383	0.214	5.44794e-10	Cluster 2 - VMH posterior
Patz1	-0.155855	0.099	0.18	3.82e-06		Sars	0.100519	0.379	0.289	1	2		Rrp9	0.159633	0.246	0.072	1	2		mt-Co2	0.223018	0.996	0.993	2.22612e-09	Cluster 2 - VMH posterior
Ckb	-0.341521	0.423	0.532	3.83e-06		Ankra2	0.10045	0.313	0.259	1	1		Mllt11	0.159463	0.992	0.935	5.39854e-06	0		Nup62cl	-0.693037	0.118	0.304	2.43432e-09	Cluster 2 - VMH posterior
Rps28	-0.108196	0.799	0.889	4.21e-06		Ppp1cc	0.100348	0.478	0.396	1	2		Ahsa2	0.158868	0.455	0.333	0.713948	1		Nr2f1	0.630507	0.439	0.245	2.78811e-09	Cluster 2 - VMH posterior
Srsf1	-0.152901	0.269	0.381	4.36e-06		Myl6	-0.100043	0.596	0.651	1	2		Gng5	0.158725	0.593	0.432	0.352944	1		Gm2694	0.392129	0.831	0.753	9.60746e-08	Cluster 2 - VMH posterior
Mrpl21	-0.132803	0.207	0.306	4.43e-06		Tmem163	-0.100083	0.216	0.292	0.948	0		Cdc26	0.158463	0.472	0.307	0.197218	1		Gng5	-0.37738	0.457	0.65	1.53942e-06	Cluster 2 - VMH posterior
Arl2bp	-0.172393	0.228	0.334	4.52e-06		Dnpep	-0.100125	0.167	0.257	1	1		Rpl8	0.158434	1	0.987	1	2		mt-Cytb	0.192899	0.996	0.993	7.16173e-06	Cluster 2 - VMH posterior
Btg1	-0.150975	0.238	0.342	4.58e-06		Rps28	-0.100243	0.918	0.964	0.0650136	0		Dap3	0.158281	0.323	0.114	1	2		Cdkn1c	-0.516287	0.318	0.508	7.78901e-06	Cluster 2 - VMH posterior
Arpc5	0.136186	0.545	0.579	4.75e-06		Prkar2a	-0.100381	0.118	0.215	0.0309794	2		Rpl27	0.158102	0.962	0.947	0.877097	1		Rbm3	-0.236954	0.359	0.543	9.46591e-06	Cluster 2 - VMH posterior
Ing4	-0.150591	0.172	0.267	4.85e-06		Pnck	-0.100482	0.044	0.136	0.00014133	2		Akr1b3	0.15804	0.246	0.067	1	2		Gap43	0.313246	0.833	0.698	1.09526e-05	Cluster 2 - VMH posterior
Cotl1	0.390101	0.221	0.148	4.87e-06		Rpl18	-0.100539	0.8	0.829	0.386301	0		Igfbp4	0.157504	0.2	0.049	1	2		S100a10	-0.582082	0.102	0.244	1.73363e-05	Cluster 2 - VMH posterior
Usp3	-0.145476	0.099	0.178	5.14e-06		Id4	-0.100641	0.132	0.218	0.372038	0		Myl12a	0.15741	0.341	0.212	0.0669095	1		Gria2	0.482092	0.367	0.225	1.88573e-05	Cluster 2 - VMH posterior
Mthfd2l	-0.159557	0.212	0.316	5.14e-06		Psmd7	-0.100689	0.359	0.455	1	1		Rpl11	0.157068	1	0.995	8.37954e-06	1		Gnai2	-0.423304	0.203	0.374	4.41639e-05	Cluster 2 - VMH posterior
Arpp19	-0.104517	0.351	0.46	5.14e-06		Ube2g1	-0.100708	0.301	0.408	1	1		C1qtnf4	0.156962	0.225	0.107	2.54748e-06	0		Ubb	0.175909	0.993	0.993	4.56353e-05	Cluster 2 - VMH posterior
Nasp	-0.19806	0.178	0.275	5.18e-06		Rps4x	-0.100864	0.962	0.974	1	1		Cnst	0.156939	0.2	0.025	0.0539475	2		Fezf1	0.423911	0.486	0.314	5.58996e-05	Cluster 2 - VMH posterior
Srsf5	-0.146638	0.316	0.429	5.24e-06		Ralgps2	-0.100988	0.106	0.211	1	1		Pnrc1	0.156845	0.352	0.209	0.349904	1		Nudt21	-0.164277	0.223	0.373	9.18721e-05	Cluster 2 - VMH posterior
Cntnap2	0.395355	0.133	0.065	5.3e-06		Tcf4	-0.101416	0.177	0.264	1	1		Acat2	0.156736	0.536	0.479	0.00444082	0		Cnih2	0.371656	0.537	0.453	9.73997e-05	Cluster 2 - VMH posterior
Pdcd5	0.128359	0.488	0.54	5.37e-06		Cmas	-0.101446	0.299	0.379	1	2		Lhx1os	0.156676	0.177	0.104	0.0120017	0		Gamt	-0.37527	0.024	0.117	0.00013315	Cluster 2 - VMH posterior
Fbrsl1	-0.233189	0.091	0.168	5.75e-06		Lrrc8a	-0.10156	0.157	0.24	1	1		Atpif1	0.156655	0.994	0.983	0.250667	0		Chd3os	0.436528	0.401	0.29	0.000138318	Cluster 2 - VMH posterior
Hnrnph1	-0.110412	0.376	0.486	5.8e-06		Nxph4	-0.101706	0.078	0.185	0.304929	1		Prkar2b	0.156123	0.385	0.165	1	2		Tubb2a	0.322124	0.717	0.584	0.000155513	Cluster 2 - VMH posterior
Nedd4	-0.211406	0.298	0.411	5.86e-06		Sdf2l1	-0.102709	0.109	0.174	1	0		Raph1	0.156067	0.308	0.136	1	2		Rpl13a	-0.26048	0.871	0.928	0.000213713	Cluster 2 - VMH posterior
Ubn2	-0.200847	0.147	0.239	5.95e-06		4833439L19Rik	-0.102745	0.146	0.274	1	1		Smarcc1	0.156031	0.555	0.407	1	1		Psme1	-0.263713	0.136	0.274	0.000246715	Cluster 2 - VMH posterior
Med10	-0.186354	0.229	0.334	6.02e-06		Pnmal2	-0.103064	0.247	0.324	1	2		Slc25a5	0.155682	0.814	0.736	0.199398	1		Gstm7	-0.312749	0.071	0.191	0.000329612	Cluster 2 - VMH posterior
Fam172a	-0.162735	0.065	0.134	6.13e-06		Tuba1b	-0.103135	0.563	0.617	1	2		Crmp1	0.155145	0.717	0.631	0.000890481	0		Mpped2	-0.351739	0.073	0.195	0.000358743	Cluster 2 - VMH posterior
Rbm7	-0.175479	0.141	0.231	6.21e-06		Rps15a	-0.103459	0.998	0.989	1	0		Tspan13	0.155117	0.738	0.522	1	2		Tshz2	0.531321	0.232	0.125	0.000403609	Cluster 2 - VMH posterior
Nfib	-0.299879	0.053	0.113	6.22e-06		Ndufs7	-0.103479	0.332	0.404	1	0		Hnrnpdl	0.154943	0.721	0.567	0.452361	1		Sox14	-0.384848	0.187	0.344	0.000445355	Cluster 2 - VMH posterior
Dazap1	-0.111822	0.323	0.433	6.25e-06		Snap47	-0.103665	0.272	0.336	1	2		Pcbp2	0.154857	0.683	0.54	0.43598	1		Cmpk1	-0.125337	0.39	0.546	0.000460599	Cluster 2 - VMH posterior
Actl6b	0.392984	0.22	0.138	6.41e-06		Ostc	-0.103769	0.348	0.392	1	0		Rpl19	0.154709	0.993	0.992	0.00072575	1		Eif4a1	-0.271209	0.759	0.846	0.000471908	Cluster 2 - VMH posterior
Cstb	-0.214539	0.145	0.237	6.44e-06		Anapc13	-0.10403	0.366	0.481	1	1		Ecel1	0.154708	0.354	0.144	1	2		Celf4	0.355601	0.459	0.371	0.000475746	Cluster 2 - VMH posterior
Cox17	-0.16943	0.154	0.247	6.61e-06		Atp5g2	-0.104098	0.549	0.608	1	2		Oat	0.153108	0.185	0.039	1	2		Zcchc12	0.43682	0.276	0.146	0.000542015	Cluster 2 - VMH posterior
Ube2n	-0.108702	0.452	0.565	6.72e-06		Hnrnpm	-0.104235	0.354	0.474	1	1		Rpsa	0.152896	0.966	0.938	0.208025	1		Scd2	-0.202261	0.223	0.366	0.000633024	Cluster 2 - VMH posterior
Ctnnbl1	-0.211526	0.147	0.239	6.81e-06		Cacna2d1	-0.104309	0.22	0.318	1	1		Hnrnpf	0.152882	0.579	0.416	0.453501	1		Sox3	-0.31544	0.027	0.115	0.000817745	Cluster 2 - VMH posterior
Fzd3	-0.176938	0.045	0.103	6.87e-06		Zfhx4	-0.104382	0.124	0.197	0.305882	2		Fau	0.15209	1	0.994	0.000145235	1		Tagln2	-0.323563	0.027	0.115	0.000822546	Cluster 2 - VMH posterior
Calm3	0.17581	0.671	0.688	6.92e-06		Pcbp2	-0.104413	0.356	0.466	1	1		Fbxl19	0.15203	0.262	0.086	1	2		Hsp90ab1	-0.215506	0.849	0.904	0.00100609	Cluster 2 - VMH posterior
Ube2v2	0.143547	0.554	0.571	7.16e-06		Taf10	-0.104476	0.126	0.224	1	1		Tcf3	0.151921	0.241	0.103	0.000739857	1		Cdk4	-0.31236	0.517	0.684	0.0010719	Cluster 2 - VMH posterior
Psmc6	-0.127781	0.272	0.381	7.2e-06		Cfl1	-0.104839	0.972	0.978	1	1		Rpl14	0.151849	1	0.993	0.00100251	1		Srsf2	-0.296358	0.267	0.43	0.00138591	Cluster 2 - VMH posterior
Btf3	-0.103184	0.634	0.745	7.33e-06		Ddit3	-0.104953	0.084	0.17	0.0203976	0		Cox6c	0.151616	1	0.936	1	2		Arl2bp	-0.250181	0.187	0.329	0.00184546	Cluster 2 - VMH posterior
U2surp	-0.157915	0.205	0.306	7.46e-06		Klhdc8b	-0.105	0.104	0.216	0.916734	1		Fxyd7	0.151355	0.185	0.058	1	2		Anp32a	-0.246771	0.269	0.42	0.00241014	Cluster 2 - VMH posterior
Matr3	0.130844	0.441	0.48	8.27e-06		Rplp2	-0.105079	0.939	0.964	1	0		Rpl4	0.151185	0.983	0.975	0.0244716	1		Sh3glb1	-0.176298	0.18	0.308	0.0030481	Cluster 2 - VMH posterior
Jund	-0.127899	0.394	0.508	8.54e-06		Rps27	-0.105102	0.995	0.995	1	0		Zfand6	0.151037	0.614	0.434	0.142682	1		Chmp4b	-0.274093	0.087	0.202	0.00335768	Cluster 2 - VMH posterior
Anp32a	-0.146409	0.27	0.374	8.87e-06		Crtac1	-0.105945	0.04	0.143	0.0374814	1		Rras2	0.151005	0.2	0.055	1	2		Pfn1	-0.306195	0.497	0.653	0.00359789	Cluster 2 - VMH posterior
Dhx30	-0.142587	0.205	0.302	9.17e-06		Epha5	-0.106163	0.098	0.203	0.00106966	0		Paip1	0.150973	0.361	0.31	1	0		Wbp4	-0.187903	0.136	0.257	0.0059344	Cluster 2 - VMH posterior
Bcl7a	-0.213862	0.103	0.182	9.95e-06		Hes6	-0.106911	0.303	0.387	1	1		Sorcs3	0.150742	0.185	0.015	0.176411	2		Nr0b1	-0.246743	0.049	0.141	0.00628701	Cluster 2 - VMH posterior
Pnisr	-0.206911	0.268	0.377	9.97e-06		Cbx1	-0.10696	0.359	0.469	1	1		Eif3j1	0.150722	0.292	0.128	1	2		Fbxo44	-0.269915	0.067	0.168	0.00634857	Cluster 2 - VMH posterior
Cyb5r4	-0.116019	0.126	0.211	1.04e-05		Ppib	-0.107163	0.27	0.364	1	1		Sumo3	0.15065	0.479	0.345	1	1		Pea15a	-0.252455	0.261	0.408	0.00721285	Cluster 2 - VMH posterior
Pnrc1	-0.185902	0.149	0.239	1.04e-05		Rps17	-0.107405	0.957	0.975	1	0		Npm1	0.150468	0.948	0.914	0.101221	1		Eef1a1	-0.302995	0.826	0.871	0.00729452	Cluster 2 - VMH posterior
Mtfr1l	-0.232707	0.147	0.237	1.06e-05		Rundc3a	-0.107635	0.295	0.403	1	1		Srsf6	0.150117	0.641	0.515	1	1		Pdia3	-0.209227	0.212	0.351	0.00736063	Cluster 2 - VMH posterior
Dpysl2	0.136271	0.517	0.545	1.06e-05		Syt11	-0.107915	0.199	0.322	1	1		Stmn1	0.149859	1	0.997	4.51977e-16	0		H3f3b	0.130515	0.998	0.997	0.00907851	Cluster 2 - VMH posterior
Rab28	-0.124503	0.133	0.217	1.06e-05		Pou3f4	-0.107918	0.016	0.111	2.84234e-07	0		Atp5k	0.14984	0.877	0.786	1	2		Six3	-0.29309	0.145	0.275	0.010827	Cluster 2 - VMH posterior
Mtch2	-0.105658	0.293	0.397	1.1e-05		Insm1	-0.108362	0.078	0.167	1	1		Ptprz1	0.149471	0.228	0.076	0.000112981	1		Hbb-y	-0.229323	0.376	0.535	0.0120016	Cluster 2 - VMH posterior
Rufy3	0.126099	0.469	0.514	1.16e-05		Rps10	-0.108392	0.85	0.896	0.152093	0		Hnrnpa1	0.149208	0.976	0.97	0.0183886	1		Pcdh17	0.428563	0.169	0.073	0.0134929	Cluster 2 - VMH posterior
Cnpy2	-0.190231	0.231	0.334	1.17e-05		Slc3a2	-0.108421	0.114	0.218	0.815494	1		Bex1	0.149199	0.373	0.265	0.00203975	0		Ndufa1	0.17966	0.486	0.512	0.0135636	Cluster 2 - VMH posterior
Smc3	-0.219933	0.194	0.291	1.23e-05		Syt4	-0.108576	0.155	0.214	1	0		Actl6b	0.148505	0.345	0.231	3.26594e-06	0		Fscn1	-0.279706	0.35	0.505	0.018049	Cluster 2 - VMH posterior
Hcfc1r1	0.375126	0.197	0.123	1.25e-05		Dclk1	-0.108732	0.264	0.331	1	2		Nrsn1	0.148442	0.145	0.028	2.41841e-10	0		Aldoa	-0.295517	0.325	0.48	0.0182326	Cluster 2 - VMH posterior
Tia1	-0.214363	0.286	0.395	1.3e-05		Myl12a	-0.108885	0.124	0.244	0.288006	1		Calm2	0.148369	0.998	0.997	0.0929386	0		Polr1d	-0.120107	0.218	0.34	0.0182537	Cluster 2 - VMH posterior
Runx1t1	0.393103	0.305	0.239	1.32e-05		Insig1	-0.109053	0.096	0.185	0.917567	1		Rps25	0.148316	0.997	0.966	1.06745e-05	1		Dlk1	-0.363464	0.129	0.253	0.0185436	Cluster 2 - VMH posterior
Acvr2b	-0.205758	0.105	0.182	1.42e-05		Zcchc11	-0.109144	0.126	0.23	1	1		BC049730	0.148304	0.155	0.049	0.00018952	1		Rab10	-0.140086	0.361	0.492	0.0198539	Cluster 2 - VMH posterior
Gm27032	-0.122461	0.064	0.126	1.42e-05		Ywhaq	-0.109185	0.957	0.954	1	1		Casd1	0.148131	0.262	0.091	1	2		Ppp2ca	-0.117391	0.212	0.322	0.0230777	Cluster 2 - VMH posterior
Cbx3	-0.115528	0.576	0.684	1.44e-05		Camk2n1	-0.109224	0.151	0.234	0.614049	2		Txnl4a	0.147909	0.434	0.322	1	1		Hnrnpf	-0.187363	0.334	0.477	0.0247967	Cluster 2 - VMH posterior
Ddr1	-0.188463	0.057	0.119	1.5e-05		Psip1	-0.109624	0.593	0.665	1	1		Lrrc8a	0.146595	0.262	0.161	0.166249	0		Vim	-0.301193	0.223	0.363	0.0252549	Cluster 2 - VMH posterior
Snap47	0.375595	0.257	0.198	1.5e-05		Blcap	-0.109638	0.311	0.387	1	0		Bok	0.146178	0.215	0.081	1	2		Nt5dc2	-0.208292	0.091	0.195	0.0290869	Cluster 2 - VMH posterior
Ccdc12	-0.217211	0.25	0.354	1.51e-05		Pdia6	-0.109703	0.301	0.41	1	1		Taldo1	0.14561	0.552	0.413	1	1		Ndufa9	-0.233004	0.102	0.21	0.0306693	Cluster 2 - VMH posterior
Myeov2	0.148074	0.521	0.549	1.66e-05		Fnbp1l	-0.109798	0.305	0.407	0.529632	2		Svip	0.145491	0.166	0.049	0.00013605	1		Psma6	-0.209224	0.33	0.474	0.0309361	Cluster 2 - VMH posterior
Emc8	-0.155316	0.099	0.174	1.7e-05		Cpe	-0.109828	0.538	0.612	1	2		Cirh1a	0.145311	0.185	0.036	1	2		C1d	0.195615	0.521	0.518	0.0309785	Cluster 2 - VMH posterior
Cdkn1c	-0.167213	0.328	0.437	1.73e-05		Rpl32	-0.10983	0.998	0.995	0.0201147	0		Zdhhc2	0.14512	0.353	0.265	1.01501e-05	0		Nr2f2	0.264029	0.59	0.442	0.0313706	Cluster 2 - VMH posterior
Psmc1	-0.131059	0.173	0.263	1.77e-05		Rbm39	-0.109914	0.72	0.796	1	1		Amd1	0.145023	0.262	0.093	1	2		Snrpd3	-0.130718	0.31	0.436	0.0314217	Cluster 2 - VMH posterior
Dner	0.342179	0.18	0.107	1.81e-05		Lmnb1	-0.109997	0.144	0.25	1	1		Jph4	0.144925	0.169	0.047	1	2		Aprt	-0.290057	0.147	0.271	0.0314741	Cluster 2 - VMH posterior
Mmd	0.383498	0.259	0.176	1.82e-05		Vimp	-0.110001	0.164	0.256	1	1		Eif4a2	0.144611	0.685	0.656	0.169078	0		Hnrnpl	-0.270361	0.156	0.282	0.0315905	Cluster 2 - VMH posterior
Rpsa	-0.15689	0.613	0.721	1.83e-05		Rxrg	-0.110053	0.03	0.129	0.000665566	1		Zeb2	0.144333	0.272	0.126	0.0683356	1		Aig1	-0.276405	0.071	0.172	0.0316336	Cluster 2 - VMH posterior
Usf1	-0.19123	0.139	0.225	1.92e-05		Asns	-0.110468	0.077	0.137	0.402324	0		Ube2s	0.14411	0.762	0.677	1	1		Serpinh1	-0.259775	0.029	0.106	0.032912	Cluster 2 - VMH posterior
Nova1	0.398686	0.172	0.101	1.92e-05		Ddx5	-0.110817	0.899	0.894	1	1		Psmb6	0.144095	0.941	0.876	0.00218411	1		Svbp	0.327977	0.519	0.444	0.0333632	Cluster 2 - VMH posterior
Fdps	0.337222	0.262	0.211	1.94e-05		Rpl4	-0.110976	0.895	0.92	0.073246	0		Anapc13	0.144012	0.583	0.448	1	1		Cdc37	-0.11035	0.16	0.263	0.0355742	Cluster 2 - VMH posterior
Nrep	-0.145616	0.331	0.437	1.94e-05		Gprasp2	-0.111037	0.282	0.37	1	0		Eci2	0.143994	0.286	0.159	0.106658	1		Socs2	-0.289846	0.076	0.176	0.036139	Cluster 2 - VMH posterior
Cox6a1	0.108292	0.56	0.611	1.97e-05		Mid1ip1	-0.111063	0.104	0.205	0.469892	1		Gle1	0.143897	0.262	0.104	1	2		Cnn3	-0.222504	0.243	0.375	0.0373078	Cluster 2 - VMH posterior
Abracl	-0.212077	0.194	0.289	2.01e-05		Fezf2	-0.111123	0.027	0.122	0.000109216	0		Hpcal1	0.143754	0.221	0.102	0.0306589	1		Por	-0.21222	0.058	0.149	0.0379588	Cluster 2 - VMH posterior
Srp9	-0.178089	0.267	0.37	2.01e-05		Asns	-0.111769	0.071	0.137	1	1		Vwa9	0.143744	0.215	0.056	1	2		Ftl1	0.114167	1	1	0.0416424	Cluster 2 - VMH posterior
Tspan3	-0.112244	0.33	0.435	2.04e-05		Ube2d2a	-0.111867	0.573	0.69	1	1		Mrfap1	0.143416	0.672	0.522	1	1		Midn	-0.200237	0.111	0.22	0.0456388	Cluster 2 - VMH posterior
Nudcd2	-0.192959	0.101	0.176	2.13e-05		Marcks	-0.111928	0.742	0.829	0.419835	2		Rcor2	0.143364	0.255	0.13	0.0473773	1		Myl12b	-0.178268	0.263	0.389	0.0457791	Cluster 2 - VMH posterior
Clip3	-0.231238	0.079	0.146	2.14e-05		Rpl39	-0.113256	0.982	0.986	0.602304	0		Naca	0.143199	0.979	0.964	0.238239	1		Acat2	-0.224094	0.41	0.56	0.0460018	Cluster 2 - VMH posterior
Tpt1	-0.115557	0.77	0.854	2.16e-05		Acot7	-0.113664	0.118	0.225	0.000624981	2		Noc2l	0.14294	0.215	0.063	1	2		Mat2a	-0.298105	0.236	0.375	0.0556117	Cluster 2 - VMH posterior
Med28	-0.129842	0.383	0.49	2.18e-05		Ndufa11	-0.113727	0.522	0.61	1	2		Anp32e	0.142824	0.441	0.339	1	1		Rnf165	-0.245636	0.131	0.247	0.05607	Cluster 2 - VMH posterior
Cyb5a	0.129089	0.285	0.328	2.25e-05		Srsf11	-0.114174	0.407	0.525	1	1		Rpl37	0.142786	1	0.994	0.00166174	1		Canx	-0.114843	0.187	0.297	0.0574443	Cluster 2 - VMH posterior
Bzw1	-0.119345	0.423	0.532	2.27e-05		Tubb5	-0.114244	1	0.999	0.016257	2		Prkar1b	0.142698	0.231	0.096	1	2		Etfb	-0.181927	0.111	0.217	0.0593191	Cluster 2 - VMH posterior
Nop10	0.267741	0.416	0.387	2.3e-05		Olfm1	-0.114292	0.228	0.322	0.846077	2		Rpp14	0.142698	0.246	0.099	1	2		H3f3a	-0.178156	0.938	0.959	0.0633691	Cluster 2 - VMH posterior
Zcchc9	-0.151859	0.082	0.152	2.31e-05		Igsf8	-0.114432	0.041	0.138	2.10004e-06	0		Polr2j	0.142637	0.524	0.416	1	1		Zfhx3	0.384699	0.29	0.22	0.0636787	Cluster 2 - VMH posterior
Chd7	-0.252239	0.066	0.128	2.37e-05		Fabp3	-0.114607	0.033	0.141	4.24159e-06	2		Rapgef6	0.142014	0.154	0.038	1	2		Fus	-0.323759	0.212	0.346	0.0735718	Cluster 2 - VMH posterior
Stk38	-0.136301	0.058	0.119	2.38e-05		St18	-0.114608	0.053	0.139	0.0856978	1		Klc1	0.141904	0.539	0.448	0.00283633	0		Rps4x	-0.192857	0.853	0.927	0.0765176	Cluster 2 - VMH posterior
Sfr1	-0.14305	0.261	0.362	2.4e-05		Hn1	-0.114608	0.959	0.982	0.117781	2		1110004F10Rik	0.141806	0.717	0.635	1	1		Vgll2	-0.526243	0.082	0.183	0.0788744	Cluster 2 - VMH posterior
Mrpl4	-0.221984	0.084	0.154	2.57e-05		Txn1	-0.11469	0.385	0.482	1	2		Ndufa5	0.14154	0.647	0.572	1	0		Gm8730	-0.325142	0.31	0.454	0.0883336	Cluster 2 - VMH posterior
2210013O21Rik	0.341512	0.183	0.148	2.72e-05		Prnp	-0.114855	0.294	0.367	1	2		Acer2	0.141191	0.185	0.036	1	2		H1f0	-0.344092	0.327	0.473	0.0885644	Cluster 2 - VMH posterior
Smu1	-0.173127	0.138	0.221	2.81e-05		Rpl28	-0.115022	0.852	0.888	0.144934	0		Nsg1	0.141069	0.888	0.786	0.00477153	0		Pitpna	-0.271381	0.085	0.186	0.0943607	Cluster 2 - VMH posterior
Hba-a1	0.226361	0.406	0.445	2.81e-05		Eif2s2	-0.115159	0.459	0.513	1	0		Ywhah	0.14066	0.837	0.749	0.0458638	0		Dnajb6	0.19513	0.699	0.676	0.0964036	Cluster 2 - VMH posterior
Klhdc8b	-0.112342	0.107	0.18	2.83e-05		Rpl31	-0.115388	0.927	0.955	0.691514	0		Dbnl	0.140526	0.383	0.237	0.327096	1		Fkbp3	-0.153612	0.517	0.653	0.0972635	Cluster 2 - VMH posterior
Dpysl4	-0.117934	0.199	0.291	2.87e-05		Camk2n1	-0.115539	0.149	0.239	1	1		Zic4	0.14044	0.124	0.023	5.45076e-05	1		Scg2	0.39371	0.158	0.07	0.0974575	Cluster 2 - VMH posterior
Ube2e2	0.338198	0.154	0.083	2.95e-05		Ppp1r14a	-0.11586	0.02	0.127	1.18169e-05	1		Rpl30	0.140079	0.928	0.914	0.156664	1		Cfl1	-0.182095	0.84	0.862	0.104869	Cluster 2 - VMH posterior
Hsbp1	0.130236	0.535	0.561	2.95e-05		Fau	-0.115886	0.968	0.978	0.00885753	0		Rps15	0.140061	0.993	0.985	0.00336893	1		Thsd4	-0.216274	0.04	0.117	0.107812	Cluster 2 - VMH posterior
Snrpd2	0.109936	0.539	0.585	2.98e-05		Hspa8	-0.11614	0.991	0.991	1	0		Comtd1	0.140047	0.215	0.05	1	2		Srrm2	-0.184998	0.336	0.472	0.117062	Cluster 2 - VMH posterior
Arid4a	-0.178296	0.102	0.176	2.98e-05		Sec61g	-0.116335	0.895	0.914	1	0		Utp18	0.139944	0.323	0.145	1	2		Ctnna1	-0.263207	0.038	0.115	0.119211	Cluster 2 - VMH posterior
Atrx	-0.100277	0.322	0.423	3.01e-05		Uncx	-0.116569	0.119	0.25	0.673368	1		Snx17	0.139927	0.29	0.165	0.30648	1		Cyb5r3	-0.222629	0.122	0.226	0.119231	Cluster 2 - VMH posterior
Etfb	-0.131535	0.126	0.204	3.09e-05		Slc17a6	-0.116569	0.129	0.228	1	1		Gabarapl2	0.139703	0.8	0.732	0.654853	1		Tm2d1	0.160575	0.408	0.424	0.121572	Cluster 2 - VMH posterior
Rpl36-ps3	-0.183519	0.084	0.154	3.11e-05		Rpl12	-0.116669	0.457	0.526	1	0		Mrpl54	0.139635	0.434	0.274	0.564661	1		Dpysl4	-0.148042	0.276	0.4	0.131748	Cluster 2 - VMH posterior
Sms	0.318312	0.366	0.3	3.12e-05		Chd3	-0.117897	0.255	0.347	1	1		Gnb4	0.139236	0.185	0.051	1	2		Zfand3	-0.26951	0.058	0.146	0.133801	Cluster 2 - VMH posterior
Stx6	-0.21124	0.113	0.19	3.14e-05		Prdx2	-0.11791	0.99	0.988	0.172051	1		Rpl23a	0.139049	0.997	0.987	0.00078181	1		Cdk2ap1	-0.295505	0.078	0.175	0.145139	Cluster 2 - VMH posterior
Mdh1	0.105123	0.382	0.437	3.15e-05		Rps12	-0.117985	0.652	0.678	1	0		Rpl36	0.138969	0.993	0.992	0.026462	1		Ndufa6	0.205431	0.595	0.577	0.145179	Cluster 2 - VMH posterior
Chmp5	-0.150116	0.338	0.445	3.15e-05		Ccl27a	-0.118334	0.28	0.379	0.660872	2		Sephs2	0.138836	0.262	0.093	1	2		Serp2	0.372523	0.325	0.248	0.146629	Cluster 2 - VMH posterior
Actg1	0.136732	0.913	0.925	3.2e-05		Eif3e	-0.118463	0.655	0.697	1	0		2310069G16Rik	0.138826	0.138	0.003	0.0111561	2		Arf4	-0.179307	0.532	0.671	0.16301	Cluster 2 - VMH posterior
Kdm7a	-0.203922	0.064	0.126	3.27e-05		Cdk2ap1	-0.119013	0.169	0.31	1	1		B630005N14Rik	0.138426	0.2	0.052	1	2		Pnisr	0.20065	0.305	0.328	0.163707	Cluster 2 - VMH posterior
Ptms	0.185825	0.503	0.506	3.32e-05		Smarca5	-0.119274	0.308	0.433	1	1		Lzts1	0.138407	0.221	0.104	0.0428885	1		Psmd7	-0.13062	0.359	0.489	0.171268	Cluster 2 - VMH posterior
Syt11	-0.137976	0.161	0.247	3.32e-05		Tmsb4x	-0.1201	1	1	0.000230025	0		Coro1c	0.13824	0.369	0.272	1	1		Smarcb1	-0.241801	0.35	0.491	0.172969	Cluster 2 - VMH posterior
Cox19	-0.1411	0.197	0.287	3.34e-05		Zic1	-0.12046	0.203	0.258	1	2		Fis1	0.13819	0.645	0.527	1	1		Pa2g4	-0.210161	0.114	0.215	0.185886	Cluster 2 - VMH posterior
Hbp1	-0.255386	0.055	0.111	3.38e-05		Ndufb9	-0.120476	0.641	0.726	1	0		Mir124-2hg	0.137848	0.679	0.561	1	1		Alyref	-0.293797	0.114	0.221	0.198621	Cluster 2 - VMH posterior
Asb4	-0.208165	0.046	0.101	3.45e-05		Fam19a2	-0.120955	0.03	0.136	6.89086e-07	2		Rpl24	0.137821	0.997	0.998	3.75407e-05	1		Cks1b	-0.230525	0.067	0.156	0.208819	Cluster 2 - VMH posterior
Rpl36al	0.125153	0.519	0.549	3.51e-05		Atp5g1	-0.121166	0.662	0.749	1	2		Dazap2	0.137698	0.29	0.177	0.461662	1		Uchl3	0.229053	0.528	0.491	0.208846	Cluster 2 - VMH posterior
Emc10	-0.150596	0.189	0.279	3.6e-05		Srsf9	-0.12133	0.144	0.266	0.257958	1		Grb10	0.137499	0.183	0.055	0.000155225	1		Pam16	0.117457	0.37	0.413	0.212983	Cluster 2 - VMH posterior
Atox1	-0.114573	0.306	0.405	3.88e-05		Gng5	-0.121793	0.379	0.494	1	1		Cask	0.137494	0.217	0.138	0.436736	0		Gpm6b	-0.2117	0.272	0.4	0.21336	Cluster 2 - VMH posterior
Tomm22	-0.169371	0.267	0.368	3.94e-05		Olfm1	-0.12181	0.212	0.333	1	1		Wbp4	0.137488	0.366	0.23	1	1		Rps13	-0.153665	0.853	0.931	0.214873	Cluster 2 - VMH posterior
Smarcad1	-0.202124	0.127	0.206	4.04e-05		Xpr1	-0.121883	0.154	0.269	0.00214506	2		Marf1	0.137215	0.18	0.085	0.0622906	0		Coro1c	-0.257124	0.189	0.31	0.215714	Cluster 2 - VMH posterior
Zwint	0.233467	0.442	0.421	4.1e-05		Rps25	-0.122138	0.893	0.939	0.364177	0		Nrxn2	0.137065	0.405	0.375	1	0		Acp1	0.137062	0.388	0.427	0.225187	Cluster 2 - VMH posterior
Atp5g3	0.15885	0.415	0.435	4.37e-05		Rpl13	-0.122338	0.995	0.997	0.000647655	0		Ier2	0.136824	0.234	0.118	0.0246928	1		Hba-a1	0.435237	0.292	0.413	0.239262	Cluster 2 - VMH posterior
Elavl4	-0.164547	0.272	0.372	4.4e-05		Zic4	-0.122915	0.023	0.129	3.36123e-05	1		Rps2	0.136582	0.954	0.939	1	2		Fdx1l	-0.210148	0.073	0.163	0.240154	Cluster 2 - VMH posterior
Cask	0.395805	0.22	0.144	4.45e-05		Tuba1a	-0.123072	1	1	0.0373331	1		C87436	0.136535	0.2	0.069	1	2		Ocrl	-0.179056	0.031	0.102	0.240165	Cluster 2 - VMH posterior
Vta1	-0.146162	0.181	0.269	4.5e-05		Phyhipl	-0.123075	0.096	0.213	1.45611e-05	2		Nras	0.135959	0.345	0.199	0.453659	1		Eef1g	-0.176507	0.699	0.813	0.240196	Cluster 2 - VMH posterior
Vps37a	-0.125199	0.058	0.113	4.53e-05		Zfp428	-0.123347	0.4	0.501	1	0		Tceb2	0.135934	1	0.961	0.637787	2		Trp53	-0.198739	0.049	0.129	0.241525	Cluster 2 - VMH posterior
Ccdc90b	-0.181636	0.119	0.196	4.6e-05		Hist3h2a	-0.123376	0.359	0.494	1	1		Ccl27a	0.135702	0.364	0.262	0.00917885	0		mt-Co3	0.136549	1	0.997	0.253656	Cluster 2 - VMH posterior
Rpf1	-0.185284	0.1	0.172	4.69e-05		Clic1	-0.123576	0.045	0.165	0.000163152	1		Dpf1	0.135689	0.267	0.18	0.00039878	0		Rcn2	-0.211514	0.428	0.564	0.258039	Cluster 2 - VMH posterior
Sptbn1	0.341739	0.167	0.101	4.83e-05		H2afz	-0.123912	0.907	0.963	0.00120186	1		Rgs16	0.135491	0.155	0.04	1.60001e-05	1		Metap2	-0.236128	0.272	0.401	0.26736	Cluster 2 - VMH posterior
Bex4	0.34126	0.234	0.178	4.83e-05		Mfng	-0.12425	0.07	0.17	2.49798e-05	0		Marcks	0.135433	0.917	0.916	1	1		Cadm4	-0.172356	0.073	0.159	0.297473	Cluster 2 - VMH posterior
Cdc26	-0.175606	0.234	0.33	4.96e-05		Pafah1b3	-0.124531	0.731	0.806	1	2		Rnf112	0.135418	0.154	0.008	0.0554406	2		Ube2v2	0.204982	0.63	0.604	0.299477	Cluster 2 - VMH posterior
Ntm	0.362616	0.146	0.085	5.08e-05		Herpud1	-0.124724	0.058	0.162	0.00154236	1		Dr1	0.135232	0.246	0.09	1	2		Sox2	-0.311796	0.232	0.36	0.303709	Cluster 2 - VMH posterior
Pnrc2	-0.142646	0.109	0.182	5.08e-05		Dynll2	-0.124783	0.456	0.541	1	2		Slco5a1	0.135232	0.262	0.088	1	2		Cbx3	0.216606	0.693	0.678	0.311512	Cluster 2 - VMH posterior
Cct4	-0.107728	0.406	0.51	5.09e-05		Lhx2	-0.124824	0.078	0.187	0.361936	1		Ift43	0.135107	0.234	0.12	0.00550134	1		Dazap2	-0.243613	0.078	0.171	0.317266	Cluster 2 - VMH posterior
Ift43	-0.237851	0.101	0.172	5.18e-05		Mrpl34	-0.124875	0.333	0.451	1	1		Rpl36a	0.135007	0.962	0.95	0.0629018	1		Polr2m	0.189377	0.452	0.455	0.319363	Cluster 2 - VMH posterior
Mrpl30	0.150122	0.326	0.364	5.21e-05		Efna5	-0.124919	0.109	0.223	0.222304	1		Snrpb	0.134698	0.652	0.49	0.991042	1		Mbtd1	-0.233531	0.116	0.22	0.321514	Cluster 2 - VMH posterior
Deaf1	0.36602	0.147	0.101	5.28e-05		H3f3b	-0.125035	1	1	2.02281e-21	1		Plagl1	0.134482	0.169	0.046	5.27856e-05	1		Fam49b	-0.105824	0.245	0.351	0.323054	Cluster 2 - VMH posterior
Zic1	-0.182131	0.095	0.162	5.32e-05		Islr2	-0.125109	0.27	0.384	1	1		Rps16	0.134336	0.997	0.993	0.00716222	1		Chl1	0.342203	0.174	0.088	0.332067	Cluster 2 - VMH posterior
Pbrm1	-0.237178	0.228	0.324	5.37e-05		Meaf6	-0.125204	0.236	0.343	0.0545264	2		Fgf14	0.134311	0.154	0.019	1	2		Rps27l	-0.254468	0.45	0.589	0.339755	Cluster 2 - VMH posterior
Pdcd6	-0.173781	0.164	0.249	5.4e-05		Cox6b1	-0.125449	0.863	0.925	0.300513	2		Mrps14	0.133428	0.445	0.347	1	1		Cnbp	-0.176288	0.37	0.503	0.350365	Cluster 2 - VMH posterior
Ier2	-0.232787	0.117	0.192	5.72e-05		Zic5	-0.125585	0.018	0.121	9.10406e-07	1		Exosc1	0.132902	0.231	0.091	1	2		Ubald2	-0.116677	0.223	0.328	0.363325	Cluster 2 - VMH posterior
Timm10b	-0.20336	0.178	0.265	5.72e-05		Khdrbs1	-0.125667	0.364	0.488	1	1		Fdps	0.132757	0.399	0.344	0.00248994	0		Ly6h	0.257828	0.673	0.611	0.366905	Cluster 2 - VMH posterior
Hbb-bs	0.193943	0.35	0.385	5.72e-05		Trp53i11	-0.125697	0.273	0.397	1	1		Sema6d	0.132636	0.169	0.021	0.408725	2		Arpc4	-0.165423	0.138	0.236	0.375618	Cluster 2 - VMH posterior
Anp32e	-0.151071	0.217	0.308	5.97e-05		Rpl36al	-0.125726	0.666	0.714	1	0		Eef1a2	0.132553	0.215	0.067	1	2		Acvr2b	-0.182829	0.078	0.165	0.379265	Cluster 2 - VMH posterior
Cisd1	0.278749	0.373	0.342	5.99e-05		Pbx1	-0.12619	0.234	0.331	0.0266644	2		Pcdh19	0.132186	0.169	0.044	1	2		Hypk	0.119797	0.454	0.492	0.384826	Cluster 2 - VMH posterior
Drg1	-0.167567	0.193	0.283	6.08e-05		Tubb3	-0.126209	0.995	0.995	1	1		Cacna1e	0.132023	0.154	0.011	0.135666	2		Mlf2	-0.108225	0.267	0.377	0.38598	Cluster 2 - VMH posterior
Phyhipl	0.333732	0.147	0.083	6.2e-05		Ndn	-0.126218	0.961	0.972	1	0		Mfap2	0.132013	0.266	0.125	0.0736055	1		Nsmce4a	-0.185761	0.12	0.221	0.411099	Cluster 2 - VMH posterior
Prpf4b	-0.148655	0.145	0.225	6.23e-05		Nkain4	-0.126485	0.104	0.224	0.0183053	1		Emg1	0.131749	0.428	0.304	0.37192	1		Soga3	-0.10007	0.154	0.245	0.420771	Cluster 2 - VMH posterior
Rpl11	-0.109927	0.847	0.911	6.46e-05		Map1lc3a	-0.126566	0.423	0.493	1	2		Tmeff2	0.131552	0.2	0.069	1	2		Bcat1	-0.208664	0.078	0.168	0.440291	Cluster 2 - VMH posterior
Ndufb10	0.104076	0.394	0.445	6.52e-05		Glipr2	-0.12703	0.116	0.249	0.0223964	1		Vamp7	0.131549	0.317	0.18	0.299953	1		Phb2	-0.124985	0.298	0.411	0.445439	Cluster 2 - VMH posterior
Gria2	0.326073	0.28	0.213	6.56e-05		Cox7a2	-0.127909	0.802	0.867	0.901437	2		Cks1b	0.131449	0.259	0.132	0.0452331	1		Nrxn2	0.254853	0.374	0.362	0.448737	Cluster 2 - VMH posterior
Ypel3	-0.12451	0.301	0.395	6.62e-05		Eif4a2	-0.128463	0.53	0.59	1	2		Noct	0.131165	0.185	0.056	1	2		Hnrnpa1	-0.222697	0.719	0.813	0.455049	Cluster 2 - VMH posterior
Serp1	-0.169028	0.132	0.211	6.75e-05		Pou2f2	-0.128541	0.19	0.246	1	2		Clic1	0.131155	0.183	0.053	0.000111065	1		Pcbp1	-0.162592	0.343	0.469	0.482282	Cluster 2 - VMH posterior
Ndufv1	-0.140951	0.167	0.249	6.81e-05		Cask	-0.1289	0.143	0.248	0.014949	2		Ppia	0.131133	0.994	0.986	4.32827e-11	0		Arf6	-0.268341	0.12	0.224	0.493522	Cluster 2 - VMH posterior
Fth1	0.123183	0.772	0.791	6.85e-05		Wbp1	-0.128955	0.26	0.366	1	1		Sec61b	0.130896	0.583	0.459	1	1		Polr1c	-0.108557	0.098	0.179	0.503191	Cluster 2 - VMH posterior
Ankrd11	-0.260644	0.119	0.192	6.87e-05		Vimp	-0.129178	0.157	0.266	0.0106047	0		Snrnp27	0.1307	0.483	0.358	1	1		Dcakd	-0.178604	0.116	0.211	0.517261	Cluster 2 - VMH posterior
Pfn2	-0.137758	0.664	0.761	6.94e-05		H3f3a	-0.129367	1	1	0.307751	1		Gpr88	0.130329	0.138	0.009	1	2		Caly	0.380909	0.254	0.172	0.542385	Cluster 2 - VMH posterior
Zfand6	-0.103039	0.373	0.476	7.24e-05		Xbp1	-0.129502	0.154	0.259	0.171576	1		Kif26a	0.130171	0.231	0.071	1	2		Itm2b	0.362992	0.274	0.221	0.575153	Cluster 2 - VMH posterior
Gpatch11	-0.118991	0.074	0.136	7.67e-05		Pcbp4	-0.129958	0.328	0.469	1	1		Ascl1	0.130043	0.145	0.038	7.00259e-05	1		Cadm1	0.367832	0.283	0.18	0.578985	Cluster 2 - VMH posterior
Kdm5b	-0.206504	0.148	0.229	8.03e-05		Ptn	-0.130328	0.192	0.292	0.324485	2		Sapcd1	0.129774	0.128	0.024	2.23843e-06	1		Rps8	-0.17778	0.889	0.92	0.58435	Cluster 2 - VMH posterior
Fam98b	-0.185981	0.067	0.128	8.12e-05		Srsf6	-0.130579	0.402	0.511	1	1		Vps26a	0.129636	0.252	0.115	0.00882476	1		Nol7	-0.131951	0.212	0.316	0.601919	Cluster 2 - VMH posterior
Dnajc24	-0.172123	0.058	0.115	8.13e-05		Rps3	-0.13095	0.952	0.976	0.0053965	0		Set	0.129507	0.924	0.909	1	1		Luc7l2	0.183724	0.227	0.247	0.614392	Cluster 2 - VMH posterior
Polr2g	-0.123856	0.222	0.312	8.32e-05		Pdlim7	-0.131369	0.152	0.272	0.136511	1		Ccng2	0.129136	0.331	0.222	1	1		Chmp5	-0.170679	0.31	0.431	0.61468	Cluster 2 - VMH posterior
Dnajb6	0.112299	0.623	0.652	8.42e-05		Sybu	-0.131865	0.126	0.231	0.867295	1		Pja2	0.128891	0.311	0.228	0.025501	0		Tomm5	-0.14805	0.225	0.329	0.617265	Cluster 2 - VMH posterior
Pgls	0.200077	0.276	0.294	8.45e-05		Atp6v0e	-0.132257	0.141	0.286	0.0162192	1		Rab3a	0.128626	0.52	0.454	0.0468275	0		Top1	-0.174021	0.314	0.436	0.634852	Cluster 2 - VMH posterior
Alyref2	-0.123184	0.127	0.2	8.53e-05		Dnajb6	-0.132477	0.736	0.763	1	2		Acsl6	0.128461	0.169	0.027	1	2		Nkx2-1	-0.169746	0.45	0.583	0.666134	Cluster 2 - VMH posterior
C130071C03Rik	-0.203065	0.1	0.17	8.7e-05		Rps27a	-0.132582	0.993	0.996	0.00530653	0		Psme2	0.128409	0.445	0.309	1	1		Lsm1	0.153722	0.341	0.359	0.696837	Cluster 2 - VMH posterior
Mrpl45	-0.12449	0.078	0.14	8.83e-05		Hsp90b1	-0.132848	0.298	0.398	1	1		Miat	0.128302	0.272	0.154	1	1		Prr13	-0.225875	0.212	0.328	0.711859	Cluster 2 - VMH posterior
Cited2	-0.185593	0.179	0.265	8.84e-05		Ywhag	-0.132978	0.332	0.463	0.00190025	2		Prpf40a	0.128302	0.39	0.288	1	1		Tpm3-rs7	-0.107236	0.102	0.187	0.732707	Cluster 2 - VMH posterior
Serinc1	0.133583	0.353	0.385	8.87e-05		Nrxn1	-0.133268	0.143	0.268	0.000297963	2		Mettl1	0.128288	0.154	0.039	1	2		Ctnnbl1	-0.209877	0.16	0.27	0.738804	Cluster 2 - VMH posterior
2010107G23Rik	0.341997	0.182	0.113	9.3e-05		Hnrnpk	-0.13347	0.973	0.98	1	0		Rpl6	0.128137	0.997	0.999	0.0797021	1		Jund	-0.282232	0.405	0.539	0.790404	Cluster 2 - VMH posterior
Cxadr	0.330287	0.185	0.134	9.51e-05		Mdk	-0.133604	0.18	0.255	0.770218	0		Rps17	0.128123	0.985	0.979	1	2		Dnpep	-0.118029	0.125	0.21	0.802168	Cluster 2 - VMH posterior
Uqcrfs1	-0.100978	0.371	0.468	9.79e-05		Hnrnpab	-0.133839	0.447	0.561	1	1		Sult4a1	0.128119	0.2	0.046	1	2		Rragc	-0.170066	0.042	0.112	0.814769	Cluster 2 - VMH posterior
Ccl27a	0.275369	0.297	0.277	9.83e-05		Gabarap	-0.133904	0.596	0.685	1	1		Sap30	0.127831	0.559	0.389	0.345418	1		Arhgdia	-0.176203	0.241	0.354	0.837062	Cluster 2 - VMH posterior
Mbtd1	-0.210668	0.142	0.221	9.84e-05		Rps9	-0.134357	0.977	0.989	0.00265344	0		Trmt61a	0.127794	0.154	0.015	1	2		Cdc42se2	-0.113841	0.183	0.276	0.871698	Cluster 2 - VMH posterior
Gdpd1	-0.144866	0.206	0.294	9.96e-05		Rps23	-0.134641	1	0.996	0.00486254	0		Rps6kb2	0.127638	0.215	0.088	1	2		Mrps11	-0.271974	0.205	0.322	0.875461	Cluster 2 - VMH posterior
Spg21	-0.103681	0.204	0.287	0.00010519		Selk	-0.135007	0.816	0.896	1	0		Vegfb	0.127628	0.169	0.023	1	2		Smu1	-0.152986	0.116	0.205	0.89594	Cluster 2 - VMH posterior
Dcun1d5	-0.106608	0.296	0.391	0.000106736		Gng2	-0.135119	0.401	0.482	1	2		Fign	0.127557	0.282	0.197	0.0725197	0		Fam171a2	-0.168185	0.062	0.141	0.907323	Cluster 2 - VMH posterior
Rab2a	0.197641	0.465	0.464	0.000108613		Ywhah	-0.135352	0.692	0.758	0.341759	2		Eif3f	0.127503	0.852	0.805	1	1		Psmb5	-0.134473	0.434	0.553	0.952989	Cluster 2 - VMH posterior
Pum1	-0.181686	0.141	0.219	0.000111703		Alcam	-0.135368	0.036	0.141	3.29036e-07	2		Serbp1	0.127442	0.772	0.682	1	1		Lamtor2	0.116934	0.416	0.45	0.980821	Cluster 2 - VMH posterior
Gpcpd1	-0.190855	0.096	0.164	0.0001121		Thra	-0.135516	0.396	0.469	1	2		Glrx2	0.127401	0.479	0.358	1	1		Kif1b	0.168151	0.325	0.34	1	Cluster 2 - VMH posterior
Ppp1r14b	-0.13787	0.185	0.267	0.000112509		Ckb	-0.135602	0.575	0.624	1	0		Glipr2	0.12705	0.19	0.075	0.00997491	1		Tpi1	-0.257106	0.158	0.267	1	Cluster 2 - VMH posterior
Ndrg4	0.302928	0.113	0.055	0.000113589		Ctnnbip1	-0.135793	0.37	0.422	1	0		Ctsd	0.126991	0.266	0.138	0.25559	1		Ctnnbip1	0.113367	0.267	0.321	1	Cluster 2 - VMH posterior
Ier5	-0.162722	0.061	0.117	0.000113782		Lmo1	-0.136219	0.075	0.149	0.110571	0		Mex3a	0.126984	0.341	0.213	1	1		Jam3	-0.138799	0.051	0.123	1	Cluster 2 - VMH posterior
Faap20	-0.113753	0.096	0.16	0.000113801		Set	-0.136275	0.621	0.733	1	1		Rps19	0.126869	1	0.998	2.90742e-09	1		Slc38a1	-0.135728	0.105	0.188	1	Cluster 2 - VMH posterior
Idh1	0.160946	0.334	0.362	0.00011399		Pdia6	-0.137546	0.311	0.411	0.0934403	0		Rps12-ps3	0.126818	0.3	0.182	1	1		Yeats4	-0.149279	0.261	0.369	1	Cluster 2 - VMH posterior
Plk2	0.234937	0.154	0.085	0.000115349		Abracl	-0.137725	0.225	0.364	0.254385	1		Polr2c	0.126765	0.438	0.29	1	1		2310036O22Rik	-0.14216	0.37	0.485	1	Cluster 2 - VMH posterior
Tfdp2	-0.220445	0.056	0.107	0.000115788		Smarca2	-0.138084	0.17	0.287	0.00348757	2		Ydjc	0.126644	0.169	0.041	1	2		Snrpe	-0.158499	0.588	0.711	1	Cluster 2 - VMH posterior
Tubb3	0.156888	0.871	0.887	0.000121815		Rps20	-0.138561	0.784	0.821	0.139731	0		Tpt1	0.126633	1	0.985	0.184358	1		G3bp1	-0.232064	0.269	0.386	1	Cluster 2 - VMH posterior
Stk11	-0.231186	0.116	0.188	0.00012331		Eif2s2	-0.138895	0.429	0.525	1	1		Peg3	0.1264	0.249	0.152	0.0209825	0		Copz1	-0.197637	0.151	0.251	1	Cluster 2 - VMH posterior
Hacd1	0.353334	0.133	0.079	0.000124136		Klhl35	-0.138949	0.036	0.154	3.01127e-08	0		Grik5	0.126213	0.2	0.081	1	2		Caprin1	-0.179309	0.39	0.515	1	Cluster 2 - VMH posterior
C1d	0.201606	0.477	0.478	0.000124974		Klhl35	-0.139113	0.038	0.147	2.03176e-05	1		Phf21b	0.12619	0.317	0.184	0.642357	1		Gdi1	-0.129076	0.39	0.505	1	Cluster 2 - VMH posterior
Rab3c	0.279748	0.135	0.071	0.000125763		Rgs4	-0.139113	0.068	0.142	1	1		Cox17	0.125993	0.328	0.205	1	1		Znrf1	-0.113828	0.136	0.226	1	Cluster 2 - VMH posterior
Pik3ca	-0.149947	0.091	0.156	0.000126518		Eif4a1	-0.139782	0.924	0.933	1	1		Resp18	0.125557	0.259	0.177	0.000592781	0		Polr2g	-0.118939	0.234	0.332	1	Cluster 2 - VMH posterior
H2afy2	0.103439	0.476	0.518	0.000127738		mt-Co1	-0.140041	1	0.999	0.00333311	2		Serinc1	0.125482	0.482	0.425	0.586031	0		Zfand6	0.11522	0.367	0.402	1	Cluster 2 - VMH posterior
Txn2	-0.165756	0.211	0.3	0.00012961		Rpl3	-0.140264	0.955	0.972	0.0842687	0		Irak1bp1	0.125424	0.215	0.076	1	2		Prmt8	-0.247601	0.047	0.119	1	Cluster 2 - VMH posterior
Ago1	-0.169764	0.069	0.128	0.000134361		Calm1	-0.140434	0.947	0.965	0.00082171	1		Dclk1	0.125376	0.385	0.307	0.005088	0		Smarce1	0.11546	0.316	0.354	1	Cluster 2 - VMH posterior
Polr2c	-0.107704	0.201	0.283	0.000139862		Rgs4	-0.140522	0.071	0.138	0.149445	2		Pex26	0.125266	0.154	0.015	1	2		Tspan17	-0.185898	0.08	0.163	1	Cluster 2 - VMH posterior
Mgst3	0.355554	0.211	0.156	0.000140363		Cd81	-0.141085	0.341	0.437	1	0		Cplx1	0.125133	0.138	0.029	1	2		Cnr1	-0.173908	0.145	0.244	1	Cluster 2 - VMH posterior
Tdg	-0.125992	0.212	0.298	0.000142157		Uqcc2	-0.141236	0.407	0.495	0.407911	2		Thra	0.125102	0.453	0.425	0.448779	0		Rnd3	0.191068	0.675	0.673	1	Cluster 2 - VMH posterior
Frg1	-0.156214	0.196	0.281	0.000143924		Id2	-0.141488	0.093	0.209	3.84851e-05	0		Cdc42se2	0.125033	0.3	0.177	1	1		Fxr1	-0.205866	0.06	0.138	1	Cluster 2 - VMH posterior
Glyr1	-0.185525	0.164	0.245	0.000149854		Gsk3b	-0.141852	0.427	0.545	1	1		Pnrc2	0.124914	0.272	0.14	0.186244	1		Gnaq	0.269963	0.227	0.196	1	Cluster 2 - VMH posterior
Ptma	0.107922	0.985	0.994	0.0001523		St18	-0.142237	0.039	0.153	1.65743e-08	0		Arl6ip6	0.124746	0.321	0.202	1	1		Ndufb5	0.130721	0.601	0.646	1	Cluster 2 - VMH posterior
mt-Nd3	0.102808	0.461	0.504	0.000152781		Ddx39b	-0.142591	0.275	0.407	0.663877	1		2610001J05Rik	0.12466	0.214	0.111	0.769202	1		Hspd1	-0.16407	0.327	0.446	1	Cluster 2 - VMH posterior
Rock1	-0.196218	0.072	0.13	0.000153228		Gstm7	-0.142614	0.111	0.246	0.0100299	1		Nsmce4a	0.124569	0.307	0.178	0.308044	1		Ccl27a	0.23968	0.379	0.358	1	Cluster 2 - VMH posterior
Chgb	0.34336	0.119	0.075	0.000160121		Nrxn2	-0.143196	0.299	0.421	0.0462173	2		Matr3	0.124503	0.623	0.572	0.997291	0		Fam60a	-0.107889	0.16	0.252	1	Cluster 2 - VMH posterior
Arid4b	-0.156951	0.192	0.277	0.000161226		Lhx1os	-0.143316	0.034	0.139	1.10218e-07	0		Tomm20	0.124405	0.707	0.577	1	1		Mrpl30	0.158226	0.379	0.401	1	Cluster 2 - VMH posterior
Eif4e	0.141231	0.359	0.389	0.000161937		mt-Co3	-0.143486	1	1	0.000218961	2		Rpl23	0.124283	0.997	0.985	0.0120263	1		Tpm4	-0.166372	0.089	0.168	1	Cluster 2 - VMH posterior
Exosc4	-0.179742	0.163	0.243	0.000164106		Mrps33	-0.143814	0.42	0.539	0.603961	0		Tubg1	0.12408	0.266	0.16	1	1		Mrpl42	0.133128	0.454	0.48	1	Cluster 2 - VMH posterior
Nefm	0.380944	0.112	0.073	0.000165225		Mdk	-0.143844	0.164	0.259	1	1		Acp1	0.123954	0.448	0.414	1	0		Idh2	-0.210918	0.127	0.222	1	Cluster 2 - VMH posterior
Ube2d1	0.123057	0.279	0.318	0.000166002		Ahi1	-0.144121	0.217	0.319	0.0313701	2		Irf2bpl	0.123907	0.371	0.293	0.135203	0		Pgam1	-0.150041	0.261	0.373	1	Cluster 2 - VMH posterior
Snapc5	-0.139231	0.094	0.158	0.000166993		Hap1	-0.144317	0.088	0.209	7.25717e-06	2		Rnaseh2c	0.123848	0.272	0.167	1	1		Fabp5	-0.2231	0.633	0.745	1	Cluster 2 - VMH posterior
Clasp1	-0.164252	0.101	0.168	0.000168411		Snhg11	-0.144342	0.025	0.13	2.72753e-08	2		Pdzd4	0.12374	0.215	0.092	1	2		Traf4	-0.220633	0.156	0.259	1	Cluster 2 - VMH posterior
Twf1	-0.149182	0.079	0.14	0.000173661		Jund	-0.144712	0.417	0.546	1	1		A330102I10Rik	0.123584	0.154	0.019	0.643978	2		Fam114a2	-0.192778	0.114	0.203	1	Cluster 2 - VMH posterior
Psmd12	-0.125421	0.229	0.316	0.000175658		Ybx1	-0.145235	0.94	0.969	0.0164063	2		2020-03-02	0.123366	0.169	0.043	1	2		Ywhaz	-0.125872	0.263	0.364	1	Cluster 2 - VMH posterior
Pou3f3	-0.166478	0.087	0.15	0.000178924		Rps21	-0.145729	0.773	0.82	0.0423149	0		Tpd52	0.123366	0.169	0.043	1	2		Dcun1d5	-0.229637	0.303	0.425	1	Cluster 2 - VMH posterior
Aplp1	0.23707	0.329	0.306	0.000182221		Tle1	-0.14642	0.114	0.239	0.0150274	1		Fam126a	0.123261	0.185	0.056	1	2		Ier2	-0.176863	0.134	0.224	1	Cluster 2 - VMH posterior
Myt1	-0.174941	0.068	0.126	0.000183835		Rps11	-0.146603	0.991	0.991	0.000126351	0		Polr2k	0.123173	0.693	0.554	1	1		Zfp422	-0.102309	0.37	0.476	1	Cluster 2 - VMH posterior
Trim13	-0.110241	0.105	0.172	0.00018432		Hmgcs1	-0.146994	0.394	0.507	1	1		Fabp3	0.123099	0.132	0.037	2.11288e-06	0		2020-09-07	-0.127576	0.416	0.528	1	Cluster 2 - VMH posterior
Chd4	-0.13863	0.227	0.314	0.000189081		Rps3a1	-0.147851	0.975	0.986	0.000640913	0		Eif4g2	0.123057	0.969	0.945	1	1		Nap1l4	-0.137765	0.274	0.382	1	Cluster 2 - VMH posterior
Mdh2	0.122495	0.444	0.486	0.000189347		Tagln3	-0.147974	0.72	0.759	1	1		Phip	0.123027	0.479	0.357	1	1		Drg1	-0.179578	0.209	0.313	1	Cluster 2 - VMH posterior
Sec62	0.133063	0.356	0.391	0.000192635		Tmem163	-0.148057	0.169	0.311	0.0495347	1		Myc	0.122744	0.154	0.016	1	2		Snrpb2	-0.124932	0.327	0.434	1	Cluster 2 - VMH posterior
Cnot8	-0.199539	0.069	0.126	0.000193118		Rnf121	-0.149068	0.187	0.283	0.00521708	2		Calm3	0.122653	0.935	0.873	0.294515	0		Insig1	-0.109768	0.089	0.164	1	Cluster 2 - VMH posterior
Fam195b	0.154995	0.278	0.306	0.000196972		Pdia3	-0.149265	0.258	0.409	0.988413	1		Dync1i1	0.122644	0.169	0.03	1	2		Snrpa1	-0.117763	0.229	0.328	1	Cluster 2 - VMH posterior
Srrm1	-0.168754	0.279	0.372	0.000198783		Vim	-0.149357	0.193	0.284	0.000968949	0		Fut9	0.122361	0.169	0.063	1	2		Npc2	-0.149427	0.265	0.375	1	Cluster 2 - VMH posterior
Rab10	0.124684	0.337	0.372	0.000202803		Gm10260	-0.149688	0.675	0.725	0.204651	0		Golga7	0.122161	0.459	0.359	1	1		Cenpt	-0.179253	0.076	0.154	1	Cluster 2 - VMH posterior
Klc1	0.269581	0.386	0.354	0.000204444		Map1b	-0.149848	0.937	0.947	0.0941174	2		Cxxc5	0.121641	0.317	0.186	1	1		Gapdh	-0.28689	0.439	0.56	1	Cluster 2 - VMH posterior
Cope	0.105626	0.228	0.273	0.000205336		Rps5	-0.150097	0.98	0.995	3.40813e-05	0		Lrrn3	0.121485	0.215	0.075	1	2		H1fx	-0.223568	0.216	0.328	1	Cluster 2 - VMH posterior
Ncor1	-0.180727	0.185	0.267	0.000209125		Hint1	-0.150098	0.854	0.926	0.0136193	2		Sfpq	0.121434	0.672	0.568	1	1		Cmas	0.193741	0.372	0.369	1	Cluster 2 - VMH posterior
Slc25a17	-0.103877	0.126	0.196	0.000210619		Rplp1	-0.150672	0.845	0.903	0.0191787	0		Peli1	0.121322	0.469	0.317	1	1		Rbmx	-0.188237	0.131	0.226	1	Cluster 2 - VMH posterior
Glg1	-0.186647	0.081	0.142	0.000212105		Pfn2	-0.151402	0.775	0.853	0.0198607	2		Ppib	0.121322	0.438	0.313	1	1		Serpine2	-0.43973	0.067	0.136	1	Cluster 2 - VMH posterior
Zfp292	-0.200266	0.221	0.308	0.000213781		Crip2	-0.15171	0.437	0.574	0.00944724	2		Srsf1	0.121321	0.514	0.409	1	1		Pfdn5	0.20081	0.795	0.772	1	Cluster 2 - VMH posterior
Tmcc1	-0.164644	0.13	0.202	0.000216885		Pdia4	-0.151782	0.207	0.336	0.104916	1		Rpl7	0.121162	0.99	0.979	0.349352	1		Lsm8	-0.205792	0.194	0.301	1	Cluster 2 - VMH posterior
Tox	-0.263726	0.081	0.14	0.000220029		Eif1	-0.15184	0.987	0.995	6.68612e-05	1		Polr2g	0.120957	0.448	0.317	1	1		Nap1l5	0.207503	0.416	0.396	1	Cluster 2 - VMH posterior
1110059E24Rik	-0.12288	0.138	0.211	0.000223222		Svbp	-0.152128	0.343	0.477	0.0120891	2		2020-03-05	0.120957	0.459	0.317	1	1		Ebpl	-0.212938	0.071	0.149	1	Cluster 2 - VMH posterior
Limd2	-0.121601	0.209	0.294	0.000227298		Gnb2	-0.152137	0.775	0.835	0.154471	2		Slco3a1	0.120914	0.185	0.043	1	2		Fxyd7	0.3565	0.156	0.081	1	Cluster 2 - VMH posterior
Qk	-0.184085	0.078	0.138	0.000228461		Zfhx3	-0.15215	0.265	0.352	1	1		Eif6	0.120853	0.372	0.239	1	1		Rnf126	-0.171236	0.105	0.191	1	Cluster 2 - VMH posterior
Ccni	-0.109353	0.125	0.194	0.000230804		Sec61b	-0.152298	0.495	0.583	1	0		Hat1	0.120816	0.145	0.055	0.0307433	1		Srsf6	-0.156141	0.341	0.458	1	Cluster 2 - VMH posterior
Ndufs6	0.161103	0.408	0.423	0.000231797		Gadd45g	-0.153112	0.104	0.214	0.00532422	1		Rpl7a	0.120489	0.907	0.874	1	1		Timmdc1	-0.156168	0.058	0.127	1	Cluster 2 - VMH posterior
0610037L13Rik	-0.136596	0.077	0.136	0.000232026		Rplp0	-0.153449	0.93	0.951	0.102686	0		Zmat2	0.120394	0.424	0.323	1	1		Supt4a	0.159086	0.249	0.275	1	Cluster 2 - VMH posterior
Ogt	-0.179622	0.182	0.263	0.000233901		mt-Co2	-0.153863	1	0.999	1.86549e-05	2		Rundc3b	0.120098	0.185	0.046	1	2		Snrpg	-0.222479	0.51	0.634	1	Cluster 2 - VMH posterior
Pnoc	-0.112875	0.056	0.105	0.000234832		Nfib	-0.1543	0.023	0.134	1.39192e-07	0		Tbc1d10b	0.120035	0.185	0.059	1	2		Asah1	-0.189783	0.042	0.108	1	Cluster 2 - VMH posterior
Epha5	-0.216228	0.168	0.247	0.000235804		Slc25a4	-0.154888	0.865	0.953	9.42905e-06	2		Rab14	0.120031	0.621	0.514	1	1		Npepps	-0.126264	0.163	0.253	1	Cluster 2 - VMH posterior
Ptp4a1	-0.135994	0.442	0.54	0.00023782		Reep1	-0.154901	0.157	0.313	2.04427e-06	2		Gltscr2	0.120003	0.424	0.301	1	1		Emc10	-0.282897	0.154	0.256	1	Cluster 2 - VMH posterior
Plgrkt	-0.129323	0.19	0.271	0.000239295		Traf4	-0.154958	0.194	0.337	0.070979	1		Gabbr1	0.11999	0.235	0.144	0.00183476	0		Commd1	-0.176095	0.176	0.271	1	Cluster 2 - VMH posterior
Rnd2	-0.210308	0.077	0.136	0.000244319		Mest	-0.156186	0.327	0.392	0.604615	0		Pik3r1	0.119744	0.277	0.102	1	2		Akap12	-0.1291	0.085	0.16	1	Cluster 2 - VMH posterior
Ypel1	-0.167473	0.14	0.215	0.000247701		Ndufa5	-0.1571	0.481	0.574	0.12703	2		Ube2r2	0.119665	0.359	0.217	1	1		Naa35	-0.158068	0.12	0.206	1	Cluster 2 - VMH posterior
Snapc3	-0.207638	0.169	0.247	0.000249888		Nt5dc2	-0.158654	0.25	0.387	0.799427	1		Lef1	0.119456	0.114	0.014	7.72083e-08	1		Ldhb	-0.18505	0.492	0.614	1	Cluster 2 - VMH posterior
Tmed4	-0.200793	0.141	0.215	0.000252068		Bhlhb9	-0.159616	0.341	0.446	0.0641757	0		Clstn2	0.119448	0.123	0.01	0.0147605	2		mt-Nd5	0.126514	0.345	0.386	1	Cluster 2 - VMH posterior
Rbm25	-0.141576	0.28	0.37	0.000254352		Nme1	-0.159898	0.797	0.886	0.0214347	2		Khdrbs2	0.119447	0.162	0.068	0.00013257	0		Pdcd6	0.102062	0.187	0.222	1	Cluster 2 - VMH posterior
Bcl11a	-0.132352	0.226	0.31	0.000255528		C1qtnf4	-0.160851	0.096	0.23	8.7908e-07	2		Lmtk3	0.119336	0.154	0.035	1	2		Isl1	-0.338521	0.223	0.335	1	Cluster 2 - VMH posterior
Pet100	-0.159916	0.152	0.229	0.000257945		Mmd	-0.161621	0.266	0.384	0.000635032	2		Ybx1	0.119221	0.992	0.983	0.051524	0		Bri3	-0.192264	0.543	0.665	1	Cluster 2 - VMH posterior
Txn1	0.220569	0.391	0.391	0.000264421		Hdgfrp3	-0.161703	0.308	0.439	0.000615822	2		Hdgfrp3	0.118943	0.454	0.406	0.241618	0		Cct3	-0.18467	0.31	0.425	1	Cluster 2 - VMH posterior
Prmt2	0.260596	0.352	0.316	0.000267861		Zcchc12	-0.162123	0.124	0.289	2.65572e-07	2		Ddr1	0.11877	0.2	0.073	0.00498674	1		Gng2	0.163863	0.47	0.472	1	Cluster 2 - VMH posterior
Wdr89	-0.163628	0.204	0.287	0.000273532		H1fx	-0.162285	0.306	0.433	1	1		Rell2	0.118511	0.169	0.031	1	2		Atp1b1	0.3167	0.238	0.157	1	Cluster 2 - VMH posterior
Pdlim7	-0.12083	0.149	0.223	0.000278159		Rpl14	-0.162596	0.964	0.983	1.73105e-07	0		Erc2	0.118468	0.185	0.045	1	2		Nono	-0.126307	0.416	0.527	1	Cluster 2 - VMH posterior
Nisch	-0.108182	0.188	0.265	0.0002786		Shfm1	-0.163118	0.72	0.814	0.0130606	0		Plekha1	0.118426	0.169	0.057	1	2		Ndufb3	-0.100354	0.301	0.398	1	Cluster 2 - VMH posterior
Tubb4a	0.329729	0.199	0.142	0.000282879		Cxxc5	-0.16418	0.187	0.354	0.00668712	1		Ptrhd1	0.118346	0.2	0.081	1	2		Npm1	-0.202683	0.648	0.751	1	Cluster 2 - VMH posterior
Nenf	0.222991	0.232	0.239	0.000283547		Ier2	-0.165064	0.104	0.26	1.38785e-05	1		Dnajb4	0.118346	0.215	0.081	1	2		Rpl39	-0.126372	0.938	0.934	1	Cluster 2 - VMH posterior
Pafah1b1	-0.102541	0.288	0.374	0.000293424		mt-Cytb	-0.165081	1	0.999	2.19213e-05	2		Zfp207	0.117873	0.486	0.36	1	1		Srsf9	-0.11474	0.129	0.211	1	Cluster 2 - VMH posterior
Med7	-0.249111	0.09	0.15	0.000295691		Rmst	-0.165245	0.205	0.346	0.0353964	1		Tefm	0.117686	0.154	0.036	1	2		Mir124-2hg	0.284781	0.134	0.065	1	Cluster 2 - VMH posterior
Kidins220	0.306128	0.155	0.101	0.00030093		Snrpn	-0.166402	0.577	0.696	0.00311842	2		Psmb5	0.117151	0.779	0.707	1	1		Marcksl1	-0.156128	0.864	0.905	1	Cluster 2 - VMH posterior
Elavl1	-0.178264	0.14	0.213	0.000304343		Bex1	-0.167288	0.206	0.353	2.65582e-05	2		Tmed4	0.116963	0.303	0.188	1	1		Rbbp6	0.223833	0.276	0.262	1	Cluster 2 - VMH posterior
Psmd7	-0.106673	0.331	0.419	0.000322745		Neurod6	-0.167678	0.048	0.176	0.00143778	0		Arl5b	0.11676	0.246	0.092	1	2		Cttn	-0.259782	0.102	0.19	1	Cluster 2 - VMH posterior
Lzts1	-0.13961	0.065	0.119	0.000324059		Ndnl2	-0.167783	0.212	0.362	0.00622406	1		Tubb5	0.116703	0.999	1	3.71626e-09	0		Mthfd2l	-0.140838	0.218	0.32	1	Cluster 2 - VMH posterior
Crip2	0.252945	0.4	0.381	0.000326506		Ptma	-0.168872	1	1	8.18849e-16	1		Arpp19	0.116632	0.597	0.441	1	1		1810058I24Rik	-0.203028	0.238	0.348	1	Cluster 2 - VMH posterior
Yif1a	-0.139646	0.064	0.117	0.000327976		Dpysl3	-0.168874	0.665	0.703	0.441994	2		Myt1l	0.116353	0.184	0.099	0.0129561	0		Gm1673	0.159494	0.862	0.831	1	Cluster 2 - VMH posterior
Msrb1	-0.166931	0.061	0.113	0.000337407		Ap1s2	-0.169598	0.176	0.275	0.00419133	2		Srek1ip1	0.116315	0.217	0.114	1	1		2810004N23Rik	-0.209402	0.062	0.136	1	Cluster 2 - VMH posterior
Ap2m1	0.214482	0.449	0.437	0.000343003		mt-Nd4	-0.170952	0.992	0.996	0.000580924	2		Prmt2	0.116262	0.437	0.344	0.107265	0		Polr2j	-0.136723	0.334	0.444	1	Cluster 2 - VMH posterior
Mtf2	-0.160725	0.175	0.253	0.000343389		Cbx3	-0.171382	0.576	0.641	0.801819	1		Fabp7	0.11607	0.255	0.134	0.725931	1		Blcap	0.171267	0.265	0.276	1	Cluster 2 - VMH posterior
Arl6ip6	-0.166176	0.157	0.233	0.000353648		Celf2	-0.171592	0.396	0.455	0.458792	2		Lrrc7	0.116028	0.185	0.046	1	2		Prdx6	-0.118723	0.138	0.22	1	Cluster 2 - VMH posterior
Mark2	-0.154543	0.056	0.107	0.000356267		Meg3	-0.172218	0.9	0.904	0.111694	0		Kdm4b	0.116028	0.169	0.05	1	2		Echs1	-0.178399	0.167	0.259	1	Cluster 2 - VMH posterior
Dynlrb1	0.129186	0.556	0.581	0.000360937		Runx1t1	-0.172344	0.327	0.377	1	2		Hsd11b2	0.11599	0.124	0.023	1.80187e-05	1		Nnat	-0.20788	0.935	0.961	1	Cluster 2 - VMH posterior
Lmo1	-0.325794	0.079	0.136	0.000367526		Calr	-0.172721	0.26	0.429	0.0211367	1		Uqcrh	0.115307	0.869	0.851	1	1		Dbn1	-0.152938	0.367	0.481	1	Cluster 2 - VMH posterior
Tcaf1	-0.143363	0.193	0.273	0.00037202		mt-Atp6	-0.173103	1	1	2.47181e-11	2		Dnajc8	0.115301	0.51	0.404	1	1		Pgls	-0.120658	0.252	0.35	1	Cluster 2 - VMH posterior
Gmcl1	-0.183491	0.11	0.176	0.000376981		Rpl18a	-0.1738	0.995	0.999	6.25894e-06	0		Kcnip1	0.115216	0.154	0.036	1	2		Txndc15	0.149476	0.189	0.206	1	Cluster 2 - VMH posterior
Cdc123	-0.164926	0.177	0.255	0.000387401		D930028M14Rik	-0.17396	0.038	0.128	0.0268748	1		Kazn	0.115216	0.169	0.035	1	2		Elovl6	-0.102885	0.051	0.114	1	Cluster 2 - VMH posterior
Snrnp70	-0.182748	0.229	0.314	0.000388598		Malat1	-0.173986	0.977	0.996	7.263e-06	1		Clcn6	0.115216	0.169	0.039	1	2		Ppib	-0.168805	0.218	0.32	1	Cluster 2 - VMH posterior
Vdac3	0.135489	0.471	0.488	0.00039299		Ldhb	-0.174154	0.447	0.597	0.0152099	1		Scai	0.115216	0.185	0.062	1	2		Grb10	-0.128988	0.114	0.188	1	Cluster 2 - VMH posterior
1810043H04Rik	-0.124879	0.116	0.18	0.000396915		Elavl3	-0.174305	0.449	0.562	1	1		Ap1s2	0.114636	0.231	0.172	0.631554	0		Tram1l1	0.127916	0.214	0.24	1	Cluster 2 - VMH posterior
Ube2g1	-0.114153	0.297	0.385	0.000411536		Rps18	-0.174533	0.941	0.976	2.98928e-07	0		Tmem256	0.114562	0.597	0.481	1	1		Cct7	0.122582	0.617	0.652	1	Cluster 2 - VMH posterior
Fscn1	0.183815	0.36	0.374	0.000412449		Nefm	-0.174802	0.127	0.25	5.19079e-07	0		Eef1a1	0.114413	1	1	1	1		Vasp	-0.155294	0.047	0.111	1	Cluster 2 - VMH posterior
Cby1	-0.164785	0.167	0.243	0.000424472		Mfap4	-0.175591	0.068	0.189	7.32889e-10	0		Khdrbs1	0.114198	0.655	0.518	1	1		Nefl	0.325641	0.18	0.119	1	Cluster 2 - VMH posterior
Gprasp2	0.319165	0.198	0.132	0.000441027		Eid1	-0.176112	0.398	0.516	0.000159357	2		Ebpl	0.114061	0.241	0.117	0.33868	1		Anapc11	-0.10438	0.232	0.325	1	Cluster 2 - VMH posterior
Hecw1	0.266973	0.109	0.063	0.000441466		mt-Nd1	-0.176266	1	1	5.33557e-07	2		App	0.114007	0.361	0.296	0.00479994	0		Rpl27-ps3	-0.111258	0.229	0.321	1	Cluster 2 - VMH posterior
Parp1	-0.161799	0.075	0.13	0.000443045		Ppp1r1a	-0.176483	0.096	0.245	5.9574e-08	2		Trp53	0.113982	0.21	0.106	0.478721	1		Sec62	0.163502	0.408	0.425	1	Cluster 2 - VMH posterior
Mcm7	-0.136424	0.082	0.14	0.000452529		Mfng	-0.177395	0.028	0.185	1.46883e-10	1		Tpm4	0.113862	0.266	0.153	1	1		Acly	-0.161258	0.158	0.249	1	Cluster 2 - VMH posterior
Ube2e1	0.119267	0.348	0.385	0.000459089		Ddah2	-0.178118	0.54	0.637	1	1		Rpl13	0.113739	1	0.998	0.0402317	1		Cyth2	0.126468	0.403	0.425	1	Cluster 2 - VMH posterior
Pabpc1	-0.104222	0.253	0.336	0.000460332		Prnp	-0.178448	0.235	0.399	0.0103518	1		G3bp1	0.113697	0.469	0.359	1	1		Pgrmc1	-0.223084	0.528	0.646	1	Cluster 2 - VMH posterior
Mrps30	-0.11629	0.077	0.132	0.000462436		Hnrnpk	-0.179652	0.972	0.98	0.000987944	1		Efnb2	0.113572	0.169	0.036	1	2		Vma21	-0.215374	0.091	0.172	1	Cluster 2 - VMH posterior
Ptpn1	-0.137677	0.126	0.194	0.00046293		Hist3h2ba	-0.180898	0.86	0.931	0.00219544	2		Asic1	0.11355	0.154	0.028	1	2		Sec11a	-0.111466	0.278	0.373	1	Cluster 2 - VMH posterior
Ufm1	-0.119297	0.136	0.204	0.000468732		Evl	-0.181021	0.549	0.661	0.0048478	2		Gnas	0.113322	0.912	0.873	0.627098	0		Zfp207	-0.153588	0.178	0.274	1	Cluster 2 - VMH posterior
Aggf1	-0.105922	0.069	0.121	0.000470237		Onecut2	-0.183793	0.074	0.153	0.00185973	2		Rps24	0.113264	0.993	0.993	1	1		Ppp2r1a	-0.153564	0.207	0.304	1	Cluster 2 - VMH posterior
Igbp1	-0.119027	0.061	0.111	0.000478814		Map1b	-0.186083	0.932	0.95	1	1		Asf1a	0.113163	0.307	0.21	1	1		Gadd45g	-0.235116	0.194	0.297	1	Cluster 2 - VMH posterior
Elavl2	0.167258	0.364	0.372	0.000478869		Fxyd7	-0.187392	0.019	0.172	1.11231e-13	2		Ccdc34	0.113035	0.397	0.287	1	1		Map4	-0.171854	0.06	0.131	1	Cluster 2 - VMH posterior
Fign	-0.175906	0.066	0.119	0.000486883		Rprm	-0.190938	0.098	0.23	0.018057	1		Ppp1r2	0.112861	0.393	0.271	1	1		Aplp2	-0.166685	0.08	0.156	1	Cluster 2 - VMH posterior
Kif5b	-0.11424	0.289	0.374	0.000489258		Rtn1	-0.191735	0.973	0.984	6.74954e-06	2		Ier5	0.112848	0.214	0.108	1	1		H2afy	-0.151187	0.372	0.482	1	Cluster 2 - VMH posterior
Rsrp1	-0.116851	0.358	0.449	0.000505993		Lhx5	-0.19196	0.177	0.35	2.4059e-06	1		Spag9	0.112784	0.383	0.275	1	1		Dbi	-0.258331	0.156	0.253	1	Cluster 2 - VMH posterior
Scamp1	0.298425	0.125	0.071	0.000510793		Otp	-0.192186	0.783	0.853	0.0196727	1		Cd200	0.112745	0.249	0.161	0.0139621	0		Uqcrq	0.100886	0.744	0.763	1	Cluster 2 - VMH posterior
Slirp	0.136718	0.386	0.417	0.000517136		Nrn1	-0.19231	0.258	0.397	0.332931	1		Pgm2	0.112685	0.138	0.015	1	2		Set	-0.259339	0.49	0.603	1	Cluster 2 - VMH posterior
Ywhag	0.105758	0.306	0.336	0.000525003		Kif5c	-0.192538	0.459	0.599	8.3299e-06	2		Psmb3	0.112419	0.783	0.709	1	1		Yif1a	-0.205512	0.073	0.146	1	Cluster 2 - VMH posterior
Dad1	0.218183	0.355	0.356	0.000528923		Bex2	-0.192747	0.863	0.913	7.12841e-05	2		Fkbp3	0.11241	0.748	0.659	1	1		Nedd4	-0.13861	0.318	0.423	1	Cluster 2 - VMH posterior
Sp3os	-0.197405	0.069	0.121	0.000532586		Manf	-0.193497	0.333	0.484	0.0140815	1		Apool	0.112204	0.162	0.051	0.000816891	1		Chchd2	-0.153132	0.822	0.879	1	Cluster 2 - VMH posterior
Pkig	0.106139	0.238	0.275	0.00053868		Nkx2-1	-0.194111	0.073	0.197	2.71324e-06	0		Pdcd10	0.112042	0.355	0.239	1	1		Ndn	-0.154898	0.904	0.925	1	Cluster 2 - VMH posterior
Srek1	-0.152108	0.117	0.182	0.000540309		Gm1673	-0.194437	0.898	0.946	1.62059e-06	2		Eif1b	0.1118	0.702	0.685	1	0		Phip	-0.105036	0.252	0.341	1	Cluster 2 - VMH posterior
Setbp1	-0.121164	0.057	0.107	0.000542369		Nhlh2	-0.194633	0.423	0.445	0.593176	0		Klf5	0.111797	0.108	0.003	0.15108	2		Chtop	-0.155533	0.218	0.314	1	Cluster 2 - VMH posterior
Skp1a	-0.126546	0.369	0.462	0.000550265		D930028M14Rik	-0.195517	0.027	0.129	1.96012e-06	2		Tmem185b	0.111058	0.154	0.031	1	2		Ccdc47	0.298462	0.171	0.127	1	Cluster 2 - VMH posterior
Mrpl24	-0.118729	0.174	0.247	0.000556808		Rps2	-0.196603	0.775	0.829	0.000512737	0		Has3	0.110944	0.123	0.004	0.0623911	2		Rps11	-0.105091	0.94	0.973	1	Cluster 2 - VMH posterior
Klhl7	-0.223538	0.171	0.245	0.000573356		Cd200	-0.197807	0.137	0.334	8.84085e-12	2		Copz1	0.110878	0.359	0.247	1	1		Pdlim7	-0.211979	0.136	0.226	1	Cluster 2 - VMH posterior
Thra	0.225818	0.344	0.338	0.000579719		Neurog2	-0.19782	0.038	0.197	2.27762e-07	1		Bnip3l	0.110793	0.555	0.439	1	1		Bex2	0.175432	0.875	0.825	1	Cluster 2 - VMH posterior
Mphosph8	-0.147995	0.125	0.192	0.000594021		Cd24a	-0.197854	0.94	0.952	6.48852e-05	2		Bcl7a	0.110603	0.286	0.175	1	1		Matr3	0.161323	0.494	0.495	1	Cluster 2 - VMH posterior
Taf6	-0.11816	0.077	0.132	0.000597713		Tppp3	-0.198055	0.096	0.265	9.76227e-07	1		Bad	0.110442	0.303	0.184	1	1		Wdr18	-0.240119	0.08	0.159	1	Cluster 2 - VMH posterior
Scrn1	-0.197796	0.096	0.156	0.000606404		H1f0	-0.198569	0.301	0.473	0.000520705	1		Bri3bp	0.110419	0.2	0.069	1	2		Syt11	-0.13762	0.176	0.266	1	Cluster 2 - VMH posterior
Copb1	-0.119307	0.133	0.2	0.000615443		Sox11	-0.198642	0.962	0.969	1	1		Srrm4	0.110284	0.255	0.175	1	1		Mcts1	0.109374	0.334	0.37	1	Cluster 2 - VMH posterior
Hnrnpll	-0.147181	0.156	0.229	0.000616663		Gria2	-0.199625	0.165	0.337	8.17627e-09	2		Diras1	0.110228	0.138	0.031	1	2		Ndufa5	0.187355	0.621	0.599	1	Cluster 2 - VMH posterior
Uba3	-0.194274	0.124	0.19	0.000635247		Stmn3	-0.199735	0.876	0.932	1.22458e-06	2		Gnai3	0.110209	0.345	0.242	1	1		Ufc1	-0.111092	0.185	0.268	1	Cluster 2 - VMH posterior
Ubn1	-0.118391	0.069	0.121	0.000647569		Elavl2	-0.199888	0.418	0.55	0.000148231	0		Spata13	0.110092	0.108	0.006	0.195651	2		Gpm6a	0.172942	0.385	0.386	1	Cluster 2 - VMH posterior
Copz1	-0.126076	0.171	0.245	0.000652721		Manf	-0.201149	0.359	0.478	0.000939398	0		Id4	0.109864	0.242	0.18	1	0		Tspan13	0.154086	0.486	0.497	1	Cluster 2 - VMH posterior
Snrpa	-0.112767	0.173	0.247	0.000655823		Actg1	-0.201826	0.997	1	0.000198038	1		Yipf4	0.109817	0.303	0.199	1	1		Arxes2	0.14259	0.481	0.489	1	Cluster 2 - VMH posterior
Rpl23	-0.104047	0.831	0.887	0.000666076		Tmem158	-0.202425	0.047	0.165	3.74094e-08	2		Sms	0.109734	0.475	0.411	0.583169	0		Rtn3	-0.184791	0.396	0.514	1	Cluster 2 - VMH posterior
Tmeff1	0.142304	0.353	0.372	0.000684509		Onecut2	-0.20294	0.053	0.167	0.000496571	1		Hmgn1	0.109693	0.979	0.96	1	1		Tmsb4x	-0.158107	0.978	0.978	1	Cluster 2 - VMH posterior
Zfp260	-0.153294	0.083	0.14	0.000687439		mt-Nd2	-0.203132	0.766	0.871	2.75357e-05	2		Rpl38	0.109606	1	0.993	1	2		Mrpl54	-0.171439	0.261	0.362	1	Cluster 2 - VMH posterior
Strap	-0.117663	0.258	0.34	0.000700827		Rpl22l1	-0.203599	0.795	0.871	0.0515264	0		Skp1a	0.109562	0.6	0.471	1	1		Snap47	0.205216	0.305	0.294	1	Cluster 2 - VMH posterior
Nrxn2	0.192028	0.352	0.346	0.000705516		Calb1	-0.205568	0.025	0.116	6.65313e-06	0		Egln1	0.10955	0.185	0.052	1	2		Erdr1	-0.133621	0.12	0.201	1	Cluster 2 - VMH posterior
Tbpl1	-0.112457	0.253	0.334	0.000713203		Rac3	-0.207976	0.179	0.348	1.51339e-08	2		Phyhipl	0.109448	0.213	0.135	0.000927956	0		Nrep	0.174076	0.305	0.309	1	Cluster 2 - VMH posterior
Bmyc	0.308781	0.202	0.14	0.000714424		Hnrnph3	-0.208437	0.369	0.549	0.000110351	1		Fez2	0.109399	0.138	0.032	1	2		Dstn	-0.134494	0.483	0.595	1	Cluster 2 - VMH posterior
B230219D22Rik	0.315131	0.288	0.243	0.00071511		Rnd3	-0.208636	0.417	0.547	0.0622238	1		Rps7	0.109254	1	0.998	0.171003	1		Sfr1	-0.107904	0.265	0.363	1	Cluster 2 - VMH posterior
Hmgcr	0.307826	0.169	0.121	0.000721323		Mllt11	-0.208934	0.945	0.978	1.35086e-09	2		Fbxo31	0.108826	0.185	0.069	1	2		Ndufb9	0.129625	0.682	0.703	1	Cluster 2 - VMH posterior
Rap1b	0.294473	0.207	0.16	0.00073026		Cbln1	-0.209031	0.076	0.233	2.04872e-07	1		2010107G23Rik	0.108821	0.185	0.104	0.0311097	0		Mtch1	-0.147665	0.347	0.458	1	Cluster 2 - VMH posterior
Dcaf8	-0.135536	0.056	0.103	0.00074362		Rprm	-0.209702	0.126	0.213	0.00589778	2		1700020I14Rik	0.108808	0.234	0.151	1	1		Rnaseh2c	-0.19769	0.071	0.145	1	Cluster 2 - VMH posterior
Sptssa	0.260826	0.342	0.304	0.000748012		Cirbp	-0.210101	0.712	0.862	1.03518e-07	2		Tle4	0.108674	0.262	0.169	0.00359699	0		Mapk3	-0.158268	0.131	0.215	1	Cluster 2 - VMH posterior
Brwd1	0.107076	0.281	0.326	0.000773268		Neurod1	-0.210381	0.081	0.256	9.97433e-08	1		Npas3	0.1085	0.169	0.071	0.632548	1		Gpi1	-0.112845	0.127	0.207	1	Cluster 2 - VMH posterior
Mospd1	-0.144538	0.127	0.192	0.000777981		Sox4	-0.210606	0.79	0.861	0.184413	1		Lamtor5	0.108291	0.531	0.4	1	1		Snrnp40	-0.159264	0.147	0.233	1	Cluster 2 - VMH posterior
Miat	-0.212829	0.132	0.198	0.000780333		Tshz2	-0.212188	0.093	0.252	8.79783e-11	2		Pou2f2	0.108281	0.221	0.158	0.0349944	0		Svip	-0.132166	0.062	0.127	1	Cluster 2 - VMH posterior
B630019K06Rik	0.352049	0.145	0.093	0.000784677		Stmn1	-0.212341	1	1	6.47931e-09	2		Mgst3	0.108206	0.304	0.228	0.217958	0		Sri	0.105487	0.216	0.253	1	Cluster 2 - VMH posterior
Acat2	0.117179	0.381	0.403	0.000786398		Uchl1	-0.213397	0.393	0.526	1.41186e-06	2		Trim13	0.108197	0.272	0.169	1	1		Eif4a2	0.12467	0.557	0.562	1	Cluster 2 - VMH posterior
Ndufa1	0.106811	0.396	0.431	0.000787007		Tcf4	-0.217397	0.141	0.289	8.12388e-08	0		Psmb2	0.108092	0.8	0.724	1	1		Plp1	0.289143	0.265	0.23	1	Cluster 2 - VMH posterior
Ndufa11	0.187142	0.506	0.506	0.000787774		Zic3	-0.218372	0.025	0.221	2.87957e-17	1		Sumo1	0.107915	0.914	0.904	0.419095	1		Glrx5	-0.129287	0.276	0.374	1	Cluster 2 - VMH posterior
Rbck1	-0.168644	0.072	0.126	0.000792651		Ncam1	-0.221392	0.407	0.507	0.00376251	2		Sdcbp	0.107896	0.559	0.434	1	1		Ppp1cc	-0.244118	0.321	0.435	1	Cluster 2 - VMH posterior
Enc1	0.294208	0.133	0.085	0.000801583		Serp2	-0.22233	0.159	0.343	1.61834e-10	2		Ica1l	0.107643	0.123	0.021	1	2		Hpcal1	-0.120569	0.073	0.141	1	Cluster 2 - VMH posterior
Jam3	-0.167312	0.066	0.115	0.000821746		Dynll1	-0.222507	0.965	0.983	8.72049e-08	1		Fbxw7	0.10752	0.169	0.075	0.366646	1		Eif3m	-0.101685	0.207	0.297	1	Cluster 2 - VMH posterior
Fbxo22	-0.180237	0.11	0.172	0.000822614		Spcs2	-0.225728	0.557	0.668	0.00550947	0		Gm9493	0.107496	0.428	0.304	1	1		2810474O19Rik	-0.130944	0.053	0.117	1	Cluster 2 - VMH posterior
Bzw2	0.157815	0.36	0.377	0.000827912		Btg1	-0.226455	0.27	0.43	0.00661025	1		Pts	0.107461	0.279	0.16	1	1		Sdhd	-0.112442	0.127	0.205	1	Cluster 2 - VMH posterior
Txlna	-0.13989	0.065	0.115	0.000839505		Cdk4	-0.228493	0.495	0.674	4.23316e-05	1		Celf4	0.107408	0.794	0.665	1	0		Rps18	-0.129974	0.893	0.911	1	Cluster 2 - VMH posterior
Bckdk	-0.18166	0.059	0.105	0.000865999		Uchl3	-0.230145	0.313	0.494	5.03432e-08	2		Dnpep	0.107269	0.334	0.224	1	1		Txnrd1	-0.145814	0.131	0.211	1	Cluster 2 - VMH posterior
Ndufa13	0.100959	0.525	0.573	0.00088193		Nnat	-0.23412	1	1	0.876275	1		Atxn7l3b	0.107015	0.959	0.934	1	1		Eif1ax	-0.109472	0.216	0.305	1	Cluster 2 - VMH posterior
Dusp1	-0.126128	0.158	0.227	0.000884141		Nefl	-0.234796	0.182	0.362	1.80192e-08	0		Ubtf	0.106863	0.269	0.151	1	1		Mkrn1	0.141267	0.399	0.407	1	Cluster 2 - VMH posterior
Fam96b	-0.11879	0.302	0.383	0.000905786		Mfap4	-0.235187	0.028	0.203	1.0871e-13	1		Dll1	0.106663	0.138	0.034	0.000515344	1		Sarnp	0.116293	0.483	0.5	1	Cluster 2 - VMH posterior
Coro1c	-0.15974	0.202	0.279	0.000909279		Cbln1	-0.236527	0.058	0.234	4.33604e-14	2		Alkbh1	0.106655	0.214	0.106	0.840725	1		Bzw2	0.196066	0.356	0.358	1	Cluster 2 - VMH posterior
Tle4	0.154217	0.158	0.176	0.000910385		Dusp26	-0.236595	0.118	0.291	2.28297e-11	2		Gnb2	0.106648	0.949	0.907	0.219744	0		H2afj	0.136637	0.336	0.364	1	Cluster 2 - VMH posterior
Tnik	0.264284	0.108	0.067	0.000915841		Cadm1	-0.237818	0.22	0.388	2.19412e-08	2		Tmod2	0.10662	0.331	0.265	0.0068243	0		Gatad2b	-0.123575	0.085	0.156	1	Cluster 2 - VMH posterior
Mrpl52	0.103605	0.426	0.466	0.000933862		Gap43	-0.238411	0.707	0.784	0.0360442	0		Uba52	0.106596	0.497	0.383	1	1		Dynll1	-0.181989	0.833	0.874	1	Cluster 2 - VMH posterior
Romo1	0.155736	0.446	0.453	0.000933866		Fxyd6	-0.238749	0.335	0.504	9.23188e-08	2		Acaca	0.106551	0.185	0.079	1	2		mt-Nd1	0.112621	0.998	0.993	1	Cluster 2 - VMH posterior
U2af2	-0.156344	0.12	0.184	0.000938887		Pantr1	-0.238916	0.075	0.243	3.21562e-11	0		Sub1	0.10653	0.966	0.95	0.68684	1		Ndufb6	0.15153	0.448	0.463	1	Cluster 2 - VMH posterior
Zfp397	-0.134455	0.089	0.146	0.000958849		Gap43	-0.240756	0.681	0.788	0.000131191	2		Igsf8	0.1065	0.131	0.046	0.0388852	1		Zcchc18	0.119866	0.341	0.367	1	Cluster 2 - VMH posterior
Cnot3	-0.181	0.061	0.107	0.000975725		Mif	-0.241162	0.651	0.775	4.21514e-06	2		Rpl10a	0.10621	0.959	0.947	1	1		Ciapin1	-0.157648	0.225	0.322	1	Cluster 2 - VMH posterior
Ppil2	-0.204323	0.119	0.182	0.000980634		Pou3f2	-0.242087	0.136	0.332	7.60261e-12	0		Rtn3	0.106054	0.624	0.589	0.270012	0		Sppl3	-0.152781	0.065	0.133	1	Cluster 2 - VMH posterior
Mdm2	-0.114607	0.101	0.16	0.00098456		Carhsp1	-0.242677	0.343	0.567	1.97206e-08	1		Psmc2	0.105876	0.462	0.334	1	1		Sfxn1	0.130487	0.214	0.238	1	Cluster 2 - VMH posterior
Smim18	0.293793	0.171	0.109	0.000986665		Chd3os	-0.243145	0.242	0.417	1.90646e-09	2		Marcksl1	0.105873	1	0.999	1	1		Bub3	-0.180199	0.205	0.302	1	Cluster 2 - VMH posterior
Cux1	-0.179535	0.102	0.162	0.00100002		Stmn2	-0.244348	0.942	0.996	2.86699e-16	2		Pafah1b1	0.105856	0.514	0.385	1	1		Mbd3	-0.134728	0.294	0.393	1	Cluster 2 - VMH posterior
Trappc1	0.103699	0.271	0.316	0.00100196		Dpysl2	-0.245398	0.53	0.656	2.52846e-05	2		Rbpj	0.105706	0.203	0.1	1	1		Usp29	0.100226	0.174	0.211	1	Cluster 2 - VMH posterior
Kcnq1ot1	-0.168232	0.157	0.227	0.00101849		Gnas	-0.246585	0.839	0.883	0.000221366	0		Ccni	0.105615	0.334	0.231	1	1		Prdx1	-0.181204	0.459	0.573	1	Cluster 2 - VMH posterior
Prkar1a	0.108308	0.394	0.433	0.00102144		Resp18	-0.250889	0.184	0.395	2.46927e-12	2		Ube2g1	0.105592	0.493	0.376	1	1		Pbrm1	-0.116323	0.227	0.322	1	Cluster 2 - VMH posterior
Pdcd4	-0.221403	0.113	0.174	0.0010321		Rgmb	-0.251637	0.141	0.376	3.71316e-12	1		Pabpc1	0.105488	0.459	0.332	1	1		Idi1	-0.100671	0.105	0.173	1	Cluster 2 - VMH posterior
1300002E11Rik	-0.182872	0.069	0.119	0.00103424		Tmsb4x	-0.258055	1	1	5.63e-08	1		Ctxn1	0.105453	0.45	0.417	0.599516	0		Rsl24d1	-0.108919	0.165	0.241	1	Cluster 2 - VMH posterior
Thap7	-0.117335	0.06	0.107	0.00105321		Cnn3	-0.264156	0.298	0.514	8.4391e-08	1		Fubp1	0.105402	0.638	0.536	1	1		Eci2	-0.211842	0.085	0.16	1	Cluster 2 - VMH posterior
Snrpd1	0.103215	0.406	0.443	0.00105756		Lmo4	-0.264387	0.209	0.358	3.60155e-08	0		Mthfd2l	0.10531	0.41	0.29	1	1		Tmem30a	-0.118879	0.174	0.26	1	Cluster 2 - VMH posterior
Acbd5	-0.124645	0.078	0.132	0.00106966		Tubb2b	-0.267568	0.989	0.999	4.82259e-20	2		Snx6	0.104789	0.328	0.23	1	1		Btbd2	-0.243065	0.065	0.134	1	Cluster 2 - VMH posterior
Cdc42se2	-0.129512	0.156	0.225	0.00107954		Rps19	-0.268237	0.995	0.999	1.01135e-17	0		Fahd2a	0.104719	0.185	0.058	1	2		Ndufb8	0.141832	0.653	0.663	1	Cluster 2 - VMH posterior
Stx7	0.133942	0.347	0.377	0.00109414		Ube3a	-0.271443	0.448	0.596	1.40071e-08	2		Kifap3	0.104678	0.325	0.259	0.0525839	0		Hba-a2	0.122417	0.056	0.112	1	Cluster 2 - VMH posterior
Gipc1	-0.145841	0.205	0.281	0.00110483		Ebf1	-0.271926	0.134	0.301	0.00239367	1		Jund	0.104599	0.776	0.666	1	1		Ddx39b	-0.151216	0.272	0.367	1	Cluster 2 - VMH posterior
Mcl1	-0.180994	0.074	0.126	0.00112413		Zic1	-0.276148	0.101	0.311	1.07302e-10	1		Fam110a	0.104479	0.217	0.12	1	1		Myl12a	-0.226813	0.12	0.206	1	Cluster 2 - VMH posterior
Ccnl2	-0.150964	0.168	0.239	0.00115363		Pcsk1n	-0.277878	0.514	0.652	4.16729e-06	2		Tmem106b	0.104441	0.154	0.039	1	2		Vps26a	-0.204787	0.076	0.148	1	Cluster 2 - VMH posterior
Senp6	-0.130371	0.122	0.184	0.00117286		Cnih2	-0.283194	0.5	0.691	3.0072e-11	2		Kidins220	0.103904	0.222	0.141	0.0104117	0		Lcorl	-0.188503	0.16	0.252	1	Cluster 2 - VMH posterior
Bfar	-0.100986	0.057	0.103	0.00118519		Gm17750	-0.283393	0.102	0.304	2.2476e-13	0		Hist3h2a	0.103877	0.584	0.535	1	0		Hnrnpm	-0.129735	0.321	0.421	1	Cluster 2 - VMH posterior
0610012G03Rik	0.131794	0.354	0.374	0.00119197		Pak3	-0.286009	0.217	0.435	5.82474e-09	1		Pnmal2	0.103775	0.235	0.172	1	0		Mtdh	-0.119999	0.087	0.153	1	Cluster 2 - VMH posterior
Krtcap2	0.140068	0.298	0.33	0.00119444		Cdkn1c	-0.286914	0.389	0.532	0.00556741	1		Tpmt	0.10375	0.176	0.069	0.0839106	1		Med10	-0.174238	0.254	0.351	1	Cluster 2 - VMH posterior
Pkn2	-0.155877	0.055	0.101	0.00122673		Ina	-0.310004	0.544	0.708	8.72135e-13	2		Ier3ip1	0.103703	0.499	0.456	1	0		Fxyd6	0.203569	0.514	0.473	1	Cluster 2 - VMH posterior
Cpsf3	-0.150802	0.066	0.115	0.0012459		Serf1	-0.311797	0.728	0.861	2.64457e-13	2		Mri1	0.103617	0.154	0.038	1	2		Rpl27	-0.212551	0.71	0.775	1	Cluster 2 - VMH posterior
Cst3	0.258439	0.359	0.324	0.00126629		Stmn4	-0.31653	0.437	0.621	9.7118e-11	2		Pold2	0.103617	0.123	0.038	1	2		Anapc4	-0.198796	0.073	0.145	1	Cluster 2 - VMH posterior
Psenen	0.195466	0.276	0.281	0.00127038		Crabp2	-0.321566	0.189	0.391	4.3991e-08	1		Alg14	0.103461	0.138	0.027	1	2		Gabarap	-0.151803	0.452	0.565	1	Cluster 2 - VMH posterior
Chrac1	-0.18878	0.105	0.164	0.00127544		Dlk1	-0.322324	0.35	0.536	2.08304e-10	0		Cry2	0.103461	0.138	0.027	1	2		Cuedc2	0.11331	0.37	0.397	1	Cluster 2 - VMH posterior
Zcchc11	-0.127794	0.122	0.184	0.00127791		Mapt	-0.33213	0.335	0.586	3.52672e-19	2		Fam133b	0.103302	0.307	0.188	1	1		Ube2d3	-0.160274	0.592	0.702	1	Cluster 2 - VMH posterior
Tmem55a	-0.108727	0.072	0.123	0.00128174		Arxes2	-0.342177	0.475	0.657	1.08945e-10	0		Chd7	0.103085	0.238	0.135	1	1		Nipsnap3b	-0.141594	0.31	0.413	1	Cluster 2 - VMH posterior
Ddx24	-0.100136	0.216	0.291	0.00128688		Tmsb10	-0.345645	1	1	3.34271e-50	2		Nova1	0.103021	0.212	0.135	1	0		Eif5b	-0.106397	0.256	0.344	1	Cluster 2 - VMH posterior
Txndc9	-0.148831	0.31	0.395	0.00131238		Tubb2a	-0.362703	0.618	0.798	6.86042e-16	2		Taf10	0.102966	0.352	0.237	1	1		Serf1	0.141596	0.862	0.799	1	Cluster 2 - VMH posterior
Tra2a	-0.145512	0.258	0.338	0.00131386		Slc25a5	-0.363443	0.705	0.839	1.62396e-06	0		Paip2	0.102889	0.869	0.824	1	1		Id2	-0.228701	0.053	0.118	1	Cluster 2 - VMH posterior
Mrps5	-0.12524	0.164	0.233	0.00131487		Hspa5	-0.369616	0.356	0.588	3.38797e-14	1		mt-Co3	0.102773	1	1	0.0912093	2		Actr10	-0.1406	0.203	0.293	1	Cluster 2 - VMH posterior
Peg3	-0.21532	0.242	0.32	0.00133268		Zfhx3	-0.372275	0.181	0.385	7.04933e-16	2		Cox7a2l	0.102739	0.803	0.729	1	1		Lzts1	-0.166383	0.042	0.102	1	Cluster 2 - VMH posterior
Tacc2	-0.160501	0.084	0.138	0.00138054		Fezf1	-0.380652	0.192	0.451	2.74332e-16	1		Faap20	0.102707	0.238	0.153	1	1		Hmgcs1	-0.170428	0.383	0.492	1	Cluster 2 - VMH posterior
Cramp1l	-0.157211	0.081	0.134	0.0013812		Nhlh2	-0.419248	0.263	0.522	3.21869e-15	1		Cct4	0.102683	0.721	0.624	1	1		Ptn	-0.234635	0.283	0.392	1	Cluster 2 - VMH posterior
Ccdc58	-0.150373	0.067	0.115	0.00139118		Actb	-0.424427	0.986	0.993	0.000209336	2		Pou3f3	0.102483	0.31	0.209	1	1		Psenen	0.140653	0.341	0.358	1	Cluster 2 - VMH posterior
Pou2f2	0.317646	0.195	0.156	0.00145218		Actb	-0.426079	0.987	0.993	0.419587	1		Pja1	0.102453	0.409	0.344	0.351849	0		Rab5a	-0.109199	0.249	0.341	1	Cluster 2 - VMH posterior
Srpk1	-0.118565	0.149	0.215	0.00146852		Mest	-0.434033	0.21	0.447	6.24043e-13	1		Btf3	0.10228	0.952	0.954	1	1		Ubxn4	-0.118941	0.196	0.28	1	Cluster 2 - VMH posterior
Ap3s1	0.134832	0.335	0.352	0.00148117		Ly6h	-0.434237	0.36	0.635	2.25701e-24	2		Gm14964	0.102054	0.114	0.021	0.000290175	1		Akirin2	-0.115398	0.345	0.447	1	Cluster 2 - VMH posterior
1810058I24Rik	-0.128532	0.229	0.306	0.00149781		Rnd3	-0.484516	0.33	0.605	2.96502e-24	0		Bax	0.101825	0.752	0.655	1	1		Cxx1b	-0.128479	0.163	0.244	1	Cluster 2 - VMH posterior
Higd2a	0.130733	0.264	0.3	0.00150515		Slc25a5	-0.719516	0.737	0.816	1.31575e-24	1		Fam96a	0.101697	0.29	0.197	1	1		Tsc22d1	0.120173	0.626	0.646	1	Cluster 2 - VMH posterior
Prpf38b	-0.144254	0.092	0.148	0.00151743		Cartpt	-0.759753	0.14	0.275	1.68882e-06	2		Ccnd2	0.101533	0.138	0.058	1	1		Glo1	-0.130935	0.265	0.354	1	Cluster 2 - VMH posterior
Tmpo	-0.128302	0.204	0.275	0.00152371		Gm2694	-0.776213	0.278	0.566	1.57396e-27	1		Gtf2e2	0.101472	0.3	0.199	1	1		Stmn4	0.204926	0.65	0.587	1	Cluster 2 - VMH posterior
Fgf13	0.290558	0.105	0.059	0.0016266		Gm2694	-0.858567	0.275	0.556	8.85619e-29	2		Arl4c	0.101308	0.234	0.144	0.0371605	0		Sf3b5	-0.105405	0.232	0.318	1	Cluster 2 - VMH posterior
Pou3f4	-0.115933	0.071	0.119	0.00165656		Igfbpl1	-0.91764	0.407	0.801	1.05466e-62	1		Cacnb3	0.10119	0.249	0.163	0.0142398	0		Capzb	-0.129325	0.254	0.351	1	Cluster 2 - VMH posterior
Sh3bgrl3	0.170135	0.328	0.332	0.00167085		Cartpt	-0.998256	0.078	0.311	3.0996e-19	1		Cdc42	0.101108	0.887	0.831	0.0572987	0		Ppm1a	-0.155543	0.051	0.114	1	Cluster 2 - VMH posterior
Zfp706	0.101748	0.43	0.46	0.00167264									Fam60a	0.101055	0.283	0.175	1	1		Gtpbp4	-0.231597	0.12	0.205	1	Cluster 2 - VMH posterior
Emd	-0.111908	0.12	0.18	0.00167405									Pkia	0.100966	0.269	0.211	0.878323	0		Cd81	0.160917	0.41	0.415	1	Cluster 2 - VMH posterior
Tubb4b	0.293712	0.167	0.115	0.00167828									Rph3a	0.10096	0.138	0.027	1	2		Polr2f	0.168611	0.408	0.408	1	Cluster 2 - VMH posterior
Bloc1s2	0.124	0.246	0.277	0.00168031									Tfap4	0.10096	0.123	0.027	1	2		Gemin7	-0.137037	0.109	0.184	1	Cluster 2 - VMH posterior
Uqcrc1	0.167732	0.331	0.34	0.00168038									Ammecr1	0.10096	0.123	0.028	1	2		Polr2h	-0.14005	0.109	0.184	1	Cluster 2 - VMH posterior
Rnf187	0.121303	0.453	0.476	0.00178424									Tmem123	0.100952	0.124	0.025	5.85423e-05	1		Acd	-0.127113	0.109	0.18	1	Cluster 2 - VMH posterior
Anapc15	-0.178795	0.088	0.14	0.00183318									Galnt9	0.100766	0.123	0.013	1	2		Raly	-0.152192	0.314	0.419	1	Cluster 2 - VMH posterior
Camk2n1	0.190687	0.113	0.063	0.00183512									Sox12	0.100713	0.206	0.127	0.00567643	0		Rer1	-0.190827	0.205	0.297	1	Cluster 2 - VMH posterior
Klf7	0.119645	0.223	0.247	0.00185374									C1d	0.100697	0.59	0.558	1	0		Eif4e2	-0.155817	0.14	0.225	1	Cluster 2 - VMH posterior
Cacnb3	0.30081	0.183	0.132	0.00191619									Lix1	0.100693	0.138	0.036	0.00312411	1		Higd2a	-0.103387	0.249	0.337	1	Cluster 2 - VMH posterior
Hmg20b	-0.151389	0.066	0.113	0.00191899									Zcchc9	0.100565	0.221	0.121	1	1		Cirbp	0.129256	0.777	0.789	1	Cluster 2 - VMH posterior
Sf3b3	-0.157711	0.06	0.105	0.00195593									Ndufa2	0.10041	0.852	0.797	1	1		Hsp90aa1	-0.199837	0.586	0.691	1	Cluster 2 - VMH posterior
Rexo1	-0.109305	0.084	0.136	0.00197131									Arxes1	0.100365	0.213	0.135	0.21474	0		Gbas	-0.111703	0.056	0.115	1	Cluster 2 - VMH posterior
Fdft1	0.27579	0.216	0.188	0.00199236									Zbtb37	0.100127	0.138	0.028	1	2		Zfp664	-0.18336	0.125	0.205	1	Cluster 2 - VMH posterior
Cfap36	-0.107365	0.134	0.196	0.0019937									Txndc5	0.100127	0.138	0.027	1	2		Psmb3	-0.117748	0.523	0.626	1	Cluster 2 - VMH posterior
Actr3	0.118516	0.329	0.354	0.00200919									Wnk3	0.100106	0.2	0.072	1	2		1810037I17Rik	-0.182185	0.216	0.31	1	Cluster 2 - VMH posterior
Krit1	-0.157024	0.142	0.204	0.002022									Zcchc12	0.100088	0.154	0.093	0.576201	0		Fdft1	-0.12864	0.203	0.291	1	Cluster 2 - VMH posterior
Ddx39b	-0.121357	0.29	0.368	0.00203604									Vcan	-0.10002	0.134	0.183	1	1		Nell2	-0.143318	0.169	0.253	1	Cluster 2 - VMH posterior
Gng2	0.109837	0.38	0.413	0.0021443									Hap1	-0.100087	0.097	0.179	1	1		Abat	-0.159225	0.049	0.11	1	Cluster 2 - VMH posterior
Pgm2l1	0.196664	0.107	0.059	0.00215091									Ankrd11	-0.100105	0.185	0.244	1	2		Ssbp4	0.228461	0.258	0.237	1	Cluster 2 - VMH posterior
Angel2	-0.121573	0.097	0.152	0.0021544									Basp1	-0.100222	0.931	0.948	0.967927	1		Hsd17b10	-0.188578	0.203	0.297	1	Cluster 2 - VMH posterior
Brd3	-0.113737	0.212	0.283	0.00216461									Vamp7	-0.100237	0.181	0.29	1	0		Ap2b1	0.107111	0.136	0.171	1	Cluster 2 - VMH posterior
Rnaseh2c	-0.115156	0.105	0.162	0.00218249									Yrdc	-0.100245	0.148	0.248	1	0		Atp6v1a	0.137305	0.109	0.14	1	Cluster 2 - VMH posterior
Phospho2	-0.180062	0.071	0.119	0.00219063									Gdi1	-0.100281	0.503	0.547	1	1		Ube2e1	-0.141342	0.363	0.459	1	Cluster 2 - VMH posterior
Ccdc174	-0.191128	0.138	0.2	0.00221448									Sapcd1	-0.100341	0.026	0.104	0.0190316	0		Lmnb1	-0.186554	0.147	0.229	1	Cluster 2 - VMH posterior
Tonsl	0.218647	0.385	0.372	0.00234085									Yipf4	-0.100341	0.193	0.299	1	0		Negr1	0.24038	0.149	0.08	1	Cluster 2 - VMH posterior
Med31	-0.137362	0.145	0.209	0.00235172									Celf5	-0.100625	0.121	0.221	0.0327705	1		Nsfl1c	-0.123052	0.267	0.356	1	Cluster 2 - VMH posterior
Isyna1	0.257661	0.105	0.061	0.00235778									Ascl1	-0.100785	0.04	0.121	0.111599	0		Tmem167	-0.16778	0.354	0.457	1	Cluster 2 - VMH posterior
Fxyd6	0.219282	0.406	0.381	0.00237387									Polr2g	-0.101007	0.292	0.351	1	2		Dnajc7	0.107852	0.374	0.396	1	Cluster 2 - VMH posterior
Ccnt2	-0.109152	0.208	0.277	0.00238086									Apool	-0.101292	0.048	0.149	0.0155109	0		Dcx	0.130828	0.267	0.286	1	Cluster 2 - VMH posterior
Gm9844	0.193404	0.209	0.209	0.00249087									Bend5	-0.101307	0.131	0.213	0.573207	1		Rnf138	-0.112993	0.185	0.267	1	Cluster 2 - VMH posterior
N4bp2l2	-0.115203	0.132	0.192	0.00249652									Arl6ip6	-0.101476	0.201	0.301	1	0		Eif1b	0.104066	0.57	0.572	1	Cluster 2 - VMH posterior
Nucks1	0.157655	0.246	0.265	0.00250268									Dad1	-0.101614	0.428	0.487	1	1		Arid4b	-0.202777	0.149	0.236	1	Cluster 2 - VMH posterior
Prpsap1	-0.155778	0.107	0.162	0.00256074									Psma2	-0.101797	0.642	0.755	1	0		Ephb2	-0.109017	0.062	0.125	1	Cluster 2 - VMH posterior
Dtd1	0.285239	0.14	0.091	0.0025908									Fam57b	-0.10182	0.148	0.226	0.0566251	1		Bax	-0.113582	0.468	0.572	1	Cluster 2 - VMH posterior
Bptf	-0.143253	0.13	0.19	0.0025959									Sap30	-0.102097	0.383	0.541	1	0		Apc	0.119916	0.22	0.248	1	Cluster 2 - VMH posterior
Hras	0.115841	0.202	0.225	0.00263536									Pam16	-0.102302	0.355	0.462	1	1		Mvd	-0.15707	0.058	0.121	1	Cluster 2 - VMH posterior
Adgrg1	-0.157271	0.132	0.192	0.00264809									Ndufs2	-0.102595	0.385	0.418	1	2		Smarca5	-0.105098	0.252	0.341	1	Cluster 2 - VMH posterior
Msantd3	-0.131764	0.077	0.126	0.00265447									Xbp1	-0.102634	0.09	0.167	0.28084	1		Map2	0.197271	0.43	0.4	1	Cluster 2 - VMH posterior
Nt5dc2	0.163597	0.188	0.209	0.00267168									Rps7	-0.102825	0.998	1	0.0501411	0		Gdi2	-0.15789	0.392	0.497	1	Cluster 2 - VMH posterior
Taf13	-0.123861	0.158	0.223	0.00270444									Sv2a	-0.10299	0.055	0.149	0.001453	1		Brms1	-0.135025	0.045	0.102	1	Cluster 2 - VMH posterior
Asb8	-0.159167	0.069	0.111	0.00277433									Syt5	-0.103358	0.041	0.13	0.00121974	1		Cited2	-0.26519	0.14	0.226	1	Cluster 2 - VMH posterior
Upf3b	-0.116351	0.159	0.223	0.00288017									Rgs16	-0.103956	0.042	0.13	0.01724	0		Atp6v0b	0.139783	0.543	0.541	1	Cluster 2 - VMH posterior
Ebpl	-0.106163	0.081	0.13	0.00289748									Nrsn2	-0.104295	0.031	0.125	3.54374e-05	1		Usp9x	0.197444	0.187	0.192	1	Cluster 2 - VMH posterior
A830082K12Rik	-0.112126	0.058	0.101	0.00295349									Cspg5	-0.104295	0.028	0.116	0.000154208	1		Pnrc1	-0.192265	0.116	0.195	1	Cluster 2 - VMH posterior
Rab6a	0.148543	0.344	0.354	0.00296527									Med8	-0.104358	0.193	0.321	1	0		Nsmce2	-0.182367	0.1	0.175	1	Cluster 2 - VMH posterior
Yod1	-0.109574	0.063	0.107	0.0029776									Psmb3	-0.104364	0.702	0.786	1	0		Peg3	-0.190125	0.305	0.409	1	Cluster 2 - VMH posterior
9530068E07Rik	-0.186228	0.08	0.13	0.00298308									Smim18	-0.104466	0.138	0.209	1	1		Wbp1	-0.240915	0.171	0.262	1	Cluster 2 - VMH posterior
mt-Atp6	0.150625	0.99	0.998	0.00301283									Dnaja1	-0.104467	0.877	0.955	1	2		Dner	0.250567	0.232	0.199	1	Cluster 2 - VMH posterior
Dnpep	-0.116675	0.15	0.213	0.00304228									Serp2	-0.104629	0.21	0.289	1	1		Rpl14	-0.13326	0.913	0.92	1	Cluster 2 - VMH posterior
Trp53rka	-0.127583	0.064	0.109	0.0030599									Hnrnpa3	-0.104642	0.755	0.809	1	1		Rmst	-0.149972	0.143	0.221	1	Cluster 2 - VMH posterior
Mat2b	-0.167768	0.104	0.158	0.00309098									Acat1	-0.104819	0.203	0.279	1	1		Tmem47	-0.241307	0.051	0.111	1	Cluster 2 - VMH posterior
Klf6	0.253459	0.108	0.061	0.0031306									Nsmce4a	-0.104843	0.176	0.29	1	0		Nipsnap1	0.121717	0.216	0.247	1	Cluster 2 - VMH posterior
Aamp	-0.11795	0.194	0.261	0.00317389									Rps27rt	-0.10492	0.376	0.49	1	0		Pcm1	0.122972	0.2	0.222	1	Cluster 2 - VMH posterior
Mrpl19	-0.166859	0.069	0.113	0.00319739									Rab33a	-0.10497	0.128	0.217	0.998293	1		Ogt	-0.13141	0.127	0.203	1	Cluster 2 - VMH posterior
Chchd5	-0.139222	0.102	0.156	0.00334008									Polr2e	-0.104989	0.221	0.335	1	0		Podxl2	0.156853	0.287	0.301	1	Cluster 2 - VMH posterior
Sdf4	-0.132392	0.121	0.178	0.00335249									Flywch2	-0.105002	0.117	0.208	0.089238	1		Foxp2	-0.179359	0.065	0.129	1	Cluster 2 - VMH posterior
Tmem9	-0.102293	0.113	0.168	0.0034397									Mpped2	-0.105096	0.135	0.299	1	0		Vapb	-0.105684	0.156	0.234	1	Cluster 2 - VMH posterior
Nudt5	-0.111103	0.06	0.103	0.00352584									Crabp2	-0.105146	0.092	0.147	1	2		Vcp	-0.126504	0.278	0.37	1	Cluster 2 - VMH posterior
Zfp638	-0.155877	0.144	0.204	0.00352979									Msantd4	-0.105146	0.108	0.192	1	2		Tacc2	-0.141535	0.078	0.145	1	Cluster 2 - VMH posterior
Lyrm2	-0.118744	0.139	0.198	0.00356012									Caly	-0.105185	0.103	0.199	0.700019	1		Gtf3c6	-0.125647	0.18	0.262	1	Cluster 2 - VMH posterior
Rtfdc1	-0.102123	0.111	0.166	0.00359945									Phactr1	-0.105222	0.028	0.123	2.48644e-05	1		Cops5	-0.123165	0.174	0.248	1	Cluster 2 - VMH posterior
Kdm5a	-0.117643	0.075	0.121	0.0036383									Faap20	-0.105339	0.146	0.239	1	0		Fnta	-0.127538	0.196	0.279	1	Cluster 2 - VMH posterior
Kif3a	0.26288	0.159	0.134	0.00365489									Inpp5f	-0.105352	0.224	0.314	0.364115	1		Gdap1l1	-0.129922	0.163	0.244	1	Cluster 2 - VMH posterior
Myo1b	-0.176428	0.072	0.117	0.00371619									Rps2	-0.105384	0.934	0.955	1	0		Eif4g3	-0.167835	0.089	0.16	1	Cluster 2 - VMH posterior
1500011B03Rik	0.134477	0.264	0.289	0.00371823									Alkbh1	-0.105426	0.101	0.206	0.944626	0		Vat1	-0.151215	0.067	0.13	1	Cluster 2 - VMH posterior
Rbm42	-0.106481	0.17	0.233	0.0037305									Sptssa	-0.1055	0.348	0.438	1	1		Mrpl2	-0.138644	0.091	0.157	1	Cluster 2 - VMH posterior
Gramd1a	-0.158744	0.183	0.249	0.00373141									Pou2f2	-0.105535	0.155	0.218	1	1		Mrps36	-0.131692	0.147	0.226	1	Cluster 2 - VMH posterior
Chd6	-0.120171	0.089	0.14	0.00377853									Grb10	-0.105645	0.057	0.155	0.0608968	0		Tpd52l2	-0.103662	0.107	0.171	1	Cluster 2 - VMH posterior
Aldoa	0.132997	0.251	0.279	0.00383224									Ube2r2	-0.105982	0.212	0.344	1	0		Scp2	-0.132965	0.207	0.293	1	Cluster 2 - VMH posterior
Sp3	-0.113984	0.078	0.126	0.00383444									2020-09-06	-0.105984	0.124	0.225	0.0158914	1		Cisd1	0.121918	0.354	0.374	1	Cluster 2 - VMH posterior
Commd6	-0.137376	0.155	0.217	0.0038525									Phf21b	-0.105985	0.182	0.296	1	0		B230219D22Rik	0.230224	0.314	0.285	1	Cluster 2 - VMH posterior
Khdrbs2	0.26472	0.152	0.107	0.00386869									Rab2a	-0.106002	0.597	0.631	1	1		Gnai3	-0.148719	0.22	0.31	1	Cluster 2 - VMH posterior
Lhx1	0.32218	0.103	0.067	0.00391599									Rpl13	-0.106141	0.999	0.997	0.0101145	0		2020-09-15	-0.116411	0.267	0.358	1	Cluster 2 - VMH posterior
Xpr1	0.260569	0.182	0.148	0.00394839									Ptprz1	-0.106434	0.031	0.117	1	2		Scand1	0.16692	0.51	0.493	1	Cluster 2 - VMH posterior
Cltb	0.21674	0.117	0.069	0.00397729									Atp1b1	-0.10667	0.072	0.175	0.00638614	1		Nsg2	0.130283	0.281	0.297	1	Cluster 2 - VMH posterior
Ppp1r35	-0.135423	0.128	0.186	0.00398335									Fam49b	-0.106701	0.303	0.363	1	1		Bhlhb9	0.157137	0.341	0.341	1	Cluster 2 - VMH posterior
Slc39a6	-0.107387	0.121	0.176	0.0040269									1700020I14Rik	-0.106746	0.145	0.234	1	0		Pmvk	-0.179499	0.245	0.34	1	Cluster 2 - VMH posterior
Stard3nl	0.102298	0.345	0.37	0.00403371									Rpl6	-0.106886	0.999	0.997	0.264864	0		Rps9	-0.140196	0.915	0.932	1	Cluster 2 - VMH posterior
Dlk1	-0.221085	0.173	0.237	0.00414537									Nck1	-0.107181	0.031	0.135	1	2		Hspe1	-0.142194	0.465	0.572	1	Cluster 2 - VMH posterior
Flywch2	0.263801	0.177	0.13	0.00417465									Zdhhc2	-0.107233	0.279	0.343	1	1		Max	-0.172032	0.131	0.209	1	Cluster 2 - VMH posterior
Leprotl1	-0.147006	0.133	0.19	0.00419528									Ndufb10	-0.107289	0.455	0.532	1	1		Atxn2	-0.1046	0.056	0.112	1	Cluster 2 - VMH posterior
Flot1	-0.145279	0.088	0.138	0.00432098									Gm9844	-0.107526	0.241	0.316	1	1		Cpe	0.130149	0.561	0.554	1	Cluster 2 - VMH posterior
Rc3h2	-0.119515	0.09	0.14	0.00454942									Rnd2	-0.107539	0.108	0.237	1	0		Pak7	-0.180685	0.105	0.178	1	Cluster 2 - VMH posterior
Rbpj	-0.129466	0.09	0.14	0.00455967									Klf6	-0.107545	0.079	0.161	0.193676	1		Yrdc	-0.114873	0.107	0.176	1	Cluster 2 - VMH posterior
Chchd6	0.129025	0.215	0.233	0.0045959									Hspa8	-0.107638	0.986	0.995	0.0287312	1		Pak3	-0.217378	0.29	0.392	1	Cluster 2 - VMH posterior
Chd2	-0.120352	0.069	0.113	0.00461265									Cltb	-0.1078	0.103	0.19	0.0736995	1		2020-09-06	-0.136009	0.102	0.169	1	Cluster 2 - VMH posterior
Hspa5	0.119485	0.291	0.318	0.00470774									Thsd7a	-0.107999	0.031	0.116	0.000441989	1		Churc1	-0.139369	0.216	0.304	1	Cluster 2 - VMH posterior
Klhl24	-0.176403	0.094	0.14	0.00473341									Mrps14	-0.108024	0.342	0.439	1	0		Rpl28	-0.141473	0.71	0.797	1	Cluster 2 - VMH posterior
Ppm1b	-0.10465	0.162	0.223	0.00474905									Commd6	-0.108175	0.212	0.338	1	0		Nrxn1	0.238646	0.225	0.206	1	Cluster 2 - VMH posterior
Reep5	0.273892	0.204	0.154	0.00477195									Mfap2	-0.108318	0.124	0.242	1	0		Rbm39	-0.140083	0.604	0.705	1	Cluster 2 - VMH posterior
Hp1bp3	-0.124615	0.217	0.285	0.00479617									Arl4c	-0.108399	0.124	0.234	0.152906	1		Polr2i	0.127148	0.321	0.331	1	Cluster 2 - VMH posterior
Msi1	-0.144429	0.149	0.209	0.00485861									Syf2	-0.108613	0.123	0.213	1	2		Tmem14c	-0.211531	0.078	0.144	1	Cluster 2 - VMH posterior
Isca2	-0.15214	0.128	0.184	0.00490277									Rpl36a	-0.108652	0.953	0.952	0.0637626	0		Rdx	-0.126646	0.171	0.251	1	Cluster 2 - VMH posterior
1110001J03Rik	0.278527	0.283	0.239	0.00497453									Arl6ip1	-0.108837	0.431	0.527	1	2		Gm8186	-0.217625	0.16	0.247	1	Cluster 2 - VMH posterior
C530008M17Rik	-0.199966	0.096	0.146	0.00499815									Nanos1	-0.108922	0.024	0.125	7.84273e-06	1		Rpl10a	-0.18353	0.733	0.79	1	Cluster 2 - VMH posterior
Synrg	-0.135745	0.064	0.107	0.00500183									Rbm39	-0.108946	0.871	0.893	1	0		Wac	-0.107468	0.165	0.238	1	Cluster 2 - VMH posterior
Cmas	0.210925	0.297	0.281	0.005011									Etfb	-0.109051	0.16	0.296	1	0		Tspyl4	0.128087	0.254	0.263	1	Cluster 2 - VMH posterior
Gnptg	-0.141648	0.061	0.103	0.00502423									Ctxn1	-0.109057	0.393	0.455	1	1		Sssca1	-0.169836	0.176	0.263	1	Cluster 2 - VMH posterior
Ist1	-0.134133	0.097	0.148	0.0052061									Zic4	-0.109065	0.025	0.101	0.00644143	0		Lyrm2	-0.144508	0.16	0.238	1	Cluster 2 - VMH posterior
Kdm1a	-0.161337	0.102	0.152	0.00537956									Ptprz1	-0.10909	0.08	0.192	0.108685	0		Smim10l1	0.143326	0.212	0.218	1	Cluster 2 - VMH posterior
Ruvbl2	-0.158514	0.106	0.158	0.00541282									Nova1	-0.10911	0.124	0.21	1	1		Taf10	-0.128331	0.076	0.14	1	Cluster 2 - VMH posterior
Ebp	-0.11727	0.06	0.101	0.00541483									Rpl7	-0.10912	0.981	0.983	1	0		Mrpl13	0.159113	0.22	0.232	1	Cluster 2 - VMH posterior
Gpbp1	-0.104898	0.28	0.352	0.00542299									Tanc2	-0.10927	0.031	0.126	0.000151328	1		Ywhab	-0.149915	0.403	0.503	1	Cluster 2 - VMH posterior
Pmpcb	-0.126375	0.099	0.15	0.00543775									Tpt1	-0.109549	0.986	0.994	1	0		Cox14	-0.133138	0.301	0.394	1	Cluster 2 - VMH posterior
Dhrs1	-0.141665	0.063	0.103	0.00546252									Elavl1	-0.10972	0.209	0.321	1	0		Pcbp2	-0.122982	0.332	0.427	1	Cluster 2 - VMH posterior
Pou3f2	-0.101767	0.132	0.186	0.00547497									Kdm2b	-0.109827	0.19	0.279	0.516838	1		Irf2bpl	0.176856	0.254	0.252	1	Cluster 2 - VMH posterior
Yrdc	-0.102247	0.114	0.168	0.00550822									Mllt4	-0.109981	0.123	0.202	1	2		Hes6	-0.190964	0.263	0.359	1	Cluster 2 - VMH posterior
Pfdn6	0.15078	0.261	0.275	0.00560506									Sqle	-0.11019	0.231	0.308	1	1		Klf7	-0.110117	0.225	0.304	1	Cluster 2 - VMH posterior
Lhx1os	0.280744	0.143	0.093	0.00563705									Pnrc2	-0.110229	0.137	0.256	1	0		Abce1	-0.15751	0.076	0.138	1	Cluster 2 - VMH posterior
Fem1b	0.23138	0.125	0.083	0.00579251									Hn1	-0.110311	0.993	0.992	1	1		Sucla2	0.220322	0.241	0.217	1	Cluster 2 - VMH posterior
Tm9sf2	-0.155208	0.061	0.101	0.00582946									Ccng2	-0.110356	0.219	0.318	1	0		Smarcc2	0.187887	0.194	0.196	1	Cluster 2 - VMH posterior
Capza1	-0.196677	0.115	0.162	0.00584319									Rps28	-0.110375	0.975	0.983	0.000153868	0		Coq7	0.140855	0.187	0.199	1	Cluster 2 - VMH posterior
Cul1	-0.103671	0.14	0.196	0.00590221									Ier2	-0.110377	0.116	0.217	1	0		Clptm1	-0.169314	0.069	0.13	1	Cluster 2 - VMH posterior
Suclg1	-0.146547	0.175	0.237	0.00595678									Ndrg4	-0.110511	0.055	0.152	0.0169736	1		Kctd10	-0.227534	0.087	0.156	1	Cluster 2 - VMH posterior
Pja1	0.101732	0.299	0.328	0.00595936									Ube2e2	-0.110614	0.072	0.157	0.0142983	1		Cox5b	0.122403	0.777	0.772	1	Cluster 2 - VMH posterior
Fos	-0.184415	0.088	0.136	0.0059866									Prkar1b	-0.111006	0.024	0.127	5.7176e-07	1		Brk1	-0.101286	0.252	0.335	1	Cluster 2 - VMH posterior
Dynlt1c	-0.126866	0.101	0.152	0.00618297									Rps27l	-0.11102	0.492	0.546	1	2		1110008P14Rik	0.136631	0.194	0.209	1	Cluster 2 - VMH posterior
Ufd1l	-0.121063	0.105	0.156	0.00620699									Rps29	-0.111121	0.995	1	0.00180248	0		Hsd17b12	-0.113749	0.131	0.199	1	Cluster 2 - VMH posterior
Araf	0.271183	0.266	0.213	0.00622447									Commd4	-0.111159	0.263	0.386	1	0		Proser1	-0.134528	0.065	0.125	1	Cluster 2 - VMH posterior
Avl9	-0.142095	0.065	0.107	0.00624862									Celf3	-0.111219	0.354	0.387	1	2		Msi1	-0.184662	0.118	0.192	1	Cluster 2 - VMH posterior
Irf2bpl	-0.11005	0.231	0.298	0.00634535									Ciapin1	-0.111293	0.323	0.392	1	2		Mtch2	-0.18982	0.298	0.394	1	Cluster 2 - VMH posterior
Ap1m1	-0.105814	0.136	0.192	0.00664277									Clic1	-0.111837	0.051	0.163	0.0234992	0		Cdh2	0.108638	0.347	0.371	1	Cluster 2 - VMH posterior
Wrb	0.285547	0.186	0.136	0.00667621									Snap47	-0.11191	0.272	0.369	0.859561	1		Gnpnat1	-0.136978	0.049	0.102	1	Cluster 2 - VMH posterior
Luc7l2	-0.12636	0.234	0.3	0.00667942									Morf4l1	-0.112021	0.923	0.975	1	2		Gm9493	0.186307	0.439	0.4	1	Cluster 2 - VMH posterior
Cdk11b	-0.160762	0.114	0.166	0.00672564									Snap25	-0.112053	0.141	0.243	0.0441086	1		Usp22	0.113929	0.18	0.203	1	Cluster 2 - VMH posterior
Thap3	-0.138267	0.062	0.103	0.00678612									Cnr1	-0.112361	0.034	0.121	9.30538e-05	1		Kcnk2	-0.102955	0.16	0.229	1	Cluster 2 - VMH posterior
Atg4b	-0.133581	0.08	0.126	0.00681926									Uqcrq	-0.112366	0.831	0.885	1	1		Rpl29	0.147382	0.183	0.196	1	Cluster 2 - VMH posterior
Zbtb14	-0.134337	0.061	0.101	0.00687162									Pbx3	-0.112411	0.131	0.217	0.110406	1		Abhd17a	-0.127802	0.08	0.144	1	Cluster 2 - VMH posterior
Nudc	0.115287	0.217	0.243	0.00691774									Atp5g3	-0.11248	0.555	0.599	1	1		Fam96a	-0.104433	0.158	0.225	1	Cluster 2 - VMH posterior
Guk1	0.156611	0.261	0.269	0.00697169									Fau	-0.112528	0.993	1	0.0213782	0		Sumo1	0.111092	0.833	0.85	1	Cluster 2 - VMH posterior
Sbk1	0.120245	0.397	0.413	0.00701688									Rnaseh2c	-0.11267	0.162	0.265	1	0		Rnf11	-0.150114	0.14	0.215	1	Cluster 2 - VMH posterior
Api5	-0.154756	0.092	0.14	0.0070306									Nt5c3	-0.11286	0.19	0.276	0.504383	1		Meg3	-0.26556	0.523	0.606	1	Cluster 2 - VMH posterior
Hdgfrp3	0.141331	0.319	0.324	0.0072391									Arf5	-0.112986	0.859	0.898	1	1		Chmp2a	-0.12344	0.343	0.438	1	Cluster 2 - VMH posterior
Dhx15	-0.113153	0.145	0.202	0.00732698									Mkrn3	-0.113062	0.046	0.141	1	2		Fam188a	-0.214864	0.073	0.138	1	Cluster 2 - VMH posterior
Npepps	-0.124944	0.16	0.219	0.0073347									BC049730	-0.113135	0.051	0.13	0.16044	0		Igfbp2	-0.153838	0.058	0.112	1	Cluster 2 - VMH posterior
Fam133b	-0.189832	0.135	0.182	0.00754433									Pnmal2	-0.113152	0.162	0.234	1	1		Igf2bp3	-0.18905	0.073	0.138	1	Cluster 2 - VMH posterior
Mapk1	-0.101458	0.144	0.2	0.00783331									Apbb2	-0.113505	0.062	0.16	0.000923735	1		Clip3	-0.119129	0.049	0.104	1	Cluster 2 - VMH posterior
Luc7l	-0.155153	0.175	0.235	0.00793078									Srrm4	-0.113676	0.17	0.254	1	0		Syt16	0.27207	0.149	0.104	1	Cluster 2 - VMH posterior
Arpc3	0.128433	0.321	0.346	0.00809861									Ncald	-0.11388	0.031	0.128	1	2		Mfap2	-0.115741	0.085	0.145	1	Cluster 2 - VMH posterior
Copb2	-0.118221	0.104	0.154	0.00814021									Snx17	-0.11402	0.164	0.268	1	0		Basp1	-0.225267	0.563	0.644	1	Cluster 2 - VMH posterior
Ash1l	-0.159662	0.129	0.182	0.00830009									Arl6ip5	-0.114031	0.262	0.352	0.786603	1		Kif21a	-0.100951	0.147	0.218	1	Cluster 2 - VMH posterior
Acat1	0.274683	0.205	0.16	0.00836374									Vps26a	-0.114119	0.111	0.237	0.175025	0		Ndufa3	-0.116974	0.376	0.465	1	Cluster 2 - VMH posterior
Cops5	0.188134	0.213	0.219	0.00843233									Zfand6	-0.114438	0.434	0.58	1	0		Nsd1	-0.12475	0.087	0.152	1	Cluster 2 - VMH posterior
Smndc1	-0.143065	0.076	0.119	0.00844864									Dfna5	-0.114707	0.062	0.154	0.0510367	1		Vcan	-0.14302	0.094	0.161	1	Cluster 2 - VMH posterior
Vdac1	0.183258	0.326	0.324	0.0087325									Dtd1	-0.114769	0.072	0.169	0.0327463	1		Zfp462	0.118911	0.149	0.165	1	Cluster 2 - VMH posterior
Rsbn1l	-0.128197	0.068	0.109	0.00906612									Fabp7	-0.114782	0.128	0.248	1	0		Dcaf13	-0.158349	0.056	0.114	1	Cluster 2 - VMH posterior
1110038F14Rik	-0.151712	0.08	0.123	0.00919161									Pnoc	-0.114889	0.076	0.171	0.0130333	1		Tfg	-0.128891	0.158	0.233	1	Cluster 2 - VMH posterior
Ank2	0.237999	0.176	0.126	0.00928003									Mmadhc	-0.114922	0.113	0.237	0.595635	0		Mbip	-0.149279	0.105	0.173	1	Cluster 2 - VMH posterior
Ddx41	-0.130549	0.08	0.123	0.00948742									Eif3e	-0.115195	0.74	0.825	1	0		Oser1	-0.152074	0.1	0.169	1	Cluster 2 - VMH posterior
Osgep	-0.133922	0.068	0.109	0.00951502									Pkia	-0.115201	0.193	0.271	0.285985	1		Hilpda	-0.141856	0.056	0.112	1	Cluster 2 - VMH posterior
Nrp1	-0.157771	0.088	0.134	0.00951507									Spats2l	-0.115224	0.134	0.23	0.00964741	1		Gng3	0.106751	0.419	0.431	1	Cluster 2 - VMH posterior
Zkscan3	-0.116633	0.076	0.119	0.0096073									Ssr2	-0.115254	0.266	0.394	1	0		Mrpl32	0.139057	0.263	0.272	1	Cluster 2 - VMH posterior
Negr1	0.243079	0.125	0.081	0.009613									mt-Nd2	-0.11526	0.928	0.966	1	1		Crk	0.165221	0.127	0.136	1	Cluster 2 - VMH posterior
4833420G17Rik	-0.146277	0.107	0.156	0.0096158									Rps17	-0.115482	0.977	0.986	0.0059536	0		Cs	-0.110202	0.091	0.153	1	Cluster 2 - VMH posterior
Tmem30a	-0.154538	0.162	0.217	0.00971198									Rps16	-0.115674	0.993	0.994	0.00378351	0		Sema6a	-0.113334	0.105	0.169	1	Cluster 2 - VMH posterior
Bcl9	-0.114979	0.126	0.178	0.0100324									Sf3b6	-0.115708	0.582	0.71	1	0		Map9	0.284389	0.143	0.095	1	Cluster 2 - VMH posterior
Prkar2b	0.143811	0.16	0.109	0.0100591									Emg1	-0.115769	0.298	0.42	1	0		Btf3	-0.159904	0.722	0.797	1	Cluster 2 - VMH posterior
Calb1	-0.123533	0.123	0.17	0.0101084									Cdc37	-0.115823	0.262	0.315	1	2		mt-Nd4l	0.103485	0.327	0.355	1	Cluster 2 - VMH posterior
Nras	-0.160709	0.146	0.2	0.0102759									H2afy	-0.115932	0.645	0.758	1	0		Pex19	-0.113806	0.105	0.169	1	Cluster 2 - VMH posterior
Cnrip1	0.198651	0.165	0.113	0.0102797									Nono	-0.116165	0.631	0.668	1	2		Xpr1	0.105322	0.29	0.313	1	Cluster 2 - VMH posterior
Taz	-0.105932	0.079	0.121	0.0103636									2210013O21Rik	-0.116188	0.121	0.229	0.0149257	1		Atp5c1	-0.125873	0.555	0.652	1	Cluster 2 - VMH posterior
Rpp21	0.155053	0.185	0.198	0.0103883									Golga7	-0.116703	0.344	0.476	1	0		Khdrbs2	0.29607	0.18	0.121	1	Cluster 2 - VMH posterior
Arl8a	0.16419	0.183	0.186	0.0108545									Actg1	-0.116794	0.997	0.999	1.07606e-05	1		Tpr	-0.12809	0.145	0.218	1	Cluster 2 - VMH posterior
Stub1	0.122813	0.326	0.346	0.0108724									Gabarapl2	-0.116957	0.729	0.797	1	0		2310033P09Rik	-0.133649	0.073	0.131	1	Cluster 2 - VMH posterior
Trim2	-0.162142	0.185	0.243	0.0109139									Rpl36	-0.11706	0.992	0.992	0.0878967	0		Tubb4a	0.207127	0.236	0.221	1	Cluster 2 - VMH posterior
Mrpl14	0.163454	0.257	0.263	0.0110353									Scn3a	-0.117092	0.134	0.237	0.00605769	1		Psmd8	-0.143743	0.281	0.371	1	Cluster 2 - VMH posterior
Actb	0.136238	0.876	0.903	0.0111453									Mbd3	-0.117199	0.4	0.476	1	2		Mettl23	-0.102193	0.051	0.104	1	Cluster 2 - VMH posterior
Ctxn1	0.129764	0.316	0.332	0.0112873									Ank2	-0.117306	0.128	0.221	0.00393649	1		Mxd4	0.136377	0.129	0.145	1	Cluster 2 - VMH posterior
Polr2e	-0.111652	0.148	0.202	0.0117102									Peg3	-0.117505	0.141	0.245	0.466882	1		0610010F05Rik	0.199516	0.314	0.297	1	Cluster 2 - VMH posterior
Preb	-0.103453	0.076	0.117	0.0117302									Btbd17	-0.117583	0.015	0.108	1	2		Cacnb3	0.173559	0.22	0.22	1	Cluster 2 - VMH posterior
Mapkap1	-0.145067	0.073	0.113	0.0118106									Hmgb2	-0.117763	0.246	0.299	1	2		Snn	-0.11786	0.151	0.225	1	Cluster 2 - VMH posterior
Tpm4	-0.14133	0.111	0.16	0.0118296									Trp53	-0.117776	0.098	0.211	0.3405	0		Pkm	-0.174234	0.615	0.71	1	Cluster 2 - VMH posterior
Zc2hc1a	0.105509	0.159	0.18	0.0118439									Sh3bp5	-0.117786	0.1	0.201	0.0166137	1		Cox6a1	-0.135004	0.646	0.74	1	Cluster 2 - VMH posterior
Tnrc6a	-0.119399	0.137	0.19	0.0119733									Chmp5	-0.118156	0.492	0.519	1	2		Stau1	-0.169494	0.071	0.133	1	Cluster 2 - VMH posterior
Zfp410	-0.11476	0.094	0.14	0.0121184									Wbp4	-0.118216	0.225	0.355	1	0		Cnrip1	0.111591	0.18	0.199	1	Cluster 2 - VMH posterior
Sephs1	-0.142517	0.076	0.115	0.0123874									Rpl24	-0.118229	0.998	0.997	5.45364e-06	0		Anp32b	-0.107882	0.196	0.274	1	Cluster 2 - VMH posterior
Ubxn2b	-0.110518	0.068	0.107	0.0125061									Nudcd2	-0.118296	0.139	0.239	1	0		Rtn2	-0.135369	0.109	0.179	1	Cluster 2 - VMH posterior
Gbas	-0.122744	0.073	0.113	0.0126031									Ank3	-0.118338	0.176	0.264	0.0432873	1		Gtf2b	-0.105229	0.105	0.167	1	Cluster 2 - VMH posterior
Ccar1	-0.107068	0.148	0.202	0.0127195									2610001J05Rik	-0.118573	0.105	0.211	1	0		Rps24	-0.121539	0.911	0.927	1	Cluster 2 - VMH posterior
Raph1	-0.15714	0.103	0.15	0.0127721									Tmod2	-0.118705	0.241	0.333	0.0105535	1		Rps18-ps3	0.116446	0.359	0.363	1	Cluster 2 - VMH posterior
Atxn10	0.137328	0.355	0.358	0.0129553									Tsr3	-0.118777	0.166	0.299	0.522366	0		Mpc1	0.123276	0.292	0.313	1	Cluster 2 - VMH posterior
Rmst	0.269306	0.189	0.14	0.0129759									Nras	-0.118869	0.196	0.324	1	0		Rab7	0.160403	0.35	0.347	1	Cluster 2 - VMH posterior
Vbp1	0.102175	0.355	0.372	0.0137482									Akirin1	-0.118978	0.185	0.309	1	2		Ndufa13	0.158029	0.641	0.61	1	Cluster 2 - VMH posterior
Prdx5	0.150954	0.32	0.32	0.0138213									Hdgfrp3	-0.119314	0.393	0.454	0.832735	1		Eif5a	-0.154044	0.628	0.722	1	Cluster 2 - VMH posterior
Spop	0.252253	0.198	0.172	0.014223									Nrxn1	-0.119691	0.062	0.16	0.000460692	1		Ralyl	0.258651	0.136	0.083	1	Cluster 2 - VMH posterior
Tusc3	0.230623	0.191	0.142	0.0143771									Ppp1r14b	-0.119927	0.295	0.389	1	0		Chmp6	-0.103969	0.087	0.144	1	Cluster 2 - VMH posterior
Atp6v1b2	0.110849	0.208	0.231	0.0147351									Clmp	-0.119954	0.038	0.152	1.77792e-06	1		Sys1	0.128469	0.234	0.247	1	Cluster 2 - VMH posterior
Map9	0.218646	0.11	0.073	0.0147463									Pja2	-0.120413	0.228	0.306	0.555459	1		Immt	-0.142842	0.136	0.206	1	Cluster 2 - VMH posterior
Gemin7	-0.100482	0.121	0.17	0.0148766									Eif1b	-0.120428	0.686	0.701	1	1		Fnbp1l	0.15447	0.352	0.355	1	Cluster 2 - VMH posterior
Nsg2	0.17579	0.273	0.265	0.0150299									Miat	-0.120545	0.147	0.268	1	0		Bfar	-0.145179	0.053	0.108	1	Cluster 2 - VMH posterior
Fbl	-0.105806	0.152	0.204	0.0151467									Sarnp	-0.120561	0.51	0.611	1	0		Ube2r2	-0.125621	0.14	0.211	1	Cluster 2 - VMH posterior
Pnkd	-0.118388	0.153	0.206	0.0152414									Lamtor4	-0.120737	0.223	0.358	1	0		Fam92a	-0.125821	0.134	0.203	1	Cluster 2 - VMH posterior
Magee1	0.242264	0.14	0.097	0.0152444									Deaf1	-0.120875	0.1	0.203	0.0029191	1		Fth1	0.197495	0.927	0.877	1	Cluster 2 - VMH posterior
Bub3	0.196361	0.259	0.257	0.0153728									Dbnl	-0.120906	0.234	0.363	1	0		Cyc1	-0.124127	0.318	0.408	1	Cluster 2 - VMH posterior
Inip	-0.107907	0.069	0.107	0.0154444									Tmf1	-0.12092	0	0.105	0.496921	2		Rbbp7	0.115911	0.18	0.201	1	Cluster 2 - VMH posterior
Eif4g3	-0.120063	0.118	0.166	0.0155439									Psme2	-0.120923	0.299	0.445	1	0		Pnpla8	-0.163165	0.143	0.214	1	Cluster 2 - VMH posterior
Sh3gl3	0.230681	0.133	0.091	0.0155806									Cox17	-0.121056	0.198	0.321	1	0		Stmn2	-0.121525	0.92	0.896	1	Cluster 2 - VMH posterior
Myt1l	0.251519	0.16	0.119	0.0157681									Polr2c	-0.12106	0.281	0.434	1	0		Rplp2	-0.154041	0.822	0.859	1	Cluster 2 - VMH posterior
Hint2	-0.10015	0.129	0.178	0.0159618									Cks1b	-0.121072	0.127	0.248	0.437063	0		Chgb	0.144668	0.174	0.184	1	Cluster 2 - VMH posterior
Gdap1	-0.115712	0.107	0.154	0.0160232									Nop10	-0.121159	0.441	0.516	1	1		Coa3	0.181656	0.552	0.512	1	Cluster 2 - VMH posterior
Zfp148	-0.129191	0.08	0.119	0.0161375									Dazap2	-0.121986	0.172	0.282	1	0		2020-09-03	-0.106462	0.134	0.202	1	Cluster 2 - VMH posterior
Timm21	-0.101028	0.067	0.105	0.0164676									Marf1	-0.122008	0.09	0.172	0.949987	1		Pid1	0.276376	0.16	0.106	1	Cluster 2 - VMH posterior
Eef1a1	-0.104868	0.798	0.834	0.0164778									Smarcc1	-0.122162	0.404	0.535	1	0		Tle4	-0.151012	0.171	0.249	1	Cluster 2 - VMH posterior
Cyc1	0.153627	0.322	0.332	0.016671									Irf2bpl	-0.122309	0.286	0.367	0.850498	1		Tomm40	-0.191863	0.127	0.201	1	Cluster 2 - VMH posterior
Ahi1	0.204052	0.282	0.273	0.0168354									Ift43	-0.122576	0.115	0.225	0.219705	0		Rpl32	-0.105432	0.982	0.988	1	Cluster 2 - VMH posterior
Map4k4	-0.198552	0.127	0.174	0.0169138									Cdc26	-0.122629	0.303	0.451	1	0		Ppp3ca	0.157011	0.281	0.28	1	Cluster 2 - VMH posterior
Tpd52l2	-0.100369	0.117	0.164	0.0169257									Dnajc8	-0.122634	0.393	0.518	1	0		Srsf3	-0.184232	0.584	0.679	1	Cluster 2 - VMH posterior
Cdc16	-0.126584	0.149	0.2	0.0171137									Tox3	-0.122743	0.031	0.125	1	2		Scn3a	0.224604	0.194	0.167	1	Cluster 2 - VMH posterior
Efnb3	-0.124377	0.135	0.184	0.0171259									Hpcal1	-0.12284	0.099	0.206	1	0		Dohh	-0.120748	0.073	0.131	1	Cluster 2 - VMH posterior
Gigyf2	-0.132004	0.111	0.158	0.0175052									Ubc	-0.123075	0.703	0.748	1	1		Usmg5	-0.110328	0.67	0.76	1	Cluster 2 - VMH posterior
H2-Ke6	0.132347	0.087	0.101	0.017634									Smarcd3	-0.123145	0.154	0.242	1	2		Map1lc3a	0.137568	0.441	0.44	1	Cluster 2 - VMH posterior
Atf7ip	-0.152546	0.08	0.117	0.0176399									Ppib	-0.123199	0.307	0.431	1	0		Ap2a2	-0.128377	0.078	0.138	1	Cluster 2 - VMH posterior
Zkscan1	-0.105	0.093	0.136	0.0179204									Rpl27	-0.123413	0.952	0.946	1	0		Sh3kbp1	-0.106641	0.053	0.106	1	Cluster 2 - VMH posterior
Jun	-0.144179	0.133	0.182	0.0182054									Fkbp3	-0.123571	0.656	0.741	1	0		Setd5	-0.145105	0.094	0.159	1	Cluster 2 - VMH posterior
Txndc17	0.13003	0.256	0.269	0.0182444									Adgrl2	-0.123613	0.021	0.125	7.95872e-07	1		Exoc5	0.132293	0.185	0.202	1	Cluster 2 - VMH posterior
Syt5	0.197829	0.12	0.079	0.0183649									Rpl4	-0.123745	0.976	0.977	0.388631	0		Lsamp	0.269458	0.2	0.175	1	Cluster 2 - VMH posterior
Raf1	-0.142453	0.144	0.194	0.0185418									Anapc13	-0.123804	0.44	0.577	1	0		Wapl	-0.171134	0.056	0.111	1	Cluster 2 - VMH posterior
Ahsa1	0.195871	0.23	0.229	0.0185588									Hecw1	-0.123882	0.034	0.139	2.50892e-06	1		Spop	0.121664	0.216	0.229	1	Cluster 2 - VMH posterior
Kifap3	0.171321	0.231	0.231	0.0186839									Lhx1os	-0.123901	0.121	0.167	1	1		Gm8797	0.114115	0.918	0.905	1	Cluster 2 - VMH posterior
Vti1b	0.223819	0.189	0.148	0.0191299									Rpl37	-0.124113	0.994	0.997	0.00254718	0		Ank2	0.184097	0.256	0.255	1	Cluster 2 - VMH posterior
Trip12	-0.124348	0.107	0.152	0.0193115									Svip	-0.124525	0.047	0.149	0.000853062	0		Arxes1	0.229816	0.321	0.285	1	Cluster 2 - VMH posterior
Tmod2	0.219404	0.201	0.168	0.019939									Pebp1	-0.124986	0.931	0.976	0.0380962	1		C1qtnf4	0.255843	0.192	0.164	1	Cluster 2 - VMH posterior
Kctd5	-0.117219	0.103	0.148	0.0201014									Psmb5	-0.124995	0.698	0.789	1	0		Rpl23a-ps3	0.180801	0.514	0.491	1	Cluster 2 - VMH posterior
Ier3ip1	0.213646	0.371	0.338	0.0203111									Arl2bp	-0.125388	0.323	0.378	1	2		Mrps21	-0.102133	0.381	0.466	1	Cluster 2 - VMH posterior
Dnttip2	-0.12982	0.073	0.111	0.0203212									Adgrl3	-0.12584	0.062	0.175	1.40112e-05	1		Atp6v0e	-0.138064	0.183	0.259	1	Cluster 2 - VMH posterior
Arl6ip5	0.214884	0.244	0.215	0.0203901									Prmt2	-0.126136	0.334	0.433	0.394557	1		Gabbr1	0.162329	0.178	0.178	1	Cluster 2 - VMH posterior
Ube2w	0.120339	0.193	0.211	0.0205201									Rps25	-0.126327	0.969	0.983	0.000703131	0		Tmem9	-0.170798	0.098	0.164	1	Cluster 2 - VMH posterior
Epc1	-0.124861	0.076	0.115	0.0205527									Set	-0.126396	0.905	0.93	1	0		Klhdc8b	-0.120695	0.109	0.172	1	Cluster 2 - VMH posterior
Nt5c3	0.228381	0.209	0.184	0.0206772									App	-0.126561	0.276	0.363	0.0344443	1		Cox7a2l	-0.162875	0.519	0.617	1	Cluster 2 - VMH posterior
Tiprl	0.12831	0.227	0.247	0.0207692									Hnrnpf	-0.126685	0.415	0.552	1	0		Emd	-0.202604	0.089	0.153	1	Cluster 2 - VMH posterior
Meaf6	0.164535	0.231	0.237	0.0214163									Nrsn1	-0.12669	0.015	0.117	1	2		Bcas2	0.124809	0.581	0.593	1	Cluster 2 - VMH posterior
Nudt16l1	-0.157107	0.076	0.113	0.0216905									C1d	-0.126919	0.528	0.597	1	1		Txn1	-0.157736	0.463	0.561	1	Cluster 2 - VMH posterior
Zfhx4	0.208679	0.186	0.17	0.0217439									Nudt4	-0.127062	0.192	0.31	1	0		Rps27rt	-0.102048	0.37	0.455	1	Cluster 2 - VMH posterior
Tmed1	-0.103213	0.065	0.101	0.0218822									Ahsa2	-0.127201	0.33	0.442	1	0		Zdbf2	0.137591	0.256	0.26	1	Cluster 2 - VMH posterior
Atp2b1	0.235485	0.181	0.136	0.0224563									mt-Cytb	-0.127534	1	0.999	1	1		Asf1a	-0.162581	0.165	0.243	1	Cluster 2 - VMH posterior
Ppil3	-0.129872	0.072	0.109	0.0226138									Dact1	-0.12759	0.062	0.166	9.10419e-05	1		Diablo	-0.119737	0.134	0.199	1	Cluster 2 - VMH posterior
Grb2	0.103462	0.198	0.219	0.0234558									Polr2j	-0.127611	0.409	0.521	1	0		Tonsl	0.104664	0.441	0.465	1	Cluster 2 - VMH posterior
Ndfip2	0.174903	0.306	0.291	0.0236447									Prox1os	-0.127731	0	0.105	0.193314	2		Adgrg1	0.181105	0.276	0.267	1	Cluster 2 - VMH posterior
Cebpzos	-0.130415	0.125	0.172	0.0236482									Eif6	-0.127822	0.226	0.38	1	0		1500035N22Rik	0.297663	0.105	0.068	1	Cluster 2 - VMH posterior
Tspan6	-0.112341	0.247	0.306	0.0236871									Mtch1	-0.128017	0.572	0.634	0.0703801	1		Dpysl2	-0.175282	0.55	0.646	1	Cluster 2 - VMH posterior
Zdbf2	0.165594	0.193	0.198	0.0237769									Tomm20	-0.128112	0.568	0.707	1	0		Elavl4	-0.2676	0.341	0.435	1	Cluster 2 - VMH posterior
Acyp1	-0.108268	0.101	0.144	0.0249543									Lzts1	-0.128127	0.099	0.211	0.106541	0		Hecw1	0.258476	0.151	0.102	1	Cluster 2 - VMH posterior
Clk1	-0.107236	0.144	0.192	0.0256949									Paip1	-0.128127	0.321	0.355	1	1		Mycn	-0.163546	0.127	0.196	1	Cluster 2 - VMH posterior
Rps18-ps3	-0.113821	0.236	0.294	0.0257233									Coro1c	-0.128229	0.265	0.369	1	0		Ndrg4	0.232548	0.149	0.13	1	Cluster 2 - VMH posterior
Fam49b	0.170813	0.264	0.261	0.0263256									Psmb6	-0.128392	0.872	0.938	0.00474867	0		Rwdd1	-0.116404	0.334	0.421	1	Cluster 2 - VMH posterior
Wdr45b	-0.144448	0.073	0.107	0.0263398									Acot7	-0.12845	0.103	0.208	0.000443503	1		Gapvd1	-0.117464	0.08	0.138	1	Cluster 2 - VMH posterior
Sgce	-0.112486	0.074	0.111	0.0268631									Myl6	-0.128484	0.703	0.743	1	1		Srsf4	-0.153214	0.105	0.169	1	Cluster 2 - VMH posterior
Diablo	-0.10491	0.132	0.178	0.0276382									Sumo3	-0.12863	0.342	0.462	1	0		Mmp11	-0.145257	0.053	0.104	1	Cluster 2 - VMH posterior
Tspan31	-0.119394	0.111	0.152	0.0278792									Meaf6	-0.129191	0.238	0.348	0.00950901	1		Rac1	-0.144051	0.167	0.241	1	Cluster 2 - VMH posterior
Hsd17b10	-0.114591	0.159	0.209	0.0280908									Slc25a5	-0.129248	0.737	0.797	1	0		Efna5	-0.146672	0.187	0.262	1	Cluster 2 - VMH posterior
Gnao1	0.204647	0.137	0.097	0.0283585									Zfp428	-0.129253	0.445	0.511	1	1		Prmt6	-0.169953	0.053	0.106	1	Cluster 2 - VMH posterior
Ptges3	0.187156	0.235	0.229	0.0286711									Tspan7	-0.129416	0.052	0.159	1.70839e-05	1		Cdk5rap3	-0.142369	0.08	0.138	1	Cluster 2 - VMH posterior
Akr7a5	-0.126297	0.075	0.111	0.0293311									Cops5	-0.129528	0.281	0.403	1	0		Fam216a	0.127032	0.287	0.28	1	Cluster 2 - VMH posterior
Arpc4	0.108251	0.173	0.192	0.0294272									Crabp2	-0.130553	0.114	0.22	1	0		Zmat5	-0.156357	0.076	0.136	1	Cluster 2 - VMH posterior
Mtx2	0.190542	0.26	0.241	0.0296782									Mdh1	-0.130588	0.486	0.558	0.717948	1		Samm50	-0.159182	0.067	0.122	1	Cluster 2 - VMH posterior
Mrps15	0.219734	0.178	0.146	0.0300697									Gm13889	-0.130654	0.034	0.144	0.000174438	0		Paip1	0.100402	0.318	0.35	1	Cluster 2 - VMH posterior
Fnbp1l	0.14556	0.317	0.318	0.0306173									Rps15	-0.130775	0.985	0.992	0.00239481	0		Ssr3	0.109767	0.143	0.165	1	Cluster 2 - VMH posterior
Ralgds	0.181522	0.132	0.123	0.0306325									Swi5	-0.130797	0.727	0.825	1	0		Maf1	-0.164117	0.189	0.267	1	Cluster 2 - VMH posterior
Tmem147	0.209292	0.233	0.196	0.0309356									Smarca2	-0.130799	0.193	0.31	0.094974	1		Adprh	-0.188259	0.156	0.232	1	Cluster 2 - VMH posterior
Prkag1	-0.116547	0.07	0.105	0.0311826									Camk2n1	-0.130852	0.062	0.167	1	2		Smad2	-0.16183	0.082	0.142	1	Cluster 2 - VMH posterior
Fbxo3	0.210624	0.115	0.089	0.0316019									Ahi1	-0.130878	0.186	0.298	0.10559	1		Phf5a	-0.153373	0.227	0.308	1	Cluster 2 - VMH posterior
Cab39	-0.111952	0.121	0.164	0.0323261									Sybu	-0.131016	0.033	0.104	0.0914948	0		Rbm22	-0.110798	0.154	0.221	1	Cluster 2 - VMH posterior
Slc38a2	-0.103647	0.099	0.14	0.0327274									Rpl23	-0.131131	0.985	0.994	9.29372e-05	0		Aptx	-0.120436	0.105	0.165	1	Cluster 2 - VMH posterior
Ankra2	0.193509	0.235	0.206	0.0338374									Mrfap1	-0.131503	0.515	0.662	1	0		Adss	-0.118093	0.089	0.148	1	Cluster 2 - VMH posterior
Rspry1	-0.10357	0.08	0.117	0.0345029									Naca	-0.131576	0.966	0.972	0.780161	0		1500009L16Rik	0.210968	0.187	0.163	1	Cluster 2 - VMH posterior
Pts	-0.111731	0.101	0.142	0.0350374									Pnrc1	-0.131649	0.208	0.33	1	0		Ndufa11	0.101191	0.604	0.617	1	Cluster 2 - VMH posterior
Rab7	0.126124	0.295	0.316	0.0352388									Eef1a1	-0.132105	1	1	1	0		Hmgb1	0.155634	0.806	0.78	1	Cluster 2 - VMH posterior
Tmem242	-0.114018	0.126	0.17	0.0354703									Arg2	-0.132612	0.007	0.123	3.099e-11	1		Ntm	0.263844	0.107	0.065	1	Cluster 2 - VMH posterior
Itm2b	0.166168	0.293	0.283	0.0356002									Pou3f1	-0.132719	0.124	0.203	0.496868	1		Ptms	-0.158065	0.501	0.595	1	Cluster 2 - VMH posterior
Zfp322a	-0.11148	0.114	0.156	0.03624									Epha5	-0.132969	0.184	0.293	1	0		Ywhah	0.159604	0.728	0.718	1	Cluster 2 - VMH posterior
Hba-x	0.158201	0.105	0.119	0.0367232									Gprasp1	-0.133049	0.169	0.256	0.0432684	1		Zfos1	0.135898	0.327	0.344	1	Cluster 2 - VMH posterior
Shtn1	-0.154875	0.083	0.119	0.0369704									Kifap3	-0.133336	0.228	0.33	0.0119296	1		Trim13	-0.183553	0.111	0.179	1	Cluster 2 - VMH posterior
Stra13	0.183823	0.18	0.172	0.0373206									2020-03-05	-0.133346	0.306	0.462	1	0		Tmx1	0.114503	0.292	0.305	1	Cluster 2 - VMH posterior
Ppp1r7	-0.114845	0.085	0.121	0.0388877									Dclk1	-0.133479	0.29	0.385	0.052794	1		Dusp11	-0.127398	0.053	0.103	1	Cluster 2 - VMH posterior
Pbdc1	-0.125968	0.093	0.132	0.0390945									Hcfc1r1	-0.133514	0.183	0.292	0.00988052	1		Ccdc59	0.180318	0.147	0.142	1	Cluster 2 - VMH posterior
Elp5	0.110381	0.133	0.15	0.0392301									Psmc2	-0.133557	0.323	0.468	1	0		Zcchc17	0.120547	0.252	0.268	1	Cluster 2 - VMH posterior
Sh3bp5	0.218444	0.139	0.117	0.0396786									Dbi	-0.133754	0.246	0.334	1	2		Bnip2	-0.154854	0.067	0.122	1	Cluster 2 - VMH posterior
Mbip	-0.21182	0.093	0.13	0.0397172									Wbp1	-0.133872	0.379	0.524	1	0		Cd200	0.154576	0.278	0.278	1	Cluster 2 - VMH posterior
Camk1	0.191395	0.137	0.128	0.0398299									Plagl1	-0.134106	0.039	0.163	3.11857e-06	0		Apex1	-0.116364	0.287	0.37	1	Cluster 2 - VMH posterior
Ppp6c	-0.126192	0.098	0.136	0.0401188									Sms	-0.134146	0.386	0.479	0.198317	1		Rpp25l	-0.183314	0.078	0.137	1	Cluster 2 - VMH posterior
Fam57b	0.217058	0.145	0.115	0.0402144									Rpl26	-0.134149	0.928	0.941	0.198819	0		Ube2e2	0.202962	0.178	0.171	1	Cluster 2 - VMH posterior
Ppa1	0.136875	0.235	0.243	0.0414144									Lamtor5	-0.134176	0.338	0.436	1	2		Msmo1	-0.203755	0.189	0.268	1	Cluster 2 - VMH posterior
Trim32	0.214432	0.168	0.128	0.0415114									Cdo1	-0.134188	0.041	0.149	8.16234e-06	1		Dync1li1	-0.1589	0.158	0.23	1	Cluster 2 - VMH posterior
Zscan21	-0.132643	0.105	0.144	0.0416724									Kif1a	-0.1343	0.107	0.223	0.000103496	1		Srek1ip1	-0.185896	0.073	0.131	1	Cluster 2 - VMH posterior
Atp6ap2	0.126771	0.226	0.235	0.042167									Hnrnpdl	-0.134896	0.563	0.701	1	0		Kctd13	0.11794	0.203	0.214	1	Cluster 2 - VMH posterior
Prkaca	0.228063	0.204	0.164	0.0423454									Armcx3	-0.135327	0.108	0.217	1	2		Ruvbl1	-0.117872	0.089	0.146	1	Cluster 2 - VMH posterior
Coq10b	-0.149589	0.078	0.109	0.0423688									Nrsn1	-0.135348	0.031	0.136	7.93927e-07	1		Stk16	0.100041	0.151	0.179	1	Cluster 2 - VMH posterior
Nhp2	0.114706	0.18	0.192	0.0424931									Ppdpf	-0.135355	0.75	0.803	1	0		Ptprd	0.22023	0.102	0.07	1	Cluster 2 - VMH posterior
Coa3	0.162457	0.425	0.417	0.0425491									Trp53i11	-0.135548	0.31	0.431	1	0		Fam69b	0.152176	0.254	0.244	1	Cluster 2 - VMH posterior
Gprasp1	0.150701	0.191	0.182	0.0432012									Thra	-0.135599	0.407	0.456	0.398717	1		Krit1	-0.109855	0.127	0.191	1	Cluster 2 - VMH posterior
Ctnnbip1	0.16041	0.257	0.253	0.0439021									Cct2	-0.135861	0.398	0.524	1	0		Dctn6	-0.142134	0.105	0.165	1	Cluster 2 - VMH posterior
Nbea	0.174373	0.121	0.089	0.0441309									Phyhipl	-0.135965	0.11	0.215	0.000423628	1		Smap1	-0.112632	0.116	0.18	1	Cluster 2 - VMH posterior
Arrdc3	-0.156832	0.144	0.186	0.0449588									Rpl37a	-0.135966	0.999	1	4.29707e-06	0		Brwd1	0.10641	0.323	0.333	1	Cluster 2 - VMH posterior
Emc7	-0.116686	0.115	0.156	0.046265									Ctnnb1	-0.136042	0.353	0.47	1	0		Nasp	-0.164463	0.156	0.228	1	Cluster 2 - VMH posterior
Dpf1	0.231257	0.149	0.115	0.0479475									Dpysl4	-0.136258	0.277	0.36	1	2		Whsc1	0.156985	0.183	0.178	1	Cluster 2 - VMH posterior
Ccdc50	-0.109164	0.122	0.164	0.0479912									Rcor2	-0.136297	0.123	0.248	0.268057	0		Atp6v1d	0.143723	0.301	0.308	1	Cluster 2 - VMH posterior
Bhlhb9	0.125277	0.239	0.245	0.0483325									Gprasp2	-0.136387	0.069	0.195	1.08544e-05	1		Plppr3	0.13294	0.174	0.183	1	Cluster 2 - VMH posterior
Vps35	0.106214	0.21	0.225	0.048481									Npc2	-0.136633	0.354	0.397	1	2		Oaz2	0.175985	0.339	0.332	1	Cluster 2 - VMH posterior
Actr2	0.165469	0.177	0.18	0.0487786									Rpl28	-0.136812	0.981	0.975	0.682841	0		Dut	0.14698	0.196	0.203	1	Cluster 2 - VMH posterior
Nudt11	0.183795	0.131	0.099	0.0494639									Tcf3	-0.136819	0.099	0.225	0.0102649	0		Plk2	0.226322	0.171	0.11	1	Cluster 2 - VMH posterior
Rabl2	-0.108279	0.077	0.111	0.0494793									Csnk1a1	-0.137085	0.503	0.639	1	0		Crip2	0.119849	0.577	0.566	1	Cluster 2 - VMH posterior
Afap1	0.197179	0.128	0.095	0.0500041									Rpl14	-0.137104	0.992	1	0.00150669	0		BC003965	0.110862	0.111	0.13	1	Cluster 2 - VMH posterior
Smarcd3	-0.111932	0.174	0.221	0.0523921									H2afz	-0.13728	0.954	0.979	1	2		Csde1	-0.133247	0.261	0.335	1	Cluster 2 - VMH posterior
Macrod2	0.162959	0.126	0.089	0.0531318									Meis2	-0.137394	0.677	0.797	1	2		Micu3	0.251218	0.203	0.179	1	Cluster 2 - VMH posterior
Rabac1	0.179383	0.191	0.184	0.0540301									Tomm22	-0.137801	0.401	0.535	1	0		Manf	-0.12948	0.249	0.329	1	Cluster 2 - VMH posterior
Meis2	0.269245	0.117	0.095	0.0557139									Eif5a	-0.137942	0.896	0.913	1	0		Lrp6	-0.119527	0.058	0.107	1	Cluster 2 - VMH posterior
Rsbn1	-0.100739	0.102	0.14	0.0562311									Lrrc8a	-0.138108	0.162	0.255	0.997778	1		Ip6k2	0.178713	0.325	0.302	1	Cluster 2 - VMH posterior
Gabbr1	0.177521	0.167	0.126	0.0567235									Ndufb4	-0.138128	0.58	0.665	1	0		Ist1	-0.162246	0.087	0.145	1	Cluster 2 - VMH posterior
Ppp2r3c	-0.134041	0.121	0.158	0.0589636									Gnao1	-0.138211	0.134	0.243	5.71087e-05	1		Deaf1	0.122999	0.147	0.164	1	Cluster 2 - VMH posterior
Sccpdh	0.19253	0.121	0.097	0.0589945									Fam69b	-0.138253	0.162	0.292	0.000617975	1		Wbp11	0.11376	0.192	0.211	1	Cluster 2 - VMH posterior
Chchd7	-0.136154	0.085	0.115	0.0593961									Psmc6	-0.138496	0.399	0.544	1	0		Cstb	0.14988	0.178	0.187	1	Cluster 2 - VMH posterior
Ssbp4	0.212696	0.179	0.166	0.0593965									Khdrbs1	-0.138973	0.477	0.554	1	2		Cxx1a	0.102082	0.343	0.36	1	Cluster 2 - VMH posterior
Pten	0.117038	0.133	0.142	0.0599921									Rpl7a	-0.139132	0.871	0.907	1	0		Ccdc50	-0.151189	0.116	0.18	1	Cluster 2 - VMH posterior
Chn1	0.197736	0.169	0.156	0.0599931									Son	-0.139618	0.571	0.704	1	0		Dtd1	0.194423	0.205	0.187	1	Cluster 2 - VMH posterior
Ccdc107	-0.116682	0.087	0.121	0.0600773									Ergic2	-0.140338	0.262	0.365	1	2		Fez1	0.112562	0.702	0.687	1	Cluster 2 - VMH posterior
Apbb1	0.168725	0.215	0.204	0.0611267									Srsf6	-0.140382	0.507	0.637	1	0		Cuedc1	-0.156552	0.085	0.144	1	Cluster 2 - VMH posterior
Cryzl1	0.159238	0.151	0.146	0.0615553									Rpl11	-0.140424	0.994	1	8.93395e-05	0		Tcf12	-0.147583	0.105	0.165	1	Cluster 2 - VMH posterior
Rnf214	-0.148686	0.086	0.115	0.0624352									Aes	-0.140804	0.189	0.33	1	0		Tppp3	-0.18553	0.067	0.121	1	Cluster 2 - VMH posterior
Mthfsl	-0.100914	0.07	0.101	0.0631319									Llph	-0.141764	0.27	0.414	1	0		Sac3d1	-0.105596	0.107	0.164	1	Cluster 2 - VMH posterior
Mrps10	-0.11068	0.145	0.186	0.0653119									Mrpl54	-0.14177	0.267	0.423	1	0		Ndufs7	0.12718	0.35	0.36	1	Cluster 2 - VMH posterior
Akap8l	-0.125554	0.084	0.113	0.0665595									Klc1	-0.141935	0.445	0.534	0.180232	1		Mrps7	-0.147281	0.107	0.169	1	Cluster 2 - VMH posterior
Fcf1	-0.101416	0.12	0.158	0.067275									Tonsl	-0.142067	0.441	0.523	0.81415	1		Adgrb3	0.255181	0.122	0.096	1	Cluster 2 - VMH posterior
Pnmal2	0.154516	0.25	0.245	0.0675941									Cpne5	-0.14227	0.01	0.134	7.91227e-11	1		Meaf6	0.130593	0.218	0.215	1	Cluster 2 - VMH posterior
Mrpl13	-0.110819	0.138	0.178	0.0689657									Reep5	-0.142648	0.152	0.268	0.00062186	1		Rpl12	-0.103103	0.494	0.581	1	Cluster 2 - VMH posterior
Zfhx3	0.166028	0.274	0.251	0.069077									Anp32e	-0.142923	0.324	0.459	1	0		2210016L21Rik	0.179356	0.198	0.187	1	Cluster 2 - VMH posterior
Mrps26	0.173274	0.16	0.154	0.070502									Rtn3	-0.142963	0.492	0.62	1	2		Tpgs2	0.147703	0.243	0.244	1	Cluster 2 - VMH posterior
Zfpl1	0.10176	0.112	0.126	0.0708936									Gria2	-0.143077	0.19	0.294	0.0369379	1		Mageh1	0.184056	0.35	0.325	1	Cluster 2 - VMH posterior
Cbarp	0.181914	0.113	0.097	0.0711988									Ccnt2	-0.143272	0.2	0.332	1	2		Pmpca	0.159018	0.109	0.106	1	Cluster 2 - VMH posterior
Fam117b	0.209228	0.101	0.073	0.0715723									Rps18	-0.143502	0.991	0.977	0.000426815	0		Trim27	-0.169982	0.091	0.15	1	Cluster 2 - VMH posterior
Gabrg2	0.166385	0.115	0.081	0.0718582									Serbp1	-0.143543	0.673	0.777	1	0		Hnrnpab	-0.166604	0.414	0.505	1	Cluster 2 - VMH posterior
Tnrc6b	-0.11596	0.072	0.101	0.0720154									Sumo2	-0.14377	0.995	0.994	0.000313745	0		Commd8	0.205366	0.154	0.145	1	Cluster 2 - VMH posterior
Cyp51	0.194479	0.16	0.126	0.0723483									Cald1	-0.143842	0.031	0.145	1	2		Slirp	0.100677	0.521	0.512	1	Cluster 2 - VMH posterior
Gpatch8	-0.1096	0.105	0.14	0.0727568									Ybx1	-0.143905	0.979	0.993	0.00246267	1		Ppp2r2b	0.265136	0.178	0.129	1	Cluster 2 - VMH posterior
Eif2s3x	0.128719	0.12	0.128	0.0729663									Rps14	-0.143906	0.999	1	1.24654e-09	0		Sap30	-0.100678	0.336	0.411	1	Cluster 2 - VMH posterior
Tmem63b	0.119788	0.106	0.113	0.073377									Rps5	-0.14418	0.995	1	4.86538e-09	0		Ap3s1	-0.11547	0.339	0.419	1	Cluster 2 - VMH posterior
Mcts1	0.127232	0.304	0.31	0.0735131									Cited2	-0.145177	0.231	0.3	1	2		Zc3h15	0.12133	0.354	0.355	1	Cluster 2 - VMH posterior
Fam103a1	0.120814	0.276	0.289	0.0755228									Acin1	-0.145566	0.33	0.485	0.841212	0		Maged2	-0.103562	0.312	0.39	1	Cluster 2 - VMH posterior
Dhx36	0.13594	0.126	0.123	0.0758347									Ube2s	-0.145636	0.667	0.772	1	0		Hnrnpr	0.11691	0.477	0.489	1	Cluster 2 - VMH posterior
Emc3	-0.10182	0.08	0.111	0.0770824									Sox11	-0.145823	0.994	0.994	1	0		Araf	0.128242	0.278	0.289	1	Cluster 2 - VMH posterior
Crabp2	0.129549	0.105	0.119	0.0788521									Pcbp2	-0.146381	0.531	0.679	1	0		Lbh	0.109332	0.187	0.198	1	Cluster 2 - VMH posterior
Stard7	0.142831	0.115	0.113	0.0808718									Fdft1	-0.146541	0.259	0.356	0.00898176	1		Rps26-ps1	0.139039	0.236	0.244	1	Cluster 2 - VMH posterior
Aprt	0.134529	0.149	0.152	0.0825637									Rpl12	-0.146629	0.584	0.721	1	0		1700020I14Rik	-0.169447	0.096	0.154	1	Cluster 2 - VMH posterior
Atp6v1h	0.101913	0.153	0.164	0.0844395									Ndufa4	-0.146663	0.903	0.951	0.554447	1		Rbp1	1.29486	0.431	0.032	1.795e-53	Cluster 3 - ARC
Ap2b1	0.141803	0.121	0.117	0.0846097									Fabp3	-0.146801	0.014	0.133	1.01559e-09	1		Six6	1.21267	0.449	0.042	7.30572e-51	Cluster 3 - ARC
Mrpl48	0.158955	0.15	0.144	0.084713									Blcap	-0.146993	0.293	0.392	0.0236909	1		Pomc	1.82869	0.399	0.041	1.01833e-43	Cluster 3 - ARC
Aspscr1	-0.120825	0.108	0.142	0.0849388									Rnf187	-0.147076	0.631	0.71	0.0705688	1		S100a10	1.13161	0.489	0.1	7.58304e-37	Cluster 3 - ARC
Arl2	0.211593	0.177	0.156	0.0862141									Ube2l3	-0.14722	0.328	0.485	1	0		Nr2f2	-1.22621	0.264	0.569	1.51447e-31	Cluster 3 - ARC
Acly	0.120811	0.164	0.172	0.0869989									Oaz1	-0.147381	0.966	0.963	0.00946943	0		Tcf7l2	0.713111	0.38	0.072	1.64057e-26	Cluster 3 - ARC
Mecp2	-0.103225	0.084	0.115	0.0873929									Bcl11b	-0.147592	0.097	0.141	1	1		Six3	0.669912	0.493	0.145	2.65885e-25	Cluster 3 - ARC
Kctd13	0.16121	0.147	0.142	0.0897918									Cbx1	-0.147708	0.499	0.628	1	0		Mpped2	0.689514	0.38	0.079	1.35623e-24	Cluster 3 - ARC
Tmem29	0.142029	0.167	0.16	0.0908744									Eci2	-0.147809	0.152	0.282	0.202947	0		Gm2694	-0.679452	0.772	0.786	7.64966e-22	Cluster 3 - ARC
Atg3	-0.104019	0.145	0.184	0.0916174									Eny2	-0.147971	0.407	0.558	1	0		Nr2f1	-1.09349	0.105	0.383	1.40959e-19	Cluster 3 - ARC
Ttll1	0.196537	0.133	0.109	0.0938969									Ctsd	-0.148367	0.124	0.276	0.0317851	0		Fezf1	-0.953571	0.163	0.445	4.94746e-19	Cluster 3 - ARC
1110065P20Rik	0.142497	0.187	0.188	0.0969724									Vdac1	-0.148656	0.403	0.5	0.00525593	1		Isl1	0.708539	0.543	0.216	1.02355e-18	Cluster 3 - ARC
Pdia6	0.112031	0.228	0.237	0.0977386									Rpsa	-0.148893	0.941	0.955	0.59714	0		Tagln2	0.645568	0.243	0.033	1.4112e-18	Cluster 3 - ARC
Dut	0.195295	0.178	0.144	0.101944									Glrx3	-0.148938	0.436	0.575	1	0		Ppp1r1a	0.566469	0.496	0.187	1.02455e-17	Cluster 3 - ARC
Cdkn2d	0.195775	0.173	0.148	0.102227									Ubash3b	-0.149691	0.046	0.159	1	2		Rac3	0.50768	0.547	0.246	8.40997e-15	Cluster 3 - ARC
Cdk16	0.10886	0.105	0.113	0.102294									Robo2	-0.150062	0.066	0.188	1.62543e-07	1		Reep5	0.458463	0.511	0.221	1.60654e-14	Cluster 3 - ARC
Mrps18c	0.154215	0.219	0.215	0.102914									Igfbp2	-0.150248	0.124	0.265	0.157779	0		Arhgdig	0.515273	0.279	0.065	1.64136e-14	Cluster 3 - ARC
Ptn	0.215644	0.206	0.166	0.105063									Pbx1	-0.150287	0.431	0.436	1	2		Rnd3	-0.536989	0.638	0.685	4.48699e-13	Cluster 3 - ARC
Vat1	0.160678	0.105	0.079	0.105995									Gabbr1	-0.150378	0.117	0.237	4.9085e-05	1		Ppia	0.326919	0.989	0.877	7.05531e-12	Cluster 3 - ARC
Sbf2	-0.132338	0.079	0.103	0.106487									Eid1	-0.150411	0.617	0.68	0.00392733	1		Stmn2	0.343367	0.982	0.881	1.46992e-11	Cluster 3 - ARC
Ap1s2	0.205229	0.202	0.174	0.106753									Rpl18	-0.150771	0.956	0.972	0.00682142	0		Myc	0.327055	0.192	0.034	2.29509e-11	Cluster 3 - ARC
Pgam1	0.10763	0.28	0.298	0.108548									Rbm8a	-0.151057	0.415	0.575	0.82343	0		Gng5	0.361513	0.786	0.514	2.54272e-11	Cluster 3 - ARC
Itfg1	0.148148	0.192	0.186	0.109009									Hnrnpc	-0.151125	0.508	0.566	1	2		Vdac2	0.236877	0.667	0.409	3.04555e-11	Cluster 3 - ARC
Derl2	-0.106348	0.079	0.107	0.110021									Rpl34	-0.151246	0.992	0.994	1.20603e-08	0		S100a11	0.30716	0.13	0.01	3.33958e-11	Cluster 3 - ARC
Brd9	-0.107029	0.124	0.158	0.111739									Rpl9	-0.151263	0.998	0.997	6.04322e-07	0		Mgst3	0.483017	0.558	0.285	6.08724e-11	Cluster 3 - ARC
Prelid1	0.115275	0.215	0.229	0.112283									Fscn1	-0.151273	0.492	0.596	0.501038	2		Cadm1	-0.817914	0.072	0.263	1.16544e-10	Cluster 3 - ARC
Kif2a	0.137124	0.149	0.15	0.113196									Rps21	-0.151594	0.904	0.944	0.000340206	0		Prdm12	0.39571	0.254	0.072	1.27385e-10	Cluster 3 - ARC
Taok1	-0.101761	0.106	0.134	0.116161									Gnb2	-0.152108	0.89	0.951	0.00211569	1		Ptn	0.420218	0.554	0.289	1.42255e-10	Cluster 3 - ARC
Abi2	0.16818	0.14	0.126	0.116594									Ddx5	-0.152274	0.938	0.967	1	2		Fkbp3	0.204192	0.793	0.543	1.6547e-10	Cluster 3 - ARC
Ndufaf3	0.114082	0.154	0.162	0.116675									Cd1d1	-0.152466	0.065	0.206	4.46443e-06	0		Tle4	0.371564	0.399	0.166	1.76837e-10	Cluster 3 - ARC
Dpysl5	0.119302	0.132	0.14	0.11686									Kidins220	-0.152467	0.097	0.23	3.91196e-06	1		Nup62cl	-0.939058	0.091	0.277	8.99006e-10	Cluster 3 - ARC
Ssr1	0.164927	0.113	0.111	0.116985									Tubb5	-0.152587	1	0.999	2.19365e-09	1		Chchd10	-0.189951	0.833	0.688	1.63546e-09	Cluster 3 - ARC
Mrpl39	-0.102581	0.086	0.115	0.117188									2010107G23Rik	-0.152623	0.059	0.193	3.72399e-06	1		Aprt	0.331081	0.395	0.172	2.81478e-09	Cluster 3 - ARC
Tmem55b	-0.144329	0.106	0.134	0.118054									Ola1	-0.152797	0.123	0.225	1	2		Pfn1	0.284365	0.786	0.536	2.84523e-09	Cluster 3 - ARC
Tshz2	0.199692	0.207	0.184	0.118193									Smarca5	-0.153007	0.277	0.416	1	2		Mapt	0.2492	0.601	0.353	3.49855e-09	Cluster 3 - ARC
Cxx1a	0.161663	0.303	0.296	0.119569									Rgs2	-0.153215	0.2	0.253	0.241941	1		Eif2s2	0.143207	0.641	0.409	3.87415e-09	Cluster 3 - ARC
Rab6b	0.104888	0.122	0.091	0.122217									Sox12	-0.154716	0.086	0.213	2.09725e-06	1		Gap43	0.30684	0.906	0.701	4.74835e-09	Cluster 3 - ARC
Naa20	0.161455	0.12	0.095	0.123523									Ubash3b	-0.155177	0.048	0.186	2.25127e-08	1		Sox4	-0.337284	0.743	0.752	5.87412e-09	Cluster 3 - ARC
2900011O08Rik	0.150931	0.137	0.134	0.126252									Matr3	-0.155427	0.552	0.625	0.337156	1		Fam131c	0.305464	0.127	0.014	1.46668e-08	Cluster 3 - ARC
Adgrl1	0.121344	0.103	0.075	0.129642									Eef1g	-0.155647	0.944	0.958	0.0411487	0		Aldoa	0.220811	0.605	0.366	1.5676e-08	Cluster 3 - ARC
Arhgef2	-0.102409	0.084	0.111	0.132594									Khdrbs2	-0.15566	0.034	0.166	5.42962e-08	1		Mapre1	0.176614	0.649	0.42	2.06908e-08	Cluster 3 - ARC
Idi1	0.151446	0.114	0.101	0.13494									Mrps33	-0.155897	0.515	0.668	0.00749193	0		Robo2	0.383566	0.304	0.112	2.10202e-08	Cluster 3 - ARC
Vma21	-0.106975	0.117	0.148	0.135522									Trp53i11	-0.156151	0.246	0.35	1	2		Spcs1	0.206435	0.623	0.389	2.22451e-08	Cluster 3 - ARC
Micu3	0.167168	0.153	0.146	0.13586									Ecel1	-0.156709	0.062	0.184	8.84498e-06	1		Islr2	0.319933	0.46	0.233	2.62417e-08	Cluster 3 - ARC
Atp6ap1	0.144909	0.121	0.091	0.13634									Coq7	-0.156718	0.138	0.272	1	2		Rps27l	0.121292	0.703	0.486	2.82984e-08	Cluster 3 - ARC
Lmo4	-0.128886	0.124	0.154	0.141006									Gabarap	-0.157068	0.714	0.811	0.387902	0		Cbx3	-0.342224	0.717	0.673	3.2338e-08	Cluster 3 - ARC
Tomm5	0.135367	0.218	0.219	0.142624									Cnot7	-0.157432	0.355	0.499	1	0		Gng3	0.254427	0.605	0.372	4.37859e-08	Cluster 3 - ARC
Fbxo21	0.133786	0.109	0.107	0.148835									Hnrnpa1	-0.157804	0.923	0.974	1	2		Hdac2	0.129561	0.775	0.564	4.81593e-08	Cluster 3 - ARC
Trappc5	0.128182	0.105	0.105	0.149264									Atp2b1	-0.157938	0.154	0.282	1	2		Tagln3	-0.355414	0.638	0.627	6.07757e-08	Cluster 3 - ARC
Dfna5	0.164299	0.145	0.126	0.149319									Ntm	-0.157969	0.128	0.211	0.0125401	1		Tspan17	0.316842	0.264	0.091	7.90909e-08	Cluster 3 - ARC
Mrpl22	-0.10767	0.118	0.15	0.149364									Rpl19	-0.158252	0.992	0.992	9.57274e-05	0		Pgls	0.259326	0.486	0.26	9.04466e-08	Cluster 3 - ARC
Mrpl15	0.116492	0.143	0.152	0.151041									Olfm1	-0.158502	0.186	0.28	0.00575331	1		Reep1	0.31899	0.384	0.175	9.41428e-08	Cluster 3 - ARC
Dclk1	0.118275	0.247	0.245	0.151648									Phip	-0.15888	0.262	0.392	1	2		Psmb3	0.13245	0.754	0.537	1.1325e-07	Cluster 3 - ARC
Atf6b	-0.107831	0.077	0.101	0.151805									Gm3764	-0.159309	0.097	0.239	7.63972e-05	0		Eef1e1	0.186846	0.63	0.405	1.66744e-07	Cluster 3 - ARC
Tram1l1	0.14717	0.183	0.176	0.152305									Tmsb4x	-0.159505	1	1	1	0		Rps19bp1	0.283597	0.424	0.21	1.68014e-07	Cluster 3 - ARC
Ap4s1	0.116623	0.141	0.14	0.153578									Med10	-0.159732	0.291	0.445	0.0161994	0		Txn1	0.200404	0.699	0.471	1.96028e-07	Cluster 3 - ARC
Celf5	0.121426	0.145	0.148	0.154405									Snrpe	-0.159736	0.849	0.91	0.00128735	0		Cox5a	0.255007	0.88	0.675	2.06064e-07	Cluster 3 - ARC
St7	-0.13087	0.091	0.117	0.157747									Hmgn3	-0.159901	0.171	0.332	4.62311e-05	0		2020-09-07	0.125997	0.645	0.438	2.08606e-07	Cluster 3 - ARC
Dnajc15	0.173029	0.131	0.111	0.159697									Rps4x	-0.160018	0.987	1	6.49174e-06	0		Acot7	0.370806	0.315	0.125	2.28553e-07	Cluster 3 - ARC
Pcdh17	0.152626	0.147	0.138	0.164169									Gm3764	-0.160319	0.015	0.145	1	2		H3f3b	-0.271677	1	0.997	2.30433e-07	Cluster 3 - ARC
Dtnbp1	0.168522	0.157	0.132	0.164867									Nsg2	-0.160602	0.331	0.41	0.0191894	1		Txndc17	0.15515	0.572	0.364	2.34643e-07	Cluster 3 - ARC
Phb	0.176134	0.142	0.126	0.166388									Taldo1	-0.160663	0.405	0.546	1	0		Fkbp2	0.197469	0.33	0.151	2.35318e-07	Cluster 3 - ARC
Naa15	-0.107471	0.104	0.132	0.170719									Eif1ax	-0.160672	0.287	0.459	0.142417	0		Uqcrc1	0.158869	0.554	0.346	2.38061e-07	Cluster 3 - ARC
Eri3	0.158177	0.2	0.188	0.174383									Tead2	-0.160924	0.04	0.18	5.40246e-08	0		Tomm5	0.199616	0.446	0.243	2.65633e-07	Cluster 3 - ARC
Nans	0.1184	0.131	0.134	0.178262									Rnd2	-0.161038	0.015	0.153	0.0182873	2		Cwc15	0.146389	0.522	0.321	2.89756e-07	Cluster 3 - ARC
Ociad1	0.133374	0.19	0.188	0.181381									Rbm3	-0.161206	0.651	0.766	1	0		Maged1	-0.1062	0.808	0.681	3.30968e-07	Cluster 3 - ARC
Cggbp1	0.175656	0.171	0.152	0.184532									Mfng	-0.161833	0	0.127	0.0365414	2		Lamtor2	0.144335	0.594	0.39	3.4173e-07	Cluster 3 - ARC
Dpcd	0.160606	0.153	0.128	0.187568									Asb4	-0.162672	0.026	0.158	1.50419e-08	0		Hnrnpa3	0.101309	0.728	0.539	3.47147e-07	Cluster 3 - ARC
Ilk	-0.101711	0.086	0.109	0.18796									Hist3h2ba	-0.162805	0.924	0.976	0.00248148	1		Cgref1	0.275985	0.123	0.016	3.57007e-07	Cluster 3 - ARC
Sri	0.143762	0.155	0.146	0.189097									Nasp	-0.16303	0.284	0.437	0.775395	0		Cyb5a	0.173141	0.591	0.374	3.86906e-07	Cluster 3 - ARC
Strn4	0.122475	0.154	0.146	0.193997									Vim	-0.163164	0.2	0.281	1	2		Mien1	0.238573	0.543	0.319	3.97089e-07	Cluster 3 - ARC
BC029214	0.16412	0.117	0.095	0.194935									H2afy	-0.163552	0.631	0.68	1	2		Syt4	0.526414	0.504	0.279	4.03792e-07	Cluster 3 - ARC
Impdh2	0.1465	0.101	0.085	0.197957									Cript	-0.163639	0.415	0.487	1	2		Psmd7	0.107767	0.598	0.392	4.41409e-07	Cluster 3 - ARC
Sox12	0.124275	0.126	0.121	0.200742									Atpif1	-0.164077	0.983	0.994	0.0379442	1		Lxn	0.27719	0.196	0.053	4.80383e-07	Cluster 3 - ARC
Rnf14	0.113189	0.183	0.188	0.209886									Rtn4	-0.16475	0.631	0.656	1	2		Pcsk1n	0.252373	0.866	0.66	4.86998e-07	Cluster 3 - ARC
Neto2	0.144067	0.105	0.083	0.21036									Tle4	-0.165096	0.128	0.269	5.20161e-06	1		Rps18-ps3	0.122383	0.511	0.316	5.05279e-07	Cluster 3 - ARC
Manbal	0.10152	0.183	0.192	0.212659									Serinc1	-0.16522	0.393	0.488	0.0493616	1		Klf6	0.375787	0.442	0.225	5.30833e-07	Cluster 3 - ARC
Ap2a2	0.121926	0.114	0.111	0.215311									Myl12a	-0.165289	0.2	0.349	0.0375798	0		Atxn7l3b	-0.142571	0.848	0.737	5.74523e-07	Cluster 3 - ARC
Srp72	0.135319	0.115	0.113	0.21602									Rps26	-0.16595	0.981	0.977	6.17313e-05	0		Pdia6	0.194992	0.442	0.244	7.99137e-07	Cluster 3 - ARC
Prkar2a	0.148751	0.14	0.132	0.218286									Ap1s2	-0.166002	0.117	0.244	0.000287445	1		Higd1a	0.29262	0.536	0.315	9.60192e-07	Cluster 3 - ARC
2300009A05Rik	0.137546	0.105	0.099	0.219392									Nedd4	-0.166151	0.477	0.668	0.493668	0		Rtn4	0.108092	0.634	0.44	1.05347e-06	Cluster 3 - ARC
2410002F23Rik	0.135088	0.174	0.16	0.2197									Scp2	-0.166272	0.306	0.479	0.0985669	0		As3mt	0.270896	0.17	0.041	1.09927e-06	Cluster 3 - ARC
Higd1a	0.129959	0.311	0.298	0.230265									Marcks	-0.16634	0.815	0.922	1	2		Rpl36al	0.166988	0.775	0.562	1.13445e-06	Cluster 3 - ARC
Pkia	0.154836	0.182	0.172	0.230824									Txnl4a	-0.166421	0.306	0.454	0.168637	0		Nipsnap3b	0.262043	0.543	0.323	1.43164e-06	Cluster 3 - ARC
Meis3	0.122095	0.16	0.162	0.23177									Snrpb2	-0.166489	0.446	0.471	1	2		Nhp2	0.245139	0.417	0.216	1.46283e-06	Cluster 3 - ARC
Sfxn1	0.147009	0.163	0.15	0.231831									Gdpd1	-0.166786	0.215	0.339	0.218777	2		Dtd1	0.113978	0.315	0.157	1.60481e-06	Cluster 3 - ARC
Ralyl	0.152454	0.13	0.105	0.233151									Nol4	-0.16679	0.12	0.273	4.14238e-05	0		Vgll2	-0.938519	0.043	0.176	1.68852e-06	Cluster 3 - ARC
Bicd1	0.127954	0.106	0.093	0.234249									Dnajb6	-0.166824	0.759	0.848	0.193932	1		Atox1	0.115747	0.525	0.338	1.91039e-06	Cluster 3 - ARC
Cmip	0.155181	0.167	0.148	0.245334									Spcs2	-0.166961	0.554	0.57	1	2		Guk1	0.12198	0.522	0.335	2.57327e-06	Cluster 3 - ARC
Abhd8	0.134275	0.174	0.154	0.245769									Nono	-0.16722	0.628	0.761	0.332823	0		Prmt1	0.138978	0.862	0.67	2.58277e-06	Cluster 3 - ARC
Tceal1	0.136023	0.105	0.103	0.252117									Rps20	-0.167531	0.92	0.952	3.53632e-05	0		Myl12b	0.171952	0.486	0.297	2.70742e-06	Cluster 3 - ARC
Pdia4	-0.100906	0.16	0.188	0.253975									Rps27	-0.16765	0.998	1	1.17857e-12	0		Ndufa6	-0.16915	0.656	0.562	3.04054e-06	Cluster 3 - ARC
Poldip2	0.138959	0.153	0.144	0.254034									Rps4x	-0.168018	1	0.991	1	2		Ptbp2	0.170854	0.449	0.258	3.40771e-06	Cluster 3 - ARC
Atf2	0.146295	0.149	0.136	0.256447									Prox1	-0.168382	0.031	0.166	1	2		Uqcr10	0.108771	0.732	0.528	3.45659e-06	Cluster 3 - ARC
2020-09-06	0.134683	0.133	0.119	0.256768									Gm10260	-0.168476	0.791	0.842	0.00596814	0		Snca	-0.842581	0.199	0.302	3.70352e-06	Cluster 3 - ARC
Clasp2	0.144851	0.101	0.089	0.25683									Sox2	-0.168553	0.046	0.134	1	2		Polr2g	0.151447	0.435	0.252	3.81141e-06	Cluster 3 - ARC
Pak1	0.110099	0.182	0.184	0.258902									Ccdc88a	-0.168916	0.338	0.437	1	2		Tomm7	-0.144714	0.576	0.473	3.82736e-06	Cluster 3 - ARC
Dnajc9	0.110318	0.135	0.144	0.26065									Npm1	-0.168923	0.912	0.946	0.0986445	0		Ptp4a1	-0.122306	0.627	0.513	3.9484e-06	Cluster 3 - ARC
Xbp1	0.129114	0.102	0.079	0.260889									Tle1	-0.169297	0.123	0.293	1	2		Sh3glb1	0.142295	0.399	0.217	4.06749e-06	Cluster 3 - ARC
Arf2	0.117468	0.165	0.164	0.261057									Cdca7	-0.169499	0.029	0.163	5.00439e-10	0		Nell2	0.212753	0.362	0.179	4.08611e-06	Cluster 3 - ARC
Sqle	0.155509	0.211	0.194	0.269762									Cask	-0.169749	0.103	0.222	0.000695077	1		Tm2d1	-0.136199	0.496	0.394	4.25165e-06	Cluster 3 - ARC
Clstn1	0.118892	0.101	0.079	0.269924									Ssbp1	-0.170841	0.269	0.439	0.00851877	0		Ap1s2	0.120161	0.475	0.294	4.37856e-06	Cluster 3 - ARC
2210016L21Rik	0.100231	0.175	0.174	0.270342									Myt1l	-0.17096	0.055	0.191	1.42058e-07	1		2700094K13Rik	0.137953	0.54	0.348	4.39726e-06	Cluster 3 - ARC
Saraf	0.147554	0.238	0.215	0.272724									Cnn3	-0.171126	0.369	0.518	0.182243	2		Klc1	0.263933	0.634	0.413	4.53819e-06	Cluster 3 - ARC
Tpi1	0.155292	0.181	0.16	0.273101									Cacnb3	-0.171461	0.114	0.258	7.20155e-08	1		Smdt1	0.103507	0.822	0.633	4.63704e-06	Cluster 3 - ARC
Borcs7	0.110674	0.144	0.144	0.275309									Trim35	-0.172466	0.231	0.376	1	2		Psma6	0.112904	0.565	0.375	4.96011e-06	Cluster 3 - ARC
Alg2	0.11765	0.147	0.126	0.279472									Rps27l	-0.172544	0.493	0.668	0.0209659	0		Rpp21	0.114766	0.362	0.193	5.06314e-06	Cluster 3 - ARC
Rnf121	0.129006	0.246	0.219	0.280555									Gng5	-0.172546	0.418	0.597	0.116262	0		Ube2e3	-0.26854	0.652	0.62	5.20639e-06	Cluster 3 - ARC
Rangap1	0.144075	0.139	0.123	0.286602									Arxes1	-0.172853	0.083	0.224	9.52438e-07	1		Sh3bgrl3	0.293572	0.562	0.338	5.29308e-06	Cluster 3 - ARC
Nap1l5	0.137082	0.358	0.34	0.288675									Gm8730	-0.173173	0.558	0.656	1	0		Dda1	0.110164	0.5	0.312	5.36542e-06	Cluster 3 - ARC
Slbp	0.125174	0.193	0.192	0.289769									Ran	-0.173286	0.865	0.887	0.339072	0		Thsd4	0.233592	0.188	0.057	5.38899e-06	Cluster 3 - ARC
Rgs2	0.108745	0.13	0.105	0.291872									Zbtb20	-0.173359	0.174	0.344	0.000256562	0		Smarcc1	-0.237308	0.482	0.396	6.08777e-06	Cluster 3 - ARC
Ttc9b	0.126465	0.262	0.259	0.293244									Vta1	-0.173568	0.246	0.408	0.1299	0		Capns1	0.192791	0.431	0.24	6.46212e-06	Cluster 3 - ARC
D1Ertd622e	0.149324	0.132	0.115	0.301893									Zeb2	-0.173632	0.031	0.168	1	2		Arpc3	0.101028	0.514	0.327	7.29445e-06	Cluster 3 - ARC
Ddx3x	0.146456	0.189	0.174	0.31425									Gm17750	-0.173738	0.216	0.346	0.285656	0		Mrpl54	0.137108	0.467	0.28	7.36077e-06	Cluster 3 - ARC
Adgrl3	0.108311	0.107	0.087	0.316077									Eif3f	-0.173914	0.677	0.823	1	2		Pdia3	0.153233	0.438	0.256	7.70552e-06	Cluster 3 - ARC
Lrrc59	0.101967	0.137	0.134	0.319933									Calm3	-0.174368	0.866	0.933	0.00109739	1		Dctpp1	0.130268	0.449	0.267	7.99683e-06	Cluster 3 - ARC
Btbd9	0.137582	0.133	0.115	0.322268									Rpl32	-0.174381	0.999	1	2.53707e-11	0		Ciapin1	0.159696	0.424	0.244	8.40858e-06	Cluster 3 - ARC
Pja2	0.126253	0.241	0.223	0.323229									Ube3a	-0.174631	0.503	0.541	1	1		Pmvk	0.248374	0.457	0.258	9.06698e-06	Cluster 3 - ARC
Prkacb	0.135258	0.145	0.123	0.323779									Cfl2	-0.175507	0.523	0.657	1	2		Ndufb2	0.161067	0.63	0.431	9.36678e-06	Cluster 3 - ARC
Rab33a	0.126254	0.154	0.152	0.324367									Mgst3	-0.175688	0.172	0.316	0.000135676	1		Mrps33	-0.108	0.601	0.479	9.76508e-06	Cluster 3 - ARC
Prr7	0.137762	0.134	0.119	0.32991									Cdc42	-0.175727	0.803	0.892	0.000145991	1		Cox6b1	0.186778	0.917	0.748	1.07381e-05	Cluster 3 - ARC
N6amt2	0.104863	0.128	0.13	0.334945									Dpysl4	-0.175869	0.311	0.465	0.607581	0		Npm1	0.14844	0.855	0.668	1.1281e-05	Cluster 3 - ARC
Cnih1	0.107236	0.186	0.19	0.339873									Hist3h2a	-0.176007	0.514	0.587	0.128853	1		Trappc4	0.119561	0.714	0.517	1.2533e-05	Cluster 3 - ARC
Map6	0.129037	0.108	0.095	0.364421									Map1lc3a	-0.176064	0.393	0.504	0.000356427	1		Acat2	0.133987	0.656	0.457	1.35068e-05	Cluster 3 - ARC
Rbbp7	0.10092	0.152	0.16	0.37004									Rps6	-0.176086	0.992	0.997	5.1365e-09	0		6330403K07Rik	-0.25279	0.786	0.76	1.38004e-05	Cluster 3 - ARC
Mapk8ip1	0.104557	0.112	0.107	0.380144									Ccdc88a	-0.176298	0.396	0.521	1	0		Anp32a	0.1873	0.507	0.319	1.39435e-05	Cluster 3 - ARC
Nicn1	0.126288	0.108	0.101	0.388984									1810058I24Rik	-0.176441	0.298	0.482	0.0124539	0		Carhsp1	0.13647	0.616	0.423	1.59644e-05	Cluster 3 - ARC
Fzr1	0.142076	0.115	0.099	0.391792									Ube2d3	-0.176452	0.741	0.839	0.000228396	0		Celf4	-0.342523	0.409	0.403	1.6219e-05	Cluster 3 - ARC
0610010K14Rik	0.120229	0.109	0.089	0.396516									Dbi	-0.177009	0.291	0.425	0.427965	0		Ppp1ca	0.120694	0.732	0.54	1.64288e-05	Cluster 3 - ARC
Gde1	0.15401	0.162	0.14	0.399016									Nrxn2	-0.177837	0.331	0.416	0.293673	1		Ppp1r14b	0.187815	0.457	0.267	1.71738e-05	Cluster 3 - ARC
Smarca2	0.102502	0.205	0.196	0.42027									Chchd2	-0.178584	0.987	0.992	1.96012e-05	0		Atp5l	0.176901	0.953	0.809	1.75502e-05	Cluster 3 - ARC
Dctpp1	0.117623	0.205	0.184	0.422542									Bnip3l	-0.178794	0.4	0.47	1	2		Tm9sf3	0.188223	0.326	0.158	1.76404e-05	Cluster 3 - ARC
Tln1	0.113719	0.198	0.188	0.427164									Csnk1a1	-0.179119	0.415	0.549	1	2		Scn9a	0.216621	0.199	0.066	2.12679e-05	Cluster 3 - ARC
A730017C20Rik	0.138978	0.151	0.132	0.427743									H1f0	-0.179141	0.415	0.482	1	2		Sec11a	0.176476	0.478	0.294	2.12831e-05	Cluster 3 - ARC
Tmx2	0.117286	0.183	0.174	0.432861									Tpgs2	-0.179212	0.409	0.563	0.14207	0		Grpel1	0.216466	0.37	0.19	2.21928e-05	Cluster 3 - ARC
Tmem199	0.108613	0.11	0.105	0.447122									Cirbp	-0.179323	0.824	0.923	0.00346287	1		Hspd1	0.20507	0.558	0.353	2.26552e-05	Cluster 3 - ARC
H2afx	0.131036	0.121	0.107	0.483067									Rpl35a	-0.179534	0.987	0.992	9.4289e-09	0		Arf5	0.120314	0.866	0.688	2.30895e-05	Cluster 3 - ARC
Nagk	0.106826	0.128	0.128	0.484355									Zcchc12	-0.179716	0.034	0.168	4.39226e-08	1		Kcnk12	0.219818	0.123	0.023	2.35398e-05	Cluster 3 - ARC
Wdfy1	0.10625	0.146	0.14	0.489053									Nefm	-0.179854	0.245	0.331	0.0264523	1		Nap1l4	0.142859	0.482	0.299	2.42889e-05	Cluster 3 - ARC
Fyttd1	0.103395	0.194	0.186	0.490057									Calm2	-0.180662	0.997	0.998	0.00551299	1		Med28	0.12438	0.634	0.442	2.44413e-05	Cluster 3 - ARC
Med25	0.126419	0.11	0.099	0.508743									Slc24a5	-0.180858	0.262	0.366	0.0184681	1		Eif4g2	-0.101398	0.841	0.735	2.53626e-05	Cluster 3 - ARC
Alad	0.122588	0.112	0.105	0.511197									Olfm1	-0.18086	0.169	0.263	1	2		Psme2	0.135383	0.449	0.27	2.60484e-05	Cluster 3 - ARC
Ugp2	0.105017	0.108	0.105	0.512088									Hmgn3	-0.180894	0.108	0.224	1	2		Fscn1	0.10232	0.587	0.404	2.70524e-05	Cluster 3 - ARC
Pop5	0.126601	0.148	0.138	0.518088									Sec61b	-0.180953	0.385	0.494	1	2		Cyc1	0.152023	0.514	0.332	3.05954e-05	Cluster 3 - ARC
Bend5	0.121228	0.155	0.136	0.520309									mt-Atp6	-0.181327	1	1	0.0662202	1		Sod2	0.214036	0.373	0.195	3.06699e-05	Cluster 3 - ARC
Mocs2	0.100773	0.137	0.13	0.537218									Snrpb2	-0.181849	0.42	0.594	0.0831602	0		Tbcb	0.113061	0.67	0.479	3.35874e-05	Cluster 3 - ARC
Cltc	0.10487	0.145	0.14	0.54518									Nudt21	-0.182702	0.366	0.532	0.44435	0		Zfp706	0.120578	0.623	0.438	3.39583e-05	Cluster 3 - ARC
Ifrd1	0.128423	0.131	0.115	0.555124									Snrpf	-0.183039	0.594	0.738	0.00219459	0		Gm10260	0.206079	0.859	0.672	3.56881e-05	Cluster 3 - ARC
Ift27	0.109726	0.118	0.101	0.559344									Hes6	-0.183119	0.308	0.409	1	2		Ndufs4	-0.106611	0.5	0.381	3.57927e-05	Cluster 3 - ARC
Atad1	0.128447	0.19	0.188	0.589106									Gnai2	-0.183532	0.463	0.637	1	0		2310036O22Rik	0.117075	0.583	0.398	3.83347e-05	Cluster 3 - ARC
Wasf1	0.101675	0.123	0.115	0.607507									Ndufa5	-0.183571	0.541	0.651	0.049719	1		Pam	-0.782704	0.116	0.254	3.94636e-05	Cluster 3 - ARC
Fkbp2	0.11347	0.166	0.154	0.621699									Ywhaq	-0.184504	0.985	0.985	1	2		Gnas	0.24572	0.83	0.636	3.98939e-05	Cluster 3 - ARC
Actr6	0.101303	0.101	0.099	0.643261									Lsm8	-0.184552	0.326	0.476	0.00745369	0		Etfb	0.240098	0.304	0.138	4.03585e-05	Cluster 3 - ARC
													Sf3b2	-0.184802	0.538	0.569	1	2		Sox14	0.205109	0.428	0.241	4.22677e-05	Cluster 3 - ARC
													Rplp2	-0.185912	0.984	0.994	1.73145e-06	0		Cycs	0.12172	0.768	0.581	4.23033e-05	Cluster 3 - ARC
													Mycl	-0.186132	0.031	0.188	1	2		Lsm5	0.108777	0.471	0.295	4.61158e-05	Cluster 3 - ARC
													Fabp5	-0.18684	0.866	0.944	2.81636e-05	1		Ndufab1	0.118687	0.728	0.538	4.77221e-05	Cluster 3 - ARC
													Ccl27a	-0.187002	0.221	0.369	1.47487e-05	1		Ap2m1	0.114262	0.652	0.467	5.03849e-05	Cluster 3 - ARC
													Gpm6a	-0.187335	0.523	0.623	1	2		Klf7	0.29206	0.42	0.229	5.85803e-05	Cluster 3 - ARC
													Atp6v0e	-0.187844	0.19	0.383	2.10102e-05	0		Atp5o	0.169893	0.826	0.637	5.90895e-05	Cluster 3 - ARC
													Rpl27a	-0.188358	0.99	0.989	5.74509e-12	0		Gtf2h5	0.120772	0.634	0.446	6.17828e-05	Cluster 3 - ARC
													Atp2b1	-0.18864	0.169	0.308	2.45547e-06	1		Slc25a4	0.199558	0.964	0.842	6.32121e-05	Cluster 3 - ARC
													Gnas	-0.189016	0.852	0.916	0.00130645	1		Ndufc2	0.140951	0.692	0.497	6.40364e-05	Cluster 3 - ARC
													Rpl3	-0.189107	0.991	0.992	1.33824e-08	0		Eif1b	-0.108108	0.649	0.548	6.554e-05	Cluster 3 - ARC
													Sptbn1	-0.189569	0.072	0.231	1.35891e-10	1		Tln1	0.224079	0.399	0.218	6.99212e-05	Cluster 3 - ARC
													Blcap	-0.190562	0.215	0.377	1	2		Gpi1	0.231052	0.301	0.139	7.09252e-05	Cluster 3 - ARC
													Snhg11	-0.190691	0.034	0.149	7.00347e-07	1		Eno1	0.209829	0.388	0.211	7.62658e-05	Cluster 3 - ARC
													Id4	-0.191063	0.121	0.256	0.000136608	1		Fgf13	0.222153	0.225	0.085	8.1992e-05	Cluster 3 - ARC
													Evl	-0.191417	0.676	0.775	0.00303803	1		Tuba1b	0.22054	0.678	0.469	9.16544e-05	Cluster 3 - ARC
													Rab3a	-0.191512	0.397	0.533	1.16346e-05	1		Csnk1e	-0.130154	0.558	0.451	0.000102627	Cluster 3 - ARC
													Rps11	-0.193068	0.995	1	1.86186e-13	0		Cdkn1c	0.160432	0.572	0.395	0.000104514	Cluster 3 - ARC
													Gnai2	-0.193669	0.415	0.518	0.00714843	2		Cyb5r3	0.32244	0.315	0.148	0.000108321	Cluster 3 - ARC
													Tsc22d1	-0.193819	0.821	0.901	0.000809281	1		Mapk3	0.267166	0.312	0.145	0.000109607	Cluster 3 - ARC
													Sfr1	-0.194299	0.387	0.561	0.0293099	0		Prdx1	0.140086	0.678	0.485	0.000112062	Cluster 3 - ARC
													Rps23	-0.195134	0.997	1	3.62062e-12	0		Cdkn2d	0.261373	0.312	0.148	0.000115261	Cluster 3 - ARC
													Pou6f2	-0.195516	0	0.12	0.117029	2		Chd3os	-0.482403	0.275	0.349	0.0001175	Cluster 3 - ARC
													Dpf1	-0.196012	0.131	0.276	1.26199e-08	1		Fabp5	0.147242	0.841	0.661	0.000117525	Cluster 3 - ARC
													Vapa	-0.196445	0.754	0.807	1	2		Malat1	-0.183737	0.989	0.945	0.000117763	Cluster 3 - ARC
													Mdk	-0.197077	0.123	0.216	1	2		Zfand5	-0.111674	0.511	0.404	0.000129921	Cluster 3 - ARC
													Ywhah	-0.197145	0.721	0.84	0.000178593	1		Fkbp1a	0.178681	0.837	0.653	0.000136174	Cluster 3 - ARC
													Cdk2ap1	-0.197256	0.238	0.425	0.00897754	0		Atp5g1	0.219025	0.851	0.67	0.000137397	Cluster 3 - ARC
													Cnn3	-0.198405	0.469	0.611	0.4563	0		Comt	0.187634	0.217	0.085	0.000139333	Cluster 3 - ARC
													Hnrnpab	-0.19872	0.696	0.837	4.13138e-05	0		Sfr1	0.148205	0.46	0.285	0.00015236	Cluster 3 - ARC
													Mllt11	-0.199095	0.938	0.987	1.41587e-08	1		Cnih2	-0.170632	0.551	0.464	0.000156115	Cluster 3 - ARC
													Ptprd	-0.199219	0.046	0.206	1	2		Ywhag	0.134698	0.518	0.341	0.000156382	Cluster 3 - ARC
													Chl1	-0.199986	0.077	0.193	1	2		Snrpf	-0.11889	0.616	0.518	0.000165554	Cluster 3 - ARC
													Actl6b	-0.200371	0.183	0.352	1.50106e-09	1		Ube2i	-0.114491	0.594	0.483	0.000179573	Cluster 3 - ARC
													Rps8	-0.200628	0.998	0.997	1.07586e-09	0		Arhgdia	0.180153	0.446	0.27	0.000186654	Cluster 3 - ARC
													Elavl4	-0.201038	0.442	0.614	0.122844	0		Arl2bp	0.115385	0.402	0.237	0.000190304	Cluster 3 - ARC
													Eif4a2	-0.201078	0.614	0.696	7.19123e-05	1		Tmem256	0.122075	0.533	0.358	0.000219119	Cluster 3 - ARC
													Rpl18a	-0.202574	0.999	1	1.50402e-20	0		Akr1a1	0.116812	0.656	0.473	0.000230838	Cluster 3 - ARC
													Rcn2	-0.203238	0.462	0.56	1	2		Bex1	0.122472	0.558	0.379	0.000232824	Cluster 3 - ARC
													Rps12	-0.204052	0.819	0.876	0.000190276	0		Swi5	0.117678	0.707	0.53	0.000234038	Cluster 3 - ARC
													Uchl1	-0.204779	0.5	0.608	4.75455e-05	1		Dcun1d5	-0.107774	0.464	0.353	0.000245399	Cluster 3 - ARC
													Fez1	-0.204803	0.659	0.728	0.0130374	1		Tmsb10	0.17945	0.996	0.991	0.000248572	Cluster 3 - ARC
													Dpysl3	-0.205093	0.679	0.792	0.000445142	1		Psme1	0.155286	0.341	0.186	0.000253372	Cluster 3 - ARC
													Rplp0	-0.205511	0.984	0.986	5.38986e-11	0		Snrpn	0.169351	0.772	0.586	0.0002653	Cluster 3 - ARC
													Ube2b	-0.205608	0.595	0.738	0.000175673	0		Acly	0.186784	0.341	0.177	0.000267952	Cluster 3 - ARC
													Syt1	-0.205929	0.128	0.275	1.44483e-07	1		Vps29	0.225947	0.565	0.367	0.000287151	Cluster 3 - ARC
													Acat2	-0.206054	0.441	0.544	0.000143285	1		Tmem147	0.127989	0.409	0.246	0.000289952	Cluster 3 - ARC
													Rps10	-0.206057	0.949	0.98	5.34107e-08	0		Hnrnpdl	-0.116528	0.54	0.448	0.000294049	Cluster 3 - ARC
													Pou6f2	-0.207328	0.021	0.142	8.53679e-11	1		Canx	0.100614	0.37	0.221	0.000299151	Cluster 3 - ARC
													Lhx1os	-0.207976	0.031	0.163	0.342488	2		Cyp51	0.213747	0.344	0.183	0.00029951	Cluster 3 - ARC
													Pafah1b3	-0.208836	0.786	0.896	2.83309e-06	1		Atp5c1	0.122002	0.754	0.573	0.000299839	Cluster 3 - ARC
													Rps27a	-0.20946	0.999	1	1.80911e-13	0		Serpine2	0.530777	0.214	0.078	0.000300184	Cluster 3 - ARC
													Ndufa1	-0.209813	0.428	0.528	0.00182455	1		Tmem120a	0.24027	0.272	0.122	0.000302135	Cluster 3 - ARC
													Atrx	-0.209856	0.323	0.423	1	2		Polr2f	-0.162291	0.475	0.387	0.00031192	Cluster 3 - ARC
													Polr2m	-0.209985	0.323	0.484	0.978325	2		Sec23a	0.234231	0.337	0.173	0.000315236	Cluster 3 - ARC
													Tomm7	-0.210076	0.562	0.701	0.00600651	0		Pgam1	0.151056	0.464	0.29	0.000315582	Cluster 3 - ARC
													Insm1	-0.211192	0.123	0.254	0.0790492	2		Psma5	0.109649	0.482	0.321	0.000341366	Cluster 3 - ARC
													Carhsp1	-0.211242	0.501	0.71	1.03328e-05	0		Usmg5	0.122638	0.855	0.687	0.000343308	Cluster 3 - ARC
													Eif4a1	-0.212444	0.985	0.992	0.000141237	0		Wdr18	0.127852	0.225	0.1	0.00034655	Cluster 3 - ARC
													Hsp90ab1	-0.212476	0.995	0.992	0.000409222	0		Bri3	0.123884	0.757	0.577	0.000353621	Cluster 3 - ARC
													Sfr1	-0.212493	0.338	0.442	0.676588	2		Rpn2	0.172228	0.272	0.128	0.00035543	Cluster 3 - ARC
													Rpl8	-0.212866	0.984	0.997	9.94706e-11	0		Csnk1a1	-0.106497	0.565	0.454	0.000365025	Cluster 3 - ARC
													Crmp1	-0.212908	0.607	0.719	1.68191e-05	1		Zfand6	-0.204212	0.442	0.373	0.00036864	Cluster 3 - ARC
													Abracl	-0.212938	0.244	0.389	0.0838476	0		Uqcr11	0.103792	0.797	0.627	0.000377389	Cluster 3 - ARC
													Nsg1	-0.212953	0.769	0.886	1.91128e-06	1		Tmem160	0.149985	0.315	0.161	0.000394896	Cluster 3 - ARC
													Zfp503	-0.213191	0.024	0.175	2.19892e-13	1		Prdx5	0.110527	0.496	0.326	0.000396813	Cluster 3 - ARC
													Uchl3	-0.213413	0.352	0.48	0.000622048	1		Rbm39	-0.155161	0.732	0.647	0.000406147	Cluster 3 - ARC
													Rps3a1	-0.214626	0.986	1	4.52614e-15	0		Basp1	-0.183811	0.659	0.599	0.000407614	Cluster 3 - ARC
													Ppp1r1a	-0.215221	0.076	0.259	2.62605e-11	1		Shtn1	0.172732	0.373	0.213	0.00040814	Cluster 3 - ARC
													Chd3os	-0.216075	0.224	0.39	2.05907e-06	1		Arpc4	0.115082	0.312	0.165	0.000433014	Cluster 3 - ARC
													Resp18	-0.216469	0.124	0.27	1.13995e-08	1		Pafah1b3	0.111613	0.859	0.693	0.00043367	Cluster 3 - ARC
													Zic1	-0.216977	0.046	0.166	1	2		Max	0.167764	0.293	0.145	0.000454598	Cluster 3 - ARC
													Rps29	-0.217167	1	0.997	1	2		Nnat	0.28863	0.986	0.941	0.000473448	Cluster 3 - ARC
													Rps15a	-0.217591	0.995	1	2.02174e-16	0		Srsf7	-0.116742	0.638	0.536	0.000484881	Cluster 3 - ARC
													Rpl39	-0.218238	0.995	1	5.49439e-15	0		Celf2	-0.242667	0.598	0.572	0.000490097	Cluster 3 - ARC
													Ctnnb1	-0.218276	0.246	0.395	0.968714	2		Mif	0.168571	0.92	0.772	0.000518752	Cluster 3 - ARC
													H1fx	-0.22057	0.431	0.496	1	2		Gapdh	0.271839	0.667	0.468	0.000525162	Cluster 3 - ARC
													Rpl13a	-0.220674	0.999	1	3.31285e-11	0		Cdc42	0.135382	0.804	0.633	0.000526523	Cluster 3 - ARC
													Plk2	-0.221323	0.086	0.256	2.16653e-09	1		Serf2	0.138337	0.96	0.838	0.00052962	Cluster 3 - ARC
													Cald1	-0.222553	0.086	0.27	2.09299e-11	0		Ppdpf	-0.20226	0.616	0.558	0.000540358	Cluster 3 - ARC
													Zdhhc2	-0.222612	0.2	0.335	0.0057113	2		Psip1	-0.127031	0.645	0.553	0.000541557	Cluster 3 - ARC
													Sox4	-0.222805	0.948	0.944	0.0143097	0		Prelid1	0.134636	0.377	0.221	0.00056952	Cluster 3 - ARC
													Vcan	-0.223748	0.14	0.248	0.202319	0		Rwdd1	0.179123	0.529	0.346	0.00057066	Cluster 3 - ARC
													Cbx3	-0.224903	0.721	0.739	1	1		Creb3	0.167977	0.178	0.06	0.000580312	Cluster 3 - ARC
													Fdps	-0.225243	0.272	0.417	4.381e-07	1		Dclk1	0.118911	0.478	0.316	0.000600605	Cluster 3 - ARC
													Tcf12	-0.225686	0.153	0.352	7.17544e-09	0		Son	-0.259942	0.493	0.469	0.0006044	Cluster 3 - ARC
													Sumo2	-0.225711	0.969	0.997	0.664954	2		Coro1a	0.201467	0.156	0.046	0.000606689	Cluster 3 - ARC
													Hmgb3	-0.226485	0.862	0.943	1	2		2010107E04Rik	0.11825	0.746	0.57	0.00064126	Cluster 3 - ARC
													H2afz	-0.228189	0.974	0.989	3.34983e-07	0		Rps2	0.155998	0.935	0.795	0.00065509	Cluster 3 - ARC
													C1qtnf4	-0.228324	0.055	0.232	2.87621e-13	1		Tpi1	0.299849	0.359	0.186	0.000700672	Cluster 3 - ARC
													Rbm4b	-0.228605	0.338	0.488	1	2		Nap1l5	-0.199173	0.46	0.386	0.000715209	Cluster 3 - ARC
													Cntnap2	-0.228852	0.093	0.266	2.79585e-12	1		Ctbp1	0.105761	0.598	0.428	0.000719009	Cluster 3 - ARC
													Fxyd6	-0.228875	0.386	0.558	5.27724e-07	1		Txn2	0.16433	0.435	0.27	0.000722608	Cluster 3 - ARC
													Dynll2	-0.230788	0.414	0.558	7.28664e-06	1		1110001J03Rik	0.152434	0.46	0.285	0.000730632	Cluster 3 - ARC
													Cd200	-0.230925	0.076	0.269	1.45148e-13	1		Rsrp1	-0.11886	0.489	0.394	0.00075471	Cluster 3 - ARC
													Snrpn	-0.23124	0.672	0.794	2.54967e-07	1		Oaz2	-0.160265	0.402	0.314	0.000755048	Cluster 3 - ARC
													Mbd3	-0.231305	0.414	0.614	0.000261639	0		Cct4	0.144103	0.659	0.482	0.000775791	Cluster 3 - ARC
													Btg1	-0.233152	0.312	0.53	3.70919e-07	0		mt-Nd4l	-0.2104	0.395	0.329	0.000791259	Cluster 3 - ARC
													Ube2i	-0.233806	0.548	0.727	2.70252e-06	0		Laptm4a	0.126756	0.529	0.356	0.000796457	Cluster 3 - ARC
													2700060E02Rik	-0.234561	0.677	0.747	1	2		Dtymk	0.126692	0.322	0.176	0.000859547	Cluster 3 - ARC
													Rufy3	-0.234987	0.6	0.728	1	2		Ntmt1	0.150221	0.351	0.203	0.000866915	Cluster 3 - ARC
													Pou3f2	-0.235507	0.212	0.417	4.0506e-06	0		Smpd3	0.152692	0.409	0.245	0.000977844	Cluster 3 - ARC
													Cxxc5	-0.235761	0.015	0.228	3.72767e-05	2		Tsc22d1	-0.141634	0.703	0.619	0.000997541	Cluster 3 - ARC
													Arxes2	-0.236065	0.114	0.296	9.09938e-11	1		Faim	0.186661	0.319	0.167	0.00104974	Cluster 3 - ARC
													Hnrnpm	-0.236182	0.385	0.506	0.0950177	2		Idi1	0.166882	0.25	0.116	0.00106175	Cluster 3 - ARC
													Srrm2	-0.236447	0.462	0.575	1	2		Arl3	0.138319	0.54	0.372	0.00108696	Cluster 3 - ARC
													Ola1	-0.238309	0.165	0.352	4.39153e-06	0		H2afv	-0.148593	0.692	0.623	0.00112922	Cluster 3 - ARC
													2700060E02Rik	-0.238867	0.713	0.82	1.31131e-07	0		Bex4	0.105805	0.438	0.282	0.0011563	Cluster 3 - ARC
													Bex1	-0.238942	0.2	0.385	6.4247e-10	1		Ndufa4	0.133939	0.938	0.804	0.00119686	Cluster 3 - ARC
													Zwint	-0.239005	0.428	0.598	1.207e-08	1		Foxp2	0.307093	0.203	0.075	0.0012059	Cluster 3 - ARC
													Ntm	-0.239343	0.031	0.201	1	2		Sri	0.116991	0.351	0.205	0.00126278	Cluster 3 - ARC
													Rps9	-0.239463	0.997	1	6.08763e-20	0		Luc7l2	-0.123704	0.304	0.22	0.00136108	Cluster 3 - ARC
													Rbm39	-0.2401	0.754	0.884	1	2		Aen	0.152403	0.149	0.047	0.00137625	Cluster 3 - ARC
													Rpl22	-0.241329	0.78	0.887	8.85879e-10	0		Cdk5r1	-0.136696	0.431	0.344	0.00138277	Cluster 3 - ARC
													Prox1	-0.241385	0.101	0.301	2.61283e-11	0		Os9	0.320289	0.243	0.101	0.00142384	Cluster 3 - ARC
													Hes6	-0.241716	0.342	0.555	1.04647e-06	0		Gpx1	0.13464	0.351	0.199	0.0014459	Cluster 3 - ARC
													Rnf121	-0.242425	0.103	0.285	1.10708e-09	1		Mad2l2	0.196624	0.275	0.133	0.0014542	Cluster 3 - ARC
													Reep1	-0.243261	0.09	0.31	5.68791e-15	1		Actb	-0.30275	0.971	0.891	0.0014687	Cluster 3 - ARC
													Ddx39b	-0.243846	0.38	0.594	3.2924e-05	0		Shfm1	-0.122697	0.848	0.754	0.00149088	Cluster 3 - ARC
													Xpr1	-0.243863	0.155	0.345	1.4912e-13	1		Cotl1	0.213531	0.333	0.179	0.00164521	Cluster 3 - ARC
													Bcl11b	-0.245712	0.096	0.217	0.0401828	0		Rpa3	-0.16022	0.391	0.315	0.00168395	Cluster 3 - ARC
													Gadd45g	-0.245926	0.138	0.209	1	2		Ube2s	-0.107042	0.551	0.453	0.00173644	Cluster 3 - ARC
													6330403K07Rik	-0.247184	0.769	0.896	1	2		Nop10	0.165179	0.663	0.474	0.00174801	Cluster 3 - ARC
													Hmgcs1	-0.247369	0.341	0.496	5.43027e-07	1		Polr1c	0.178241	0.25	0.117	0.00179526	Cluster 3 - ARC
													St18	-0.24769	0.015	0.186	0.141293	2		Lsm6	0.103923	0.514	0.348	0.00192084	Cluster 3 - ARC
													Calm1	-0.248656	0.923	0.979	0.489692	2		Ube3a	-0.10665	0.656	0.553	0.00194535	Cluster 3 - ARC
													Tpgs2	-0.25005	0.323	0.461	1	2		Cxx1a	0.105102	0.475	0.317	0.00196431	Cluster 3 - ARC
													Aplp1	-0.250976	0.352	0.503	1.38535e-10	1		Dgcr6	-0.104126	0.471	0.375	0.00196815	Cluster 3 - ARC
													Hmgb2	-0.251296	0.247	0.417	0.00178439	0		Sccpdh	0.145897	0.279	0.143	0.00222468	Cluster 3 - ARC
													Maged1	-0.257767	0.707	0.873	1.79136e-08	1		Gdi2	0.165374	0.594	0.416	0.00222816	Cluster 3 - ARC
													Rps3	-0.25788	0.989	0.997	1.00383e-18	0		Puf60	0.146769	0.467	0.307	0.00223203	Cluster 3 - ARC
													Ddah2	-0.261045	0.592	0.749	1.07949e-05	0		Bzw2	-0.261197	0.38	0.35	0.00228065	Cluster 3 - ARC
													Gm1673	-0.261525	0.897	0.977	1.54626e-12	1		Trim44	0.105181	0.207	0.09	0.00228337	Cluster 3 - ARC
													H1f0	-0.262923	0.431	0.597	9.68739e-05	0		Atp6v0b	-0.121571	0.612	0.52	0.00244347	Cluster 3 - ARC
													Ptms	-0.263275	0.717	0.873	3.12288e-11	1		Arl6ip5	0.134155	0.406	0.249	0.00254142	Cluster 3 - ARC
													H2afv	-0.263325	0.712	0.783	4.40491e-09	0		Zfp422	-0.145945	0.496	0.417	0.00254147	Cluster 3 - ARC
													Pbx1	-0.263507	0.331	0.468	3.74164e-07	1		Mrps15	0.135839	0.319	0.178	0.00262846	Cluster 3 - ARC
													Tcf4	-0.263934	0.14	0.327	2.48722e-09	0		Fam136a	0.224824	0.475	0.3	0.00268694	Cluster 3 - ARC
													Bex2	-0.26473	0.814	0.921	9.142e-08	1		Pbx1	0.207797	0.431	0.262	0.00276033	Cluster 3 - ARC
													Ncam1	-0.264954	0.383	0.508	1.5997e-06	1		Ap2s1	0.132065	0.525	0.355	0.00282628	Cluster 3 - ARC
													Tcf4	-0.266334	0.031	0.203	0.206142	2		Ruvbl2	0.158405	0.243	0.115	0.00284746	Cluster 3 - ARC
													Rac3	-0.26755	0.11	0.332	7.02691e-16	1		Dynll1	-0.148401	0.906	0.844	0.00288807	Cluster 3 - ARC
													Lhx1	-0.268243	0.015	0.189	0.0594022	2		Bloc1s2	0.146867	0.431	0.273	0.00291443	Cluster 3 - ARC
													Runx1t1	-0.268429	0.383	0.54	1.18227e-08	1		Scd2	0.175317	0.438	0.273	0.00295205	Cluster 3 - ARC
													Rbp1	-0.268599	0.034	0.169	1.62512e-10	1		Bcas2	-0.10315	0.67	0.564	0.00311062	Cluster 3 - ARC
													Npc2	-0.273242	0.331	0.552	9.4366e-09	0		1110008P14Rik	0.112211	0.308	0.171	0.00316802	Cluster 3 - ARC
													H3f3b	-0.276742	1	1	0.00114517	2		Rap1b	0.185802	0.37	0.211	0.00321415	Cluster 3 - ARC
													Dpysl2	-0.277778	0.717	0.843	1.39606e-08	1		Meis3	0.146907	0.286	0.147	0.00326433	Cluster 3 - ARC
													Btbd17	-0.279153	0.042	0.254	2.272e-20	0		Cct5	0.110944	0.62	0.451	0.00329325	Cluster 3 - ARC
													Chl1	-0.2798	0.041	0.231	3.44085e-17	1		Tmem246	0.205925	0.152	0.048	0.00335481	Cluster 3 - ARC
													Ppia	-0.280273	0.983	0.995	9.48549e-18	1		Polr2m	-0.121117	0.525	0.432	0.00336259	Cluster 3 - ARC
													Dll3	-0.280379	0.042	0.245	2.81263e-18	0		Zc2hc1a	0.104058	0.319	0.184	0.00377965	Cluster 3 - ARC
													Insm1	-0.282145	0.179	0.417	4.23895e-09	0		Tkt	0.134725	0.301	0.161	0.00384306	Cluster 3 - ARC
													Atxn7l3b	-0.282353	0.785	0.949	1	2		Nt5c	0.129281	0.326	0.184	0.00393528	Cluster 3 - ARC
													Vim	-0.284001	0.218	0.423	8.29938e-07	0		Nt5dc2	0.156379	0.257	0.125	0.00396558	Cluster 3 - ARC
													Cbx1	-0.285362	0.369	0.546	0.116397	2		Akap12	0.143233	0.225	0.103	0.0040842	Cluster 3 - ARC
													Nme1	-0.288126	0.876	0.95	1.57954e-10	1		Sec61b	0.129272	0.609	0.445	0.00408792	Cluster 3 - ARC
													Slc25a4	-0.289034	0.914	0.975	1.10974e-12	1		Plcxd3	0.189459	0.134	0.038	0.00413493	Cluster 3 - ARC
													Stmn1	-0.289347	0.997	1	1.69933e-27	1		Atf2	0.110362	0.261	0.135	0.00417255	Cluster 3 - ARC
													Nefl	-0.291232	0.238	0.392	1.65573e-06	1		Bola2	-0.106571	0.446	0.346	0.00429897	Cluster 3 - ARC
													Hmgb1	-0.291582	0.908	0.985	0.0904345	2		Ypel3	-0.157508	0.413	0.326	0.00442846	Cluster 3 - ARC
													Mfng	-0.294667	0.051	0.29	2.9297e-22	0		Tomm40	0.247376	0.283	0.139	0.00456336	Cluster 3 - ARC
													Cited2	-0.294829	0.236	0.445	2.14371e-07	0		Gsk3b	-0.188385	0.54	0.475	0.00456724	Cluster 3 - ARC
													Rbx1	-0.295774	0.8	0.937	0.0253808	2		Wdr89	0.118399	0.413	0.265	0.00458984	Cluster 3 - ARC
													Ppp2r2b	-0.297222	0.052	0.231	1.39358e-16	1		Gpbp1	-0.18044	0.449	0.379	0.004625	Cluster 3 - ARC
													Map1b	-0.298084	0.966	0.989	2.40016e-16	1		Gm9844	0.185688	0.377	0.221	0.00464527	Cluster 3 - ARC
													Dlx2	-0.300034	0.502	0.668	5.83273e-09	0		Ccdc124	0.188354	0.384	0.227	0.0048269	Cluster 3 - ARC
													Fxyd6	-0.303186	0.308	0.53	1	2		Ube2b	-0.102395	0.638	0.537	0.00482954	Cluster 3 - ARC
													Igfbpl1	-0.306922	0.859	0.921	1.78784e-09	0		Trmt112	0.113026	0.38	0.236	0.00484726	Cluster 3 - ARC
													Ttc3	-0.307328	0.815	0.941	0.484274	2		Ndufc1	0.106133	0.819	0.66	0.0048919	Cluster 3 - ARC
													Serf1	-0.310597	0.745	0.889	3.23919e-12	1		Gm10263	0.10175	0.221	0.109	0.0049415	Cluster 3 - ARC
													Tecr	-0.315721	0.51	0.708	3.1008e-12	1		Eif5a	0.129025	0.812	0.649	0.00500704	Cluster 3 - ARC
													Shfm1	-0.317565	0.864	0.93	9.1168e-17	0		Dusp26	0.163905	0.192	0.079	0.00501821	Cluster 3 - ARC
													Tuba1a	-0.332269	1	1	9.46151e-41	1		Slc25a5	-0.106353	0.71	0.577	0.00527677	Cluster 3 - ARC
													Rnd3	-0.333156	0.309	0.594	1.52172e-15	0		Tspan6	-0.144987	0.395	0.316	0.00538295	Cluster 3 - ARC
													Mif	-0.334092	0.8	0.931	2.97746e-15	1		Stmn3	0.220015	0.87	0.718	0.00547877	Cluster 3 - ARC
													Hnrnpk	-0.337818	0.877	0.983	0.000117672	2		Dbn1	-0.153368	0.489	0.423	0.00569496	Cluster 3 - ARC
													St18	-0.339313	0.105	0.355	3.65858e-20	0		Phb2	0.131884	0.493	0.33	0.0057368	Cluster 3 - ARC
													Cdk4	-0.342142	0.75	0.887	1.9183e-16	0		Klhdc8b	0.126422	0.239	0.121	0.00615445	Cluster 3 - ARC
													Gng3	-0.342325	0.348	0.607	2.99269e-18	1		Sf3b5	0.133459	0.399	0.251	0.00648088	Cluster 3 - ARC
													Pgrmc1	-0.349636	0.638	0.843	2.30082e-18	1		Hcfc1r1	0.176036	0.348	0.199	0.00652856	Cluster 3 - ARC
													Dlx5	-0.351031	0.465	0.687	1.88552e-11	0		Akap7	0.139766	0.185	0.076	0.00699639	Cluster 3 - ARC
													Kif5c	-0.35153	0.569	0.794	4.82455e-16	1		Pnisr	-0.155576	0.377	0.302	0.00716108	Cluster 3 - ARC
													Tspan13	-0.355944	0.348	0.59	1.78864e-17	1		Sdcbp	-0.260377	0.391	0.357	0.00718001	Cluster 3 - ARC
													Hmgn2	-0.358755	0.385	0.673	0.0333984	2		Hspe1	0.155018	0.667	0.491	0.00751598	Cluster 3 - ARC
													Islr2	-0.362911	0.431	0.635	1.37661e-16	1		Cox6c	0.197495	0.888	0.744	0.00808441	Cluster 3 - ARC
													Fign	-0.367923	0	0.272	1.33385e-06	2		Hnrnpab	-0.127812	0.533	0.452	0.00812473	Cluster 3 - ARC
													Tshz2	-0.369817	0.169	0.36	1	2		Cks1b	0.162962	0.214	0.094	0.00815928	Cluster 3 - ARC
													Cadm1	-0.369945	0.134	0.387	6.34733e-21	1		Enho	0.114706	0.141	0.045	0.00825081	Cluster 3 - ARC
													Cpe	-0.372536	0.41	0.686	2.56679e-20	1		Eapp	0.178507	0.243	0.116	0.0082617	Cluster 3 - ARC
													Prdx1	-0.374941	0.356	0.625	4.90976e-16	0		Atad1	0.100831	0.38	0.24	0.00846763	Cluster 3 - ARC
													Meg3	-0.388447	0.956	0.98	1.55758e-08	0		Hspa5	0.188799	0.489	0.323	0.00853824	Cluster 3 - ARC
													Hmgn2	-0.390058	0.607	0.783	3.08012e-18	0		Tspyl4	-0.248681	0.286	0.251	0.00880334	Cluster 3 - ARC
													Mir124-2hg	-0.394579	0.369	0.601	0.00194342	2		Nt5c3	0.181332	0.395	0.24	0.0092479	Cluster 3 - ARC
													Pantr1	-0.404827	0.563	0.741	2.131e-16	0		Sap30	-0.10139	0.446	0.363	0.0100733	Cluster 3 - ARC
													Sp8	-0.405593	0.077	0.404	0.00778541	2		Mrps11	0.154074	0.395	0.243	0.0101377	Cluster 3 - ARC
													Zic1	-0.406809	0.084	0.346	6.9886e-20	0		Tcp1	0.144076	0.5	0.345	0.0102782	Cluster 3 - ARC
													Six3	-0.408033	0.062	0.353	7.1395e-06	2		Atp5e	0.115988	0.866	0.723	0.0103894	Cluster 3 - ARC
													Gm17750	-0.408033	0.046	0.265	0.748123	2		Snrpg	0.141871	0.714	0.549	0.0104854	Cluster 3 - ARC
													Ncam1	-0.410261	0.231	0.493	0.00625726	2		Bnip3l	-0.161385	0.431	0.371	0.0112617	Cluster 3 - ARC
													Rtn1	-0.412537	0.938	0.999	4.15199e-38	1		Ric8	0.167878	0.17	0.065	0.0115492	Cluster 3 - ARC
													Tubb2b	-0.41266	1	1	2.47795e-50	1		Snf8	0.101377	0.435	0.286	0.0132928	Cluster 3 - ARC
													Arx	-0.421959	0.385	0.571	0.0167777	2		Nipsnap1	0.127774	0.341	0.203	0.0133901	Cluster 3 - ARC
													Syt4	-0.427036	0.079	0.29	1.05554e-13	1		Map4	0.160408	0.192	0.078	0.0134572	Cluster 3 - ARC
													Mdk	-0.427465	0.135	0.4	1.58966e-22	0		Hnrnpr	-0.124355	0.54	0.468	0.014729	Cluster 3 - ARC
													Tmsb10	-0.446711	1	1	2.35118e-64	1		Cltb	0.148059	0.239	0.116	0.0147759	Cluster 3 - ARC
													Dlx1	-0.451518	0.123	0.437	3.88246e-06	2		2020-09-06	0.100272	0.232	0.117	0.0148874	Cluster 3 - ARC
													Elavl2	-0.456952	0.231	0.527	0.00047301	2		Cnn3	-0.173646	0.366	0.313	0.0149854	Cluster 3 - ARC
													Ckb	-0.463157	0.755	0.887	3.88582e-19	0		Ruvbl1	0.173602	0.214	0.098	0.0152517	Cluster 3 - ARC
													Dlk1	-0.467235	0.172	0.496	1.33669e-24	0		Rbmxl1	-0.132344	0.337	0.261	0.0156591	Cluster 3 - ARC
													Arx	-0.470044	0.486	0.746	2.12058e-21	0		Tubb2a	0.184675	0.764	0.595	0.0157195	Cluster 3 - ARC
													Cnih2	-0.4753	0.366	0.701	8.3083e-29	1		Ahi1	-0.141338	0.373	0.31	0.0157847	Cluster 3 - ARC
													Stmn4	-0.477937	0.476	0.754	9.36732e-22	1		Bmyc	0.166881	0.333	0.189	0.0161842	Cluster 3 - ARC
													Ina	-0.484388	0.414	0.661	1.89812e-24	1		Acot9	0.210913	0.12	0.033	0.0164337	Cluster 3 - ARC
													Stmn3	-0.485025	0.876	0.981	1.77026e-45	1		Sac3d1	0.214554	0.239	0.113	0.0168764	Cluster 3 - ARC
													Pantr1	-0.492066	0.415	0.626	1	2		Capzb	0.144877	0.435	0.278	0.0180296	Cluster 3 - ARC
													Zfhx3	-0.494741	0.238	0.495	5.30031e-26	1		Rrp1	-0.129742	0.395	0.311	0.0181083	Cluster 3 - ARC
													Gadd45g	-0.498454	0.132	0.386	2.3344e-18	0		Fdx1l	0.171519	0.221	0.101	0.0182358	Cluster 3 - ARC
													Cdkn1c	-0.502328	0.462	0.631	9.16991e-08	0		Fbxo3	0.167236	0.232	0.111	0.0184785	Cluster 3 - ARC
													Celf4	-0.504504	0.462	0.773	0.0010862	2		Myef2	-0.197411	0.38	0.324	0.0189372	Cluster 3 - ARC
													H2afv	-0.512764	0.369	0.752	7.08679e-05	2		Ncam1	-0.270055	0.453	0.419	0.0189509	Cluster 3 - ARC
													Sp9	-0.513622	0.296	0.6	7.84598e-24	0		Fam216a	-0.308705	0.29	0.281	0.0195742	Cluster 3 - ARC
													Sox4	-0.518255	0.769	0.956	9.79908e-05	2		Mkrn1	-0.101	0.471	0.383	0.0196416	Cluster 3 - ARC
													Pcsk1n	-0.530439	0.517	0.801	3.34492e-30	1		Efna2	0.128621	0.127	0.038	0.0197201	Cluster 3 - ARC
													Dlx6os1	-0.531251	0.138	0.412	0.000100766	2		Cxx1b	0.128568	0.315	0.182	0.0199119	Cluster 3 - ARC
													Dlx6os1	-0.545841	0.287	0.67	2.28119e-33	0		Fkbp8	-0.171835	0.326	0.277	0.0207568	Cluster 3 - ARC
													Ly6h	-0.555375	0.2	0.562	2.67794e-37	1		Ppp1cc	-0.170838	0.438	0.378	0.020965	Cluster 3 - ARC
													Tubb2a	-0.559682	0.59	0.884	2.01429e-40	1		Fubp1	-0.173229	0.493	0.441	0.0209848	Cluster 3 - ARC
													Mapt	-0.572609	0.121	0.483	8.90294e-40	1		Atp5j2	0.112385	0.862	0.717	0.0218436	Cluster 3 - ARC
													Tshz2	-0.574167	0.083	0.432	3.68166e-36	1		Usp9x	-0.196883	0.228	0.179	0.0227028	Cluster 3 - ARC
													Sp9	-0.576531	0.031	0.404	2.80947e-10	2		Kcnq1ot1	0.205805	0.297	0.159	0.0228007	Cluster 3 - ARC
													Meis2	-0.584729	0.566	0.86	7.56383e-32	1		Rab6b	0.161476	0.217	0.102	0.0240411	Cluster 3 - ARC
													Nnat	-0.595738	1	0.998	7.68871e-08	2		Smarce1	-0.241653	0.366	0.332	0.0240701	Cluster 3 - ARC
													Pax6	-0.620675	0.41	0.617	1.05816e-16	0		Snhg12	0.208345	0.196	0.082	0.0241212	Cluster 3 - ARC
													Nnat	-0.638818	0.993	1	9.88407e-59	1		Fdps	0.262728	0.464	0.294	0.0245317	Cluster 3 - ARC
													Ndn	-0.661334	0.641	0.929	2.66501e-49	1		Diablo	0.136234	0.272	0.145	0.0250827	Cluster 3 - ARC
													Nr2f1	-0.683365	0.2	0.681	1.73226e-10	2		Camk1	0.215119	0.264	0.133	0.025356	Cluster 3 - ARC
													Gap43	-0.701363	0.621	0.945	1.05863e-57	1		Mgat2	0.228482	0.246	0.117	0.0259469	Cluster 3 - ARC
													Dlx2	-0.713441	0.092	0.575	1.41814e-12	2		Dynlrb1	0.103529	0.754	0.598	0.0260256	Cluster 3 - ARC
													Ebf1	-0.715452	0.031	0.119	1.15584e-05	1		Twf2	0.116257	0.167	0.069	0.0270971	Cluster 3 - ARC
													Stmn2	-0.721219	0.831	0.992	2.74024e-70	1		Insig1	0.109509	0.221	0.11	0.0271534	Cluster 3 - ARC
													Actb	-0.778427	1	0.997	2.07333e-26	1		Cox20	0.168976	0.551	0.391	0.0282585	Cluster 3 - ARC
													Nr2f2	-0.787248	0.077	0.546	3.87444e-12	2		Vti1b	0.139782	0.33	0.198	0.029259	Cluster 3 - ARC
													Ebf1	-0.908596	0.062	0.189	6.69919e-09	0		Hilpda	0.233361	0.174	0.066	0.030032	Cluster 3 - ARC
													Pax6	-0.969024	0.108	0.49	2.1877e-09	2		Ndufa9	0.148839	0.264	0.141	0.0314771	Cluster 3 - ARC
																				Ndnl2	0.194856	0.264	0.135	0.0318716	Cluster 3 - ARC
																				Atrx	-0.191655	0.409	0.364	0.0325555	Cluster 3 - ARC
																				Btf3l4	-0.140394	0.612	0.542	0.0339719	Cluster 3 - ARC
																				Gtpbp4	0.205324	0.275	0.142	0.0341462	Cluster 3 - ARC
																				Acat1	0.119923	0.322	0.193	0.0344714	Cluster 3 - ARC
																				Ndufaf6	0.225076	0.112	0.03	0.0349958	Cluster 3 - ARC
																				Acin1	-0.11439	0.38	0.299	0.0352056	Cluster 3 - ARC
																				Itm2b	-0.283537	0.264	0.234	0.035971	Cluster 3 - ARC
																				Zfp593	0.163841	0.123	0.037	0.0374454	Cluster 3 - ARC
																				Ap3s1	0.125083	0.507	0.352	0.0380076	Cluster 3 - ARC
																				Dnpep	0.144285	0.275	0.148	0.0380432	Cluster 3 - ARC
																				Mrpl18	-0.122612	0.348	0.265	0.0392376	Cluster 3 - ARC
																				Mt1	-0.547181	0.159	0.274	0.0394101	Cluster 3 - ARC
																				Hmgb1	-0.106473	0.844	0.774	0.0416406	Cluster 3 - ARC
																				Coro1c	0.10282	0.366	0.234	0.041721	Cluster 3 - ARC
																				Eif3d	0.130635	0.301	0.171	0.0477592	Cluster 3 - ARC
																				Mapk8ip1	0.124316	0.246	0.128	0.0486783	Cluster 3 - ARC
																				Hba-a1	-0.487381	0.413	0.353	0.0489309	Cluster 3 - ARC
																				Emc10	0.214053	0.326	0.184	0.0504463	Cluster 3 - ARC
																				Apex1	0.101282	0.449	0.305	0.0536648	Cluster 3 - ARC
																				Aig1	0.12749	0.221	0.108	0.0551118	Cluster 3 - ARC
																				Rbm25	-0.111495	0.38	0.299	0.0564097	Cluster 3 - ARC
																				Srsf10	-0.220678	0.38	0.342	0.0568449	Cluster 3 - ARC
																				Ssr2	0.121448	0.33	0.2	0.0570955	Cluster 3 - ARC
																				Lasp1	0.181727	0.181	0.075	0.0615087	Cluster 3 - ARC
																				Idh2	0.13474	0.279	0.158	0.0615932	Cluster 3 - ARC
																				Dnaja2	-0.115369	0.341	0.267	0.0616823	Cluster 3 - ARC
																				Vimp	0.147655	0.279	0.154	0.0622807	Cluster 3 - ARC
																				Dpysl4	0.110829	0.464	0.319	0.0649929	Cluster 3 - ARC
																				Gabarap	-0.118966	0.576	0.506	0.0673905	Cluster 3 - ARC
																				Ndrg2	0.206686	0.101	0.025	0.0675683	Cluster 3 - ARC
																				Arl1	0.120207	0.33	0.202	0.0681765	Cluster 3 - ARC
																				Fez2	0.160582	0.123	0.038	0.0686307	Cluster 3 - ARC
																				Gabbr1	0.116773	0.268	0.15	0.0688073	Cluster 3 - ARC
																				Stub1	0.100618	0.5	0.362	0.0705158	Cluster 3 - ARC
																				Tecr	0.161349	0.685	0.521	0.0708741	Cluster 3 - ARC
																				B3galnt1	0.171443	0.185	0.081	0.0745512	Cluster 3 - ARC
																				Gm11808	-0.113161	0.467	0.404	0.0798303	Cluster 3 - ARC
																				Smarcc2	-0.217803	0.232	0.184	0.0806633	Cluster 3 - ARC
																				Cebpg	0.13083	0.174	0.074	0.0815961	Cluster 3 - ARC
																				H2afz	-0.104187	0.891	0.823	0.0817449	Cluster 3 - ARC
																				Tmed9	0.102172	0.395	0.262	0.0837714	Cluster 3 - ARC
																				Dpysl3	-0.112053	0.732	0.651	0.0852057	Cluster 3 - ARC
																				St13	-0.228025	0.424	0.387	0.0861589	Cluster 3 - ARC
																				Pfkp	0.116449	0.105	0.031	0.0878511	Cluster 3 - ARC
																				Gbas	0.191273	0.17	0.069	0.0883101	Cluster 3 - ARC
																				Napa	0.179494	0.373	0.229	0.0910015	Cluster 3 - ARC
																				Rpl14	0.137685	0.978	0.899	0.0939304	Cluster 3 - ARC
																				Kmt2e	-0.129091	0.395	0.33	0.0944673	Cluster 3 - ARC
																				Hnrnph3	-0.24644	0.442	0.423	0.095983	Cluster 3 - ARC
																				Lmo4	-0.564664	0.112	0.22	0.0963473	Cluster 3 - ARC
																				Plin2	0.156988	0.101	0.026	0.0963842	Cluster 3 - ARC
																				Fsd1	0.135713	0.312	0.183	0.0967234	Cluster 3 - ARC
																				Scand1	-0.139388	0.547	0.485	0.0977638	Cluster 3 - ARC
																				Rplp2	0.168131	0.931	0.819	0.10064	Cluster 3 - ARC
																				Usf1	-0.169183	0.257	0.204	0.102146	Cluster 3 - ARC
																				Vat1l	0.121973	0.156	0.061	0.102316	Cluster 3 - ARC
																				Tshz2	-0.510029	0.109	0.182	0.103854	Cluster 3 - ARC
																				Pak1	0.226017	0.312	0.176	0.104482	Cluster 3 - ARC
																				Fnta	0.135475	0.348	0.217	0.104603	Cluster 3 - ARC
																				Tbpl1	-0.11376	0.391	0.314	0.105398	Cluster 3 - ARC
																				Kpnb1	0.13203	0.203	0.098	0.105901	Cluster 3 - ARC
																				Ndufa7	0.124906	0.826	0.681	0.106642	Cluster 3 - ARC
																				Sf3b2	-0.113209	0.475	0.406	0.10895	Cluster 3 - ARC
																				Hist3h2ba	-0.159541	0.768	0.727	0.110342	Cluster 3 - ARC
																				Scrn1	0.121121	0.192	0.093	0.11079	Cluster 3 - ARC
																				Psmb4	-0.212153	0.486	0.452	0.112679	Cluster 3 - ARC
																				Tmed10	0.143157	0.304	0.176	0.113074	Cluster 3 - ARC
																				Banf1	0.264014	0.275	0.144	0.119428	Cluster 3 - ARC
																				Psmd11	-0.109255	0.391	0.316	0.123729	Cluster 3 - ARC
																				Hmgn2	-0.146933	0.551	0.49	0.124416	Cluster 3 - ARC
																				Mrps36	0.142261	0.293	0.167	0.124849	Cluster 3 - ARC
																				Ptp4a3	0.174303	0.105	0.029	0.125026	Cluster 3 - ARC
																				Flot2	0.127544	0.149	0.059	0.126076	Cluster 3 - ARC
																				Psmc5	0.101276	0.417	0.283	0.126326	Cluster 3 - ARC
																				Ddx1	0.154409	0.29	0.164	0.127246	Cluster 3 - ARC
																				Rhebl1	0.154756	0.105	0.031	0.129596	Cluster 3 - ARC
																				Srrm1	-0.111532	0.384	0.3	0.132989	Cluster 3 - ARC
																				Sbk1	-0.117435	0.54	0.472	0.133046	Cluster 3 - ARC
																				Glyr1	0.107526	0.301	0.176	0.134003	Cluster 3 - ARC
																				Sys1	-0.178363	0.29	0.227	0.136829	Cluster 3 - ARC
																				Ydjc	0.169126	0.101	0.027	0.137818	Cluster 3 - ARC
																				Mrpl19	0.12813	0.156	0.065	0.138522	Cluster 3 - ARC
																				Fam57b	0.14318	0.21	0.103	0.144346	Cluster 3 - ARC
																				Adrm1	0.128178	0.341	0.214	0.150397	Cluster 3 - ARC
																				Pepd	0.120256	0.17	0.077	0.152447	Cluster 3 - ARC
																				1810058I24Rik	0.106218	0.406	0.277	0.157166	Cluster 3 - ARC
																				Actr10	0.106034	0.355	0.229	0.158872	Cluster 3 - ARC
																				Chmp6	0.11906	0.199	0.099	0.159652	Cluster 3 - ARC
																				Ndufs2	-0.162938	0.348	0.284	0.162762	Cluster 3 - ARC
																				Lrp11	0.116403	0.149	0.059	0.164852	Cluster 3 - ARC
																				Cbx1	-0.100999	0.431	0.35	0.166293	Cluster 3 - ARC
																				Eif4b	0.11185	0.232	0.122	0.167756	Cluster 3 - ARC
																				Sae1	0.10784	0.279	0.167	0.174402	Cluster 3 - ARC
																				Akap9	-0.124071	0.337	0.277	0.180331	Cluster 3 - ARC
																				Phpt1	0.122233	0.308	0.181	0.18521	Cluster 3 - ARC
																				Atpif1	0.132498	0.989	0.942	0.188919	Cluster 3 - ARC
																				Itgb1	0.101268	0.196	0.097	0.190882	Cluster 3 - ARC
																				Lsm3	-0.167886	0.326	0.271	0.191224	Cluster 3 - ARC
																				Zfp560	0.108813	0.254	0.146	0.196458	Cluster 3 - ARC
																				Magohb	0.102137	0.214	0.112	0.204697	Cluster 3 - ARC
																				Mcrs1	0.102879	0.33	0.204	0.205368	Cluster 3 - ARC
																				Ilk	0.102542	0.214	0.113	0.20722	Cluster 3 - ARC
																				Slbp	-0.140259	0.283	0.218	0.213062	Cluster 3 - ARC
																				Smarca5	-0.17478	0.348	0.295	0.214392	Cluster 3 - ARC
																				Pak3	-0.319592	0.344	0.356	0.217635	Cluster 3 - ARC
																				Snap91	0.171584	0.17	0.074	0.221802	Cluster 3 - ARC
																				Erh	0.114477	0.946	0.844	0.222004	Cluster 3 - ARC
																				Gnb4	0.12764	0.145	0.056	0.22291	Cluster 3 - ARC
																				Zmat5	0.14045	0.192	0.089	0.224548	Cluster 3 - ARC
																				Ppp2r5b	0.137188	0.138	0.052	0.226566	Cluster 3 - ARC
																				Rbfox2	-0.123442	0.424	0.366	0.226832	Cluster 3 - ARC
																				Dad1	-0.10031	0.493	0.412	0.227508	Cluster 3 - ARC
																				Efna5	-0.293636	0.246	0.229	0.229514	Cluster 3 - ARC
																				Tgfbr1	0.142372	0.221	0.112	0.234042	Cluster 3 - ARC
																				App	0.132077	0.337	0.206	0.241123	Cluster 3 - ARC
																				Tia1	-0.176542	0.384	0.344	0.249565	Cluster 3 - ARC
																				Dazap1	0.11566	0.5	0.355	0.254013	Cluster 3 - ARC
																				Junb	0.221227	0.214	0.105	0.254796	Cluster 3 - ARC
																				Otub1	-0.17057	0.337	0.276	0.255382	Cluster 3 - ARC
																				Ip6k2	-0.238116	0.319	0.308	0.261209	Cluster 3 - ARC
																				Zfhx3	-0.296705	0.25	0.245	0.268863	Cluster 3 - ARC
																				Slc24a5	-0.29658	0.333	0.314	0.270798	Cluster 3 - ARC
																				Rps18	0.132767	0.964	0.886	0.274225	Cluster 3 - ARC
																				Fyttd1	-0.107898	0.286	0.22	0.278273	Cluster 3 - ARC
																				Tceal3	0.114104	0.254	0.148	0.278285	Cluster 3 - ARC
																				Pebp1	0.150771	0.833	0.696	0.280721	Cluster 3 - ARC
																				Lamp1	-0.145562	0.315	0.243	0.285041	Cluster 3 - ARC
																				Hspa8	0.107605	0.986	0.932	0.296711	Cluster 3 - ARC
																				Celf3	-0.215738	0.312	0.284	0.299235	Cluster 3 - ARC
																				Zcchc18	-0.143261	0.402	0.344	0.308823	Cluster 3 - ARC
																				Anapc4	0.173768	0.199	0.093	0.314527	Cluster 3 - ARC
																				Igfbpl1	-0.173592	0.391	0.338	0.331289	Cluster 3 - ARC
																				Bbc3	0.138359	0.185	0.086	0.331821	Cluster 3 - ARC
																				Clk1	0.135668	0.275	0.16	0.335271	Cluster 3 - ARC
																				Sumo2	-0.11058	0.964	0.915	0.35196	Cluster 3 - ARC
																				Sepw1	0.137993	0.873	0.745	0.357123	Cluster 3 - ARC
																				Metap2	-0.115334	0.409	0.335	0.363845	Cluster 3 - ARC
																				Cntnap2	0.127553	0.21	0.108	0.364207	Cluster 3 - ARC
																				Enc1	-0.200015	0.264	0.234	0.368805	Cluster 3 - ARC
																				Trmt10b	0.181208	0.112	0.035	0.370148	Cluster 3 - ARC
																				Gabarapl1	0.155982	0.293	0.171	0.37561	Cluster 3 - ARC
																				Cmas	-0.105242	0.42	0.355	0.378549	Cluster 3 - ARC
																				Hbb-y	-0.247007	0.489	0.471	0.401307	Cluster 3 - ARC
																				Eif1ax	0.116635	0.37	0.241	0.403838	Cluster 3 - ARC
																				Nr0b1	0.18116	0.181	0.083	0.426369	Cluster 3 - ARC
																				Dlk1	0.30019	0.308	0.176	0.429761	Cluster 3 - ARC
																				Prmt6	0.114686	0.149	0.067	0.429839	Cluster 3 - ARC
																				Pyurf	0.201681	0.156	0.064	0.431939	Cluster 3 - ARC
																				Eny2	-0.135521	0.428	0.369	0.438667	Cluster 3 - ARC
																				Hnrnpc	-0.164451	0.431	0.377	0.443742	Cluster 3 - ARC
																				Gm8186	0.156528	0.308	0.186	0.446775	Cluster 3 - ARC
																				Rpl22l1	0.163716	0.953	0.877	0.44723	Cluster 3 - ARC
																				Sh3bgrl	-0.203334	0.359	0.328	0.448981	Cluster 3 - ARC
																				Gria2	-0.383767	0.239	0.291	0.473334	Cluster 3 - ARC
																				Cs	0.144085	0.21	0.105	0.485592	Cluster 3 - ARC
																				Cope	0.109597	0.351	0.226	0.491638	Cluster 3 - ARC
																				Ubqln2	-0.11319	0.395	0.338	0.491943	Cluster 3 - ARC
																				Nsmce1	0.138633	0.264	0.153	0.502139	Cluster 3 - ARC
																				Grb2	-0.103162	0.286	0.227	0.509395	Cluster 3 - ARC
																				Uba1	-0.125268	0.283	0.225	0.518764	Cluster 3 - ARC
																				Fra10ac1	0.172703	0.138	0.054	0.523022	Cluster 3 - ARC
																				Ubald2	-0.122484	0.337	0.273	0.541681	Cluster 3 - ARC
																				Cnrip1	-0.115057	0.239	0.178	0.551244	Cluster 3 - ARC
																				Ttc14	0.112633	0.21	0.112	0.555454	Cluster 3 - ARC
																				Ppp2ca	-0.152696	0.315	0.27	0.563676	Cluster 3 - ARC
																				Pnpla8	0.221716	0.279	0.159	0.579188	Cluster 3 - ARC
																				Anapc10	0.164677	0.246	0.135	0.608056	Cluster 3 - ARC
																				Ldha	0.116149	0.268	0.158	0.612727	Cluster 3 - ARC
																				Clpp	0.151899	0.37	0.243	0.615871	Cluster 3 - ARC
																				Cyth2	-0.111817	0.46	0.404	0.625259	Cluster 3 - ARC
																				Clic1	0.131844	0.13	0.048	0.63058	Cluster 3 - ARC
																				Mrpl15	0.139617	0.283	0.17	0.633853	Cluster 3 - ARC
																				Cnpy2	-0.16356	0.377	0.321	0.639731	Cluster 3 - ARC
																				Papola	-0.251566	0.333	0.317	0.644048	Cluster 3 - ARC
																				Hint1	0.104687	0.953	0.863	0.676102	Cluster 3 - ARC
																				Lcmt1	0.135312	0.275	0.162	0.678883	Cluster 3 - ARC
																				Hap1	-0.130804	0.362	0.296	0.679053	Cluster 3 - ARC
																				Brwd1	-0.111152	0.38	0.314	0.699762	Cluster 3 - ARC
																				Bach2	0.249339	0.156	0.064	0.705426	Cluster 3 - ARC
																				Tmed4	0.124531	0.254	0.151	0.712032	Cluster 3 - ARC
																				Pcbd1	0.138798	0.112	0.037	0.717204	Cluster 3 - ARC
																				Mrpl32	-0.135267	0.308	0.257	0.725486	Cluster 3 - ARC
																				Opa3	0.146269	0.12	0.043	0.735292	Cluster 3 - ARC
																				Asns	0.198983	0.123	0.044	0.739142	Cluster 3 - ARC
																				Rpf2	0.1124	0.207	0.108	0.740488	Cluster 3 - ARC
																				Meaf6	-0.141147	0.257	0.204	0.751433	Cluster 3 - ARC
																				Mdp1	-0.101972	0.181	0.125	0.774366	Cluster 3 - ARC
																				Idnk	-0.180121	0.283	0.234	0.775148	Cluster 3 - ARC
																				Stra13	0.187703	0.272	0.156	0.79348	Cluster 3 - ARC
																				Akirin1	-0.112993	0.272	0.215	0.81105	Cluster 3 - ARC
																				Emg1	-0.112812	0.326	0.257	0.831888	Cluster 3 - ARC
																				Dctn6	0.142615	0.221	0.119	0.836309	Cluster 3 - ARC
																				Bcl11a	-0.122077	0.38	0.316	0.83788	Cluster 3 - ARC
																				Rab5a	-0.131834	0.348	0.294	0.888394	Cluster 3 - ARC
																				Cops4	-0.103971	0.322	0.255	0.891144	Cluster 3 - ARC
																				Pfdn5	-0.172257	0.808	0.773	0.910604	Cluster 3 - ARC
																				Khdrbs1	-0.139868	0.417	0.372	0.926699	Cluster 3 - ARC
																				Ubl4a	0.103693	0.181	0.09	0.928156	Cluster 3 - ARC
																				Ap2b1	-0.119472	0.199	0.145	0.934782	Cluster 3 - ARC
																				Mrpl24	-0.116198	0.261	0.201	0.936414	Cluster 3 - ARC
																				Armc1	-0.127372	0.268	0.212	0.977507	Cluster 3 - ARC
																				Qdpr	0.152827	0.134	0.053	0.987712	Cluster 3 - ARC
																				Sox11	-0.169067	0.884	0.854	0.993861	Cluster 3 - ARC
																				Ost4	0.111187	0.355	0.235	1	Cluster 3 - ARC
																				Xpo1	0.136115	0.221	0.12	1	Cluster 3 - ARC
																				Sbds	0.122894	0.156	0.069	1	Cluster 3 - ARC
																				Ppp1r11	-0.147849	0.431	0.387	1	Cluster 3 - ARC
																				Tbc1d16	0.136587	0.156	0.068	1	Cluster 3 - ARC
																				Foxp1	0.14277	0.134	0.053	1	Cluster 3 - ARC
																				Cstb	0.103767	0.264	0.159	1	Cluster 3 - ARC
																				Ccdc107	0.147446	0.214	0.112	1	Cluster 3 - ARC
																				Emc4	0.179046	0.326	0.204	1	Cluster 3 - ARC
																				Atat1	-0.277104	0.261	0.255	1	Cluster 3 - ARC
																				Rpl38	0.131134	0.971	0.902	1	Cluster 3 - ARC
																				Huwe1	-0.177533	0.25	0.213	1	Cluster 3 - ARC
																				Zdbf2	-0.259319	0.264	0.257	1	Cluster 3 - ARC
																				Vopp1	0.195548	0.185	0.087	1	Cluster 3 - ARC
																				Rpl10a	0.139349	0.862	0.74	1	Cluster 3 - ARC
																				Mesdc1	0.160212	0.112	0.038	1	Cluster 3 - ARC
																				Mrpl50	0.102139	0.322	0.207	1	Cluster 3 - ARC
																				Pmm1	0.122532	0.112	0.041	1	Cluster 3 - ARC
																				Hnrnpa2b1	-0.110456	0.808	0.756	1	Cluster 3 - ARC
																				Dfna5	0.114841	0.243	0.141	1	Cluster 3 - ARC
																				Gabra5	0.23444	0.101	0.032	1	Cluster 3 - ARC
																				Ctsb	0.155062	0.17	0.079	1	Cluster 3 - ARC
																				Irf2bpl	-0.184005	0.279	0.245	1	Cluster 3 - ARC
																				Gm6133	0.110543	0.167	0.081	1	Cluster 3 - ARC
																				Prmt7	0.106094	0.149	0.069	1	Cluster 3 - ARC
																				Map2	-0.215218	0.42	0.408	1	Cluster 3 - ARC
																				Serf1	0.134239	0.906	0.798	1	Cluster 3 - ARC
																				Cbr1	-0.14209	0.228	0.182	1	Cluster 3 - ARC
																				Adgrl2	0.117852	0.152	0.071	1	Cluster 3 - ARC
																				B3gnt5	0.164561	0.225	0.12	1	Cluster 3 - ARC
																				Stmn1	0.128739	0.989	0.973	1	Cluster 3 - ARC
																				Sft2d1	0.16472	0.101	0.033	1	Cluster 3 - ARC
																				Yif1b	0.190656	0.181	0.086	1	Cluster 3 - ARC
																				Igfbp2	0.186507	0.159	0.071	1	Cluster 3 - ARC
																				H1fx	-0.234795	0.304	0.28	1	Cluster 3 - ARC
																				Nkain3	0.124329	0.109	0.037	1	Cluster 3 - ARC
																				Srrm4	-0.232882	0.293	0.278	1	Cluster 3 - ARC
																				Ctsl	0.148758	0.178	0.086	1	Cluster 3 - ARC
																				Trim2	-0.122549	0.275	0.225	1	Cluster 3 - ARC
																				Tcaf1	-0.171777	0.257	0.22	1	Cluster 3 - ARC
																				Nucks1	-0.144955	0.283	0.233	1	Cluster 3 - ARC
																				Cd63	0.126323	0.138	0.058	1	Cluster 3 - ARC
																				Ogfrl1	0.194245	0.134	0.053	1	Cluster 3 - ARC
																				Eif6	0.107714	0.326	0.216	1	Cluster 3 - ARC
																				Ube2d1	-0.104137	0.366	0.3	1	Cluster 3 - ARC
																				Oxct1	0.121944	0.21	0.113	1	Cluster 3 - ARC
																				Gm10036	0.129687	0.286	0.18	1	Cluster 3 - ARC
																				Tpm1	0.180666	0.163	0.075	1	Cluster 3 - ARC
																				Ctnnb1	-0.166304	0.304	0.269	1	Cluster 3 - ARC
																				Aes	-0.102576	0.322	0.258	1	Cluster 3 - ARC
																				1500011K16Rik	0.110645	0.17	0.086	1	Cluster 3 - ARC
																				Nap1l1	-0.171737	0.42	0.387	1	Cluster 3 - ARC
																				Tmem65	0.119281	0.178	0.089	1	Cluster 3 - ARC
																				Med19	0.117931	0.264	0.158	1	Cluster 3 - ARC
																				Tpm4	0.166899	0.214	0.115	1	Cluster 3 - ARC
																				Ube4b	0.165369	0.181	0.088	1	Cluster 3 - ARC
																				Mob4	-0.137274	0.457	0.408	1	Cluster 3 - ARC
																				2610001J05Rik	0.121369	0.141	0.061	1	Cluster 3 - ARC
																				Serp1	0.125829	0.261	0.157	1	Cluster 3 - ARC
																				Dnlz	0.169681	0.264	0.157	1	Cluster 3 - ARC
																				Uck2	0.181009	0.105	0.035	1	Cluster 3 - ARC
																				Cbln1	-0.236633	0.246	0.223	1	Cluster 3 - ARC
																				Mzt1	-0.168579	0.33	0.285	1	Cluster 3 - ARC
																				Ssbp4	-0.14611	0.275	0.236	1	Cluster 3 - ARC
																				Gm4950	0.138221	0.185	0.095	1	Cluster 3 - ARC
																				Atp2a2	0.104135	0.181	0.094	1	Cluster 3 - ARC
																				Luc7l3	-0.180879	0.326	0.305	1	Cluster 3 - ARC
																				Bclaf1	-0.211814	0.243	0.214	1	Cluster 3 - ARC
																				Ift20	-0.11312	0.297	0.239	1	Cluster 3 - ARC
																				Thrap3	-0.119243	0.207	0.155	1	Cluster 3 - ARC
																				Map2k2	-0.150192	0.373	0.315	1	Cluster 3 - ARC
																				Naa15	0.129214	0.199	0.106	1	Cluster 3 - ARC
																				Nav2	0.146589	0.101	0.034	1	Cluster 3 - ARC
																				Apc	-0.129384	0.275	0.226	1	Cluster 3 - ARC
																				Dpcd	-0.172146	0.178	0.143	1	Cluster 3 - ARC
																				Epn2	0.185641	0.12	0.045	1	Cluster 3 - ARC
																				Calm2	0.101694	0.996	0.973	1	Cluster 3 - ARC
																				Zc3hc1	0.107015	0.152	0.072	1	Cluster 3 - ARC
																				Chl1	-0.389508	0.072	0.135	1	Cluster 3 - ARC
																				Syt1	-0.230316	0.264	0.248	1	Cluster 3 - ARC
																				Sult4a1	0.160942	0.13	0.054	1	Cluster 3 - ARC
																				Dtnbp1	0.105202	0.214	0.12	1	Cluster 3 - ARC
																				Mtmr14	0.191214	0.116	0.043	1	Cluster 3 - ARC
																				Atg3	0.118521	0.257	0.153	1	Cluster 3 - ARC
																				Gps1	0.140816	0.283	0.173	1	Cluster 3 - ARC
																				Khdrbs3	0.141721	0.199	0.104	1	Cluster 3 - ARC
																				Ckap4	0.117923	0.159	0.076	1	Cluster 3 - ARC
																				Ino80e	0.174246	0.163	0.076	1	Cluster 3 - ARC
																				Rb1cc1	-0.129573	0.21	0.164	1	Cluster 3 - ARC
																				Emc7	0.156722	0.217	0.122	1	Cluster 3 - ARC
																				Nefl	0.148559	0.21	0.122	1	Cluster 3 - ARC
																				Zranb2	-0.146916	0.362	0.317	1	Cluster 3 - ARC
																				Usp50	0.112654	0.239	0.139	1	Cluster 3 - ARC
																				Rhoa	-0.148885	0.268	0.222	1	Cluster 3 - ARC
																				Lsamp	-0.188786	0.21	0.177	1	Cluster 3 - ARC
																				Comtd1	0.145185	0.109	0.041	1	Cluster 3 - ARC
																				Safb	-0.13011	0.25	0.204	1	Cluster 3 - ARC
																				Ccdc34	-0.340066	0.178	0.209	1	Cluster 3 - ARC
																				Sox3	0.208028	0.145	0.063	1	Cluster 3 - ARC
																				Ggh	0.16324	0.123	0.048	1	Cluster 3 - ARC
																				Pa2g4	0.135363	0.257	0.153	1	Cluster 3 - ARC
																				Elavl2	-0.304845	0.268	0.286	1	Cluster 3 - ARC
																				G6pc3	0.139389	0.134	0.057	1	Cluster 3 - ARC
																				Uap1	0.182519	0.185	0.093	1	Cluster 3 - ARC
																				Lonrf2	0.130369	0.134	0.058	1	Cluster 3 - ARC
																				Ube2w	-0.160772	0.264	0.229	1	Cluster 3 - ARC
																				Klhl7	-0.110943	0.254	0.203	1	Cluster 3 - ARC
																				Plp1	-0.253714	0.25	0.241	1	Cluster 3 - ARC
																				Trappc3	-0.142741	0.297	0.251	1	Cluster 3 - ARC
																				Chd4	-0.102458	0.308	0.255	1	Cluster 3 - ARC
																				Sdha	-0.101945	0.228	0.172	1	Cluster 3 - ARC
																				Dennd6b	0.153681	0.105	0.038	1	Cluster 3 - ARC
																				Ssrp1	0.196609	0.264	0.155	1	Cluster 3 - ARC
																				Yipf3	0.132421	0.145	0.067	1	Cluster 3 - ARC
																				Eef1b2	-0.122466	0.736	0.692	1	Cluster 3 - ARC
																				Arhgap21	0.214032	0.138	0.058	1	Cluster 3 - ARC
																				Tubb4b	-0.142488	0.203	0.15	1	Cluster 3 - ARC
																				Trmt10c	0.132064	0.141	0.065	1	Cluster 3 - ARC
																				Akr1b3	0.162233	0.123	0.049	1	Cluster 3 - ARC
																				Tmed1	0.154672	0.145	0.066	1	Cluster 3 - ARC
																				Peli1	-0.257398	0.232	0.237	1	Cluster 3 - ARC
																				Ube2ql1	0.110836	0.105	0.04	1	Cluster 3 - ARC
																				Gm8773	0.158245	0.12	0.048	1	Cluster 3 - ARC
																				Rpp25l	0.130581	0.181	0.094	1	Cluster 3 - ARC
																				Tox3	-0.291264	0.217	0.223	1	Cluster 3 - ARC
																				Mageh1	-0.150555	0.37	0.324	1	Cluster 3 - ARC
																				Pcnp	-0.149855	0.315	0.277	1	Cluster 3 - ARC
																				Narf	0.125017	0.159	0.076	1	Cluster 3 - ARC
																				Sqstm1	0.154322	0.156	0.074	1	Cluster 3 - ARC
																				Slc35f1	0.133193	0.116	0.046	1	Cluster 3 - ARC
																				Arglu1	-0.119926	0.225	0.172	1	Cluster 3 - ARC
																				Fbxo21	0.112513	0.217	0.126	1	Cluster 3 - ARC
																				Nrbf2	0.158369	0.156	0.072	1	Cluster 3 - ARC
																				Abat	0.183175	0.149	0.068	1	Cluster 3 - ARC
																				Dach1	0.144958	0.101	0.036	1	Cluster 3 - ARC
																				Adgrg1	-0.150582	0.301	0.261	1	Cluster 3 - ARC
																				Rps9	-0.103673	0.96	0.915	1	Cluster 3 - ARC
																				Atp2c1	-0.143737	0.21	0.168	1	Cluster 3 - ARC
																				Sdf2	0.115544	0.214	0.121	1	Cluster 3 - ARC
																				Azin1	0.131163	0.268	0.169	1	Cluster 3 - ARC
																				Dbi	0.143625	0.297	0.192	1	Cluster 3 - ARC
																				Mapre2	-0.14077	0.268	0.22	1	Cluster 3 - ARC
																				Klc4	0.164596	0.112	0.043	1	Cluster 3 - ARC
																				Mrps5	-0.129558	0.243	0.199	1	Cluster 3 - ARC
																				Snx27	0.130343	0.13	0.057	1	Cluster 3 - ARC
																				2020-03-05	-0.174346	0.268	0.243	1	Cluster 3 - ARC
																				Pum1	-0.121131	0.21	0.166	1	Cluster 3 - ARC
																				Prr5	0.103107	0.112	0.047	1	Cluster 3 - ARC
																				Pdcd4	-0.428638	0.101	0.153	1	Cluster 3 - ARC
																				Rmst	-0.23026	0.203	0.188	1	Cluster 3 - ARC
																				H3f3a	-0.127325	0.975	0.944	1	Cluster 3 - ARC
																				Yme1l1	-0.117274	0.207	0.158	1	Cluster 3 - ARC
																				Chchd6	-0.26428	0.257	0.254	1	Cluster 3 - ARC
																				Spop	-0.252275	0.225	0.224	1	Cluster 3 - ARC
																				Tnik	-0.110632	0.149	0.103	1	Cluster 3 - ARC
																				Dnmt3a	0.109509	0.149	0.074	1	Cluster 3 - ARC
																				Hyal2	0.194966	0.156	0.074	1	Cluster 3 - ARC
																				Rbbp4	-0.201308	0.293	0.267	1	Cluster 3 - ARC
																				Smim4	0.139323	0.225	0.13	1	Cluster 3 - ARC
																				Snrpa	-0.136718	0.236	0.195	1	Cluster 3 - ARC
																				Rnf149	0.13445	0.163	0.081	1	Cluster 3 - ARC
																				Hes6	-0.145452	0.37	0.308	1	Cluster 3 - ARC
																				Zcchc7	0.107795	0.145	0.071	1	Cluster 3 - ARC
																				Anp32b	0.108691	0.326	0.22	1	Cluster 3 - ARC
																				Cyfip2	0.132911	0.134	0.059	1	Cluster 3 - ARC
																				Unc119	0.129128	0.239	0.144	1	Cluster 3 - ARC
																				Msmo1	0.143953	0.322	0.213	1	Cluster 3 - ARC
																				Dapk3	0.15045	0.192	0.104	1	Cluster 3 - ARC
																				Cops5	0.117019	0.297	0.196	1	Cluster 3 - ARC
																				Sbf2	0.167867	0.152	0.074	1	Cluster 3 - ARC
																				Manf	0.138827	0.388	0.272	1	Cluster 3 - ARC
																				Smarcd1	-0.107316	0.239	0.19	1	Cluster 3 - ARC
																				Nagk	0.118858	0.246	0.149	1	Cluster 3 - ARC
																				Trnau1ap	-0.190856	0.217	0.199	1	Cluster 3 - ARC
																				Ube2r2	-0.127492	0.217	0.175	1	Cluster 3 - ARC
																				Gm10320	0.139646	0.21	0.123	1	Cluster 3 - ARC
																				Gnl3	0.137637	0.123	0.053	1	Cluster 3 - ARC
																				Ube2g1	-0.169994	0.384	0.356	1	Cluster 3 - ARC
																				2410004B18Rik	-0.171108	0.214	0.193	1	Cluster 3 - ARC
																				Acsl3	0.181766	0.127	0.055	1	Cluster 3 - ARC
																				Smarcad1	-0.123541	0.21	0.169	1	Cluster 3 - ARC
																				Larp4b	0.143526	0.178	0.094	1	Cluster 3 - ARC
																				Eps15l1	0.177786	0.105	0.041	1	Cluster 3 - ARC
																				Mtus1	0.120117	0.141	0.069	1	Cluster 3 - ARC
																				Them4	0.132359	0.167	0.088	1	Cluster 3 - ARC
																				Mat2a	-0.113611	0.359	0.312	1	Cluster 3 - ARC
																				Zfp24	-0.251521	0.149	0.142	1	Cluster 3 - ARC
																				Nme1	0.122363	0.899	0.812	1	Cluster 3 - ARC
																				Bcl11b	0.101576	0.167	0.092	1	Cluster 3 - ARC
																				Ppp2r5e	0.169433	0.188	0.102	1	Cluster 3 - ARC
																				Cfap36	-0.246009	0.178	0.172	1	Cluster 3 - ARC
																				Emc3	0.126123	0.156	0.079	1	Cluster 3 - ARC
																				Nsrp1	-0.24965	0.141	0.133	1	Cluster 3 - ARC
																				Atp1b3	0.141964	0.196	0.111	1	Cluster 3 - ARC
																				Ifrd1	0.130491	0.203	0.117	1	Cluster 3 - ARC
																				Runx1t1	-0.145254	0.236	0.189	1	Cluster 3 - ARC
																				Gnaq	-0.17499	0.232	0.201	1	Cluster 3 - ARC
																				Psmg1	0.152271	0.138	0.066	1	Cluster 3 - ARC
																				Rabggtb	0.137077	0.17	0.091	1	Cluster 3 - ARC
																				Mtx1	0.111441	0.156	0.081	1	Cluster 3 - ARC
																				Vps36	0.104063	0.254	0.165	1	Cluster 3 - ARC
																				Rnf11	-0.227096	0.192	0.186	1	Cluster 3 - ARC
																				Cacna1b	0.119679	0.149	0.075	1	Cluster 3 - ARC
																				Pak1ip1	0.136463	0.203	0.116	1	Cluster 3 - ARC
																				Hmgn3	-0.139757	0.286	0.239	1	Cluster 3 - ARC
																				Mt2	-0.424816	0.087	0.142	1	Cluster 3 - ARC
																				Rbbp6	-0.12954	0.297	0.258	1	Cluster 3 - ARC
																				Ptprs	-0.244187	0.196	0.193	1	Cluster 3 - ARC
																				2210016L21Rik	-0.111169	0.225	0.181	1	Cluster 3 - ARC
																				Cacfd1	-0.116111	0.188	0.15	1	Cluster 3 - ARC
																				Armcx1	0.185869	0.207	0.116	1	Cluster 3 - ARC
																				Pcm1	-0.194583	0.225	0.211	1	Cluster 3 - ARC
																				Ubxn6	-0.186304	0.214	0.187	1	Cluster 3 - ARC
																				Appbp2	-0.169084	0.156	0.132	1	Cluster 3 - ARC
																				Crabp2	0.210048	0.127	0.058	1	Cluster 3 - ARC
																				Ube4a	0.129958	0.101	0.041	1	Cluster 3 - ARC
																				Yae1d1	-0.170222	0.199	0.178	1	Cluster 3 - ARC
																				Elof1	-0.138974	0.279	0.247	1	Cluster 3 - ARC
																				Otud6b	0.120279	0.134	0.065	1	Cluster 3 - ARC
																				Ndn	0.140492	0.957	0.906	1	Cluster 3 - ARC
																				Klhl9	-0.155822	0.199	0.16	1	Cluster 3 - ARC
																				Id2	0.127857	0.149	0.077	1	Cluster 3 - ARC
																				Hp1bp3	-0.206285	0.268	0.255	1	Cluster 3 - ARC
																				Mrps10	-0.134447	0.178	0.137	1	Cluster 3 - ARC
																				Cdc26	-0.104093	0.304	0.254	1	Cluster 3 - ARC
																				Sdc3	0.129976	0.123	0.056	1	Cluster 3 - ARC
																				Tada1	0.137164	0.203	0.12	1	Cluster 3 - ARC
																				Gm10250	0.105216	0.152	0.083	1	Cluster 3 - ARC
																				Klhl13	0.116595	0.123	0.057	1	Cluster 3 - ARC
																				Bola1	-0.115317	0.272	0.227	1	Cluster 3 - ARC
																				Emd	-0.125384	0.163	0.119	1	Cluster 3 - ARC
																				Gtpbp8	0.120559	0.116	0.053	1	Cluster 3 - ARC
																				Mrps18b	0.153613	0.12	0.055	1	Cluster 3 - ARC
																				Fxn	0.14874	0.123	0.057	1	Cluster 3 - ARC
																				Ccnl1	-0.177248	0.174	0.155	1	Cluster 3 - ARC
																				Mrps34	-0.103452	0.228	0.187	1	Cluster 3 - ARC
																				Uck1	0.124546	0.127	0.061	1	Cluster 3 - ARC
																				Prrc2c	-0.216552	0.192	0.178	1	Cluster 3 - ARC
																				Pkig	-0.321956	0.203	0.262	1	Cluster 3 - ARC
[truncated: 131 more rows]
