# Supplementary material for: The cellular and molecular landscape of hypothalamic patterning and differentiation from embryonic to late postnatal development
Source: Nat Commun. 2020 Aug 31;11:4360. doi: 10.1038/s41467-020-18231-z (PMC7459115; doi:10.1038/s41467-020-18231-z)
Supplement: Supplementary file 9 — Supplementary Data 7 [file 41467_2020_18231_MOESM9_ESM.xlsx]

## Sheet: TableS7
Gene	avg_logFC	% Control (Foxd1-Cre)	% Mutant (Foxd1-Cre;Ctnnb1)	p_value	adjusted_p_value	cluster
mt-Co1	-0.54704	0.998	1	9.51603e-307	1.91053e-302	Ant-hypothalamic neural progenitor
mt-Atp6	-0.385306	1	1	3.01645e-301	6.05612e-297	Ant-hypothalamic neural progenitor
Malat1	-0.655242	0.969	0.998	3.33899e-275	6.70369e-271	Ant-hypothalamic neural progenitor
Gm8797	1.22252	0.743	0.329	4.20815e-213	8.44871e-209	Ant-hypothalamic neural progenitor
Tmsb10	-0.53308	0.988	0.997	3.3563e-185	6.73844e-181	Ant-hypothalamic neural progenitor
Rpl35	-0.495597	0.975	0.994	6.2898e-180	1.2628e-175	Ant-hypothalamic neural progenitor
Rpl41	-0.420231	0.996	1	9.53332e-178	1.914e-173	Ant-hypothalamic neural progenitor
Hbb-y	-0.919572	0.457	0.711	8.93504e-177	1.79389e-172	Ant-hypothalamic neural progenitor
Ubb	0.47015	1	0.993	1.22441e-171	2.45824e-167	Ant-hypothalamic neural progenitor
Rps28	-0.584895	0.896	0.955	8.97103e-166	1.80111e-161	Ant-hypothalamic neural progenitor
mt-Cytb	-0.386997	0.998	0.998	8.49288e-162	1.70512e-157	Ant-hypothalamic neural progenitor
Jund	-0.861706	0.458	0.693	7.76846e-159	1.55967e-154	Ant-hypothalamic neural progenitor
Ubc	0.871232	0.507	0.144	1.76318e-146	3.53994e-142	Ant-hypothalamic neural progenitor
Rps29	-0.477816	0.961	0.992	3.06131e-146	6.14619e-142	Ant-hypothalamic neural progenitor
Hba-a2	-1.01997	0.115	0.338	9.80815e-138	1.96918e-133	Ant-hypothalamic neural progenitor
mt-Co3	-0.286111	0.999	1	3.10612e-133	6.23616e-129	Ant-hypothalamic neural progenitor
Alyref	-0.989852	0.103	0.299	1.22864e-132	2.46675e-128	Ant-hypothalamic neural progenitor
mt-Nd1	-0.36341	0.997	0.999	8.64442e-127	1.73554e-122	Ant-hypothalamic neural progenitor
Hspa8	0.543077	0.944	0.738	2.5382e-125	5.09595e-121	Ant-hypothalamic neural progenitor
Gnb1	-0.776784	0.377	0.622	1.23849e-116	2.48651e-112	Ant-hypothalamic neural progenitor
Eid1	-0.673533	0.274	0.43	1.38228e-98	2.7752e-94	Ant-hypothalamic neural progenitor
Atp5k	-0.529703	0.554	0.671	1.23302e-97	2.47552e-93	Ant-hypothalamic neural progenitor
Sbk1	-0.621082	0.389	0.543	8.97221e-97	1.80135e-92	Ant-hypothalamic neural progenitor
Gm10076	-0.628702	0.309	0.453	3.71216e-96	7.45291e-92	Ant-hypothalamic neural progenitor
Dpysl2	-0.611699	0.463	0.627	8.64582e-96	1.73582e-91	Ant-hypothalamic neural progenitor
Rpl37	-0.385175	0.941	0.979	1.53258e-95	3.07695e-91	Ant-hypothalamic neural progenitor
Hba-a1	-0.722292	0.29	0.463	1.96975e-95	3.95466e-91	Ant-hypothalamic neural progenitor
Tmeff1	-0.65116	0.29	0.433	5.97623e-92	1.19985e-87	Ant-hypothalamic neural progenitor
Marcks	-0.504181	0.687	0.801	2.33337e-91	4.6847e-87	Ant-hypothalamic neural progenitor
Actb	-0.663045	0.85	0.938	1.59329e-90	3.19885e-86	Ant-hypothalamic neural progenitor
Meg3	0.854159	0.645	0.454	1.43321e-85	2.87745e-81	Ant-hypothalamic neural progenitor
Ppp2ca	-0.613959	0.213	0.343	2.45776e-84	4.93445e-80	Ant-hypothalamic neural progenitor
Ndufa3	-0.546266	0.374	0.491	5.52328e-84	1.10891e-79	Ant-hypothalamic neural progenitor
Nrep	-0.636142	0.277	0.417	6.99924e-84	1.40524e-79	Ant-hypothalamic neural progenitor
Rps27	-0.340033	0.982	0.994	2.06185e-79	4.13958e-75	Ant-hypothalamic neural progenitor
Set	-0.514052	0.52	0.643	2.6191e-77	5.25836e-73	Ant-hypothalamic neural progenitor
Gadd45g	1.18135	0.428	0.208	2.64156e-77	5.30345e-73	Ant-hypothalamic neural progenitor
Cct3	0.456771	0.347	0.134	2.79733e-76	5.61621e-72	Ant-hypothalamic neural progenitor
Rnf121	0.802789	0.161	0.015	6.38568e-76	1.28205e-71	Ant-hypothalamic neural progenitor
Tspan3	0.426525	0.421	0.193	1.10608e-73	2.22069e-69	Ant-hypothalamic neural progenitor
Glo1	0.548184	0.376	0.146	1.04003e-72	2.08807e-68	Ant-hypothalamic neural progenitor
Ywhaz	-0.466245	0.256	0.325	2.07868e-72	4.17337e-68	Ant-hypothalamic neural progenitor
Rbmxl1	0.463768	0.303	0.107	5.76338e-72	1.15711e-67	Ant-hypothalamic neural progenitor
Basp1	-0.492993	0.472	0.584	9.93963e-72	1.99558e-67	Ant-hypothalamic neural progenitor
U2af1	0.389642	0.483	0.247	3.53435e-71	7.09591e-67	Ant-hypothalamic neural progenitor
Paip1	-0.508781	0.358	0.452	6.05381e-71	1.21542e-66	Ant-hypothalamic neural progenitor
Ap3s1	-0.478954	0.349	0.428	1.03027e-70	2.06847e-66	Ant-hypothalamic neural progenitor
Cct4	0.344497	0.486	0.258	1.27509e-70	2.56e-66	Ant-hypothalamic neural progenitor
Psmd7	0.467711	0.41	0.18	1.47642e-70	2.96421e-66	Ant-hypothalamic neural progenitor
Sf3b2	0.461609	0.415	0.186	2.26979e-70	4.55706e-66	Ant-hypothalamic neural progenitor
Nucks1	-0.521724	0.206	0.293	4.28737e-70	8.60774e-66	Ant-hypothalamic neural progenitor
Wtap	-0.514734	0.282	0.342	1.90583e-69	3.82634e-65	Ant-hypothalamic neural progenitor
Cct7	0.444047	0.56	0.301	2.81606e-69	5.6538e-65	Ant-hypothalamic neural progenitor
Chchd2	0.422951	0.848	0.657	6.36788e-69	1.27848e-64	Ant-hypothalamic neural progenitor
Slc25a5	0.66957	0.63	0.376	1.23444e-68	2.47838e-64	Ant-hypothalamic neural progenitor
Psma1	0.334391	0.373	0.179	1.96329e-68	3.9417e-64	Ant-hypothalamic neural progenitor
Psmc4	0.419836	0.426	0.203	5.39444e-68	1.08304e-63	Ant-hypothalamic neural progenitor
Pkm	0.495807	0.65	0.379	1.75711e-67	3.52775e-63	Ant-hypothalamic neural progenitor
Glrx3	0.419405	0.47	0.235	1.96518e-67	3.94549e-63	Ant-hypothalamic neural progenitor
Apex1	0.423416	0.36	0.156	7.49765e-66	1.5053e-61	Ant-hypothalamic neural progenitor
Fam32a	0.414938	0.408	0.192	1.32492e-65	2.66005e-61	Ant-hypothalamic neural progenitor
Mfng	0.506932	0.2	0.045	1.54337e-65	3.09863e-61	Ant-hypothalamic neural progenitor
Dcx	-0.674117	0.185	0.347	1.71113e-65	3.43544e-61	Ant-hypothalamic neural progenitor
Cct8	0.404324	0.412	0.195	1.79289e-65	3.59958e-61	Ant-hypothalamic neural progenitor
Ckb	0.881596	0.528	0.343	2.19393e-65	4.40476e-61	Ant-hypothalamic neural progenitor
Atp5b	0.487963	0.598	0.335	2.07246e-64	4.16089e-60	Ant-hypothalamic neural progenitor
Scg5	0.561612	0.429	0.192	4.98622e-64	1.00108e-59	Ant-hypothalamic neural progenitor
Cct5	0.350232	0.455	0.24	6.06056e-64	1.21678e-59	Ant-hypothalamic neural progenitor
Snrpb	0.317144	0.437	0.23	1.15879e-63	2.32651e-59	Ant-hypothalamic neural progenitor
Nap1l4	0.39832	0.312	0.13	1.84009e-63	3.69435e-59	Ant-hypothalamic neural progenitor
Ssb	0.314176	0.449	0.244	2.37032e-63	4.75889e-59	Ant-hypothalamic neural progenitor
Sec61g	-0.315072	0.822	0.838	4.11185e-63	8.25535e-59	Ant-hypothalamic neural progenitor
Ssr2	0.351707	0.228	0.078	6.91228e-63	1.38778e-58	Ant-hypothalamic neural progenitor
Ahsa2	0.275446	0.311	0.147	7.70491e-63	1.54692e-58	Ant-hypothalamic neural progenitor
Hes6	0.76572	0.462	0.227	8.35839e-63	1.67811e-58	Ant-hypothalamic neural progenitor
Psma2	0.259685	0.504	0.298	1.60694e-62	3.22625e-58	Ant-hypothalamic neural progenitor
2019-09-15	0.219565	0.352	0.188	5.10543e-62	1.02502e-57	Ant-hypothalamic neural progenitor
Mdh2	0.220355	0.514	0.319	1.084e-61	2.17635e-57	Ant-hypothalamic neural progenitor
Pebp1	0.452805	0.71	0.454	1.64842e-61	3.30954e-57	Ant-hypothalamic neural progenitor
Zic1	-0.909691	0.098	0.266	1.77012e-61	3.55386e-57	Ant-hypothalamic neural progenitor
Gm10260	0.569338	0.561	0.305	2.01273e-61	4.04097e-57	Ant-hypothalamic neural progenitor
Polr2c	0.330347	0.262	0.105	2.15718e-61	4.33097e-57	Ant-hypothalamic neural progenitor
Ddx24	0.345208	0.283	0.118	4.20631e-61	8.44501e-57	Ant-hypothalamic neural progenitor
Mir124-2hg	-0.593543	0.199	0.314	6.11116e-61	1.22694e-56	Ant-hypothalamic neural progenitor
Srrm2	0.384193	0.463	0.242	9.3943e-61	1.88609e-56	Ant-hypothalamic neural progenitor
Psmb5	0.353668	0.439	0.23	1.02907e-60	2.06606e-56	Ant-hypothalamic neural progenitor
Dlk1	0.79383	0.377	0.157	1.12726e-60	2.2632e-56	Ant-hypothalamic neural progenitor
Snrpd1	0.222102	0.467	0.281	1.33792e-60	2.68615e-56	Ant-hypothalamic neural progenitor
Rsl1d1	0.296809	0.287	0.129	2.94663e-60	5.91594e-56	Ant-hypothalamic neural progenitor
Laptm4a	0.267663	0.4	0.219	3.86603e-60	7.76182e-56	Ant-hypothalamic neural progenitor
Dnaja1	0.401153	0.838	0.62	5.13529e-60	1.03101e-55	Ant-hypothalamic neural progenitor
Ddx3x	-0.394633	0.229	0.271	6.5482e-60	1.31468e-55	Ant-hypothalamic neural progenitor
Ddx39b	0.344028	0.353	0.169	9.53661e-60	1.91467e-55	Ant-hypothalamic neural progenitor
mt-Nd4	-0.275567	0.97	0.985	1.24765e-59	2.50491e-55	Ant-hypothalamic neural progenitor
Tmf1	-0.589513	0.106	0.204	1.62455e-59	3.26162e-55	Ant-hypothalamic neural progenitor
Ndufa10	0.349571	0.309	0.137	1.9715e-59	3.95818e-55	Ant-hypothalamic neural progenitor
Psma4	0.343352	0.387	0.195	2.22762e-59	4.47239e-55	Ant-hypothalamic neural progenitor
Podxl2	0.392639	0.348	0.159	2.38768e-59	4.79374e-55	Ant-hypothalamic neural progenitor
Ppp1cc	0.203296	0.373	0.214	2.51952e-59	5.05844e-55	Ant-hypothalamic neural progenitor
Psmd11	0.340243	0.323	0.149	2.90233e-59	5.82702e-55	Ant-hypothalamic neural progenitor
Ptges3	-0.314456	0.257	0.275	3.3255e-59	6.6766e-55	Ant-hypothalamic neural progenitor
Ilf2	0.266911	0.377	0.201	4.74218e-59	9.52088e-55	Ant-hypothalamic neural progenitor
Ndufs4	0.23511	0.392	0.222	7.78958e-59	1.56391e-54	Ant-hypothalamic neural progenitor
BC023719	0.466016	0.079	0	1.04963e-58	2.10735e-54	Ant-hypothalamic neural progenitor
Hnrnph3	0.304216	0.397	0.21	1.10287e-58	2.21422e-54	Ant-hypothalamic neural progenitor
Uqcrfs1	0.346263	0.444	0.24	1.17545e-58	2.35995e-54	Ant-hypothalamic neural progenitor
Cct2	0.21117	0.311	0.164	3.75951e-58	7.54797e-54	Ant-hypothalamic neural progenitor
Eif3g	0.241842	0.267	0.126	4.53838e-58	9.11171e-54	Ant-hypothalamic neural progenitor
Rps4x	0.380974	0.91	0.812	4.98847e-58	1.00153e-53	Ant-hypothalamic neural progenitor
Prdx2	0.353198	0.916	0.793	6.28822e-58	1.26249e-53	Ant-hypothalamic neural progenitor
Chmp5	0.237836	0.376	0.21	7.27724e-58	1.46105e-53	Ant-hypothalamic neural progenitor
Cnbp	0.329293	0.46	0.254	1.19097e-57	2.3911e-53	Ant-hypothalamic neural progenitor
Ndufab1	0.339828	0.601	0.369	1.20179e-57	2.41282e-53	Ant-hypothalamic neural progenitor
Dctn3	0.317806	0.503	0.292	1.4315e-57	2.87402e-53	Ant-hypothalamic neural progenitor
Btg2	0.680995	0.212	0.051	1.53622e-57	3.08427e-53	Ant-hypothalamic neural progenitor
Puf60	0.317296	0.342	0.169	1.74537e-57	3.50418e-53	Ant-hypothalamic neural progenitor
Srsf11	0.32482	0.512	0.296	1.79377e-57	3.60136e-53	Ant-hypothalamic neural progenitor
Atp5a1	0.20293	0.457	0.281	2.08229e-57	4.18062e-53	Ant-hypothalamic neural progenitor
Atp5e	-0.32728	0.751	0.791	2.21523e-57	4.44751e-53	Ant-hypothalamic neural progenitor
Sf3b1	0.267508	0.377	0.202	2.33779e-57	4.69358e-53	Ant-hypothalamic neural progenitor
Enah	-0.269961	0.205	0.202	3.60523e-57	7.23822e-53	Ant-hypothalamic neural progenitor
Psma6	0.33616	0.394	0.202	4.12542e-57	8.2826e-53	Ant-hypothalamic neural progenitor
Fkbp3	0.306423	0.613	0.387	4.81014e-57	9.65732e-53	Ant-hypothalamic neural progenitor
Map2	-0.408518	0.371	0.432	5.08242e-57	1.0204e-52	Ant-hypothalamic neural progenitor
Mtch1	-0.33752	0.31	0.342	5.50745e-57	1.10573e-52	Ant-hypothalamic neural progenitor
Chtop	0.111532	0.262	0.149	6.53881e-57	1.3128e-52	Ant-hypothalamic neural progenitor
Eif3m	0.255256	0.257	0.118	8.69678e-57	1.74605e-52	Ant-hypothalamic neural progenitor
Rps27rt	-0.291821	0.391	0.407	2.18341e-56	4.38362e-52	Ant-hypothalamic neural progenitor
Suclg1	0.257043	0.224	0.093	2.95124e-56	5.92521e-52	Ant-hypothalamic neural progenitor
Mageh1	0.348671	0.319	0.147	3.60611e-56	7.23998e-52	Ant-hypothalamic neural progenitor
Ran	0.398379	0.658	0.412	6.30876e-56	1.26661e-51	Ant-hypothalamic neural progenitor
Ccni	-0.314198	0.147	0.161	6.95306e-56	1.39597e-51	Ant-hypothalamic neural progenitor
Nsfl1c	0.314517	0.239	0.097	7.21256e-56	1.44807e-51	Ant-hypothalamic neural progenitor
Uqcrc2	0.309913	0.241	0.098	1.54496e-55	3.10182e-51	Ant-hypothalamic neural progenitor
Ubxn4	0.240161	0.245	0.112	2.25e-55	4.51732e-51	Ant-hypothalamic neural progenitor
Eif3i	0.190311	0.287	0.153	2.41866e-55	4.85594e-51	Ant-hypothalamic neural progenitor
Rps3a1	0.350451	0.913	0.801	2.54582e-55	5.11123e-51	Ant-hypothalamic neural progenitor
Snrpc	0.291006	0.303	0.147	2.60134e-55	5.2227e-51	Ant-hypothalamic neural progenitor
Hnrnpm	0.135424	0.456	0.298	2.76174e-55	5.54475e-51	Ant-hypothalamic neural progenitor
Zwint	0.359675	0.455	0.247	4.45349e-55	8.94127e-51	Ant-hypothalamic neural progenitor
Ube2l3	0.157882	0.288	0.16	4.55966e-55	9.15444e-51	Ant-hypothalamic neural progenitor
Arpp19	-0.145067	0.455	0.406	4.70684e-55	9.44993e-51	Ant-hypothalamic neural progenitor
Tmem59	0.280767	0.406	0.225	4.88611e-55	9.80984e-51	Ant-hypothalamic neural progenitor
Rpl38	-0.313452	0.899	0.919	6.09558e-55	1.22381e-50	Ant-hypothalamic neural progenitor
Tsg101	0.237853	0.478	0.293	7.35733e-55	1.47713e-50	Ant-hypothalamic neural progenitor
Usmg5	-0.302441	0.692	0.713	8.00935e-55	1.60804e-50	Ant-hypothalamic neural progenitor
Mob4	0.139951	0.411	0.264	8.39733e-55	1.68593e-50	Ant-hypothalamic neural progenitor
Psmd4	0.338997	0.421	0.228	9.15466e-55	1.83798e-50	Ant-hypothalamic neural progenitor
Arf1	0.272284	0.368	0.201	9.46375e-55	1.90004e-50	Ant-hypothalamic neural progenitor
Cops8	0.305645	0.257	0.112	1.24885e-54	2.50731e-50	Ant-hypothalamic neural progenitor
Ndufs2	0.264544	0.293	0.145	1.39568e-54	2.80211e-50	Ant-hypothalamic neural progenitor
Polr1d	0.167065	0.238	0.121	1.98088e-54	3.977e-50	Ant-hypothalamic neural progenitor
Eif4a1	0.431973	0.774	0.602	2.21202e-54	4.44107e-50	Ant-hypothalamic neural progenitor
Csde1	-0.299378	0.279	0.293	2.52927e-54	5.07801e-50	Ant-hypothalamic neural progenitor
Psmc6	0.242246	0.306	0.158	3.89411e-54	7.81821e-50	Ant-hypothalamic neural progenitor
Ivns1abp	-0.144001	0.28	0.237	4.68448e-54	9.40503e-50	Ant-hypothalamic neural progenitor
Clpp	0.232294	0.27	0.133	6.2244e-54	1.24967e-49	Ant-hypothalamic neural progenitor
Tsn	0.291052	0.361	0.19	6.74066e-54	1.35332e-49	Ant-hypothalamic neural progenitor
Akr1a1	0.23661	0.46	0.278	7.03842e-54	1.4131e-49	Ant-hypothalamic neural progenitor
Sfr1	0.285477	0.329	0.167	1.00256e-53	2.01283e-49	Ant-hypothalamic neural progenitor
Metap2	-0.1347	0.361	0.308	1.01723e-53	2.04228e-49	Ant-hypothalamic neural progenitor
Rmst	-0.606263	0.159	0.272	1.16392e-53	2.33681e-49	Ant-hypothalamic neural progenitor
Cyc1	0.206303	0.364	0.213	1.25187e-53	2.51337e-49	Ant-hypothalamic neural progenitor
Cbx3	-0.3947	0.679	0.719	1.25582e-53	2.52131e-49	Ant-hypothalamic neural progenitor
6330403K07Rik	0.409794	0.72	0.483	1.82287e-53	3.65977e-49	Ant-hypothalamic neural progenitor
Mrps17	0.199663	0.265	0.137	1.95493e-53	3.92491e-49	Ant-hypothalamic neural progenitor
Mrpl21	0.273749	0.264	0.123	2.09762e-53	4.21139e-49	Ant-hypothalamic neural progenitor
Ptov1	0.326157	0.598	0.374	2.4011e-53	4.82069e-49	Ant-hypothalamic neural progenitor
Ssbp1	0.307648	0.333	0.167	2.70999e-53	5.44084e-49	Ant-hypothalamic neural progenitor
Ankrd11	0.203398	0.175	0.068	3.87791e-53	7.78567e-49	Ant-hypothalamic neural progenitor
Cst3	0.26773	0.395	0.223	3.97649e-53	7.9836e-49	Ant-hypothalamic neural progenitor
Psmb6	0.351163	0.722	0.487	5.12259e-53	1.02846e-48	Ant-hypothalamic neural progenitor
Psmc2	0.345918	0.275	0.119	5.41468e-53	1.0871e-48	Ant-hypothalamic neural progenitor
Anapc5	0.120212	0.415	0.272	8.13017e-53	1.63229e-48	Ant-hypothalamic neural progenitor
G3bp1	0.247674	0.298	0.153	8.73811e-53	1.75435e-48	Ant-hypothalamic neural progenitor
Llph	0.117588	0.243	0.134	1.02277e-52	2.05341e-48	Ant-hypothalamic neural progenitor
Rcn2	0.406915	0.488	0.267	1.1478e-52	2.30443e-48	Ant-hypothalamic neural progenitor
Syt11	0.151617	0.222	0.113	1.22587e-52	2.46117e-48	Ant-hypothalamic neural progenitor
Slc25a3	0.339001	0.466	0.264	1.8796e-52	3.77366e-48	Ant-hypothalamic neural progenitor
Srp14	0.312689	0.558	0.344	2.53956e-52	5.09867e-48	Ant-hypothalamic neural progenitor
Top2b	-0.264567	0.327	0.334	2.779e-52	5.5794e-48	Ant-hypothalamic neural progenitor
Dpysl4	0.421415	0.287	0.119	2.97817e-52	5.97926e-48	Ant-hypothalamic neural progenitor
Prmt1	0.303445	0.729	0.502	3.03828e-52	6.09995e-48	Ant-hypothalamic neural progenitor
Kras	-0.106254	0.252	0.202	3.31356e-52	6.65264e-48	Ant-hypothalamic neural progenitor
Polr2f	0.184789	0.34	0.199	3.6673e-52	7.36285e-48	Ant-hypothalamic neural progenitor
Ebna1bp2	0.388635	0.23	0.083	4.13274e-52	8.2973e-48	Ant-hypothalamic neural progenitor
Nhp2l1	0.227304	0.438	0.267	4.15996e-52	8.35194e-48	Ant-hypothalamic neural progenitor
Eif1b	0.24852	0.519	0.326	4.99397e-52	1.00264e-47	Ant-hypothalamic neural progenitor
Psmb2	0.369871	0.627	0.396	5.61884e-52	1.1281e-47	Ant-hypothalamic neural progenitor
Arglu1	-0.432379	0.189	0.236	6.19732e-52	1.24424e-47	Ant-hypothalamic neural progenitor
Snw1	0.322222	0.211	0.08	7.0845e-52	1.42235e-47	Ant-hypothalamic neural progenitor
Nudcd2	0.241362	0.194	0.078	7.52961e-52	1.51172e-47	Ant-hypothalamic neural progenitor
Fis1	-0.107018	0.402	0.34	8.23492e-52	1.65333e-47	Ant-hypothalamic neural progenitor
Pcbp2	-0.230143	0.395	0.386	1.1019e-51	2.21228e-47	Ant-hypothalamic neural progenitor
Pfdn2	0.255139	0.616	0.408	1.44075e-51	2.89259e-47	Ant-hypothalamic neural progenitor
Cald1	0.447184	0.228	0.077	1.59957e-51	3.21145e-47	Ant-hypothalamic neural progenitor
Tpr	0.170815	0.183	0.08	1.67148e-51	3.35583e-47	Ant-hypothalamic neural progenitor
2019-09-07	0.155343	0.468	0.308	1.75304e-51	3.51957e-47	Ant-hypothalamic neural progenitor
Prdx6	0.346943	0.217	0.08	1.75455e-51	3.52261e-47	Ant-hypothalamic neural progenitor
Taldo1	0.303787	0.305	0.148	1.75557e-51	3.52466e-47	Ant-hypothalamic neural progenitor
Eif4h	0.305065	0.238	0.099	1.78976e-51	3.59331e-47	Ant-hypothalamic neural progenitor
BC031181	0.199209	0.457	0.29	2.19162e-51	4.40012e-47	Ant-hypothalamic neural progenitor
Dnajc7	0.282573	0.357	0.192	2.21568e-51	4.44842e-47	Ant-hypothalamic neural progenitor
Magoh	0.224027	0.29	0.151	2.43942e-51	4.89761e-47	Ant-hypothalamic neural progenitor
Srsf5	0.302153	0.421	0.236	2.66998e-51	5.36052e-47	Ant-hypothalamic neural progenitor
Celf1	-0.255616	0.152	0.157	3.66777e-51	7.36379e-47	Ant-hypothalamic neural progenitor
Mrps14	0.139183	0.376	0.238	3.94688e-51	7.92415e-47	Ant-hypothalamic neural progenitor
Coro1c	0.204125	0.249	0.126	4.08619e-51	8.20384e-47	Ant-hypothalamic neural progenitor
Polr2j	0.139077	0.371	0.236	4.87419e-51	9.78592e-47	Ant-hypothalamic neural progenitor
Ttc5	0.391831	0.28	0.118	5.36314e-51	1.07676e-46	Ant-hypothalamic neural progenitor
Hba-x	-0.60403	0.056	0.148	5.71103e-51	1.1466e-46	Ant-hypothalamic neural progenitor
Mdh1	0.361972	0.359	0.181	6.22386e-51	1.24956e-46	Ant-hypothalamic neural progenitor
Srsf6	0.286112	0.428	0.245	7.02804e-51	1.41102e-46	Ant-hypothalamic neural progenitor
Tomm20	0.251465	0.523	0.33	7.27591e-51	1.46078e-46	Ant-hypothalamic neural progenitor
Psmc5	0.186831	0.309	0.175	7.41865e-51	1.48944e-46	Ant-hypothalamic neural progenitor
Srrm1	0.147365	0.355	0.221	7.42843e-51	1.49141e-46	Ant-hypothalamic neural progenitor
Atp5d	0.201235	0.405	0.248	8.17861e-51	1.64202e-46	Ant-hypothalamic neural progenitor
Polr2m	0.289172	0.457	0.271	8.22624e-51	1.65158e-46	Ant-hypothalamic neural progenitor
Ncl	0.203159	0.376	0.222	1.07121e-50	2.15066e-46	Ant-hypothalamic neural progenitor
Tmem258	-0.247189	0.412	0.414	1.27575e-50	2.56133e-46	Ant-hypothalamic neural progenitor
Txndc9	0.214913	0.369	0.216	1.3187e-50	2.64755e-46	Ant-hypothalamic neural progenitor
Cdc26	0.205205	0.345	0.2	1.35715e-50	2.72475e-46	Ant-hypothalamic neural progenitor
Actl6a	0.275114	0.226	0.097	1.63719e-50	3.28699e-46	Ant-hypothalamic neural progenitor
Eif5	0.299708	0.679	0.457	1.69734e-50	3.40775e-46	Ant-hypothalamic neural progenitor
Rnf11	-0.228845	0.155	0.145	1.91799e-50	3.85075e-46	Ant-hypothalamic neural progenitor
Sf3b6	0.18855	0.497	0.326	1.98368e-50	3.98263e-46	Ant-hypothalamic neural progenitor
Klhdc2	0.225551	0.372	0.216	2.05327e-50	4.12236e-46	Ant-hypothalamic neural progenitor
Psma5	0.220578	0.338	0.19	2.0855e-50	4.18706e-46	Ant-hypothalamic neural progenitor
Nap1l1	-0.227046	0.415	0.381	2.15945e-50	4.33553e-46	Ant-hypothalamic neural progenitor
Clta	0.301677	0.452	0.262	2.48295e-50	4.98501e-46	Ant-hypothalamic neural progenitor
Rsrp1	0.322625	0.328	0.165	2.58208e-50	5.18405e-46	Ant-hypothalamic neural progenitor
Gnai2	-0.31851	0.256	0.278	2.73875e-50	5.49858e-46	Ant-hypothalamic neural progenitor
Acin1	0.222314	0.351	0.2	2.86395e-50	5.74995e-46	Ant-hypothalamic neural progenitor
Tspan6	0.266866	0.303	0.155	2.88799e-50	5.79821e-46	Ant-hypothalamic neural progenitor
Park7	0.141519	0.573	0.405	3.14893e-50	6.3221e-46	Ant-hypothalamic neural progenitor
Tulp4	-0.209831	0.221	0.208	3.29488e-50	6.61512e-46	Ant-hypothalamic neural progenitor
Asf1a	0.254515	0.261	0.126	3.3731e-50	6.77217e-46	Ant-hypothalamic neural progenitor
Psmd14	0.193319	0.29	0.157	3.96981e-50	7.97019e-46	Ant-hypothalamic neural progenitor
Atp6v0e	0.256004	0.218	0.094	4.17357e-50	8.37927e-46	Ant-hypothalamic neural progenitor
mt-Nd3	-0.241122	0.477	0.475	4.81998e-50	9.67708e-46	Ant-hypothalamic neural progenitor
Cdkn1c	0.820468	0.516	0.307	5.60856e-50	1.12603e-45	Ant-hypothalamic neural progenitor
Cldnd1	0.219827	0.268	0.137	6.21428e-50	1.24764e-45	Ant-hypothalamic neural progenitor
Fscn1	0.100709	0.369	0.245	6.24787e-50	1.25439e-45	Ant-hypothalamic neural progenitor
Rrp1	0.314402	0.28	0.13	6.58894e-50	1.32286e-45	Ant-hypothalamic neural progenitor
Isl1	0.595543	0.338	0.145	8.19332e-50	1.64497e-45	Ant-hypothalamic neural progenitor
Ssbp3	-0.195482	0.228	0.207	8.90977e-50	1.78881e-45	Ant-hypothalamic neural progenitor
Pcbp1	-0.125064	0.358	0.309	1.42428e-49	2.85953e-45	Ant-hypothalamic neural progenitor
Pbrm1	-0.183586	0.27	0.243	1.4738e-49	2.95894e-45	Ant-hypothalamic neural progenitor
Srsf1	-0.132813	0.342	0.294	1.59186e-49	3.19597e-45	Ant-hypothalamic neural progenitor
Tmem50a	0.24435	0.226	0.102	1.63545e-49	3.28349e-45	Ant-hypothalamic neural progenitor
Snrpd3	0.196952	0.381	0.233	1.66443e-49	3.34167e-45	Ant-hypothalamic neural progenitor
Ldhb	0.330327	0.479	0.278	1.69728e-49	3.40763e-45	Ant-hypothalamic neural progenitor
Vps72	0.209634	0.31	0.172	1.69742e-49	3.4079e-45	Ant-hypothalamic neural progenitor
Rpl18	0.428741	0.733	0.54	1.79875e-49	3.61134e-45	Ant-hypothalamic neural progenitor
Psma3	0.26863	0.58	0.375	2.52085e-49	5.06112e-45	Ant-hypothalamic neural progenitor
Emc6	0.146983	0.278	0.162	2.59916e-49	5.21833e-45	Ant-hypothalamic neural progenitor
Atp6v1f	0.121146	0.478	0.332	2.6522e-49	5.32482e-45	Ant-hypothalamic neural progenitor
Snrpg	-0.323259	0.56	0.612	2.68228e-49	5.38522e-45	Ant-hypothalamic neural progenitor
Psmb3	0.295896	0.558	0.352	2.91774e-49	5.85795e-45	Ant-hypothalamic neural progenitor
Yme1l1	-0.336562	0.153	0.171	2.98477e-49	5.99252e-45	Ant-hypothalamic neural progenitor
Pin1	0.217889	0.427	0.263	2.9884e-49	5.99981e-45	Ant-hypothalamic neural progenitor
Psmb4	0.16831	0.412	0.263	3.14063e-49	6.30544e-45	Ant-hypothalamic neural progenitor
Psmd6	0.392337	0.287	0.125	3.50259e-49	7.03214e-45	Ant-hypothalamic neural progenitor
Gdi2	0.143922	0.416	0.271	3.65754e-49	7.34324e-45	Ant-hypothalamic neural progenitor
Hspa9	0.255672	0.226	0.101	3.9134e-49	7.85694e-45	Ant-hypothalamic neural progenitor
Sgta	0.27661	0.262	0.124	4.38125e-49	8.79624e-45	Ant-hypothalamic neural progenitor
Srrm4	0.361655	0.223	0.084	4.39271e-49	8.81924e-45	Ant-hypothalamic neural progenitor
Gdpd1	0.30794	0.244	0.107	5.0456e-49	1.01301e-44	Ant-hypothalamic neural progenitor
Cnpy2	0.213806	0.327	0.184	5.10209e-49	1.02435e-44	Ant-hypothalamic neural progenitor
Dnajc8	0.293347	0.387	0.214	5.52211e-49	1.10867e-44	Ant-hypothalamic neural progenitor
Gltscr2	0.239487	0.297	0.157	6.51023e-49	1.30706e-44	Ant-hypothalamic neural progenitor
Fam204a	0.180277	0.312	0.179	7.50792e-49	1.50737e-44	Ant-hypothalamic neural progenitor
Snrpa1	0.326288	0.274	0.124	7.76269e-49	1.55851e-44	Ant-hypothalamic neural progenitor
Alkbh5	-0.463192	0.097	0.154	9.72403e-49	1.95229e-44	Ant-hypothalamic neural progenitor
Pcbp4	0.187055	0.345	0.202	1.04334e-48	2.09471e-44	Ant-hypothalamic neural progenitor
Mff	0.167013	0.346	0.21	1.08149e-48	2.1713e-44	Ant-hypothalamic neural progenitor
Hsp90ab1	0.348521	0.843	0.732	1.0835e-48	2.17534e-44	Ant-hypothalamic neural progenitor
Ptbp2	-0.154354	0.327	0.294	1.09471e-48	2.19785e-44	Ant-hypothalamic neural progenitor
Rbm8a	0.214802	0.385	0.23	1.14316e-48	2.29512e-44	Ant-hypothalamic neural progenitor
Kif5b	0.222741	0.337	0.19	1.28126e-48	2.57238e-44	Ant-hypothalamic neural progenitor
Eif2s1	0.275823	0.213	0.089	1.41211e-48	2.83509e-44	Ant-hypothalamic neural progenitor
Zfhx3	-0.631496	0.163	0.284	1.71012e-48	3.4334e-44	Ant-hypothalamic neural progenitor
Uqcrc1	0.325314	0.335	0.17	1.7195e-48	3.45223e-44	Ant-hypothalamic neural progenitor
Ppp1r2	-0.157128	0.237	0.205	1.79254e-48	3.59887e-44	Ant-hypothalamic neural progenitor
Timm17a	0.203547	0.267	0.14	1.83846e-48	3.69107e-44	Ant-hypothalamic neural progenitor
Phb2	0.19454	0.316	0.182	1.9174e-48	3.84956e-44	Ant-hypothalamic neural progenitor
Dbn1	0.29887	0.382	0.211	2.06943e-48	4.15479e-44	Ant-hypothalamic neural progenitor
Hnrnpf	0.277757	0.42	0.243	2.16857e-48	4.35384e-44	Ant-hypothalamic neural progenitor
Fkbp4	0.2768	0.349	0.19	2.54476e-48	5.10911e-44	Ant-hypothalamic neural progenitor
Tmem234	0.145573	0.448	0.3	2.68852e-48	5.39773e-44	Ant-hypothalamic neural progenitor
Lrrc8a	-0.434961	0.235	0.308	3.23584e-48	6.4966e-44	Ant-hypothalamic neural progenitor
Rsrc2	0.137724	0.397	0.259	4.00667e-48	8.0442e-44	Ant-hypothalamic neural progenitor
Cnn3	0.187901	0.351	0.209	4.33882e-48	8.71104e-44	Ant-hypothalamic neural progenitor
Mfap2	0.311332	0.198	0.073	4.51031e-48	9.05535e-44	Ant-hypothalamic neural progenitor
Swi5	0.213545	0.541	0.357	7.54291e-48	1.51439e-43	Ant-hypothalamic neural progenitor
H1fx	-0.283231	0.194	0.203	7.92638e-48	1.59138e-43	Ant-hypothalamic neural progenitor
Eny2	0.126619	0.386	0.253	8.87341e-48	1.78151e-43	Ant-hypothalamic neural progenitor
Eef1d	0.282802	0.198	0.076	1.04482e-47	2.09768e-43	Ant-hypothalamic neural progenitor
Mrpl32	0.222101	0.233	0.112	1.04961e-47	2.1073e-43	Ant-hypothalamic neural progenitor
Anp32a	0.271792	0.323	0.173	1.1436e-47	2.296e-43	Ant-hypothalamic neural progenitor
Aes	-0.130842	0.19	0.156	1.20246e-47	2.41418e-43	Ant-hypothalamic neural progenitor
Bud31	0.199063	0.285	0.158	1.37703e-47	2.76467e-43	Ant-hypothalamic neural progenitor
Arpc1a	0.158433	0.353	0.223	1.4212e-47	2.85335e-43	Ant-hypothalamic neural progenitor
Arpc3	0.131104	0.297	0.18	1.52265e-47	3.05703e-43	Ant-hypothalamic neural progenitor
0610012G03Rik	0.182138	0.386	0.242	1.59833e-47	3.20896e-43	Ant-hypothalamic neural progenitor
Ergic2	0.172876	0.291	0.168	1.64404e-47	3.30074e-43	Ant-hypothalamic neural progenitor
Cops4	0.296421	0.24	0.107	1.75978e-47	3.5331e-43	Ant-hypothalamic neural progenitor
Pnrc1	0.311847	0.18	0.061	2.64743e-47	5.31525e-43	Ant-hypothalamic neural progenitor
Smim7	0.107566	0.217	0.122	3.18611e-47	6.39675e-43	Ant-hypothalamic neural progenitor
Tmed9	0.263643	0.289	0.148	3.96009e-47	7.95067e-43	Ant-hypothalamic neural progenitor
Txnrd1	0.248031	0.212	0.094	4.07554e-47	8.18246e-43	Ant-hypothalamic neural progenitor
Chchd1	0.100406	0.389	0.264	4.21032e-47	8.45305e-43	Ant-hypothalamic neural progenitor
Canx	-0.149366	0.21	0.179	5.13287e-47	1.03053e-42	Ant-hypothalamic neural progenitor
Serf1	-0.322938	0.704	0.759	5.50769e-47	1.10578e-42	Ant-hypothalamic neural progenitor
Mrpl43	0.168787	0.215	0.109	5.5937e-47	1.12305e-42	Ant-hypothalamic neural progenitor
Nasp	0.173113	0.21	0.104	6.3684e-47	1.27858e-42	Ant-hypothalamic neural progenitor
Gnb2l1	0.302199	0.545	0.341	9.69919e-47	1.94731e-42	Ant-hypothalamic neural progenitor
Sec11a	0.262252	0.291	0.15	1.03181e-46	2.07157e-42	Ant-hypothalamic neural progenitor
Mrpl28	0.105732	0.307	0.197	1.03917e-46	2.08634e-42	Ant-hypothalamic neural progenitor
Pfn1	-0.253774	0.494	0.5	1.10312e-46	2.21474e-42	Ant-hypothalamic neural progenitor
Eif3j1	-0.135045	0.127	0.1	1.16845e-46	2.3459e-42	Ant-hypothalamic neural progenitor
Tead2	0.320219	0.163	0.049	1.5068e-46	3.0252e-42	Ant-hypothalamic neural progenitor
Ndufs7	0.265261	0.355	0.198	1.53727e-46	3.08637e-42	Ant-hypothalamic neural progenitor
Psmb7	0.302394	0.377	0.207	1.69383e-46	3.4007e-42	Ant-hypothalamic neural progenitor
Strap	0.270958	0.296	0.152	1.74922e-46	3.51191e-42	Ant-hypothalamic neural progenitor
Wbp4	0.117012	0.213	0.116	1.95411e-46	3.92327e-42	Ant-hypothalamic neural progenitor
Mrpl27	0.159536	0.27	0.152	2.06838e-46	4.15268e-42	Ant-hypothalamic neural progenitor
Ccdc12	0.117174	0.291	0.182	2.06904e-46	4.15402e-42	Ant-hypothalamic neural progenitor
Sars	0.173617	0.244	0.133	2.1015e-46	4.21919e-42	Ant-hypothalamic neural progenitor
Cuedc2	0.170989	0.339	0.208	2.40377e-46	4.82604e-42	Ant-hypothalamic neural progenitor
Snrpa	0.153704	0.218	0.114	2.52421e-46	5.06786e-42	Ant-hypothalamic neural progenitor
Ccnl2	0.3304	0.225	0.093	2.66843e-46	5.3574e-42	Ant-hypothalamic neural progenitor
Dlgap4	0.116507	0.282	0.171	2.67792e-46	5.37646e-42	Ant-hypothalamic neural progenitor
Mrpl52	-0.132259	0.422	0.379	3.16666e-46	6.35771e-42	Ant-hypothalamic neural progenitor
Psmd12	0.284635	0.261	0.125	3.39457e-46	6.81528e-42	Ant-hypothalamic neural progenitor
Dnaja2	0.179855	0.261	0.144	3.46933e-46	6.96537e-42	Ant-hypothalamic neural progenitor
Ndufs3	0.158076	0.343	0.213	4.22726e-46	8.48708e-42	Ant-hypothalamic neural progenitor
Vcp	0.202538	0.351	0.21	4.90381e-46	9.84537e-42	Ant-hypothalamic neural progenitor
Phip	-0.198823	0.264	0.248	5.36061e-46	1.07625e-41	Ant-hypothalamic neural progenitor
Pnisr	0.116847	0.326	0.213	5.69003e-46	1.14239e-41	Ant-hypothalamic neural progenitor
Tcp1	0.228935	0.333	0.191	5.91626e-46	1.18781e-41	Ant-hypothalamic neural progenitor
Rab6a	-0.275877	0.312	0.332	6.38593e-46	1.2821e-41	Ant-hypothalamic neural progenitor
Dll1	0.416515	0.167	0.045	6.51578e-46	1.30817e-41	Ant-hypothalamic neural progenitor
Nono	0.192418	0.466	0.305	8.0702e-46	1.62026e-41	Ant-hypothalamic neural progenitor
Caprin1	-0.198678	0.461	0.444	8.18611e-46	1.64353e-41	Ant-hypothalamic neural progenitor
Huwe1	-0.305207	0.235	0.263	8.66568e-46	1.73981e-41	Ant-hypothalamic neural progenitor
Pcmt1	0.134878	0.226	0.127	9.30386e-46	1.86794e-41	Ant-hypothalamic neural progenitor
Tmbim6	0.334174	0.237	0.101	9.51884e-46	1.9111e-41	Ant-hypothalamic neural progenitor
Uqcc2	-0.188551	0.499	0.479	9.63211e-46	1.93384e-41	Ant-hypothalamic neural progenitor
Rbx1	0.28342	0.756	0.545	1.03137e-45	2.07069e-41	Ant-hypothalamic neural progenitor
Trappc6b	0.149639	0.321	0.197	1.29909e-45	2.60819e-41	Ant-hypothalamic neural progenitor
Phax	0.284548	0.236	0.106	1.47348e-45	2.9583e-41	Ant-hypothalamic neural progenitor
Acat2	0.288722	0.377	0.212	1.65362e-45	3.31997e-41	Ant-hypothalamic neural progenitor
Tia1	0.147953	0.347	0.22	1.72969e-45	3.4727e-41	Ant-hypothalamic neural progenitor
Eef1b2	0.262936	0.611	0.409	1.91201e-45	3.83874e-41	Ant-hypothalamic neural progenitor
Emg1	0.126327	0.285	0.175	2.34133e-45	4.70069e-41	Ant-hypothalamic neural progenitor
Myeov2	-0.220933	0.554	0.55	2.43817e-45	4.89511e-41	Ant-hypothalamic neural progenitor
Hnrnpa0	-0.451553	0.183	0.265	2.59508e-45	5.21015e-41	Ant-hypothalamic neural progenitor
Polr3k	0.134006	0.46	0.318	2.64782e-45	5.31602e-41	Ant-hypothalamic neural progenitor
Smarcb1	0.218808	0.307	0.171	3.16507e-45	6.35451e-41	Ant-hypothalamic neural progenitor
Eif4e	0.153895	0.427	0.283	3.7827e-45	7.59452e-41	Ant-hypothalamic neural progenitor
Dll3	0.421684	0.184	0.057	3.9619e-45	7.95431e-41	Ant-hypothalamic neural progenitor
Atp5f1	0.289853	0.655	0.446	4.74486e-45	9.52626e-41	Ant-hypothalamic neural progenitor
Psmd8	0.124497	0.303	0.189	4.75155e-45	9.53969e-41	Ant-hypothalamic neural progenitor
Cacybp	0.161739	0.459	0.309	5.04303e-45	1.01249e-40	Ant-hypothalamic neural progenitor
Usp3	0.216756	0.166	0.065	5.56001e-45	1.11628e-40	Ant-hypothalamic neural progenitor
Snrpf	-0.234281	0.566	0.56	6.21722e-45	1.24823e-40	Ant-hypothalamic neural progenitor
Ddx39	0.341636	0.18	0.061	6.3285e-45	1.27057e-40	Ant-hypothalamic neural progenitor
Trmt112	0.123185	0.283	0.176	6.65682e-45	1.33649e-40	Ant-hypothalamic neural progenitor
Saraf	0.37219	0.219	0.083	7.06552e-45	1.41854e-40	Ant-hypothalamic neural progenitor
Ndufa8	0.221724	0.386	0.235	7.18514e-45	1.44256e-40	Ant-hypothalamic neural progenitor
Esd	0.261162	0.313	0.169	8.12974e-45	1.63221e-40	Ant-hypothalamic neural progenitor
Atp5c1	0.239395	0.556	0.371	8.65358e-45	1.73738e-40	Ant-hypothalamic neural progenitor
Arid1a	-0.307179	0.171	0.19	8.66127e-45	1.73892e-40	Ant-hypothalamic neural progenitor
Romo1	-0.239366	0.483	0.486	1.09065e-44	2.18969e-40	Ant-hypothalamic neural progenitor
Rab10	-0.118501	0.355	0.307	1.10846e-44	2.22546e-40	Ant-hypothalamic neural progenitor
Cyb5r4	-0.176723	0.159	0.141	1.156e-44	2.3209e-40	Ant-hypothalamic neural progenitor
Eif3l	0.156778	0.165	0.074	1.16568e-44	2.34034e-40	Ant-hypothalamic neural progenitor
Miat	0.137918	0.248	0.142	1.19488e-44	2.39896e-40	Ant-hypothalamic neural progenitor
Akap9	0.125118	0.295	0.184	1.34799e-44	2.70636e-40	Ant-hypothalamic neural progenitor
Ntmt1	0.28587	0.231	0.104	1.36129e-44	2.73307e-40	Ant-hypothalamic neural progenitor
Adh5	0.25974	0.226	0.104	1.707e-44	3.42714e-40	Ant-hypothalamic neural progenitor
Cyth2	0.166849	0.413	0.268	1.78633e-44	3.58641e-40	Ant-hypothalamic neural progenitor
Cdc42se2	0.285661	0.243	0.113	1.85634e-44	3.72697e-40	Ant-hypothalamic neural progenitor
Tm2d1	-0.20026	0.409	0.402	2.02759e-44	4.07079e-40	Ant-hypothalamic neural progenitor
Vim	0.560082	0.301	0.126	2.08011e-44	4.17625e-40	Ant-hypothalamic neural progenitor
Rps8	0.334074	0.901	0.822	2.28871e-44	4.59505e-40	Ant-hypothalamic neural progenitor
Rps5	0.26207	0.97	0.923	2.35432e-44	4.72677e-40	Ant-hypothalamic neural progenitor
Psmc1	0.131045	0.202	0.107	2.55659e-44	5.13286e-40	Ant-hypothalamic neural progenitor
Pigx	0.220203	0.276	0.148	2.56379e-44	5.14732e-40	Ant-hypothalamic neural progenitor
Mycl	0.191559	0.193	0.09	2.79735e-44	5.61625e-40	Ant-hypothalamic neural progenitor
Txn1	0.119137	0.425	0.295	2.82427e-44	5.67029e-40	Ant-hypothalamic neural progenitor
Commd1	0.13049	0.21	0.114	2.83788e-44	5.69761e-40	Ant-hypothalamic neural progenitor
Hspd1	0.301088	0.361	0.2	3.31583e-44	6.6572e-40	Ant-hypothalamic neural progenitor
Scp2	0.16708	0.296	0.178	3.37281e-44	6.77159e-40	Ant-hypothalamic neural progenitor
Cbx1	0.141538	0.419	0.283	3.41623e-44	6.85877e-40	Ant-hypothalamic neural progenitor
Scand1	0.194276	0.476	0.313	3.59654e-44	7.22077e-40	Ant-hypothalamic neural progenitor
Nop56	0.327106	0.184	0.065	3.93349e-44	7.89727e-40	Ant-hypothalamic neural progenitor
Wdr61	0.135257	0.184	0.093	3.98634e-44	8.00338e-40	Ant-hypothalamic neural progenitor
Bnip3l	0.107211	0.371	0.256	4.02623e-44	8.08347e-40	Ant-hypothalamic neural progenitor
Dync1i2	-0.280351	0.419	0.436	4.21649e-44	8.46545e-40	Ant-hypothalamic neural progenitor
Bola2	-0.314961	0.298	0.343	4.3253e-44	8.6839e-40	Ant-hypothalamic neural progenitor
Drg1	0.169672	0.268	0.153	4.94373e-44	9.92553e-40	Ant-hypothalamic neural progenitor
Ubl5	-0.109638	0.597	0.53	5.27136e-44	1.05833e-39	Ant-hypothalamic neural progenitor
Cox7b	0.101971	0.562	0.412	5.45629e-44	1.09546e-39	Ant-hypothalamic neural progenitor
Tax1bp1	0.221985	0.205	0.094	5.66262e-44	1.13689e-39	Ant-hypothalamic neural progenitor
Trim35	0.199242	0.301	0.172	5.71689e-44	1.14778e-39	Ant-hypothalamic neural progenitor
Matr3	-0.166455	0.486	0.464	6.28518e-44	1.26188e-39	Ant-hypothalamic neural progenitor
Ppp1ca	0.119388	0.497	0.353	6.63058e-44	1.33122e-39	Ant-hypothalamic neural progenitor
Eif6	0.210244	0.233	0.118	7.23187e-44	1.45194e-39	Ant-hypothalamic neural progenitor
Sf3b4	0.16715	0.184	0.087	7.4974e-44	1.50525e-39	Ant-hypothalamic neural progenitor
Anapc13	-0.218107	0.41	0.408	7.52222e-44	1.51024e-39	Ant-hypothalamic neural progenitor
Sf3b5	0.149742	0.266	0.157	8.93938e-44	1.79476e-39	Ant-hypothalamic neural progenitor
Nsg2	-0.191614	0.224	0.206	9.13526e-44	1.83409e-39	Ant-hypothalamic neural progenitor
Polr2g	0.318656	0.269	0.127	9.55621e-44	1.9186e-39	Ant-hypothalamic neural progenitor
Rab2a	0.132357	0.492	0.348	1.16214e-43	2.33322e-39	Ant-hypothalamic neural progenitor
Kif1b	-0.178373	0.283	0.264	1.18155e-43	2.3722e-39	Ant-hypothalamic neural progenitor
Cdc123	0.179733	0.233	0.125	1.3828e-43	2.77624e-39	Ant-hypothalamic neural progenitor
Ndufb2	0.140648	0.466	0.322	1.45532e-43	2.92184e-39	Ant-hypothalamic neural progenitor
Sar1b	0.257644	0.252	0.126	1.50908e-43	3.02978e-39	Ant-hypothalamic neural progenitor
Dad1	0.199492	0.363	0.223	1.56142e-43	3.13486e-39	Ant-hypothalamic neural progenitor
Adrm1	0.273789	0.239	0.113	1.59524e-43	3.20276e-39	Ant-hypothalamic neural progenitor
Pbx1	-0.286825	0.28	0.29	1.68553e-43	3.38403e-39	Ant-hypothalamic neural progenitor
Drap1	-0.278582	0.21	0.228	1.77853e-43	3.57075e-39	Ant-hypothalamic neural progenitor
Rheb	0.107541	0.478	0.341	1.85242e-43	3.71911e-39	Ant-hypothalamic neural progenitor
Fam195b	0.219621	0.306	0.173	1.88355e-43	3.7816e-39	Ant-hypothalamic neural progenitor
Syf2	0.18697	0.181	0.082	1.90612e-43	3.82691e-39	Ant-hypothalamic neural progenitor
Hspe1	0.275778	0.526	0.334	1.98104e-43	3.97733e-39	Ant-hypothalamic neural progenitor
Ndufb6	0.241162	0.348	0.202	2.16555e-43	4.34778e-39	Ant-hypothalamic neural progenitor
Polr2k	-0.115892	0.563	0.499	2.19854e-43	4.41402e-39	Ant-hypothalamic neural progenitor
Oaz2	0.149109	0.277	0.161	2.30671e-43	4.63117e-39	Ant-hypothalamic neural progenitor
Ndufa1	-0.280058	0.418	0.447	2.32627e-43	4.67045e-39	Ant-hypothalamic neural progenitor
Idh2	0.286474	0.183	0.069	2.37451e-43	4.76731e-39	Ant-hypothalamic neural progenitor
Ppid	0.206028	0.199	0.093	2.58575e-43	5.19141e-39	Ant-hypothalamic neural progenitor
Btg1	0.198877	0.292	0.166	2.701e-43	5.42279e-39	Ant-hypothalamic neural progenitor
Arl3	-0.143383	0.357	0.322	2.72225e-43	5.46546e-39	Ant-hypothalamic neural progenitor
Rtn3	0.200104	0.43	0.277	2.77538e-43	5.57213e-39	Ant-hypothalamic neural progenitor
Pdia6	0.26646	0.241	0.115	2.80614e-43	5.63389e-39	Ant-hypothalamic neural progenitor
Mcrs1	0.250122	0.225	0.107	3.34708e-43	6.71993e-39	Ant-hypothalamic neural progenitor
Eif3h	0.255704	0.65	0.449	3.44345e-43	6.91342e-39	Ant-hypothalamic neural progenitor
Hmgn2	-0.321837	0.638	0.632	3.5918e-43	7.21125e-39	Ant-hypothalamic neural progenitor
Mcm2	0.272898	0.102	0.017	3.60514e-43	7.23805e-39	Ant-hypothalamic neural progenitor
Ict1	0.176076	0.306	0.183	3.79411e-43	7.61744e-39	Ant-hypothalamic neural progenitor
Med22	0.186635	0.189	0.089	4.10831e-43	8.24825e-39	Ant-hypothalamic neural progenitor
Cox5a	0.192766	0.684	0.498	4.33518e-43	8.70374e-39	Ant-hypothalamic neural progenitor
Tmem208	0.250026	0.195	0.085	4.4644e-43	8.96317e-39	Ant-hypothalamic neural progenitor
Tm2d2	0.175535	0.322	0.195	5.80162e-43	1.16479e-38	Ant-hypothalamic neural progenitor
Wif1	-0.637182	0.003	0.085	6.03195e-43	1.21103e-38	Ant-hypothalamic neural progenitor
Psmd2	0.189573	0.236	0.125	6.6177e-43	1.32864e-38	Ant-hypothalamic neural progenitor
Ube2b	0.231195	0.541	0.36	6.74321e-43	1.35383e-38	Ant-hypothalamic neural progenitor
Snx17	0.180885	0.175	0.078	6.91811e-43	1.38895e-38	Ant-hypothalamic neural progenitor
Mettl9	0.106945	0.349	0.233	6.98764e-43	1.40291e-38	Ant-hypothalamic neural progenitor
Rnf146	0.181618	0.278	0.159	7.14098e-43	1.43369e-38	Ant-hypothalamic neural progenitor
Acvr2b	0.187648	0.124	0.04	7.88732e-43	1.58354e-38	Ant-hypothalamic neural progenitor
H2afj	-0.121783	0.304	0.264	8.74831e-43	1.7564e-38	Ant-hypothalamic neural progenitor
Psap	0.176685	0.227	0.12	9.19702e-43	1.84649e-38	Ant-hypothalamic neural progenitor
Ube2d1	-0.286538	0.221	0.243	9.40498e-43	1.88824e-38	Ant-hypothalamic neural progenitor
Stoml2	0.105961	0.189	0.104	9.81493e-43	1.97054e-38	Ant-hypothalamic neural progenitor
Tbpl1	0.136158	0.321	0.207	1.02963e-42	2.06719e-38	Ant-hypothalamic neural progenitor
Ubap2l	0.121396	0.209	0.116	1.14468e-42	2.29816e-38	Ant-hypothalamic neural progenitor
Pgam1	0.247269	0.285	0.152	1.14687e-42	2.30257e-38	Ant-hypothalamic neural progenitor
Capza1	-0.125948	0.161	0.13	1.16819e-42	2.34538e-38	Ant-hypothalamic neural progenitor
Snrnp40	0.286245	0.2	0.082	1.25645e-42	2.52257e-38	Ant-hypothalamic neural progenitor
Eif1ax	0.17004	0.272	0.157	1.60026e-42	3.21284e-38	Ant-hypothalamic neural progenitor
Tmem261	0.182291	0.17	0.075	1.71092e-42	3.43502e-38	Ant-hypothalamic neural progenitor
Dbnl	0.299533	0.165	0.058	1.87528e-42	3.765e-38	Ant-hypothalamic neural progenitor
Vta1	0.233299	0.22	0.106	2.0155e-42	4.04651e-38	Ant-hypothalamic neural progenitor
Med10	0.196249	0.29	0.168	2.33263e-42	4.68322e-38	Ant-hypothalamic neural progenitor
Spcs2	0.217488	0.579	0.4	2.43557e-42	4.8899e-38	Ant-hypothalamic neural progenitor
Maged2	0.397817	0.243	0.101	2.47412e-42	4.96729e-38	Ant-hypothalamic neural progenitor
Rpl3	0.291926	0.933	0.838	2.49968e-42	5.0186e-38	Ant-hypothalamic neural progenitor
Fam192a	0.18255	0.199	0.096	2.67261e-42	5.3658e-38	Ant-hypothalamic neural progenitor
Sssca1	0.17217	0.194	0.097	3.04881e-42	6.1211e-38	Ant-hypothalamic neural progenitor
Zeb1	0.18805	0.168	0.072	3.19034e-42	6.40525e-38	Ant-hypothalamic neural progenitor
Rab7	0.170459	0.3	0.18	3.26191e-42	6.54893e-38	Ant-hypothalamic neural progenitor
Minos1	0.220549	0.567	0.388	3.374e-42	6.77397e-38	Ant-hypothalamic neural progenitor
Rbm5	0.256424	0.222	0.102	3.52519e-42	7.07753e-38	Ant-hypothalamic neural progenitor
Rbm18	0.214579	0.243	0.126	3.67816e-42	7.38464e-38	Ant-hypothalamic neural progenitor
Ppia	0.316203	0.886	0.737	3.80282e-42	7.63492e-38	Ant-hypothalamic neural progenitor
Ddx1	0.258957	0.196	0.085	3.83301e-42	7.69553e-38	Ant-hypothalamic neural progenitor
Pam	-0.692484	0.065	0.163	4.05665e-42	8.14454e-38	Ant-hypothalamic neural progenitor
Hsbp1	0.11751	0.571	0.418	4.08751e-42	8.20649e-38	Ant-hypothalamic neural progenitor
Sdhb	0.218716	0.561	0.384	4.48623e-42	9.007e-38	Ant-hypothalamic neural progenitor
Sdhaf4	0.194308	0.274	0.154	4.60616e-42	9.24779e-38	Ant-hypothalamic neural progenitor
Hnrnpc	0.161762	0.446	0.296	5.00752e-42	1.00536e-37	Ant-hypothalamic neural progenitor
Gng2	-0.128587	0.381	0.337	6.3694e-42	1.27878e-37	Ant-hypothalamic neural progenitor
Chic2	0.11562	0.292	0.186	6.52527e-42	1.31008e-37	Ant-hypothalamic neural progenitor
Tfg	0.216292	0.168	0.07	7.00678e-42	1.40675e-37	Ant-hypothalamic neural progenitor
Fam104a	0.128308	0.265	0.16	7.56684e-42	1.51919e-37	Ant-hypothalamic neural progenitor
mt-Nd5	-0.195805	0.337	0.324	8.37995e-42	1.68244e-37	Ant-hypothalamic neural progenitor
H2afy	0.156839	0.468	0.316	8.86756e-42	1.78034e-37	Ant-hypothalamic neural progenitor
Smarce1	0.100865	0.364	0.25	9.02854e-42	1.81266e-37	Ant-hypothalamic neural progenitor
Luc7l	0.230188	0.182	0.078	9.15088e-42	1.83722e-37	Ant-hypothalamic neural progenitor
Ppib	0.198129	0.295	0.172	1.00273e-41	2.01318e-37	Ant-hypothalamic neural progenitor
Jkamp	0.170345	0.226	0.121	1.11446e-41	2.23749e-37	Ant-hypothalamic neural progenitor
Tcf3	0.121517	0.14	0.062	1.18561e-41	2.38034e-37	Ant-hypothalamic neural progenitor
C1qbp	0.289154	0.238	0.111	1.20205e-41	2.41336e-37	Ant-hypothalamic neural progenitor
Spag9	-0.100556	0.215	0.176	1.30878e-41	2.62765e-37	Ant-hypothalamic neural progenitor
Spsb4	0.217871	0.121	0.036	1.36379e-41	2.73808e-37	Ant-hypothalamic neural progenitor
Npc2	0.208474	0.348	0.208	1.37747e-41	2.76554e-37	Ant-hypothalamic neural progenitor
Mrfap1	0.217261	0.471	0.307	1.38389e-41	2.77843e-37	Ant-hypothalamic neural progenitor
Exosc4	0.243523	0.203	0.093	1.46749e-41	2.94627e-37	Ant-hypothalamic neural progenitor
Hspa5	0.175473	0.304	0.182	1.66699e-41	3.34682e-37	Ant-hypothalamic neural progenitor
Echs1	0.124221	0.184	0.098	1.84611e-41	3.70644e-37	Ant-hypothalamic neural progenitor
Mapk6	-0.223678	0.132	0.133	2.01015e-41	4.03577e-37	Ant-hypothalamic neural progenitor
Peli1	0.147777	0.274	0.164	2.02189e-41	4.05934e-37	Ant-hypothalamic neural progenitor
Tmem256	-0.161188	0.362	0.336	2.0304e-41	4.07644e-37	Ant-hypothalamic neural progenitor
Rbmx	0.137338	0.191	0.101	2.10159e-41	4.21935e-37	Ant-hypothalamic neural progenitor
Zfp422	0.125019	0.479	0.339	2.48043e-41	4.97997e-37	Ant-hypothalamic neural progenitor
Ndn	0.524923	0.699	0.53	2.54374e-41	5.10707e-37	Ant-hypothalamic neural progenitor
Sap30	0.14149	0.355	0.234	3.12178e-41	6.26759e-37	Ant-hypothalamic neural progenitor
Npdc1	0.111209	0.223	0.132	3.52467e-41	7.07647e-37	Ant-hypothalamic neural progenitor
Ccnd1	0.433219	0.154	0.041	3.61435e-41	7.25654e-37	Ant-hypothalamic neural progenitor
Erp29	0.133713	0.24	0.141	3.67279e-41	7.37386e-37	Ant-hypothalamic neural progenitor
Ndufb11	0.14226	0.512	0.364	3.74421e-41	7.51725e-37	Ant-hypothalamic neural progenitor
Fbl	0.172206	0.191	0.096	4.74561e-41	9.52776e-37	Ant-hypothalamic neural progenitor
Hnrnpr	0.113799	0.441	0.313	5.72051e-41	1.14851e-36	Ant-hypothalamic neural progenitor
Farsa	0.258688	0.132	0.04	5.8606e-41	1.17663e-36	Ant-hypothalamic neural progenitor
Myef2	-0.292715	0.36	0.388	5.94537e-41	1.19365e-36	Ant-hypothalamic neural progenitor
Ndufs5	0.151242	0.608	0.444	6.15921e-41	1.23658e-36	Ant-hypothalamic neural progenitor
Uqcr11	-0.115984	0.587	0.526	6.31415e-41	1.26769e-36	Ant-hypothalamic neural progenitor
Slirp	-0.155182	0.432	0.402	6.4462e-41	1.2942e-36	Ant-hypothalamic neural progenitor
Gm16286	0.155337	0.233	0.131	7.00969e-41	1.40734e-36	Ant-hypothalamic neural progenitor
Atox1	-0.134864	0.356	0.323	7.0415e-41	1.41372e-36	Ant-hypothalamic neural progenitor
Msi1	-0.176175	0.186	0.17	7.08152e-41	1.42176e-36	Ant-hypothalamic neural progenitor
Scoc	-0.191853	0.261	0.254	7.33242e-41	1.47213e-36	Ant-hypothalamic neural progenitor
Mrps34	0.206235	0.197	0.095	7.55291e-41	1.5164e-36	Ant-hypothalamic neural progenitor
Jam3	0.309289	0.123	0.028	8.29291e-41	1.66497e-36	Ant-hypothalamic neural progenitor
Nol7	0.134742	0.246	0.145	8.46055e-41	1.69862e-36	Ant-hypothalamic neural progenitor
Polr2i	-0.155338	0.293	0.27	9.00913e-41	1.80876e-36	Ant-hypothalamic neural progenitor
Ahsa1	0.226818	0.244	0.128	9.01117e-41	1.80917e-36	Ant-hypothalamic neural progenitor
Rala	0.114788	0.356	0.24	9.34037e-41	1.87527e-36	Ant-hypothalamic neural progenitor
Nudt21	0.112115	0.344	0.233	1.00129e-40	2.01029e-36	Ant-hypothalamic neural progenitor
Cetn3	0.155692	0.492	0.345	1.01887e-40	2.04558e-36	Ant-hypothalamic neural progenitor
Hnrnpll	0.112445	0.204	0.116	1.04427e-40	2.09658e-36	Ant-hypothalamic neural progenitor
Vdac2	0.174744	0.463	0.315	1.08217e-40	2.17268e-36	Ant-hypothalamic neural progenitor
Srsf3	0.293622	0.649	0.445	1.11345e-40	2.23548e-36	Ant-hypothalamic neural progenitor
Arpc5l	0.15324	0.306	0.189	1.13722e-40	2.2832e-36	Ant-hypothalamic neural progenitor
Ube2s	-0.281007	0.473	0.503	1.18485e-40	2.37882e-36	Ant-hypothalamic neural progenitor
Mrpl24	0.214411	0.212	0.104	1.21328e-40	2.4359e-36	Ant-hypothalamic neural progenitor
Tmed10	0.109752	0.215	0.125	1.36538e-40	2.74127e-36	Ant-hypothalamic neural progenitor
Thumpd1	0.363321	0.15	0.043	1.58583e-40	3.18387e-36	Ant-hypothalamic neural progenitor
Ubn2	-0.193128	0.15	0.142	1.58644e-40	3.18509e-36	Ant-hypothalamic neural progenitor
Hdac2	0.107948	0.527	0.387	1.87222e-40	3.75885e-36	Ant-hypothalamic neural progenitor
Ufc1	0.130859	0.239	0.142	1.92578e-40	3.86639e-36	Ant-hypothalamic neural progenitor
Fabp5	0.221688	0.55	0.369	2.02204e-40	4.05966e-36	Ant-hypothalamic neural progenitor
Cdk2ap1	-0.119757	0.233	0.196	2.03835e-40	4.09239e-36	Ant-hypothalamic neural progenitor
Ascl1	0.472024	0.167	0.047	2.09219e-40	4.20048e-36	Ant-hypothalamic neural progenitor
Snrnp70	0.17799	0.242	0.135	2.33388e-40	4.68573e-36	Ant-hypothalamic neural progenitor
Ube2e1	0.162704	0.384	0.251	2.54251e-40	5.1046e-36	Ant-hypothalamic neural progenitor
Mtx2	0.238666	0.252	0.134	2.59716e-40	5.21432e-36	Ant-hypothalamic neural progenitor
Ndufb10	0.137449	0.43	0.298	3.16335e-40	6.35105e-36	Ant-hypothalamic neural progenitor
Ywhab	-0.133589	0.376	0.344	3.39058e-40	6.80728e-36	Ant-hypothalamic neural progenitor
Gtf2e2	0.183853	0.197	0.099	3.40482e-40	6.83586e-36	Ant-hypothalamic neural progenitor
Copb1	0.237998	0.192	0.086	3.49641e-40	7.01975e-36	Ant-hypothalamic neural progenitor
Ncor1	-0.109434	0.202	0.17	3.78615e-40	7.60145e-36	Ant-hypothalamic neural progenitor
Trp53i11	0.293012	0.293	0.154	4.06559e-40	8.16248e-36	Ant-hypothalamic neural progenitor
Gm10116	0.497594	0.385	0.198	4.11462e-40	8.26092e-36	Ant-hypothalamic neural progenitor
2019-03-05	0.213965	0.244	0.13	4.25564e-40	8.54405e-36	Ant-hypothalamic neural progenitor
Srsf7	0.248859	0.556	0.376	4.54844e-40	9.13191e-36	Ant-hypothalamic neural progenitor
Lsm8	0.166542	0.266	0.155	6.23997e-40	1.2528e-35	Ant-hypothalamic neural progenitor
Hnrnpd	-0.259918	0.158	0.168	6.27898e-40	1.26063e-35	Ant-hypothalamic neural progenitor
Brk1	0.156675	0.246	0.141	6.44235e-40	1.29343e-35	Ant-hypothalamic neural progenitor
Ing4	0.276128	0.16	0.058	6.52814e-40	1.31065e-35	Ant-hypothalamic neural progenitor
Eci2	0.221716	0.154	0.061	7.03475e-40	1.41237e-35	Ant-hypothalamic neural progenitor
Pop7	0.241318	0.182	0.078	7.44584e-40	1.4949e-35	Ant-hypothalamic neural progenitor
2610001J05Rik	0.181851	0.144	0.057	7.98669e-40	1.60349e-35	Ant-hypothalamic neural progenitor
Mrpl18	0.150773	0.308	0.194	8.22274e-40	1.65088e-35	Ant-hypothalamic neural progenitor
Ssu72	0.157786	0.264	0.156	9.40906e-40	1.88906e-35	Ant-hypothalamic neural progenitor
2010107E04Rik	-0.175077	0.572	0.549	1.02009e-39	2.04804e-35	Ant-hypothalamic neural progenitor
Pgls	0.101496	0.283	0.185	1.10294e-39	2.21437e-35	Ant-hypothalamic neural progenitor
Etfb	0.160228	0.154	0.069	1.27853e-39	2.56691e-35	Ant-hypothalamic neural progenitor
Ctnnbl1	0.271417	0.165	0.062	1.29454e-39	2.59904e-35	Ant-hypothalamic neural progenitor
Aimp1	0.162685	0.225	0.123	1.30364e-39	2.61732e-35	Ant-hypothalamic neural progenitor
Atxn7l3b	0.273192	0.741	0.543	1.34661e-39	2.70358e-35	Ant-hypothalamic neural progenitor
1810037I17Rik	-0.119083	0.263	0.229	1.43498e-39	2.881e-35	Ant-hypothalamic neural progenitor
Ywhag	-0.2806	0.24	0.256	1.48439e-39	2.98022e-35	Ant-hypothalamic neural progenitor
Med28	0.166163	0.457	0.315	1.61441e-39	3.24125e-35	Ant-hypothalamic neural progenitor
Rcor2	0.17077	0.139	0.056	1.75602e-39	3.52556e-35	Ant-hypothalamic neural progenitor
Psmb1	0.298612	0.673	0.472	1.77584e-39	3.56536e-35	Ant-hypothalamic neural progenitor
Sec13	0.17326	0.175	0.084	1.7853e-39	3.58435e-35	Ant-hypothalamic neural progenitor
Acp1	0.135632	0.401	0.272	1.81469e-39	3.64334e-35	Ant-hypothalamic neural progenitor
Zfp24	0.126516	0.155	0.075	1.91375e-39	3.84225e-35	Ant-hypothalamic neural progenitor
Myl12a	0.284162	0.199	0.085	2.08151e-39	4.17904e-35	Ant-hypothalamic neural progenitor
Ank2	-0.390111	0.131	0.181	2.12859e-39	4.27356e-35	Ant-hypothalamic neural progenitor
Emc4	0.271656	0.208	0.094	2.25679e-39	4.53096e-35	Ant-hypothalamic neural progenitor
Rpl9-ps6	0.380823	0.278	0.13	2.34385e-39	4.70574e-35	Ant-hypothalamic neural progenitor
Nhp2	0.1279	0.258	0.156	2.48056e-39	4.98021e-35	Ant-hypothalamic neural progenitor
Gtf2b	0.241264	0.139	0.048	2.5986e-39	5.21722e-35	Ant-hypothalamic neural progenitor
Tmem183a	0.147932	0.239	0.139	3.06021e-39	6.14398e-35	Ant-hypothalamic neural progenitor
Ap2s1	0.112827	0.293	0.192	3.43986e-39	6.90621e-35	Ant-hypothalamic neural progenitor
D030055H07Rik	0.313027	0.136	0.037	3.60764e-39	7.24307e-35	Ant-hypothalamic neural progenitor
Ptprs	-0.201556	0.192	0.186	3.82612e-39	7.68171e-35	Ant-hypothalamic neural progenitor
Cnot6	-0.27012	0.137	0.155	4.25452e-39	8.54179e-35	Ant-hypothalamic neural progenitor
Itm2c	0.296346	0.167	0.061	4.58225e-39	9.19978e-35	Ant-hypothalamic neural progenitor
mt-Nd4l	-0.368441	0.27	0.34	5.16429e-39	1.03683e-34	Ant-hypothalamic neural progenitor
Pnn	0.17987	0.244	0.137	5.20213e-39	1.04443e-34	Ant-hypothalamic neural progenitor
Bccip	0.180606	0.16	0.071	5.26697e-39	1.05745e-34	Ant-hypothalamic neural progenitor
Tra2b	0.136903	0.428	0.297	5.76323e-39	1.15708e-34	Ant-hypothalamic neural progenitor
Eif1	0.238128	0.95	0.855	6.15224e-39	1.23519e-34	Ant-hypothalamic neural progenitor
Edf1	0.121378	0.508	0.37	6.37516e-39	1.27994e-34	Ant-hypothalamic neural progenitor
Cdc42	0.113898	0.56	0.415	6.6851e-39	1.34217e-34	Ant-hypothalamic neural progenitor
Zfp292	-0.102693	0.245	0.208	7.44729e-39	1.49519e-34	Ant-hypothalamic neural progenitor
Map1lc3b	0.158252	0.567	0.412	7.532e-39	1.5122e-34	Ant-hypothalamic neural progenitor
1110059E24Rik	0.176622	0.178	0.085	8.34758e-39	1.67594e-34	Ant-hypothalamic neural progenitor
Sar1a	0.213575	0.2	0.097	8.37915e-39	1.68228e-34	Ant-hypothalamic neural progenitor
Mplkip	0.117372	0.158	0.08	8.83482e-39	1.77377e-34	Ant-hypothalamic neural progenitor
Rpa3	0.386932	0.274	0.127	9.54987e-39	1.91733e-34	Ant-hypothalamic neural progenitor
Zfp462	-0.213911	0.168	0.168	9.59938e-39	1.92727e-34	Ant-hypothalamic neural progenitor
Pdcl3	0.221053	0.239	0.126	9.73648e-39	1.95479e-34	Ant-hypothalamic neural progenitor
Rnd3	0.235627	0.36	0.213	1.00183e-38	2.01137e-34	Ant-hypothalamic neural progenitor
Dda1	-0.10255	0.256	0.219	1.00316e-38	2.01405e-34	Ant-hypothalamic neural progenitor
Cdk5r1	-0.229301	0.312	0.321	1.04291e-38	2.09385e-34	Ant-hypothalamic neural progenitor
Ost4	-0.123948	0.28	0.246	1.05564e-38	2.11941e-34	Ant-hypothalamic neural progenitor
Bcas2	0.200381	0.527	0.367	1.0769e-38	2.16209e-34	Ant-hypothalamic neural progenitor
Btbd17	0.342264	0.152	0.047	1.07997e-38	2.16825e-34	Ant-hypothalamic neural progenitor
Dgcr6	0.108697	0.306	0.204	1.10507e-38	2.21865e-34	Ant-hypothalamic neural progenitor
Pdcd6	0.192882	0.188	0.091	1.11479e-38	2.23815e-34	Ant-hypothalamic neural progenitor
Strbp	-0.244449	0.205	0.217	1.21514e-38	2.43963e-34	Ant-hypothalamic neural progenitor
Dctn2	0.137381	0.227	0.132	1.23961e-38	2.48877e-34	Ant-hypothalamic neural progenitor
Rpl36al	0.134732	0.576	0.424	1.28178e-38	2.57343e-34	Ant-hypothalamic neural progenitor
Stip1	0.136208	0.158	0.077	1.29077e-38	2.59148e-34	Ant-hypothalamic neural progenitor
Snrpb2	0.171514	0.397	0.261	1.40488e-38	2.82057e-34	Ant-hypothalamic neural progenitor
BC005561	0.114875	0.214	0.126	1.41538e-38	2.84165e-34	Ant-hypothalamic neural progenitor
Mrps5	0.118365	0.213	0.124	1.43563e-38	2.88231e-34	Ant-hypothalamic neural progenitor
Dhx15	-0.143149	0.158	0.139	1.44659e-38	2.90431e-34	Ant-hypothalamic neural progenitor
Kdm6b	-0.190982	0.168	0.155	1.50572e-38	3.02304e-34	Ant-hypothalamic neural progenitor
Cdk4	0.42266	0.601	0.401	1.57906e-38	3.17028e-34	Ant-hypothalamic neural progenitor
Bcl11a	-0.112252	0.224	0.185	1.78136e-38	3.57645e-34	Ant-hypothalamic neural progenitor
Ddx46	0.11694	0.105	0.039	1.94414e-38	3.90325e-34	Ant-hypothalamic neural progenitor
Phf5a	0.103124	0.255	0.162	2.06303e-38	4.14195e-34	Ant-hypothalamic neural progenitor
Pigp	0.137872	0.303	0.191	2.08151e-38	4.17905e-34	Ant-hypothalamic neural progenitor
Cstb	0.240337	0.196	0.09	2.29112e-38	4.59987e-34	Ant-hypothalamic neural progenitor
Zcchc18	0.31221	0.233	0.106	2.34995e-38	4.718e-34	Ant-hypothalamic neural progenitor
Dek	-0.20481	0.167	0.156	2.88095e-38	5.78408e-34	Ant-hypothalamic neural progenitor
Ddx17	-0.187221	0.152	0.143	3.0034e-38	6.02993e-34	Ant-hypothalamic neural progenitor
Thrap3	0.191305	0.194	0.096	3.17285e-38	6.37013e-34	Ant-hypothalamic neural progenitor
Fubp1	0.112442	0.463	0.333	3.20657e-38	6.43783e-34	Ant-hypothalamic neural progenitor
Eif3c	0.215599	0.244	0.133	3.82183e-38	7.6731e-34	Ant-hypothalamic neural progenitor
Celf2	-0.130336	0.392	0.35	3.82534e-38	7.68013e-34	Ant-hypothalamic neural progenitor
Cops3	0.270338	0.187	0.079	4.12023e-38	8.2722e-34	Ant-hypothalamic neural progenitor
Ociad1	0.145351	0.186	0.098	4.35304e-38	8.7396e-34	Ant-hypothalamic neural progenitor
Ap2m1	0.104798	0.429	0.311	4.80794e-38	9.65291e-34	Ant-hypothalamic neural progenitor
Ogt	-0.252967	0.135	0.147	5.05346e-38	1.01458e-33	Ant-hypothalamic neural progenitor
Ssna1	0.188775	0.283	0.166	5.36873e-38	1.07788e-33	Ant-hypothalamic neural progenitor
Naa20	0.131108	0.149	0.072	5.58502e-38	1.12131e-33	Ant-hypothalamic neural progenitor
Polr2d	0.152012	0.204	0.111	6.27219e-38	1.25927e-33	Ant-hypothalamic neural progenitor
Nsa2	-0.108167	0.221	0.188	6.29347e-38	1.26354e-33	Ant-hypothalamic neural progenitor
B230219D22Rik	-0.174681	0.264	0.252	6.57324e-38	1.31971e-33	Ant-hypothalamic neural progenitor
Fam96a	0.169068	0.204	0.108	7.16873e-38	1.43927e-33	Ant-hypothalamic neural progenitor
Akirin1	0.17592	0.207	0.108	8.56122e-38	1.71884e-33	Ant-hypothalamic neural progenitor
Sumo3	0.100476	0.264	0.171	1.00431e-37	2.01636e-33	Ant-hypothalamic neural progenitor
Rsl24d1	0.143365	0.214	0.123	1.02503e-37	2.05794e-33	Ant-hypothalamic neural progenitor
Fundc2	-0.118249	0.228	0.19	1.05493e-37	2.11799e-33	Ant-hypothalamic neural progenitor
Hsf2	-0.374445	0.148	0.189	1.30721e-37	2.62448e-33	Ant-hypothalamic neural progenitor
Smim11	0.118713	0.212	0.125	1.53947e-37	3.0908e-33	Ant-hypothalamic neural progenitor
Mkrn1	0.153292	0.407	0.278	1.58308e-37	3.17835e-33	Ant-hypothalamic neural progenitor
Hypk	-0.217187	0.42	0.43	1.71613e-37	3.44548e-33	Ant-hypothalamic neural progenitor
Ciapin1	0.234432	0.263	0.143	2.16168e-37	4.34e-33	Ant-hypothalamic neural progenitor
Gnaq	-0.252971	0.181	0.191	2.36641e-37	4.75104e-33	Ant-hypothalamic neural progenitor
Brix1	0.253339	0.18	0.078	2.38585e-37	4.79007e-33	Ant-hypothalamic neural progenitor
Ccnt2	0.121958	0.239	0.144	2.45366e-37	4.9262e-33	Ant-hypothalamic neural progenitor
St13	-0.101192	0.389	0.343	2.66408e-37	5.34867e-33	Ant-hypothalamic neural progenitor
Atp5g1	0.135126	0.713	0.554	2.68124e-37	5.38313e-33	Ant-hypothalamic neural progenitor
Fam110b	0.202508	0.149	0.062	2.72883e-37	5.47868e-33	Ant-hypothalamic neural progenitor
Pnrc2	0.122956	0.164	0.086	3.1253e-37	6.27466e-33	Ant-hypothalamic neural progenitor
Camta1	-0.23726	0.322	0.334	3.26852e-37	6.56222e-33	Ant-hypothalamic neural progenitor
Atp6v0b	0.267257	0.48	0.312	3.32338e-37	6.67234e-33	Ant-hypothalamic neural progenitor
Rps18-ps3	0.436889	0.289	0.135	3.46472e-37	6.95611e-33	Ant-hypothalamic neural progenitor
Rfwd2	-0.147073	0.119	0.105	4.06661e-37	8.16453e-33	Ant-hypothalamic neural progenitor
Nt5dc2	-0.273428	0.109	0.124	4.19436e-37	8.42102e-33	Ant-hypothalamic neural progenitor
Nsg1	0.236196	0.551	0.377	4.38611e-37	8.80599e-33	Ant-hypothalamic neural progenitor
Prmt2	0.209191	0.309	0.184	4.49441e-37	9.02343e-33	Ant-hypothalamic neural progenitor
Spast	-0.146536	0.15	0.134	4.73253e-37	9.50149e-33	Ant-hypothalamic neural progenitor
Arl1	0.213578	0.202	0.099	4.89014e-37	9.81793e-33	Ant-hypothalamic neural progenitor
Ndufc2	0.181643	0.465	0.317	5.6273e-37	1.12979e-32	Ant-hypothalamic neural progenitor
Slbp	0.115048	0.205	0.119	6.55755e-37	1.31656e-32	Ant-hypothalamic neural progenitor
Sdhd	0.187923	0.161	0.073	6.75613e-37	1.35643e-32	Ant-hypothalamic neural progenitor
Atraid	0.158089	0.194	0.105	6.96024e-37	1.39741e-32	Ant-hypothalamic neural progenitor
Chchd6	0.13632	0.213	0.123	7.22489e-37	1.45054e-32	Ant-hypothalamic neural progenitor
Map2k2	0.139254	0.277	0.174	8.45019e-37	1.69655e-32	Ant-hypothalamic neural progenitor
Nxf1	0.13625	0.388	0.267	8.58243e-37	1.72309e-32	Ant-hypothalamic neural progenitor
Oaz1	0.279497	0.824	0.654	8.87485e-37	1.7818e-32	Ant-hypothalamic neural progenitor
Sh3bgrl	-0.114368	0.342	0.305	9.66958e-37	1.94136e-32	Ant-hypothalamic neural progenitor
Gm8730	-0.370139	0.359	0.436	9.87585e-37	1.98278e-32	Ant-hypothalamic neural progenitor
Top1	0.142675	0.437	0.304	1.00136e-36	2.01043e-32	Ant-hypothalamic neural progenitor
Med29	0.15451	0.178	0.091	1.00553e-36	2.01881e-32	Ant-hypothalamic neural progenitor
Ube2i	0.113003	0.528	0.389	1.13064e-36	2.26998e-32	Ant-hypothalamic neural progenitor
Gm10709	0.16883	0.614	0.451	1.25626e-36	2.52219e-32	Ant-hypothalamic neural progenitor
Hn1	0.284026	0.897	0.758	1.34385e-36	2.69806e-32	Ant-hypothalamic neural progenitor
Mapk1	-0.134023	0.15	0.13	1.34843e-36	2.70725e-32	Ant-hypothalamic neural progenitor
Ift43	0.144862	0.136	0.061	1.36383e-36	2.73816e-32	Ant-hypothalamic neural progenitor
Ppp3ca	-0.382442	0.171	0.229	1.40596e-36	2.82275e-32	Ant-hypothalamic neural progenitor
Tbcb	0.197675	0.42	0.276	1.49761e-36	3.00675e-32	Ant-hypothalamic neural progenitor
Sec62	0.182687	0.39	0.257	1.63146e-36	3.27549e-32	Ant-hypothalamic neural progenitor
Fbxo11	-0.278504	0.163	0.189	1.65367e-36	3.32008e-32	Ant-hypothalamic neural progenitor
Gm3764	0.29131	0.118	0.031	1.74236e-36	3.49813e-32	Ant-hypothalamic neural progenitor
Zbtb20	0.280551	0.28	0.149	1.79032e-36	3.59443e-32	Ant-hypothalamic neural progenitor
Srpk2	0.148668	0.214	0.121	1.79984e-36	3.61354e-32	Ant-hypothalamic neural progenitor
U2surp	0.131572	0.249	0.153	1.85483e-36	3.72394e-32	Ant-hypothalamic neural progenitor
Ube2g1	-0.103785	0.314	0.277	1.9576e-36	3.93027e-32	Ant-hypothalamic neural progenitor
Maf1	0.235337	0.198	0.094	2.02148e-36	4.05853e-32	Ant-hypothalamic neural progenitor
Clns1a	0.139201	0.196	0.11	2.06324e-36	4.14237e-32	Ant-hypothalamic neural progenitor
Gsx1	0.506833	0.119	0.024	2.3939e-36	4.80624e-32	Ant-hypothalamic neural progenitor
Ccdc59	0.190865	0.147	0.062	2.40715e-36	4.83284e-32	Ant-hypothalamic neural progenitor
Pfdn6	0.101727	0.255	0.165	2.5488e-36	5.11722e-32	Ant-hypothalamic neural progenitor
Efna5	0.352953	0.167	0.057	2.80226e-36	5.6261e-32	Ant-hypothalamic neural progenitor
Elavl2	-0.220229	0.399	0.403	2.96741e-36	5.95767e-32	Ant-hypothalamic neural progenitor
Yae1d1	0.155589	0.165	0.081	2.98885e-36	6.00071e-32	Ant-hypothalamic neural progenitor
Rbm17	0.105092	0.259	0.167	3.00331e-36	6.02974e-32	Ant-hypothalamic neural progenitor
Atp6v1h	0.173001	0.158	0.073	3.27619e-36	6.5776e-32	Ant-hypothalamic neural progenitor
Cbfa2t2	0.190566	0.111	0.035	3.30118e-36	6.62777e-32	Ant-hypothalamic neural progenitor
Sptssa	-0.203055	0.318	0.316	3.52925e-36	7.08567e-32	Ant-hypothalamic neural progenitor
Slc25a4	0.264593	0.861	0.696	3.6939e-36	7.41623e-32	Ant-hypothalamic neural progenitor
Rpl29	-0.43481	0.32	0.452	3.87508e-36	7.78e-32	Ant-hypothalamic neural progenitor
Tiprl	0.236406	0.225	0.115	4.54591e-36	9.12682e-32	Ant-hypothalamic neural progenitor
2700094K13Rik	-0.118815	0.363	0.32	4.85385e-36	9.74507e-32	Ant-hypothalamic neural progenitor
Rbm42	0.252878	0.173	0.073	5.01877e-36	1.00762e-31	Ant-hypothalamic neural progenitor
l7Rn6	0.215573	0.216	0.11	5.08203e-36	1.02032e-31	Ant-hypothalamic neural progenitor
Gspt1	0.249986	0.16	0.063	5.08765e-36	1.02145e-31	Ant-hypothalamic neural progenitor
Tsr3	0.157096	0.172	0.087	5.48012e-36	1.10024e-31	Ant-hypothalamic neural progenitor
Tbrg1	0.186907	0.172	0.082	6.44623e-36	1.29421e-31	Ant-hypothalamic neural progenitor
Ndufb9	0.150241	0.659	0.5	6.45524e-36	1.29602e-31	Ant-hypothalamic neural progenitor
Tm9sf3	-0.140806	0.182	0.163	6.83821e-36	1.37291e-31	Ant-hypothalamic neural progenitor
Tomm40	0.318329	0.155	0.053	7.01008e-36	1.40741e-31	Ant-hypothalamic neural progenitor
Pdcd4	-0.257943	0.171	0.183	7.45363e-36	1.49647e-31	Ant-hypothalamic neural progenitor
Copz1	0.168606	0.171	0.084	7.58277e-36	1.52239e-31	Ant-hypothalamic neural progenitor
Ppp2r1a	0.189021	0.215	0.115	7.59079e-36	1.524e-31	Ant-hypothalamic neural progenitor
Grpel1	0.170355	0.231	0.131	8.619e-36	1.73044e-31	Ant-hypothalamic neural progenitor
Coa3	-0.107474	0.463	0.423	8.91905e-36	1.79068e-31	Ant-hypothalamic neural progenitor
Tonsl	0.14725	0.378	0.258	8.94398e-36	1.79568e-31	Ant-hypothalamic neural progenitor
Psmd13	0.212392	0.197	0.096	8.99253e-36	1.80543e-31	Ant-hypothalamic neural progenitor
Klhl7	0.132959	0.222	0.131	9.21101e-36	1.84929e-31	Ant-hypothalamic neural progenitor
Vps29	0.105855	0.35	0.243	9.21842e-36	1.85078e-31	Ant-hypothalamic neural progenitor
Imp3	0.219293	0.127	0.045	9.90831e-36	1.98929e-31	Ant-hypothalamic neural progenitor
Polr2l	-0.230944	0.139	0.147	1.11796e-35	2.24452e-31	Ant-hypothalamic neural progenitor
Birc6	-0.289089	0.11	0.126	1.17092e-35	2.35086e-31	Ant-hypothalamic neural progenitor
Rpl10-ps3	0.440302	0.224	0.09	1.21051e-35	2.43034e-31	Ant-hypothalamic neural progenitor
Trappc3	0.259481	0.205	0.097	1.29585e-35	2.60168e-31	Ant-hypothalamic neural progenitor
Nedd8	0.148616	0.671	0.509	1.40242e-35	2.81563e-31	Ant-hypothalamic neural progenitor
Ncan	-0.106416	0.17	0.142	1.42678e-35	2.86455e-31	Ant-hypothalamic neural progenitor
Hnrnpa2b1	0.2888	0.754	0.566	1.47216e-35	2.95566e-31	Ant-hypothalamic neural progenitor
Commd9	0.28471	0.183	0.077	1.53943e-35	3.09071e-31	Ant-hypothalamic neural progenitor
Utp11l	0.146207	0.139	0.062	1.59244e-35	3.19714e-31	Ant-hypothalamic neural progenitor
Fam110a	0.219433	0.129	0.046	1.65329e-35	3.31931e-31	Ant-hypothalamic neural progenitor
Atp5h	0.273065	0.652	0.462	1.67595e-35	3.36481e-31	Ant-hypothalamic neural progenitor
Mrpl50	0.192534	0.181	0.088	1.7115e-35	3.43619e-31	Ant-hypothalamic neural progenitor
Scd2	-0.179642	0.246	0.237	1.87778e-35	3.77001e-31	Ant-hypothalamic neural progenitor
Crip2	0.270577	0.41	0.255	1.89633e-35	3.80727e-31	Ant-hypothalamic neural progenitor
Tcea1	-0.108894	0.126	0.1	2.13053e-35	4.27747e-31	Ant-hypothalamic neural progenitor
Rexo1	0.133206	0.131	0.059	2.38196e-35	4.78226e-31	Ant-hypothalamic neural progenitor
Tsix	-0.452471	0.108	0.164	2.39792e-35	4.8143e-31	Ant-hypothalamic neural progenitor
Timm17b	0.14957	0.222	0.129	2.42935e-35	4.87741e-31	Ant-hypothalamic neural progenitor
Dnajc24	0.15646	0.099	0.032	2.51614e-35	5.05165e-31	Ant-hypothalamic neural progenitor
Ube2g2	0.300104	0.132	0.04	2.59842e-35	5.21686e-31	Ant-hypothalamic neural progenitor
Ddr1	0.135963	0.125	0.052	2.60413e-35	5.22831e-31	Ant-hypothalamic neural progenitor
Rpf1	0.13805	0.132	0.059	2.70454e-35	5.4299e-31	Ant-hypothalamic neural progenitor
Ubqln1	0.132098	0.127	0.054	2.82101e-35	5.66374e-31	Ant-hypothalamic neural progenitor
Cisd1	0.113158	0.358	0.248	2.90351e-35	5.82937e-31	Ant-hypothalamic neural progenitor
Thoc3	0.220167	0.154	0.064	3.11429e-35	6.25257e-31	Ant-hypothalamic neural progenitor
Ewsr1	0.139377	0.499	0.365	3.17448e-35	6.3734e-31	Ant-hypothalamic neural progenitor
Siah1a	-0.243998	0.15	0.164	3.42341e-35	6.87318e-31	Ant-hypothalamic neural progenitor
Ddb1	0.108809	0.157	0.083	3.52479e-35	7.07673e-31	Ant-hypothalamic neural progenitor
Ndufa9	0.219052	0.147	0.06	3.71218e-35	7.45294e-31	Ant-hypothalamic neural progenitor
Smarcd1	-0.20666	0.24	0.244	3.7406e-35	7.51001e-31	Ant-hypothalamic neural progenitor
Cdv3	-0.241924	0.111	0.116	3.93109e-35	7.89246e-31	Ant-hypothalamic neural progenitor
Tpm4	-0.135212	0.198	0.17	4.08063e-35	8.19267e-31	Ant-hypothalamic neural progenitor
Ak6	0.193176	0.149	0.063	4.20482e-35	8.44202e-31	Ant-hypothalamic neural progenitor
Rps3	0.273701	0.918	0.824	4.45977e-35	8.95388e-31	Ant-hypothalamic neural progenitor
Ssrp1	0.155301	0.163	0.081	4.65812e-35	9.35211e-31	Ant-hypothalamic neural progenitor
Vimp	0.131497	0.185	0.102	5.47483e-35	1.09918e-30	Ant-hypothalamic neural progenitor
Akt1s1	0.244705	0.155	0.061	6.29984e-35	1.26482e-30	Ant-hypothalamic neural progenitor
Srp54b	0.128596	0.188	0.105	6.37385e-35	1.27968e-30	Ant-hypothalamic neural progenitor
Phpt1	-0.197759	0.168	0.164	6.64468e-35	1.33405e-30	Ant-hypothalamic neural progenitor
Hmgb3	0.266233	0.791	0.612	7.67429e-35	1.54077e-30	Ant-hypothalamic neural progenitor
Mrps33	0.164115	0.573	0.419	8.24611e-35	1.65557e-30	Ant-hypothalamic neural progenitor
Sin3b	0.206599	0.187	0.093	8.32802e-35	1.67202e-30	Ant-hypothalamic neural progenitor
Cab39	-0.235919	0.092	0.102	8.7831e-35	1.76338e-30	Ant-hypothalamic neural progenitor
Mzt1	-0.110554	0.267	0.238	9.89466e-35	1.98655e-30	Ant-hypothalamic neural progenitor
Smu1	0.260792	0.15	0.056	1.08065e-34	2.16961e-30	Ant-hypothalamic neural progenitor
Gipc1	0.158487	0.229	0.132	1.11252e-34	2.2336e-30	Ant-hypothalamic neural progenitor
Snrpd2	0.164748	0.614	0.456	1.11587e-34	2.24033e-30	Ant-hypothalamic neural progenitor
Taf10	-0.325855	0.058	0.09	1.13319e-34	2.27511e-30	Ant-hypothalamic neural progenitor
Rps10	0.323901	0.775	0.608	1.13373e-34	2.2762e-30	Ant-hypothalamic neural progenitor
Bex4	0.172312	0.218	0.121	1.18683e-34	2.38281e-30	Ant-hypothalamic neural progenitor
Casc4	-0.251602	0.088	0.1	1.1975e-34	2.40422e-30	Ant-hypothalamic neural progenitor
Lsm7	-0.222222	0.203	0.213	1.25281e-34	2.51527e-30	Ant-hypothalamic neural progenitor
Eif4a3	0.256171	0.146	0.055	1.32989e-34	2.67002e-30	Ant-hypothalamic neural progenitor
Smarcc2	-0.126174	0.174	0.152	1.40708e-34	2.82499e-30	Ant-hypothalamic neural progenitor
Snx6	0.162694	0.203	0.113	1.54787e-34	3.10765e-30	Ant-hypothalamic neural progenitor
Ndfip2	0.174034	0.293	0.181	1.62183e-34	3.25615e-30	Ant-hypothalamic neural progenitor
Pet100	-0.236282	0.163	0.174	1.6508e-34	3.31432e-30	Ant-hypothalamic neural progenitor
Nr2f1	-0.363609	0.324	0.365	1.65615e-34	3.32505e-30	Ant-hypothalamic neural progenitor
Gm26699	0.152152	0.104	0.036	1.72118e-34	3.4556e-30	Ant-hypothalamic neural progenitor
Hdgfrp3	-0.187845	0.287	0.28	1.7319e-34	3.47714e-30	Ant-hypothalamic neural progenitor
Klhl9	-0.252096	0.135	0.147	1.73625e-34	3.48587e-30	Ant-hypothalamic neural progenitor
Rap1b	-0.20931	0.2	0.201	1.8871e-34	3.78874e-30	Ant-hypothalamic neural progenitor
Prelid1	0.107502	0.194	0.115	1.99536e-34	4.00608e-30	Ant-hypothalamic neural progenitor
Rraga	0.200176	0.321	0.201	2.06653e-34	4.14898e-30	Ant-hypothalamic neural progenitor
Pdzd11	0.149195	0.144	0.068	2.11461e-34	4.24549e-30	Ant-hypothalamic neural progenitor
Srrt	0.196726	0.113	0.038	2.13558e-34	4.2876e-30	Ant-hypothalamic neural progenitor
Rbm6	0.11243	0.166	0.09	2.13643e-34	4.28931e-30	Ant-hypothalamic neural progenitor
Hsd17b10	0.136967	0.205	0.118	2.37673e-34	4.77177e-30	Ant-hypothalamic neural progenitor
Fip1l1	0.135658	0.175	0.096	2.54226e-34	5.1041e-30	Ant-hypothalamic neural progenitor
Sap18	0.135977	0.228	0.138	2.79691e-34	5.61535e-30	Ant-hypothalamic neural progenitor
Nfu1	0.220065	0.179	0.083	2.80923e-34	5.64009e-30	Ant-hypothalamic neural progenitor
Tmed4	0.279942	0.171	0.071	2.88878e-34	5.79981e-30	Ant-hypothalamic neural progenitor
Zfp512	0.125589	0.175	0.096	2.91127e-34	5.84495e-30	Ant-hypothalamic neural progenitor
Sys1	0.113265	0.222	0.136	2.95835e-34	5.93949e-30	Ant-hypothalamic neural progenitor
Pou3f2	-0.352908	0.193	0.234	3.07112e-34	6.16588e-30	Ant-hypothalamic neural progenitor
Tsc22d1	0.26693	0.647	0.466	3.07716e-34	6.17802e-30	Ant-hypothalamic neural progenitor
Hdac1	0.171894	0.118	0.044	3.18756e-34	6.39967e-30	Ant-hypothalamic neural progenitor
Timm8b	0.101289	0.593	0.459	3.27466e-34	6.57453e-30	Ant-hypothalamic neural progenitor
Esf1	0.223131	0.158	0.067	3.4846e-34	6.99603e-30	Ant-hypothalamic neural progenitor
Ndufa2	-0.10162	0.622	0.567	3.60664e-34	7.24105e-30	Ant-hypothalamic neural progenitor
Stub1	0.126802	0.324	0.216	3.81578e-34	7.66094e-30	Ant-hypothalamic neural progenitor
Tpd52l2	0.176933	0.126	0.05	3.92985e-34	7.88995e-30	Ant-hypothalamic neural progenitor
Cdc37	0.231613	0.218	0.112	3.94743e-34	7.92526e-30	Ant-hypothalamic neural progenitor
Nudt5	0.148587	0.103	0.035	4.15008e-34	8.33211e-30	Ant-hypothalamic neural progenitor
Tbca	0.303125	0.631	0.447	4.18726e-34	8.40676e-30	Ant-hypothalamic neural progenitor
Glipr2	0.276878	0.106	0.027	4.33081e-34	8.69497e-30	Ant-hypothalamic neural progenitor
Rpl12	0.300165	0.548	0.365	4.36624e-34	8.7661e-30	Ant-hypothalamic neural progenitor
Rer1	0.151415	0.224	0.129	4.63401e-34	9.30371e-30	Ant-hypothalamic neural progenitor
Vps35	0.175861	0.239	0.137	4.88353e-34	9.80467e-30	Ant-hypothalamic neural progenitor
Onecut2	-0.615794	0.076	0.156	5.02617e-34	1.0091e-29	Ant-hypothalamic neural progenitor
Pex13	0.212632	0.191	0.093	5.0927e-34	1.02246e-29	Ant-hypothalamic neural progenitor
Slc25a11	0.181197	0.163	0.078	5.25834e-34	1.05572e-29	Ant-hypothalamic neural progenitor
Fibp	-0.170289	0.114	0.108	5.28461e-34	1.06099e-29	Ant-hypothalamic neural progenitor
Cdc16	0.194346	0.163	0.077	5.54126e-34	1.11252e-29	Ant-hypothalamic neural progenitor
Uqcrh	0.122037	0.738	0.578	5.9313e-34	1.19083e-29	Ant-hypothalamic neural progenitor
Rplp0	0.307407	0.904	0.816	6.44194e-34	1.29335e-29	Ant-hypothalamic neural progenitor
Pdhb	0.154511	0.166	0.084	6.6633e-34	1.33779e-29	Ant-hypothalamic neural progenitor
Sdha	0.221076	0.163	0.071	6.67683e-34	1.34051e-29	Ant-hypothalamic neural progenitor
Cox7a2l	0.206413	0.58	0.415	7.56701e-34	1.51923e-29	Ant-hypothalamic neural progenitor
Atf4	0.162901	0.176	0.091	7.6276e-34	1.53139e-29	Ant-hypothalamic neural progenitor
Ralbp1	0.13089	0.133	0.062	7.9715e-34	1.60044e-29	Ant-hypothalamic neural progenitor
Bzw1	0.196808	0.515	0.359	8.18824e-34	1.64395e-29	Ant-hypothalamic neural progenitor
Gtpbp4	0.213704	0.15	0.061	8.97379e-34	1.80167e-29	Ant-hypothalamic neural progenitor
Smim10l1	-0.252267	0.153	0.17	9.1283e-34	1.83269e-29	Ant-hypothalamic neural progenitor
Rgs16	0.323186	0.101	0.02	9.60148e-34	1.92769e-29	Ant-hypothalamic neural progenitor
Actr10	0.271543	0.203	0.096	9.73172e-34	1.95384e-29	Ant-hypothalamic neural progenitor
Igfbp2	0.129574	0.173	0.095	9.82803e-34	1.97317e-29	Ant-hypothalamic neural progenitor
Rpl8	0.305321	0.842	0.731	1.07512e-33	2.15852e-29	Ant-hypothalamic neural progenitor
Pabpn1	-0.168479	0.097	0.089	1.07853e-33	2.16536e-29	Ant-hypothalamic neural progenitor
Auts2	-0.233058	0.161	0.165	1.08674e-33	2.18185e-29	Ant-hypothalamic neural progenitor
Emc10	0.190479	0.201	0.106	1.19418e-33	2.39756e-29	Ant-hypothalamic neural progenitor
Elof1	0.112666	0.239	0.152	1.23309e-33	2.47568e-29	Ant-hypothalamic neural progenitor
Impad1	-0.201775	0.116	0.115	1.24103e-33	2.49162e-29	Ant-hypothalamic neural progenitor
Cap1	0.343	0.119	0.031	1.30311e-33	2.61625e-29	Ant-hypothalamic neural progenitor
Fcf1	0.119917	0.146	0.074	1.35831e-33	2.72708e-29	Ant-hypothalamic neural progenitor
Ndufv1	0.223794	0.16	0.069	1.49353e-33	2.99857e-29	Ant-hypothalamic neural progenitor
Ypel3	0.124582	0.382	0.266	1.62746e-33	3.26745e-29	Ant-hypothalamic neural progenitor
Cdh2	-0.241051	0.259	0.278	1.6552e-33	3.32314e-29	Ant-hypothalamic neural progenitor
Ahi1	0.197939	0.305	0.188	1.67153e-33	3.35593e-29	Ant-hypothalamic neural progenitor
Ash2l	0.229744	0.147	0.059	1.69781e-33	3.4087e-29	Ant-hypothalamic neural progenitor
Lamtor1	0.163104	0.181	0.095	1.73319e-33	3.47973e-29	Ant-hypothalamic neural progenitor
Mrpl2	0.125102	0.144	0.073	1.74442e-33	3.50227e-29	Ant-hypothalamic neural progenitor
Picalm	-0.24822	0.129	0.143	1.84436e-33	3.70292e-29	Ant-hypothalamic neural progenitor
Ptpn1	0.230356	0.149	0.06	1.85302e-33	3.7203e-29	Ant-hypothalamic neural progenitor
Rps19bp1	0.228966	0.212	0.109	1.93985e-33	3.89464e-29	Ant-hypothalamic neural progenitor
Cd81	0.243759	0.382	0.24	1.95755e-33	3.93017e-29	Ant-hypothalamic neural progenitor
Calm1	0.274499	0.899	0.779	2.06534e-33	4.14657e-29	Ant-hypothalamic neural progenitor
Apool	0.159848	0.098	0.031	2.09312e-33	4.20235e-29	Ant-hypothalamic neural progenitor
Mrpl22	0.176426	0.155	0.072	2.20056e-33	4.41806e-29	Ant-hypothalamic neural progenitor
Ctcf	-0.196536	0.108	0.109	2.20495e-33	4.42688e-29	Ant-hypothalamic neural progenitor
Polr2e	0.205699	0.161	0.072	2.51417e-33	5.04771e-29	Ant-hypothalamic neural progenitor
Gm10320	0.372605	0.079	0.009	2.59974e-33	5.21949e-29	Ant-hypothalamic neural progenitor
Srp19	0.160131	0.27	0.168	2.67854e-33	5.3777e-29	Ant-hypothalamic neural progenitor
Carhsp1	0.196522	0.442	0.301	2.88609e-33	5.79441e-29	Ant-hypothalamic neural progenitor
Cask	-0.454398	0.217	0.332	2.91948e-33	5.86144e-29	Ant-hypothalamic neural progenitor
Snrpn	-0.185954	0.545	0.535	2.92004e-33	5.86256e-29	Ant-hypothalamic neural progenitor
Tecr	0.174491	0.448	0.311	2.98514e-33	5.99327e-29	Ant-hypothalamic neural progenitor
Sugt1	0.164768	0.195	0.107	2.98566e-33	5.99431e-29	Ant-hypothalamic neural progenitor
Tox3	0.102582	0.228	0.145	3.2789e-33	6.58305e-29	Ant-hypothalamic neural progenitor
Eif3b	0.167053	0.129	0.053	3.53947e-33	7.1062e-29	Ant-hypothalamic neural progenitor
Heatr6	0.224846	0.11	0.033	3.67204e-33	7.37235e-29	Ant-hypothalamic neural progenitor
Skil	-0.286964	0.142	0.162	3.83471e-33	7.69894e-29	Ant-hypothalamic neural progenitor
Cep170	-0.298287	0.149	0.181	3.85243e-33	7.73452e-29	Ant-hypothalamic neural progenitor
Srpk1	0.143042	0.186	0.102	3.89925e-33	7.82853e-29	Ant-hypothalamic neural progenitor
Gm21092	-0.103005	0.144	0.119	4.03802e-33	8.10713e-29	Ant-hypothalamic neural progenitor
Chmp4b	-0.233702	0.119	0.125	4.23866e-33	8.50997e-29	Ant-hypothalamic neural progenitor
Lmo1	0.49978	0.216	0.087	4.27692e-33	8.58678e-29	Ant-hypothalamic neural progenitor
Gdi1	0.212009	0.35	0.222	4.41047e-33	8.8549e-29	Ant-hypothalamic neural progenitor
Mrps12	0.110175	0.231	0.147	4.49392e-33	9.02245e-29	Ant-hypothalamic neural progenitor
Cxxc4	-0.17531	0.164	0.153	4.67328e-33	9.38255e-29	Ant-hypothalamic neural progenitor
Fkbp1a	0.102895	0.626	0.486	5.03368e-33	1.01061e-28	Ant-hypothalamic neural progenitor
Tle4	-0.425923	0.128	0.177	5.4733e-33	1.09887e-28	Ant-hypothalamic neural progenitor
Arrdc3	0.136318	0.267	0.169	5.94092e-33	1.19276e-28	Ant-hypothalamic neural progenitor
Exosc7	0.255328	0.172	0.075	6.29742e-33	1.26433e-28	Ant-hypothalamic neural progenitor
Mcmbp	-0.303853	0.109	0.135	6.4077e-33	1.28647e-28	Ant-hypothalamic neural progenitor
Mat2a	0.106012	0.241	0.154	7.11214e-33	1.42791e-28	Ant-hypothalamic neural progenitor
Eif5a	0.181712	0.629	0.466	7.25224e-33	1.45603e-28	Ant-hypothalamic neural progenitor
Ddx18	0.114417	0.141	0.072	7.54379e-33	1.51457e-28	Ant-hypothalamic neural progenitor
Txnl1	0.245571	0.236	0.125	7.75758e-33	1.55749e-28	Ant-hypothalamic neural progenitor
Lamp1	0.113818	0.223	0.138	8.54543e-33	1.71567e-28	Ant-hypothalamic neural progenitor
Cox17	-0.102626	0.222	0.195	8.72997e-33	1.75272e-28	Ant-hypothalamic neural progenitor
Vps26a	0.113681	0.122	0.058	8.78079e-33	1.76292e-28	Ant-hypothalamic neural progenitor
Sepw1	-0.173627	0.715	0.694	9.35702e-33	1.87861e-28	Ant-hypothalamic neural progenitor
Gabarapl2	0.155744	0.582	0.428	9.56331e-33	1.92003e-28	Ant-hypothalamic neural progenitor
Anapc16	0.15608	0.207	0.116	9.99605e-33	2.00691e-28	Ant-hypothalamic neural progenitor
Robo1	-0.414099	0.072	0.125	1.00141e-32	2.01054e-28	Ant-hypothalamic neural progenitor
Tmem126a	0.137596	0.227	0.138	1.02074e-32	2.04935e-28	Ant-hypothalamic neural progenitor
Ppp3cb	-0.338123	0.094	0.137	1.03053e-32	2.06899e-28	Ant-hypothalamic neural progenitor
Rpl7	0.279539	0.848	0.717	1.06251e-32	2.13319e-28	Ant-hypothalamic neural progenitor
Med7	0.243537	0.164	0.07	1.08864e-32	2.18567e-28	Ant-hypothalamic neural progenitor
Hmgn3	0.178011	0.303	0.19	1.08931e-32	2.187e-28	Ant-hypothalamic neural progenitor
Idh3g	0.17806	0.131	0.053	1.15747e-32	2.32385e-28	Ant-hypothalamic neural progenitor
mt-Co2	-0.141331	0.994	1	1.17827e-32	2.36561e-28	Ant-hypothalamic neural progenitor
Fam171b	-0.188371	0.174	0.167	1.19847e-32	2.40616e-28	Ant-hypothalamic neural progenitor
Whsc1	-0.173006	0.139	0.132	1.21128e-32	2.43189e-28	Ant-hypothalamic neural progenitor
Poldip2	0.205547	0.166	0.078	1.31389e-32	2.6379e-28	Ant-hypothalamic neural progenitor
Naa35	0.187439	0.16	0.075	1.38454e-32	2.77974e-28	Ant-hypothalamic neural progenitor
Eif3e	-0.100808	0.632	0.567	1.40801e-32	2.82686e-28	Ant-hypothalamic neural progenitor
Slc24a5	-0.199933	0.358	0.353	1.42909e-32	2.86919e-28	Ant-hypothalamic neural progenitor
Mrps11	0.225463	0.18	0.086	1.61559e-32	3.24363e-28	Ant-hypothalamic neural progenitor
Mrps24	0.111359	0.315	0.218	1.74747e-32	3.5084e-28	Ant-hypothalamic neural progenitor
Mcm7	0.175008	0.123	0.049	2.14903e-32	4.3146e-28	Ant-hypothalamic neural progenitor
Prkar1a	0.109334	0.436	0.322	2.17917e-32	4.37513e-28	Ant-hypothalamic neural progenitor
Ppa1	0.125906	0.24	0.15	2.1809e-32	4.3786e-28	Ant-hypothalamic neural progenitor
Hnrnpab	0.118063	0.449	0.328	2.21661e-32	4.45029e-28	Ant-hypothalamic neural progenitor
Samd14	0.106836	0.168	0.096	2.28343e-32	4.58445e-28	Ant-hypothalamic neural progenitor
Dock7	-0.185476	0.115	0.112	2.33892e-32	4.69586e-28	Ant-hypothalamic neural progenitor
Pde6d	0.211386	0.223	0.122	2.42444e-32	4.86756e-28	Ant-hypothalamic neural progenitor
Fez1	0.250083	0.535	0.369	2.48957e-32	4.99831e-28	Ant-hypothalamic neural progenitor
Spcs1	0.109958	0.394	0.283	2.49297e-32	5.00514e-28	Ant-hypothalamic neural progenitor
Haghl	0.135363	0.149	0.076	2.65072e-32	5.32186e-28	Ant-hypothalamic neural progenitor
Tpi1	0.128642	0.161	0.086	2.68325e-32	5.38715e-28	Ant-hypothalamic neural progenitor
Jun	0.431423	0.187	0.071	2.73874e-32	5.49856e-28	Ant-hypothalamic neural progenitor
Sra1	0.145578	0.224	0.135	2.91546e-32	5.85336e-28	Ant-hypothalamic neural progenitor
Cxadr	-0.453139	0.116	0.201	2.93923e-32	5.9011e-28	Ant-hypothalamic neural progenitor
H2afy2	0.12286	0.453	0.333	3.12192e-32	6.26789e-28	Ant-hypothalamic neural progenitor
Ccar1	0.110409	0.186	0.108	3.20813e-32	6.44097e-28	Ant-hypothalamic neural progenitor
Uqcrb	0.261977	0.814	0.647	3.46568e-32	6.95805e-28	Ant-hypothalamic neural progenitor
Rnf38	-0.244868	0.113	0.127	3.55658e-32	7.14054e-28	Ant-hypothalamic neural progenitor
Tubb4a	-0.476533	0.142	0.239	3.96837e-32	7.9673e-28	Ant-hypothalamic neural progenitor
Med19	0.189737	0.136	0.057	4.05801e-32	8.14726e-28	Ant-hypothalamic neural progenitor
Commd2	0.240073	0.167	0.075	4.0604e-32	8.15207e-28	Ant-hypothalamic neural progenitor
Stx6	0.170409	0.142	0.065	4.1329e-32	8.29763e-28	Ant-hypothalamic neural progenitor
Pitpna	-0.366118	0.081	0.126	4.24837e-32	8.52945e-28	Ant-hypothalamic neural progenitor
Arf4	0.201596	0.594	0.434	4.40816e-32	8.85026e-28	Ant-hypothalamic neural progenitor
Hsd17b12	0.157985	0.15	0.072	4.50238e-32	9.03943e-28	Ant-hypothalamic neural progenitor
Crcp	0.264242	0.152	0.059	4.51493e-32	9.06462e-28	Ant-hypothalamic neural progenitor
Napa	0.250604	0.189	0.09	4.5943e-32	9.22398e-28	Ant-hypothalamic neural progenitor
Pja1	0.187045	0.265	0.158	4.60256e-32	9.24057e-28	Ant-hypothalamic neural progenitor
Pdcl	0.109567	0.158	0.087	5.10763e-32	1.02546e-27	Ant-hypothalamic neural progenitor
Nemf	0.151949	0.118	0.049	5.31487e-32	1.06707e-27	Ant-hypothalamic neural progenitor
2019-09-03	-0.175288	0.134	0.13	5.56503e-32	1.11729e-27	Ant-hypothalamic neural progenitor
Clk4	0.267534	0.156	0.062	6.34674e-32	1.27424e-27	Ant-hypothalamic neural progenitor
Ier2	0.3526	0.171	0.065	6.57445e-32	1.31995e-27	Ant-hypothalamic neural progenitor
Rpl30	0.244389	0.736	0.558	6.96286e-32	1.39793e-27	Ant-hypothalamic neural progenitor
Tnks2	-0.286334	0.14	0.166	7.13342e-32	1.43218e-27	Ant-hypothalamic neural progenitor
Ppp2r5e	0.112443	0.139	0.07	7.27936e-32	1.46148e-27	Ant-hypothalamic neural progenitor
Nr2f2	-0.269688	0.329	0.343	7.50085e-32	1.50595e-27	Ant-hypothalamic neural progenitor
Arf5	0.209875	0.592	0.433	8.30315e-32	1.66702e-27	Ant-hypothalamic neural progenitor
Atp5g2	0.139215	0.517	0.381	9.14006e-32	1.83505e-27	Ant-hypothalamic neural progenitor
Arl6ip6	0.117415	0.185	0.108	9.15708e-32	1.83847e-27	Ant-hypothalamic neural progenitor
Tmx1	0.140533	0.251	0.159	9.36729e-32	1.88067e-27	Ant-hypothalamic neural progenitor
Chrac1	0.150641	0.145	0.071	9.72638e-32	1.95277e-27	Ant-hypothalamic neural progenitor
Coq7	0.161454	0.194	0.107	1.06372e-31	2.13562e-27	Ant-hypothalamic neural progenitor
Ik	0.140436	0.157	0.081	1.14198e-31	2.29276e-27	Ant-hypothalamic neural progenitor
Dclk1	-0.343505	0.217	0.273	1.14291e-31	2.29461e-27	Ant-hypothalamic neural progenitor
Srsf9	-0.129087	0.198	0.178	1.19248e-31	2.39414e-27	Ant-hypothalamic neural progenitor
Aco2	0.122518	0.163	0.088	1.24778e-31	2.50516e-27	Ant-hypothalamic neural progenitor
Nkd1	-0.512736	0.046	0.099	1.25866e-31	2.52701e-27	Ant-hypothalamic neural progenitor
Oard1	0.146689	0.14	0.066	1.32575e-31	2.6617e-27	Ant-hypothalamic neural progenitor
Ccz1	0.17695	0.147	0.069	1.35734e-31	2.72514e-27	Ant-hypothalamic neural progenitor
Lzts1	0.107853	0.115	0.052	1.40356e-31	2.81792e-27	Ant-hypothalamic neural progenitor
Mbip	0.277625	0.155	0.061	1.57748e-31	3.1671e-27	Ant-hypothalamic neural progenitor
Tmem167	-0.109019	0.374	0.347	1.63579e-31	3.28417e-27	Ant-hypothalamic neural progenitor
Tnrc6c	-0.161875	0.189	0.18	1.65987e-31	3.33252e-27	Ant-hypothalamic neural progenitor
Mdm2	0.118128	0.121	0.055	1.72018e-31	3.45361e-27	Ant-hypothalamic neural progenitor
Rpl5	0.213022	0.546	0.384	1.78983e-31	3.59344e-27	Ant-hypothalamic neural progenitor
Tcf25	0.1312	0.252	0.161	1.87888e-31	3.77222e-27	Ant-hypothalamic neural progenitor
Kdm7a	-0.160948	0.088	0.081	2.04217e-31	4.10006e-27	Ant-hypothalamic neural progenitor
Uba2	0.207984	0.188	0.094	2.13092e-31	4.27824e-27	Ant-hypothalamic neural progenitor
Atxn10	0.131444	0.309	0.206	2.51234e-31	5.04403e-27	Ant-hypothalamic neural progenitor
Rpl37a	-0.196813	0.976	0.988	2.61582e-31	5.25178e-27	Ant-hypothalamic neural progenitor
Znhit1	-0.103648	0.144	0.124	2.7858e-31	5.59304e-27	Ant-hypothalamic neural progenitor
Gstm5	0.133134	0.254	0.161	2.93499e-31	5.89258e-27	Ant-hypothalamic neural progenitor
Mex3b	-0.261589	0.092	0.11	2.98221e-31	5.98738e-27	Ant-hypothalamic neural progenitor
Mrps7	0.101227	0.148	0.081	3.21815e-31	6.46107e-27	Ant-hypothalamic neural progenitor
Psma7	0.200959	0.762	0.594	3.24092e-31	6.50679e-27	Ant-hypothalamic neural progenitor
Usp34	-0.227706	0.161	0.17	3.29679e-31	6.61897e-27	Ant-hypothalamic neural progenitor
Ttc1	0.137117	0.181	0.103	3.39327e-31	6.81267e-27	Ant-hypothalamic neural progenitor
Aprt	0.224991	0.144	0.059	3.49392e-31	7.01474e-27	Ant-hypothalamic neural progenitor
Fam216a	0.206194	0.229	0.129	3.6484e-31	7.32489e-27	Ant-hypothalamic neural progenitor
Gadd45gip1	0.103738	0.15	0.082	3.80851e-31	7.64634e-27	Ant-hypothalamic neural progenitor
Mrps16	0.11161	0.181	0.105	3.81938e-31	7.66817e-27	Ant-hypothalamic neural progenitor
Hbb-bt	-0.334058	0.078	0.114	3.89029e-31	7.81053e-27	Ant-hypothalamic neural progenitor
Trim27	0.143081	0.114	0.047	4.83265e-31	9.70252e-27	Ant-hypothalamic neural progenitor
Ift74	0.103838	0.078	0.025	4.87743e-31	9.79242e-27	Ant-hypothalamic neural progenitor
Ap1m1	0.11253	0.132	0.067	4.94751e-31	9.93312e-27	Ant-hypothalamic neural progenitor
Tnrc6a	-0.199423	0.119	0.115	5.11837e-31	1.02762e-26	Ant-hypothalamic neural progenitor
Spin1	-0.210463	0.147	0.154	5.22252e-31	1.04853e-26	Ant-hypothalamic neural progenitor
0610009B22Rik	0.185506	0.266	0.161	5.30272e-31	1.06463e-26	Ant-hypothalamic neural progenitor
Prpf31	0.154992	0.14	0.065	5.79255e-31	1.16297e-26	Ant-hypothalamic neural progenitor
2610301B20Rik	0.227245	0.133	0.053	6.47899e-31	1.30079e-26	Ant-hypothalamic neural progenitor
Csrnp3	-0.39365	0.08	0.134	7.0113e-31	1.40766e-26	Ant-hypothalamic neural progenitor
Anapc10	0.146139	0.156	0.08	7.22628e-31	1.45082e-26	Ant-hypothalamic neural progenitor
Fam96b	0.115442	0.322	0.223	7.50139e-31	1.50605e-26	Ant-hypothalamic neural progenitor
Taf1d	0.132259	0.121	0.054	7.6639e-31	1.53868e-26	Ant-hypothalamic neural progenitor
Eif3d	0.153297	0.15	0.074	8.02939e-31	1.61206e-26	Ant-hypothalamic neural progenitor
Ttc3	0.140653	0.702	0.548	8.16942e-31	1.64018e-26	Ant-hypothalamic neural progenitor
Psmd1	0.174617	0.163	0.082	8.29573e-31	1.66553e-26	Ant-hypothalamic neural progenitor
Ndufs8	0.124146	0.205	0.125	8.54016e-31	1.71461e-26	Ant-hypothalamic neural progenitor
Gm9843	0.239372	0.373	0.238	8.6104e-31	1.72871e-26	Ant-hypothalamic neural progenitor
Tmem2	-0.359828	0.054	0.1	8.61588e-31	1.72981e-26	Ant-hypothalamic neural progenitor
Hint1	0.243874	0.837	0.682	8.63114e-31	1.73287e-26	Ant-hypothalamic neural progenitor
Macf1	-0.19568	0.126	0.126	9.1041e-31	1.82783e-26	Ant-hypothalamic neural progenitor
Ldha	0.317486	0.157	0.061	9.28578e-31	1.86431e-26	Ant-hypothalamic neural progenitor
Gtf3c6	0.180032	0.213	0.121	1.01957e-30	2.047e-26	Ant-hypothalamic neural progenitor
Cox6a1	0.149494	0.589	0.441	1.02845e-30	2.06481e-26	Ant-hypothalamic neural progenitor
Ruvbl1	0.246781	0.136	0.051	1.05998e-30	2.12812e-26	Ant-hypothalamic neural progenitor
Nipsnap1	0.230051	0.168	0.078	1.18063e-30	2.37036e-26	Ant-hypothalamic neural progenitor
Etf1	0.124317	0.134	0.066	1.19521e-30	2.39962e-26	Ant-hypothalamic neural progenitor
Eif3k	0.113428	0.61	0.475	1.25265e-30	2.51496e-26	Ant-hypothalamic neural progenitor
Prpf38a	0.199694	0.168	0.081	1.38155e-30	2.77374e-26	Ant-hypothalamic neural progenitor
Twf1	-0.154108	0.102	0.091	1.39873e-30	2.80822e-26	Ant-hypothalamic neural progenitor
2810428I15Rik	0.170608	0.282	0.176	1.41274e-30	2.83636e-26	Ant-hypothalamic neural progenitor
Slain1	0.105782	0.122	0.06	1.4364e-30	2.88387e-26	Ant-hypothalamic neural progenitor
Pkia	-0.179895	0.166	0.162	1.45011e-30	2.91138e-26	Ant-hypothalamic neural progenitor
Dnajc9	0.102602	0.163	0.094	1.54463e-30	3.10116e-26	Ant-hypothalamic neural progenitor
Rufy3	-0.114365	0.424	0.389	1.70735e-30	3.42784e-26	Ant-hypothalamic neural progenitor
Mrps9	0.157615	0.113	0.045	1.84159e-30	3.69737e-26	Ant-hypothalamic neural progenitor
Stk11	0.181942	0.139	0.061	1.84303e-30	3.70025e-26	Ant-hypothalamic neural progenitor
Tmem9	0.222473	0.131	0.05	1.84736e-30	3.70894e-26	Ant-hypothalamic neural progenitor
Tsnax	0.181118	0.189	0.1	1.94093e-30	3.89681e-26	Ant-hypothalamic neural progenitor
Ngdn	0.163136	0.144	0.067	2.16647e-30	4.34961e-26	Ant-hypothalamic neural progenitor
Wrb	0.257241	0.141	0.056	2.34828e-30	4.71464e-26	Ant-hypothalamic neural progenitor
Smc1a	0.123398	0.116	0.052	2.36458e-30	4.74736e-26	Ant-hypothalamic neural progenitor
Wbp5	0.243896	0.653	0.482	2.457e-30	4.93292e-26	Ant-hypothalamic neural progenitor
Hdhd2	0.107091	0.123	0.06	2.49539e-30	5.00999e-26	Ant-hypothalamic neural progenitor
9530068E07Rik	0.13019	0.12	0.054	2.62427e-30	5.26875e-26	Ant-hypothalamic neural progenitor
Fxr1	0.125758	0.109	0.047	2.86832e-30	5.75873e-26	Ant-hypothalamic neural progenitor
Cd1d1	0.311846	0.113	0.031	2.89101e-30	5.80427e-26	Ant-hypothalamic neural progenitor
Pmpcb	0.148569	0.115	0.048	2.91538e-30	5.8532e-26	Ant-hypothalamic neural progenitor
Zfhx4	-0.49232	0.127	0.221	3.05101e-30	6.12552e-26	Ant-hypothalamic neural progenitor
Blmh	0.243838	0.163	0.07	3.05851e-30	6.14056e-26	Ant-hypothalamic neural progenitor
Jmjd6	0.206112	0.126	0.05	3.0915e-30	6.2068e-26	Ant-hypothalamic neural progenitor
Kansl2	0.198803	0.197	0.105	3.1133e-30	6.25057e-26	Ant-hypothalamic neural progenitor
Nsmce4a	0.227371	0.171	0.082	3.25165e-30	6.52833e-26	Ant-hypothalamic neural progenitor
Smek2	0.18198	0.16	0.077	3.25921e-30	6.54352e-26	Ant-hypothalamic neural progenitor
Ncbp2	0.139252	0.153	0.08	3.30392e-30	6.63328e-26	Ant-hypothalamic neural progenitor
Maged1	0.351881	0.632	0.452	3.3989e-30	6.82398e-26	Ant-hypothalamic neural progenitor
Bub3	0.277693	0.258	0.138	3.40134e-30	6.82886e-26	Ant-hypothalamic neural progenitor
Srsf2	0.130182	0.354	0.248	3.99702e-30	8.02482e-26	Ant-hypothalamic neural progenitor
Strn3	-0.107072	0.113	0.092	4.13957e-30	8.31101e-26	Ant-hypothalamic neural progenitor
Prdx5	0.131776	0.319	0.217	4.31052e-30	8.65422e-26	Ant-hypothalamic neural progenitor
Tspan13	-0.204652	0.375	0.384	4.44449e-30	8.9232e-26	Ant-hypothalamic neural progenitor
Rtfdc1	0.186308	0.123	0.049	4.45696e-30	8.94823e-26	Ant-hypothalamic neural progenitor
Rpl17	0.243643	0.916	0.841	5.00081e-30	1.00401e-25	Ant-hypothalamic neural progenitor
1700123O20Rik	0.197484	0.143	0.064	5.73381e-30	1.15118e-25	Ant-hypothalamic neural progenitor
Ndufa11	0.135753	0.54	0.412	5.89774e-30	1.18409e-25	Ant-hypothalamic neural progenitor
Capns1	0.128414	0.166	0.092	6.0255e-30	1.20974e-25	Ant-hypothalamic neural progenitor
Stmn4	0.421893	0.464	0.291	6.14503e-30	1.23374e-25	Ant-hypothalamic neural progenitor
Mocs2	0.163864	0.145	0.07	6.31478e-30	1.26782e-25	Ant-hypothalamic neural progenitor
Herc1	-0.139908	0.127	0.115	6.37493e-30	1.27989e-25	Ant-hypothalamic neural progenitor
Nsmce1	0.184328	0.165	0.082	6.67729e-30	1.3406e-25	Ant-hypothalamic neural progenitor
4921524J17Rik	0.127105	0.183	0.107	7.00722e-30	1.40684e-25	Ant-hypothalamic neural progenitor
Ppp1r35	0.14521	0.139	0.067	7.20542e-30	1.44663e-25	Ant-hypothalamic neural progenitor
Itgb1	0.10137	0.108	0.05	7.97564e-30	1.60127e-25	Ant-hypothalamic neural progenitor
Gm8186	-0.121786	0.183	0.166	7.98859e-30	1.60387e-25	Ant-hypothalamic neural progenitor
Midn	-0.313536	0.113	0.152	8.25577e-30	1.65751e-25	Ant-hypothalamic neural progenitor
Rpl39	-0.234117	0.905	0.946	8.51474e-30	1.7095e-25	Ant-hypothalamic neural progenitor
Cxx1a	-0.253432	0.237	0.267	8.68263e-30	1.74321e-25	Ant-hypothalamic neural progenitor
Zcchc17	0.129839	0.24	0.153	9.0605e-30	1.81908e-25	Ant-hypothalamic neural progenitor
Sdf4	0.176545	0.158	0.077	9.07405e-30	1.8218e-25	Ant-hypothalamic neural progenitor
Ccnl1	0.191951	0.136	0.059	9.68912e-30	1.94528e-25	Ant-hypothalamic neural progenitor
Lsm1	0.137166	0.278	0.183	1.01386e-29	2.03552e-25	Ant-hypothalamic neural progenitor
1500011B03Rik	0.209341	0.26	0.153	1.06578e-29	2.13976e-25	Ant-hypothalamic neural progenitor
Zkscan3	0.100298	0.111	0.052	1.08664e-29	2.18165e-25	Ant-hypothalamic neural progenitor
Ftl1	-0.114369	1	1	1.09346e-29	2.19535e-25	Ant-hypothalamic neural progenitor
Parl	0.148823	0.134	0.063	1.10403e-29	2.21656e-25	Ant-hypothalamic neural progenitor
Eri3	0.156629	0.181	0.1	1.2705e-29	2.55079e-25	Ant-hypothalamic neural progenitor
Dcaf8	0.105209	0.1	0.043	1.28498e-29	2.57986e-25	Ant-hypothalamic neural progenitor
Nipsnap3b	0.163378	0.264	0.165	1.2859e-29	2.58169e-25	Ant-hypothalamic neural progenitor
Snrpe	0.154778	0.623	0.469	1.29965e-29	2.6093e-25	Ant-hypothalamic neural progenitor
Brd8	0.155069	0.14	0.067	1.42528e-29	2.86153e-25	Ant-hypothalamic neural progenitor
Rimklb	-0.214288	0.132	0.139	1.43377e-29	2.87858e-25	Ant-hypothalamic neural progenitor
Sox2	-0.135875	0.224	0.193	1.47798e-29	2.96734e-25	Ant-hypothalamic neural progenitor
Xrn2	0.154085	0.163	0.085	1.54719e-29	3.10629e-25	Ant-hypothalamic neural progenitor
Pdlim7	0.185271	0.163	0.081	1.56196e-29	3.13595e-25	Ant-hypothalamic neural progenitor
Rbm22	0.186853	0.198	0.108	1.56343e-29	3.1389e-25	Ant-hypothalamic neural progenitor
Tmem184c	0.144144	0.126	0.058	1.5701e-29	3.15229e-25	Ant-hypothalamic neural progenitor
1110008F13Rik	0.126497	0.226	0.143	1.60468e-29	3.22171e-25	Ant-hypothalamic neural progenitor
Abi2	-0.274986	0.133	0.158	1.61297e-29	3.23836e-25	Ant-hypothalamic neural progenitor
Immt	0.112214	0.137	0.073	1.71719e-29	3.4476e-25	Ant-hypothalamic neural progenitor
Idh3a	0.164084	0.116	0.048	1.80895e-29	3.63182e-25	Ant-hypothalamic neural progenitor
Rpf2	0.130962	0.124	0.058	1.81637e-29	3.64673e-25	Ant-hypothalamic neural progenitor
Mrpl15	0.188032	0.149	0.069	1.93331e-29	3.88151e-25	Ant-hypothalamic neural progenitor
Dpf2	0.232354	0.159	0.071	1.95578e-29	3.92662e-25	Ant-hypothalamic neural progenitor
Tnpo3	0.145941	0.115	0.048	2.00771e-29	4.03088e-25	Ant-hypothalamic neural progenitor
Tln1	-0.1673	0.189	0.185	2.08085e-29	4.17772e-25	Ant-hypothalamic neural progenitor
Usf1	0.135763	0.176	0.099	2.20241e-29	4.42177e-25	Ant-hypothalamic neural progenitor
Ap1s1	0.119812	0.272	0.183	2.54113e-29	5.10183e-25	Ant-hypothalamic neural progenitor
Cmip	-0.248246	0.128	0.146	2.65859e-29	5.33766e-25	Ant-hypothalamic neural progenitor
Mrto4	0.143873	0.106	0.042	2.68416e-29	5.38898e-25	Ant-hypothalamic neural progenitor
Arl6ip1	0.177029	0.335	0.223	2.70988e-29	5.44062e-25	Ant-hypothalamic neural progenitor
Glyr1	0.20926	0.177	0.088	2.93974e-29	5.90212e-25	Ant-hypothalamic neural progenitor
Mdk	0.433774	0.354	0.197	3.05443e-29	6.13238e-25	Ant-hypothalamic neural progenitor
Trim2	-0.199716	0.194	0.195	3.11262e-29	6.24921e-25	Ant-hypothalamic neural progenitor
Rpl10a	0.291843	0.733	0.565	3.13516e-29	6.29446e-25	Ant-hypothalamic neural progenitor
Ak2	0.180025	0.108	0.04	3.17861e-29	6.38169e-25	Ant-hypothalamic neural progenitor
Stx12	0.185726	0.194	0.106	3.2105e-29	6.44573e-25	Ant-hypothalamic neural progenitor
Mrpl36	0.177141	0.174	0.092	3.25596e-29	6.53699e-25	Ant-hypothalamic neural progenitor
Fgfr1op2	0.105418	0.122	0.06	3.33602e-29	6.69772e-25	Ant-hypothalamic neural progenitor
Chmp2a	0.168588	0.303	0.2	3.39597e-29	6.81808e-25	Ant-hypothalamic neural progenitor
Stard7	0.175205	0.137	0.061	3.54549e-29	7.11829e-25	Ant-hypothalamic neural progenitor
Bod1	-0.408448	0.05	0.11	3.77469e-29	7.57845e-25	Ant-hypothalamic neural progenitor
Btbd9	0.265144	0.118	0.039	3.83788e-29	7.7053e-25	Ant-hypothalamic neural progenitor
Pdrg1	0.274968	0.228	0.12	3.95618e-29	7.94282e-25	Ant-hypothalamic neural progenitor
Rps11	0.208795	0.96	0.93	4.67056e-29	9.37708e-25	Ant-hypothalamic neural progenitor
Odc1	0.167457	0.157	0.079	4.80914e-29	9.65532e-25	Ant-hypothalamic neural progenitor
Sdf2	0.103356	0.114	0.055	4.97342e-29	9.98513e-25	Ant-hypothalamic neural progenitor
Diablo	0.13626	0.136	0.067	6.24007e-29	1.25282e-24	Ant-hypothalamic neural progenitor
Prpf19	0.107999	0.17	0.099	6.27757e-29	1.26035e-24	Ant-hypothalamic neural progenitor
Plgrkt	0.235721	0.178	0.087	6.79933e-29	1.3651e-24	Ant-hypothalamic neural progenitor
Crk	-0.157134	0.119	0.112	7.02689e-29	1.41079e-24	Ant-hypothalamic neural progenitor
Ccdc115	0.202208	0.126	0.051	7.78083e-29	1.56216e-24	Ant-hypothalamic neural progenitor
Rtcb	0.24188	0.182	0.088	8.51458e-29	1.70947e-24	Ant-hypothalamic neural progenitor
Pa2g4	0.181809	0.132	0.059	8.93484e-29	1.79385e-24	Ant-hypothalamic neural progenitor
Ddost	0.198429	0.145	0.066	1.09262e-28	2.19365e-24	Ant-hypothalamic neural progenitor
Fxyd6	0.229911	0.381	0.248	1.12913e-28	2.26695e-24	Ant-hypothalamic neural progenitor
Impa1	0.106766	0.118	0.059	1.14224e-28	2.29327e-24	Ant-hypothalamic neural progenitor
Ddx5	0.257109	0.769	0.606	1.15601e-28	2.32092e-24	Ant-hypothalamic neural progenitor
Btf3	0.25588	0.738	0.57	1.18139e-28	2.37188e-24	Ant-hypothalamic neural progenitor
Psmg3	0.184005	0.112	0.042	1.21558e-28	2.44053e-24	Ant-hypothalamic neural progenitor
Mmd	-0.314476	0.198	0.243	1.43825e-28	2.88757e-24	Ant-hypothalamic neural progenitor
Mib1	-0.245664	0.097	0.114	1.66398e-28	3.34078e-24	Ant-hypothalamic neural progenitor
Tsfm	0.17243	0.119	0.05	1.71322e-28	3.43962e-24	Ant-hypothalamic neural progenitor
Ppil4	0.201036	0.101	0.033	1.92453e-28	3.86388e-24	Ant-hypothalamic neural progenitor
Psip1	0.149772	0.556	0.422	1.92687e-28	3.86857e-24	Ant-hypothalamic neural progenitor
Tsen34	0.107371	0.207	0.131	1.9433e-28	3.90157e-24	Ant-hypothalamic neural progenitor
Ap1ar	-0.131642	0.153	0.14	2.00833e-28	4.03212e-24	Ant-hypothalamic neural progenitor
Ptms	-0.228482	0.4	0.428	2.236e-28	4.48922e-24	Ant-hypothalamic neural progenitor
Fnbp1l	-0.100025	0.296	0.265	2.34769e-28	4.71345e-24	Ant-hypothalamic neural progenitor
Psmd10	0.15088	0.129	0.061	2.43789e-28	4.89454e-24	Ant-hypothalamic neural progenitor
Sfxn1	0.108478	0.153	0.087	2.51093e-28	5.04119e-24	Ant-hypothalamic neural progenitor
Tmod2	-0.305382	0.124	0.161	2.63952e-28	5.29937e-24	Ant-hypothalamic neural progenitor
Ank3	-0.361498	0.163	0.22	2.64022e-28	5.30076e-24	Ant-hypothalamic neural progenitor
Pak1ip1	0.181841	0.124	0.053	2.66742e-28	5.35539e-24	Ant-hypothalamic neural progenitor
Nsmce2	0.135676	0.139	0.071	2.72249e-28	5.46594e-24	Ant-hypothalamic neural progenitor
Arl5a	-0.255394	0.08	0.098	2.88504e-28	5.79229e-24	Ant-hypothalamic neural progenitor
Carkd	0.213275	0.141	0.062	2.90874e-28	5.83987e-24	Ant-hypothalamic neural progenitor
Hmgcs1	-0.129424	0.298	0.276	3.30608e-28	6.63763e-24	Ant-hypothalamic neural progenitor
Tceb2	-0.155882	0.872	0.857	3.33869e-28	6.70309e-24	Ant-hypothalamic neural progenitor
H13	0.136086	0.153	0.082	3.42528e-28	6.87693e-24	Ant-hypothalamic neural progenitor
Taok1	-0.176117	0.121	0.118	3.49029e-28	7.00745e-24	Ant-hypothalamic neural progenitor
Ormdl1	0.109849	0.123	0.062	3.56314e-28	7.15371e-24	Ant-hypothalamic neural progenitor
Mdp1	0.215201	0.134	0.056	3.62923e-28	7.28641e-24	Ant-hypothalamic neural progenitor
Gps1	0.193765	0.152	0.071	3.71684e-28	7.46231e-24	Ant-hypothalamic neural progenitor
Tfdp2	0.159774	0.124	0.055	4.10981e-28	8.25127e-24	Ant-hypothalamic neural progenitor
Smpd3	-0.44593	0.119	0.207	4.13737e-28	8.3066e-24	Ant-hypothalamic neural progenitor
Hnrnpk	0.252956	0.881	0.784	4.32278e-28	8.67885e-24	Ant-hypothalamic neural progenitor
Timm22	0.108718	0.133	0.071	4.77614e-28	9.58907e-24	Ant-hypothalamic neural progenitor
Armcx2	-0.252918	0.125	0.146	4.7926e-28	9.6221e-24	Ant-hypothalamic neural progenitor
Ubn1	0.146013	0.087	0.028	5.04784e-28	1.01345e-23	Ant-hypothalamic neural progenitor
Strip1	0.218957	0.118	0.044	5.30007e-28	1.06409e-23	Ant-hypothalamic neural progenitor
Mettl10	0.133894	0.189	0.113	5.74149e-28	1.15272e-23	Ant-hypothalamic neural progenitor
Egln2	0.132909	0.173	0.1	5.90025e-28	1.18459e-23	Ant-hypothalamic neural progenitor
Ybx1	0.216873	0.897	0.787	6.01975e-28	1.20859e-23	Ant-hypothalamic neural progenitor
BC005537	-0.247792	0.174	0.198	6.24714e-28	1.25424e-23	Ant-hypothalamic neural progenitor
Uba5	0.151682	0.133	0.065	6.50951e-28	1.30691e-23	Ant-hypothalamic neural progenitor
Shoc2	-0.178755	0.144	0.14	6.51691e-28	1.3084e-23	Ant-hypothalamic neural progenitor
Zc3h13	0.1272	0.1	0.04	6.74083e-28	1.35336e-23	Ant-hypothalamic neural progenitor
Snap47	0.285225	0.204	0.1	6.79073e-28	1.36338e-23	Ant-hypothalamic neural progenitor
Bnip2	0.200693	0.12	0.046	6.83653e-28	1.37257e-23	Ant-hypothalamic neural progenitor
Ssbp2	0.187789	0.211	0.118	6.99287e-28	1.40396e-23	Ant-hypothalamic neural progenitor
Nkiras2	0.12877	0.126	0.061	7.11574e-28	1.42863e-23	Ant-hypothalamic neural progenitor
Med31	0.175185	0.165	0.086	7.33658e-28	1.47296e-23	Ant-hypothalamic neural progenitor
Hmgn5	0.178148	0.119	0.049	7.39101e-28	1.48389e-23	Ant-hypothalamic neural progenitor
Tnpo1	-0.144327	0.108	0.096	7.40387e-28	1.48647e-23	Ant-hypothalamic neural progenitor
Kif3a	0.185012	0.147	0.069	7.50414e-28	1.50661e-23	Ant-hypothalamic neural progenitor
Nt5c	0.128071	0.137	0.069	7.51185e-28	1.50815e-23	Ant-hypothalamic neural progenitor
Atp5o	0.115012	0.657	0.521	7.88129e-28	1.58233e-23	Ant-hypothalamic neural progenitor
Naca	0.25155	0.817	0.672	8.09889e-28	1.62601e-23	Ant-hypothalamic neural progenitor
Usp9x	-0.228619	0.162	0.176	8.17002e-28	1.6403e-23	Ant-hypothalamic neural progenitor
Hap1	0.3567	0.235	0.116	8.46611e-28	1.69974e-23	Ant-hypothalamic neural progenitor
Dnttip2	0.254324	0.103	0.03	8.7027e-28	1.74724e-23	Ant-hypothalamic neural progenitor
Hbs1l	0.170267	0.122	0.053	9.89409e-28	1.98644e-23	Ant-hypothalamic neural progenitor
Runx1t1	-0.486693	0.158	0.247	9.90472e-28	1.98857e-23	Ant-hypothalamic neural progenitor
Erh	0.211208	0.879	0.753	9.96467e-28	2.00061e-23	Ant-hypothalamic neural progenitor
Pfn2	-0.108128	0.735	0.669	1.06604e-27	2.14029e-23	Ant-hypothalamic neural progenitor
Pycrl	0.203371	0.127	0.053	1.10564e-27	2.2198e-23	Ant-hypothalamic neural progenitor
Cfap20	0.143273	0.149	0.078	1.19382e-27	2.39683e-23	Ant-hypothalamic neural progenitor
Cnih4	0.127023	0.155	0.086	1.20852e-27	2.42636e-23	Ant-hypothalamic neural progenitor
Ngfrap1	0.311494	0.756	0.593	1.31697e-27	2.64408e-23	Ant-hypothalamic neural progenitor
Dhx36	-0.179034	0.126	0.13	1.42837e-27	2.86775e-23	Ant-hypothalamic neural progenitor
Trp53	0.149962	0.106	0.043	1.50175e-27	3.01506e-23	Ant-hypothalamic neural progenitor
Psmg4	0.108897	0.223	0.146	1.52006e-27	3.05183e-23	Ant-hypothalamic neural progenitor
Hbb-bs	0.179361	0.332	0.221	1.53893e-27	3.08971e-23	Ant-hypothalamic neural progenitor
Itm2b	0.133441	0.295	0.197	1.67045e-27	3.35377e-23	Ant-hypothalamic neural progenitor
Mrpl46	0.181885	0.136	0.061	1.87602e-27	3.76649e-23	Ant-hypothalamic neural progenitor
Serinc1	0.103352	0.345	0.252	1.92914e-27	3.87313e-23	Ant-hypothalamic neural progenitor
Igbp1	0.117096	0.096	0.04	1.93003e-27	3.87492e-23	Ant-hypothalamic neural progenitor
Ap2b1	-0.205618	0.104	0.113	2.02585e-27	4.0673e-23	Ant-hypothalamic neural progenitor
Eif4g3	-0.149808	0.114	0.105	2.70748e-27	5.43581e-23	Ant-hypothalamic neural progenitor
Tpgs1	0.13497	0.179	0.104	2.86541e-27	5.75288e-23	Ant-hypothalamic neural progenitor
Ccdc174	0.15594	0.162	0.087	2.88869e-27	5.79962e-23	Ant-hypothalamic neural progenitor
Glg1	0.159238	0.108	0.043	3.02827e-27	6.07985e-23	Ant-hypothalamic neural progenitor
Dpm3	-0.111749	0.183	0.164	3.11442e-27	6.25283e-23	Ant-hypothalamic neural progenitor
Bex2	0.307766	0.725	0.559	3.4275e-27	6.88139e-23	Ant-hypothalamic neural progenitor
Timm10	0.212728	0.139	0.061	3.71239e-27	7.45337e-23	Ant-hypothalamic neural progenitor
Ppie	0.209784	0.146	0.067	3.76732e-27	7.56365e-23	Ant-hypothalamic neural progenitor
Uba52	-0.153834	0.342	0.339	3.81294e-27	7.65524e-23	Ant-hypothalamic neural progenitor
Cby1	0.188501	0.173	0.091	3.89477e-27	7.81953e-23	Ant-hypothalamic neural progenitor
Usp50	-0.190645	0.122	0.125	4.26502e-27	8.56287e-23	Ant-hypothalamic neural progenitor
Dohh	0.183825	0.108	0.041	4.42205e-27	8.87816e-23	Ant-hypothalamic neural progenitor
Mpzl1	0.212191	0.157	0.076	4.99115e-27	1.00207e-22	Ant-hypothalamic neural progenitor
Pon2	0.223683	0.075	0.015	5.33843e-27	1.0718e-22	Ant-hypothalamic neural progenitor
Mpc1	0.184196	0.276	0.175	5.39813e-27	1.08378e-22	Ant-hypothalamic neural progenitor
Fnta	0.196352	0.17	0.087	5.41998e-27	1.08817e-22	Ant-hypothalamic neural progenitor
Selk	0.126623	0.76	0.619	5.44298e-27	1.09279e-22	Ant-hypothalamic neural progenitor
Phf6	-0.103694	0.177	0.159	5.65393e-27	1.13514e-22	Ant-hypothalamic neural progenitor
Crebbp	-0.230983	0.1	0.115	5.75888e-27	1.15621e-22	Ant-hypothalamic neural progenitor
Mrps10	0.159145	0.176	0.099	6.06324e-27	1.21732e-22	Ant-hypothalamic neural progenitor
Akr1e1	0.123468	0.108	0.049	6.28848e-27	1.26254e-22	Ant-hypothalamic neural progenitor
Lman2	0.130461	0.116	0.054	6.29963e-27	1.26478e-22	Ant-hypothalamic neural progenitor
Nol12	0.147092	0.133	0.065	6.38603e-27	1.28212e-22	Ant-hypothalamic neural progenitor
Nars	0.117293	0.145	0.08	6.5285e-27	1.31073e-22	Ant-hypothalamic neural progenitor
Sucla2	0.139678	0.19	0.113	6.88422e-27	1.38214e-22	Ant-hypothalamic neural progenitor
Eef1a1	0.31559	0.85	0.794	7.88005e-27	1.58208e-22	Ant-hypothalamic neural progenitor
Tet3	-0.144329	0.081	0.073	8.06858e-27	1.61993e-22	Ant-hypothalamic neural progenitor
Kif2a	-0.107678	0.123	0.105	8.24506e-27	1.65536e-22	Ant-hypothalamic neural progenitor
Ppp4r2	-0.209029	0.095	0.106	8.34505e-27	1.67544e-22	Ant-hypothalamic neural progenitor
Caml	0.113567	0.11	0.052	8.9486e-27	1.79661e-22	Ant-hypothalamic neural progenitor
Mrpl35	0.172069	0.129	0.059	8.95147e-27	1.79719e-22	Ant-hypothalamic neural progenitor
Csrp2	0.133307	0.151	0.081	9.17939e-27	1.84295e-22	Ant-hypothalamic neural progenitor
Prrc2b	-0.132232	0.136	0.124	9.46211e-27	1.89971e-22	Ant-hypothalamic neural progenitor
Sbno1	-0.12227	0.114	0.1	1.00897e-26	2.02571e-22	Ant-hypothalamic neural progenitor
Abhd17c	-0.161713	0.108	0.103	1.0125e-26	2.0328e-22	Ant-hypothalamic neural progenitor
Insm1	-0.129628	0.231	0.2	1.01869e-26	2.04523e-22	Ant-hypothalamic neural progenitor
Rps20	0.266298	0.765	0.608	1.04729e-26	2.10265e-22	Ant-hypothalamic neural progenitor
Mrpl45	0.110188	0.11	0.053	1.25968e-26	2.52905e-22	Ant-hypothalamic neural progenitor
Lyrm2	0.113054	0.171	0.102	1.37877e-26	2.76815e-22	Ant-hypothalamic neural progenitor
Gm5900	0.335259	0.098	0.024	1.53965e-26	3.09115e-22	Ant-hypothalamic neural progenitor
Gsk3b	-0.233078	0.488	0.515	1.56243e-26	3.13689e-22	Ant-hypothalamic neural progenitor
Arih1	-0.129499	0.083	0.074	1.57152e-26	3.15513e-22	Ant-hypothalamic neural progenitor
Tacc2	0.140757	0.109	0.047	1.5804e-26	3.17298e-22	Ant-hypothalamic neural progenitor
Prox1	0.170114	0.134	0.061	1.62336e-26	3.25921e-22	Ant-hypothalamic neural progenitor
Snapc3	0.105649	0.18	0.112	1.65367e-26	3.32007e-22	Ant-hypothalamic neural progenitor
Arf2	0.222158	0.145	0.065	1.66014e-26	3.33307e-22	Ant-hypothalamic neural progenitor
Prpsap1	0.120116	0.121	0.059	1.71008e-26	3.43333e-22	Ant-hypothalamic neural progenitor
Rpl9	0.224277	0.93	0.86	1.75719e-26	3.52792e-22	Ant-hypothalamic neural progenitor
Rap1a	0.10413	0.183	0.113	1.78216e-26	3.57804e-22	Ant-hypothalamic neural progenitor
Pum2	-0.209735	0.166	0.177	1.78977e-26	3.59332e-22	Ant-hypothalamic neural progenitor
Ccdc58	0.160091	0.114	0.05	1.99472e-26	4.00481e-22	Ant-hypothalamic neural progenitor
Zscan21	0.215253	0.11	0.039	2.02069e-26	4.05694e-22	Ant-hypothalamic neural progenitor
Hmgb1	-0.218402	0.818	0.838	2.18958e-26	4.39603e-22	Ant-hypothalamic neural progenitor
Smad1	-0.101338	0.098	0.083	2.23678e-26	4.49078e-22	Ant-hypothalamic neural progenitor
Meaf6	0.10641	0.188	0.119	2.30204e-26	4.62181e-22	Ant-hypothalamic neural progenitor
Pea15a	0.109617	0.18	0.11	2.39373e-26	4.8059e-22	Ant-hypothalamic neural progenitor
Ccnh	0.121928	0.139	0.075	2.83929e-26	5.70045e-22	Ant-hypothalamic neural progenitor
Gpm6a	-0.324252	0.339	0.42	2.86666e-26	5.75538e-22	Ant-hypothalamic neural progenitor
Kpna3	-0.144024	0.121	0.111	2.87103e-26	5.76417e-22	Ant-hypothalamic neural progenitor
Dnajc15	0.108793	0.13	0.07	2.94378e-26	5.91023e-22	Ant-hypothalamic neural progenitor
Psmd3	0.115539	0.102	0.044	3.02647e-26	6.07624e-22	Ant-hypothalamic neural progenitor
Os9	0.135187	0.123	0.06	3.09505e-26	6.21393e-22	Ant-hypothalamic neural progenitor
Atg101	0.22139	0.121	0.047	3.20515e-26	6.43498e-22	Ant-hypothalamic neural progenitor
Hras	-0.177596	0.141	0.146	3.27594e-26	6.5771e-22	Ant-hypothalamic neural progenitor
Sh3bp1	0.21789	0.193	0.104	3.30979e-26	6.64507e-22	Ant-hypothalamic neural progenitor
Ndufv3	-0.115026	0.475	0.453	3.64077e-26	7.30958e-22	Ant-hypothalamic neural progenitor
Gapdh	0.162492	0.428	0.306	3.71276e-26	7.45411e-22	Ant-hypothalamic neural progenitor
Lrpap1	0.223532	0.127	0.052	3.92078e-26	7.87174e-22	Ant-hypothalamic neural progenitor
Mrps26	0.115957	0.144	0.081	4.11051e-26	8.25267e-22	Ant-hypothalamic neural progenitor
Chn1	-0.207702	0.111	0.116	4.33263e-26	8.69863e-22	Ant-hypothalamic neural progenitor
Scn3a	-0.35453	0.111	0.164	4.38845e-26	8.81069e-22	Ant-hypothalamic neural progenitor
Peg12	0.146826	0.075	0.02	4.44851e-26	8.93127e-22	Ant-hypothalamic neural progenitor
Mt2	0.261867	0.071	0.012	4.83913e-26	9.71552e-22	Ant-hypothalamic neural progenitor
Surf2	0.166724	0.105	0.042	4.91499e-26	9.86782e-22	Ant-hypothalamic neural progenitor
Tvp23b	0.186399	0.152	0.076	4.94905e-26	9.93621e-22	Ant-hypothalamic neural progenitor
Upf3b	0.119221	0.152	0.085	5.00176e-26	1.0042e-21	Ant-hypothalamic neural progenitor
Trim13	0.145998	0.117	0.053	5.1907e-26	1.04214e-21	Ant-hypothalamic neural progenitor
Nifk	0.156349	0.118	0.053	5.19314e-26	1.04263e-21	Ant-hypothalamic neural progenitor
Sall2	-0.312375	0.078	0.117	5.21382e-26	1.04678e-21	Ant-hypothalamic neural progenitor
3110082J24Rik	0.125777	0.069	0.02	5.2186e-26	1.04774e-21	Ant-hypothalamic neural progenitor
Cnot2	0.164676	0.128	0.06	5.22163e-26	1.04835e-21	Ant-hypothalamic neural progenitor
Sae1	0.134962	0.147	0.08	5.26677e-26	1.05741e-21	Ant-hypothalamic neural progenitor
Timm21	0.21601	0.109	0.039	5.46728e-26	1.09767e-21	Ant-hypothalamic neural progenitor
Ythdf3	-0.138174	0.085	0.078	5.55216e-26	1.11471e-21	Ant-hypothalamic neural progenitor
Oser1	0.215459	0.149	0.069	5.68719e-26	1.14182e-21	Ant-hypothalamic neural progenitor
BC005624	0.108784	0.131	0.071	5.84908e-26	1.17432e-21	Ant-hypothalamic neural progenitor
Insig1	-0.320233	0.085	0.113	6.24928e-26	1.25467e-21	Ant-hypothalamic neural progenitor
Fam162a	0.106011	0.157	0.091	6.35938e-26	1.27677e-21	Ant-hypothalamic neural progenitor
Rbm15	-0.234591	0.08	0.097	6.6503e-26	1.33518e-21	Ant-hypothalamic neural progenitor
Zfp326	0.103133	0.13	0.07	6.82696e-26	1.37065e-21	Ant-hypothalamic neural progenitor
0610011F06Rik	0.130277	0.138	0.073	6.87069e-26	1.37943e-21	Ant-hypothalamic neural progenitor
Klc1	0.193755	0.334	0.22	7.12429e-26	1.43034e-21	Ant-hypothalamic neural progenitor
Rnmt	0.129221	0.102	0.044	7.23272e-26	1.45211e-21	Ant-hypothalamic neural progenitor
Rps2	0.282554	0.803	0.697	7.4666e-26	1.49907e-21	Ant-hypothalamic neural progenitor
Acat1	0.173147	0.164	0.088	7.94108e-26	1.59433e-21	Ant-hypothalamic neural progenitor
Zmym2	-0.208564	0.096	0.105	7.99941e-26	1.60604e-21	Ant-hypothalamic neural progenitor
Rnf4	0.120888	0.108	0.049	8.50104e-26	1.70675e-21	Ant-hypothalamic neural progenitor
Rnf114	0.141208	0.108	0.047	8.91493e-26	1.78985e-21	Ant-hypothalamic neural progenitor
Nae1	0.125816	0.157	0.09	9.17832e-26	1.84273e-21	Ant-hypothalamic neural progenitor
Chordc1	0.140364	0.124	0.06	1.01444e-25	2.03669e-21	Ant-hypothalamic neural progenitor
Rrs1	0.181329	0.092	0.031	1.02261e-25	2.0531e-21	Ant-hypothalamic neural progenitor
Mxra7	0.154157	0.075	0.021	1.08135e-25	2.17102e-21	Ant-hypothalamic neural progenitor
Blcap	0.163994	0.221	0.136	1.11747e-25	2.24354e-21	Ant-hypothalamic neural progenitor
Rbm39	0.1154	0.686	0.548	1.12149e-25	2.25161e-21	Ant-hypothalamic neural progenitor
Fsd1	0.225587	0.15	0.07	1.21754e-25	2.44446e-21	Ant-hypothalamic neural progenitor
Ppp5c	0.23716	0.113	0.04	1.23254e-25	2.47457e-21	Ant-hypothalamic neural progenitor
Zfos1	0.151186	0.294	0.198	1.25688e-25	2.52343e-21	Ant-hypothalamic neural progenitor
Rpl27-ps3	0.181169	0.218	0.131	1.29613e-25	2.60224e-21	Ant-hypothalamic neural progenitor
Eif4g1	-0.180391	0.158	0.16	1.3125e-25	2.63511e-21	Ant-hypothalamic neural progenitor
Polr1c	0.112018	0.111	0.054	1.31491e-25	2.63995e-21	Ant-hypothalamic neural progenitor
Chd3	0.150777	0.268	0.177	1.47245e-25	2.95624e-21	Ant-hypothalamic neural progenitor
Dld	0.124062	0.122	0.06	1.48067e-25	2.97275e-21	Ant-hypothalamic neural progenitor
0610007P14Rik	0.181202	0.158	0.081	1.50528e-25	3.02215e-21	Ant-hypothalamic neural progenitor
1700020I14Rik	-0.177869	0.136	0.138	1.53677e-25	3.08537e-21	Ant-hypothalamic neural progenitor
Prdx1	0.279516	0.502	0.345	1.55023e-25	3.11241e-21	Ant-hypothalamic neural progenitor
Ppp2r2d	-0.242642	0.088	0.105	1.58491e-25	3.18203e-21	Ant-hypothalamic neural progenitor
Cd24a	-0.243616	0.683	0.727	1.76674e-25	3.54709e-21	Ant-hypothalamic neural progenitor
Chchd5	0.126261	0.113	0.055	1.80162e-25	3.61712e-21	Ant-hypothalamic neural progenitor
Tmx2	0.189699	0.175	0.095	1.80927e-25	3.63248e-21	Ant-hypothalamic neural progenitor
Xpa	0.228014	0.132	0.058	1.81532e-25	3.64463e-21	Ant-hypothalamic neural progenitor
Vrk1	0.177219	0.082	0.024	1.82952e-25	3.67312e-21	Ant-hypothalamic neural progenitor
Zfp330	0.121598	0.121	0.06	1.87877e-25	3.77202e-21	Ant-hypothalamic neural progenitor
Samm50	0.102202	0.108	0.052	1.97846e-25	3.97216e-21	Ant-hypothalamic neural progenitor
Vapa	0.106549	0.613	0.495	1.98454e-25	3.98435e-21	Ant-hypothalamic neural progenitor
Med25	0.157628	0.118	0.053	2.11108e-25	4.23842e-21	Ant-hypothalamic neural progenitor
Stx5a	0.162152	0.09	0.031	2.20869e-25	4.43439e-21	Ant-hypothalamic neural progenitor
Pafah1b3	0.174291	0.585	0.444	2.3125e-25	4.6428e-21	Ant-hypothalamic neural progenitor
Gm10250	0.298353	0.089	0.021	2.54193e-25	5.10343e-21	Ant-hypothalamic neural progenitor
Clip3	-0.108128	0.08	0.069	2.56633e-25	5.15242e-21	Ant-hypothalamic neural progenitor
Hint2	0.163094	0.171	0.097	2.61508e-25	5.25029e-21	Ant-hypothalamic neural progenitor
Micu3	-0.377278	0.138	0.203	2.75997e-25	5.54119e-21	Ant-hypothalamic neural progenitor
Rpl19	0.208936	0.891	0.788	2.90795e-25	5.8383e-21	Ant-hypothalamic neural progenitor
Rpl27	-0.185474	0.699	0.703	2.96345e-25	5.94971e-21	Ant-hypothalamic neural progenitor
Adgrg1	0.211298	0.17	0.088	3.04029e-25	6.10399e-21	Ant-hypothalamic neural progenitor
Ppp1r17	0.213139	0.108	0.039	3.15254e-25	6.32935e-21	Ant-hypothalamic neural progenitor
Xpr1	-0.284324	0.136	0.167	3.16144e-25	6.34722e-21	Ant-hypothalamic neural progenitor
Nkap	0.124095	0.131	0.068	3.47102e-25	6.96877e-21	Ant-hypothalamic neural progenitor
Clasp2	-0.315712	0.087	0.125	3.72791e-25	7.48452e-21	Ant-hypothalamic neural progenitor
Tm2d3	0.189122	0.153	0.077	3.76925e-25	7.56752e-21	Ant-hypothalamic neural progenitor
Rab24	0.106642	0.201	0.131	3.79794e-25	7.62512e-21	Ant-hypothalamic neural progenitor
Prkrip1	0.151631	0.124	0.058	3.81149e-25	7.65233e-21	Ant-hypothalamic neural progenitor
Ppil2	0.125387	0.126	0.064	4.2862e-25	8.6054e-21	Ant-hypothalamic neural progenitor
Nmral1	0.173792	0.09	0.031	4.41839e-25	8.8708e-21	Ant-hypothalamic neural progenitor
Lman1	0.175046	0.099	0.036	4.42813e-25	8.89036e-21	Ant-hypothalamic neural progenitor
Rpl11	0.195548	0.938	0.875	4.46196e-25	8.95828e-21	Ant-hypothalamic neural progenitor
Max	0.160652	0.149	0.077	4.55929e-25	9.15369e-21	Ant-hypothalamic neural progenitor
Trim28	0.135186	0.144	0.077	4.62408e-25	9.28377e-21	Ant-hypothalamic neural progenitor
Nkx2-1	0.329678	0.245	0.129	5.67257e-25	1.13888e-20	Ant-hypothalamic neural progenitor
Rpp25l	0.207049	0.123	0.05	5.82768e-25	1.17002e-20	Ant-hypothalamic neural progenitor
Hddc2	0.207665	0.114	0.044	5.88108e-25	1.18074e-20	Ant-hypothalamic neural progenitor
Parp1	0.116505	0.106	0.049	6.06668e-25	1.21801e-20	Ant-hypothalamic neural progenitor
Fam114a2	0.118585	0.139	0.075	6.56389e-25	1.31783e-20	Ant-hypothalamic neural progenitor
Trip12	-0.100909	0.128	0.111	6.91335e-25	1.38799e-20	Ant-hypothalamic neural progenitor
5430416N02Rik	0.26353	0.126	0.048	7.13088e-25	1.43167e-20	Ant-hypothalamic neural progenitor
Maea	0.114299	0.114	0.057	7.26695e-25	1.45899e-20	Ant-hypothalamic neural progenitor
Gm11808	0.134994	0.367	0.266	7.59043e-25	1.52393e-20	Ant-hypothalamic neural progenitor
Zc2hc1a	-0.129682	0.157	0.147	7.88573e-25	1.58322e-20	Ant-hypothalamic neural progenitor
Gnl2	0.197533	0.09	0.029	7.8941e-25	1.5849e-20	Ant-hypothalamic neural progenitor
Hbp1	0.157159	0.09	0.032	8.0142e-25	1.60901e-20	Ant-hypothalamic neural progenitor
Gar1	0.130429	0.123	0.061	8.08983e-25	1.6242e-20	Ant-hypothalamic neural progenitor
Hibadh	0.116741	0.098	0.043	8.17515e-25	1.64132e-20	Ant-hypothalamic neural progenitor
Mtfr1l	0.122597	0.15	0.086	8.18742e-25	1.64379e-20	Ant-hypothalamic neural progenitor
Slc25a36	-0.129846	0.084	0.077	8.49537e-25	1.70562e-20	Ant-hypothalamic neural progenitor
Lmo3	0.105534	0.119	0.061	8.73418e-25	1.75356e-20	Ant-hypothalamic neural progenitor
Raf1	0.15928	0.16	0.087	9.43455e-25	1.89417e-20	Ant-hypothalamic neural progenitor
Adprh	0.115888	0.136	0.075	9.46131e-25	1.89955e-20	Ant-hypothalamic neural progenitor
Adam10	-0.307929	0.085	0.123	9.71938e-25	1.95136e-20	Ant-hypothalamic neural progenitor
Rars	0.160306	0.093	0.036	9.78349e-25	1.96423e-20	Ant-hypothalamic neural progenitor
Rasa1	-0.13831	0.088	0.082	1.02104e-24	2.04995e-20	Ant-hypothalamic neural progenitor
Zcchc11	-0.167902	0.12	0.118	1.15462e-24	2.31813e-20	Ant-hypothalamic neural progenitor
Gars	0.174058	0.152	0.079	1.23467e-24	2.47885e-20	Ant-hypothalamic neural progenitor
Ogfr	0.10803	0.134	0.074	1.26644e-24	2.54264e-20	Ant-hypothalamic neural progenitor
Rpl24	0.188789	0.961	0.909	1.28864e-24	2.58719e-20	Ant-hypothalamic neural progenitor
Ppp1r12a	0.187877	0.084	0.024	1.30185e-24	2.61372e-20	Ant-hypothalamic neural progenitor
Arl2	0.129242	0.151	0.083	1.36172e-24	2.73393e-20	Ant-hypothalamic neural progenitor
Emd	0.164088	0.124	0.059	1.62863e-24	3.2698e-20	Ant-hypothalamic neural progenitor
Ruvbl2	0.184065	0.116	0.049	1.63535e-24	3.28329e-20	Ant-hypothalamic neural progenitor
Rpl13-ps3	0.228596	0.182	0.096	1.64674e-24	3.30615e-20	Ant-hypothalamic neural progenitor
Cul3	-0.220067	0.095	0.108	1.67393e-24	3.36075e-20	Ant-hypothalamic neural progenitor
Tkt	0.118337	0.111	0.055	1.70188e-24	3.41686e-20	Ant-hypothalamic neural progenitor
Safb	0.169241	0.176	0.099	1.71935e-24	3.45194e-20	Ant-hypothalamic neural progenitor
Zfp280d	-0.122998	0.089	0.078	1.73239e-24	3.47811e-20	Ant-hypothalamic neural progenitor
Ctnna1	0.192543	0.097	0.035	1.82172e-24	3.65746e-20	Ant-hypothalamic neural progenitor
Wdr18	0.187864	0.124	0.055	1.96279e-24	3.94069e-20	Ant-hypothalamic neural progenitor
Chchd3	0.148605	0.118	0.055	2.11891e-24	4.25414e-20	Ant-hypothalamic neural progenitor
Tuba1a	0.246185	0.991	0.987	2.13056e-24	4.27752e-20	Ant-hypothalamic neural progenitor
Lcmt1	0.149563	0.121	0.056	2.13382e-24	4.28406e-20	Ant-hypothalamic neural progenitor
Rpl7l1	0.16396	0.121	0.055	2.21357e-24	4.44418e-20	Ant-hypothalamic neural progenitor
Ccdc28b	0.101995	0.22	0.147	2.2436e-24	4.50448e-20	Ant-hypothalamic neural progenitor
Fyn	-0.207766	0.086	0.097	2.26171e-24	4.54084e-20	Ant-hypothalamic neural progenitor
Inpp5f	-0.120453	0.158	0.144	2.27914e-24	4.57582e-20	Ant-hypothalamic neural progenitor
Nell2	0.132032	0.124	0.062	2.3027e-24	4.62313e-20	Ant-hypothalamic neural progenitor
Cpsf3l	0.204117	0.098	0.033	2.31713e-24	4.6521e-20	Ant-hypothalamic neural progenitor
Gripap1	0.113064	0.12	0.062	2.39917e-24	4.81682e-20	Ant-hypothalamic neural progenitor
Cotl1	0.109832	0.152	0.088	2.50785e-24	5.03501e-20	Ant-hypothalamic neural progenitor
Pdcd2l	0.102447	0.084	0.034	2.52038e-24	5.06017e-20	Ant-hypothalamic neural progenitor
Slc39a10	-0.131934	0.093	0.086	2.66167e-24	5.34383e-20	Ant-hypothalamic neural progenitor
Pgrmc1	0.146222	0.46	0.343	2.78748e-24	5.59642e-20	Ant-hypothalamic neural progenitor
Trappc6a	0.133065	0.127	0.065	3.20402e-24	6.4327e-20	Ant-hypothalamic neural progenitor
Fam118b	0.139067	0.095	0.04	3.32202e-24	6.66961e-20	Ant-hypothalamic neural progenitor
Orc6	0.141563	0.131	0.068	3.44489e-24	6.9163e-20	Ant-hypothalamic neural progenitor
Gnb2	0.11071	0.55	0.434	3.45652e-24	6.93966e-20	Ant-hypothalamic neural progenitor
Itfg2	0.171043	0.078	0.023	3.59675e-24	7.22119e-20	Ant-hypothalamic neural progenitor
Dnpep	0.161628	0.147	0.077	3.6943e-24	7.41704e-20	Ant-hypothalamic neural progenitor
Mrpl4	0.143271	0.106	0.048	3.70375e-24	7.43601e-20	Ant-hypothalamic neural progenitor
Anks1	0.13533	0.077	0.025	3.73299e-24	7.49472e-20	Ant-hypothalamic neural progenitor
Dynll1	0.245306	0.809	0.666	3.94531e-24	7.921e-20	Ant-hypothalamic neural progenitor
Rpl13a	0.268493	0.912	0.87	4.14195e-24	8.31579e-20	Ant-hypothalamic neural progenitor
Arl6ip5	0.129181	0.206	0.132	4.20976e-24	8.45193e-20	Ant-hypothalamic neural progenitor
Paics	0.158022	0.117	0.053	5.15012e-24	1.03399e-19	Ant-hypothalamic neural progenitor
Tial1	-0.113229	0.125	0.11	5.19288e-24	1.04257e-19	Ant-hypothalamic neural progenitor
Rrp7a	0.19943	0.11	0.044	5.62137e-24	1.1286e-19	Ant-hypothalamic neural progenitor
Arfrp1	0.138454	0.138	0.072	6.35737e-24	1.27637e-19	Ant-hypothalamic neural progenitor
Myo10	0.159752	0.075	0.022	6.42429e-24	1.2898e-19	Ant-hypothalamic neural progenitor
Ptma	-0.14689	0.996	0.998	6.91124e-24	1.38757e-19	Ant-hypothalamic neural progenitor
Sqle	0.120769	0.204	0.13	7.06877e-24	1.4192e-19	Ant-hypothalamic neural progenitor
Med9	0.191412	0.09	0.029	7.15466e-24	1.43644e-19	Ant-hypothalamic neural progenitor
Cul1	0.100972	0.142	0.082	7.393e-24	1.48429e-19	Ant-hypothalamic neural progenitor
Gnas	0.135949	0.647	0.51	7.84221e-24	1.57448e-19	Ant-hypothalamic neural progenitor
Mrps35	0.132939	0.096	0.041	7.9415e-24	1.59442e-19	Ant-hypothalamic neural progenitor
Igsf8	0.150424	0.07	0.019	7.94283e-24	1.59468e-19	Ant-hypothalamic neural progenitor
Dpcd	0.110453	0.148	0.087	8.20794e-24	1.64791e-19	Ant-hypothalamic neural progenitor
Copb2	0.18306	0.105	0.042	8.51579e-24	1.70971e-19	Ant-hypothalamic neural progenitor
Agpat4	0.163324	0.093	0.034	9.04243e-24	1.81545e-19	Ant-hypothalamic neural progenitor
Topors	0.139048	0.094	0.039	9.30375e-24	1.86791e-19	Ant-hypothalamic neural progenitor
Bhlhb9	0.145092	0.23	0.148	9.38743e-24	1.88472e-19	Ant-hypothalamic neural progenitor
Nop58	0.134779	0.137	0.074	9.65879e-24	1.93919e-19	Ant-hypothalamic neural progenitor
Fbxo22	0.19263	0.119	0.051	1.00575e-23	2.01924e-19	Ant-hypothalamic neural progenitor
Mat2b	0.112465	0.136	0.075	1.02647e-23	2.06083e-19	Ant-hypothalamic neural progenitor
Gtf3a	0.11267	0.112	0.057	1.05127e-23	2.11064e-19	Ant-hypothalamic neural progenitor
Qk	-0.123233	0.142	0.127	1.07856e-23	2.16543e-19	Ant-hypothalamic neural progenitor
Marf1	-0.292334	0.179	0.217	1.18104e-23	2.37116e-19	Ant-hypothalamic neural progenitor
1500011K16Rik	0.112722	0.114	0.059	1.18765e-23	2.38445e-19	Ant-hypothalamic neural progenitor
Ptch1	-0.120105	0.107	0.089	1.19216e-23	2.3935e-19	Ant-hypothalamic neural progenitor
Ncam1	-0.306716	0.272	0.327	1.25722e-23	2.52411e-19	Ant-hypothalamic neural progenitor
Utp18	0.131636	0.112	0.055	1.31814e-23	2.64642e-19	Ant-hypothalamic neural progenitor
Rpl7a	0.186195	0.6	0.454	1.41984e-23	2.8506e-19	Ant-hypothalamic neural progenitor
Cxx1b	-0.129669	0.161	0.15	1.44249e-23	2.89609e-19	Ant-hypothalamic neural progenitor
Pgm2l1	-0.396106	0.065	0.125	1.67873e-23	3.37038e-19	Ant-hypothalamic neural progenitor
Mapre2	0.126488	0.146	0.084	1.88898e-23	3.79251e-19	Ant-hypothalamic neural progenitor
Ppih	0.129258	0.104	0.049	1.9295e-23	3.87386e-19	Ant-hypothalamic neural progenitor
Ctsl	0.101286	0.093	0.043	1.9598e-23	3.93469e-19	Ant-hypothalamic neural progenitor
Tgfbr1	-0.23514	0.107	0.129	1.98081e-23	3.97686e-19	Ant-hypothalamic neural progenitor
St7	0.182662	0.1	0.038	1.9969e-23	4.00918e-19	Ant-hypothalamic neural progenitor
Tmem11	0.142349	0.124	0.063	2.1956e-23	4.40811e-19	Ant-hypothalamic neural progenitor
Akr7a5	0.185203	0.095	0.035	2.19972e-23	4.41638e-19	Ant-hypothalamic neural progenitor
Ufd1l	0.21729	0.127	0.055	2.32701e-23	4.67193e-19	Ant-hypothalamic neural progenitor
Cdk11b	0.112351	0.112	0.056	2.35796e-23	4.73408e-19	Ant-hypothalamic neural progenitor
Prdx4	0.160455	0.103	0.042	2.47469e-23	4.96844e-19	Ant-hypothalamic neural progenitor
Ddit4	0.152558	0.084	0.029	2.51781e-23	5.05501e-19	Ant-hypothalamic neural progenitor
Hmg20b	0.107309	0.106	0.052	2.653e-23	5.32643e-19	Ant-hypothalamic neural progenitor
Nnat	0.274743	0.929	0.883	2.71851e-23	5.45796e-19	Ant-hypothalamic neural progenitor
Arfgap2	0.214525	0.094	0.031	2.87925e-23	5.78067e-19	Ant-hypothalamic neural progenitor
Leo1	0.211745	0.095	0.033	2.89786e-23	5.81803e-19	Ant-hypothalamic neural progenitor
Fezf2	0.236673	0.062	0.01	2.97324e-23	5.96938e-19	Ant-hypothalamic neural progenitor
Erdr1	0.165627	0.137	0.068	3.1294e-23	6.2829e-19	Ant-hypothalamic neural progenitor
Rbm38	0.128849	0.067	0.02	3.28792e-23	6.60116e-19	Ant-hypothalamic neural progenitor
AI854517	0.179302	0.1	0.039	3.38716e-23	6.80041e-19	Ant-hypothalamic neural progenitor
Wbscr22	0.133426	0.085	0.032	3.68922e-23	7.40685e-19	Ant-hypothalamic neural progenitor
Csnk1d	0.112052	0.121	0.066	3.71482e-23	7.45825e-19	Ant-hypothalamic neural progenitor
Rps9	0.216857	0.92	0.86	3.72401e-23	7.4767e-19	Ant-hypothalamic neural progenitor
Exosc3	0.13361	0.085	0.033	3.95041e-23	7.93124e-19	Ant-hypothalamic neural progenitor
Zic4	-0.430063	0.027	0.089	3.99031e-23	8.01134e-19	Ant-hypothalamic neural progenitor
Ly6h	0.224171	0.488	0.348	4.05041e-23	8.13201e-19	Ant-hypothalamic neural progenitor
Por	0.121799	0.098	0.044	4.18283e-23	8.39788e-19	Ant-hypothalamic neural progenitor
Anapc4	0.153014	0.109	0.049	4.7994e-23	9.63575e-19	Ant-hypothalamic neural progenitor
Kctd5	0.166726	0.124	0.059	4.86667e-23	9.77081e-19	Ant-hypothalamic neural progenitor
Taf6	0.103923	0.088	0.04	5.58203e-23	1.1207e-18	Ant-hypothalamic neural progenitor
Upf3a	0.131078	0.097	0.043	5.67519e-23	1.13941e-18	Ant-hypothalamic neural progenitor
2410002F23Rik	0.214732	0.153	0.075	6.22923e-23	1.25064e-18	Ant-hypothalamic neural progenitor
Trim44	-0.194651	0.082	0.089	6.36082e-23	1.27706e-18	Ant-hypothalamic neural progenitor
Slc1a2	-0.356487	0.052	0.097	6.42582e-23	1.29011e-18	Ant-hypothalamic neural progenitor
Seh1l	0.141347	0.119	0.058	6.78212e-23	1.36165e-18	Ant-hypothalamic neural progenitor
Hat1	0.196299	0.102	0.039	7.09373e-23	1.42421e-18	Ant-hypothalamic neural progenitor
Dlat	0.114803	0.082	0.033	7.30262e-23	1.46615e-18	Ant-hypothalamic neural progenitor
Gse1	0.142539	0.087	0.033	7.33602e-23	1.47285e-18	Ant-hypothalamic neural progenitor
Hsph1	0.122839	0.125	0.065	7.72219e-23	1.55038e-18	Ant-hypothalamic neural progenitor
Serf2	-0.145291	0.856	0.838	8.13949e-23	1.63417e-18	Ant-hypothalamic neural progenitor
Wbp2	0.121461	0.104	0.049	8.18946e-23	1.6442e-18	Ant-hypothalamic neural progenitor
Rpl27a	0.183739	0.945	0.872	8.43803e-23	1.6941e-18	Ant-hypothalamic neural progenitor
Wdr6	-0.112604	0.164	0.153	8.74432e-23	1.7556e-18	Ant-hypothalamic neural progenitor
Psmd9	0.16257	0.097	0.039	9.6268e-23	1.93277e-18	Ant-hypothalamic neural progenitor
Rae1	0.127794	0.1	0.046	9.66183e-23	1.9398e-18	Ant-hypothalamic neural progenitor
Znrd1	0.102826	0.129	0.072	9.73511e-23	1.95452e-18	Ant-hypothalamic neural progenitor
Cdc5l	0.181947	0.103	0.041	9.95233e-23	1.99813e-18	Ant-hypothalamic neural progenitor
Apc2	-0.170819	0.072	0.076	1.04548e-22	2.09902e-18	Ant-hypothalamic neural progenitor
Mydgf	0.133098	0.131	0.07	1.09227e-22	2.19295e-18	Ant-hypothalamic neural progenitor
Atp5j	0.139402	0.763	0.629	1.11933e-22	2.24727e-18	Ant-hypothalamic neural progenitor
Dennd5b	-0.117445	0.075	0.067	1.1416e-22	2.29199e-18	Ant-hypothalamic neural progenitor
Rpsa	0.318887	0.652	0.52	1.17493e-22	2.3589e-18	Ant-hypothalamic neural progenitor
Ercc1	0.188262	0.102	0.039	1.19182e-22	2.39282e-18	Ant-hypothalamic neural progenitor
Neurog2	-0.411888	0.031	0.111	1.20969e-22	2.4287e-18	Ant-hypothalamic neural progenitor
4833420G17Rik	0.206247	0.109	0.043	1.24315e-22	2.49586e-18	Ant-hypothalamic neural progenitor
Dlx2	0.455762	0.315	0.181	1.28014e-22	2.57013e-18	Ant-hypothalamic neural progenitor
Ireb2	-0.211629	0.086	0.101	1.30441e-22	2.61887e-18	Ant-hypothalamic neural progenitor
Cirbp	0.221803	0.704	0.557	1.41326e-22	2.83741e-18	Ant-hypothalamic neural progenitor
Nme4	0.121127	0.069	0.022	1.46982e-22	2.95096e-18	Ant-hypothalamic neural progenitor
Epb41	-0.117133	0.085	0.076	1.55396e-22	3.11988e-18	Ant-hypothalamic neural progenitor
Zfp41	0.123691	0.086	0.035	1.60093e-22	3.21418e-18	Ant-hypothalamic neural progenitor
Mrpl40	0.1018	0.123	0.068	1.7909e-22	3.59558e-18	Ant-hypothalamic neural progenitor
Kif1bp	0.211823	0.098	0.036	1.93801e-22	3.89093e-18	Ant-hypothalamic neural progenitor
Magohb	0.114076	0.118	0.061	2.01553e-22	4.04657e-18	Ant-hypothalamic neural progenitor
Utp3	0.124401	0.095	0.042	2.08425e-22	4.18454e-18	Ant-hypothalamic neural progenitor
Sf3a3	0.164998	0.116	0.053	2.08941e-22	4.19492e-18	Ant-hypothalamic neural progenitor
Tmem243	-0.158736	0.118	0.118	2.15878e-22	4.33418e-18	Ant-hypothalamic neural progenitor
Dync1h1	-0.146391	0.1	0.098	2.20841e-22	4.43383e-18	Ant-hypothalamic neural progenitor
Gatad1	-0.17602	0.079	0.082	2.26022e-22	4.53784e-18	Ant-hypothalamic neural progenitor
Atp2a2	-0.19005	0.087	0.095	2.31376e-22	4.64533e-18	Ant-hypothalamic neural progenitor
Rere	-0.158357	0.123	0.124	2.53824e-22	5.09603e-18	Ant-hypothalamic neural progenitor
Pou3f3	-0.30207	0.066	0.101	2.60452e-22	5.22909e-18	Ant-hypothalamic neural progenitor
Psme4	-0.151832	0.074	0.072	2.62498e-22	5.27017e-18	Ant-hypothalamic neural progenitor
Grcc10	-0.106655	0.163	0.15	2.63478e-22	5.28984e-18	Ant-hypothalamic neural progenitor
Becn1	-0.110722	0.081	0.072	2.83745e-22	5.69675e-18	Ant-hypothalamic neural progenitor
Ttc4	0.101584	0.075	0.029	3.16154e-22	6.34743e-18	Ant-hypothalamic neural progenitor
Bet1l	0.185836	0.092	0.034	3.2249e-22	6.47464e-18	Ant-hypothalamic neural progenitor
Mapk8	-0.169911	0.1	0.103	3.26715e-22	6.55945e-18	Ant-hypothalamic neural progenitor
Gm26735	0.134975	0.192	0.122	3.4664e-22	6.95949e-18	Ant-hypothalamic neural progenitor
Tmem242	-0.158944	0.14	0.14	3.49369e-22	7.01427e-18	Ant-hypothalamic neural progenitor
Lzts2	0.132375	0.066	0.018	3.5697e-22	7.16688e-18	Ant-hypothalamic neural progenitor
Gon4l	0.145595	0.082	0.029	3.78992e-22	7.60902e-18	Ant-hypothalamic neural progenitor
2410004B18Rik	0.123263	0.153	0.091	3.89914e-22	7.8283e-18	Ant-hypothalamic neural progenitor
Cdc34	-0.17405	0.063	0.068	3.91394e-22	7.85802e-18	Ant-hypothalamic neural progenitor
Xpnpep1	0.179437	0.101	0.04	4.06647e-22	8.16426e-18	Ant-hypothalamic neural progenitor
Dbi	0.401402	0.42	0.275	4.23573e-22	8.50408e-18	Ant-hypothalamic neural progenitor
Dtd1	0.240201	0.134	0.059	4.25781e-22	8.54841e-18	Ant-hypothalamic neural progenitor
Aff4	-0.112155	0.126	0.115	4.28853e-22	8.61008e-18	Ant-hypothalamic neural progenitor
Rfxap	-0.215558	0.05	0.066	4.44094e-22	8.91608e-18	Ant-hypothalamic neural progenitor
Jarid2	-0.12725	0.086	0.077	4.7007e-22	9.43759e-18	Ant-hypothalamic neural progenitor
Pitpnb	0.153967	0.101	0.044	4.78038e-22	9.59756e-18	Ant-hypothalamic neural progenitor
Itpa	0.176944	0.13	0.063	4.78253e-22	9.60189e-18	Ant-hypothalamic neural progenitor
Arid1b	-0.25946	0.056	0.081	5.11534e-22	1.02701e-17	Ant-hypothalamic neural progenitor
Tbcc	0.144967	0.151	0.087	5.13783e-22	1.03152e-17	Ant-hypothalamic neural progenitor
Trappc5	0.165837	0.093	0.037	5.88056e-22	1.18064e-17	Ant-hypothalamic neural progenitor
Orc4	0.103095	0.14	0.082	6.08098e-22	1.22088e-17	Ant-hypothalamic neural progenitor
Wdr26	-0.113952	0.137	0.125	6.25707e-22	1.25623e-17	Ant-hypothalamic neural progenitor
Atg12	0.109108	0.123	0.067	6.73972e-22	1.35313e-17	Ant-hypothalamic neural progenitor
Mxd4	0.141028	0.118	0.058	7.04649e-22	1.41472e-17	Ant-hypothalamic neural progenitor
Zc3hc1	0.181807	0.097	0.037	7.62983e-22	1.53184e-17	Ant-hypothalamic neural progenitor
Tmem230	0.101437	0.11	0.058	7.76666e-22	1.55931e-17	Ant-hypothalamic neural progenitor
Clasp1	-0.107838	0.101	0.091	7.83335e-22	1.5727e-17	Ant-hypothalamic neural progenitor
Coq10b	0.1247	0.095	0.042	8.48087e-22	1.7027e-17	Ant-hypothalamic neural progenitor
Cdk5rap3	0.153929	0.108	0.049	8.79e-22	1.76477e-17	Ant-hypothalamic neural progenitor
Brox	0.12584	0.106	0.051	8.86292e-22	1.77941e-17	Ant-hypothalamic neural progenitor
Atf2	-0.169279	0.127	0.133	9.90819e-22	1.98927e-17	Ant-hypothalamic neural progenitor
Sdhaf2	0.133346	0.074	0.026	1.03814e-21	2.08428e-17	Ant-hypothalamic neural progenitor
Mapkap1	0.115151	0.1	0.048	1.057e-21	2.12215e-17	Ant-hypothalamic neural progenitor
Ndufs1	0.141692	0.1	0.045	1.24642e-21	2.50243e-17	Ant-hypothalamic neural progenitor
Leprot	0.140764	0.112	0.054	1.26581e-21	2.54138e-17	Ant-hypothalamic neural progenitor
Rnaseh2c	0.117704	0.098	0.047	1.36764e-21	2.74581e-17	Ant-hypothalamic neural progenitor
Osgep	0.10608	0.09	0.042	1.48763e-21	2.98671e-17	Ant-hypothalamic neural progenitor
Ccdc53	0.129268	0.095	0.042	1.5066e-21	3.02479e-17	Ant-hypothalamic neural progenitor
Rpl22	0.110986	0.61	0.49	1.51488e-21	3.04143e-17	Ant-hypothalamic neural progenitor
Axin2	-0.355994	0.01	0.053	1.55598e-21	3.12395e-17	Ant-hypothalamic neural progenitor
Smap2	-0.228932	0.03	0.051	1.6086e-21	3.22958e-17	Ant-hypothalamic neural progenitor
Gna11	0.132581	0.088	0.037	1.62915e-21	3.27085e-17	Ant-hypothalamic neural progenitor
Alg5	0.101032	0.097	0.048	1.68599e-21	3.38496e-17	Ant-hypothalamic neural progenitor
Haus7	0.132997	0.107	0.052	1.73878e-21	3.49094e-17	Ant-hypothalamic neural progenitor
Map1a	0.149458	0.067	0.019	1.73929e-21	3.49197e-17	Ant-hypothalamic neural progenitor
Ywhah	0.160769	0.557	0.43	1.73988e-21	3.49316e-17	Ant-hypothalamic neural progenitor
Elavl4	-0.137406	0.335	0.328	1.77983e-21	3.57337e-17	Ant-hypothalamic neural progenitor
Srek1	0.158075	0.134	0.07	1.82028e-21	3.65457e-17	Ant-hypothalamic neural progenitor
Ddx50	0.110382	0.105	0.052	1.95216e-21	3.91936e-17	Ant-hypothalamic neural progenitor
mt-Nd2	-0.162846	0.796	0.791	1.9959e-21	4.00717e-17	Ant-hypothalamic neural progenitor
Pes1	0.140619	0.066	0.02	2.0104e-21	4.03627e-17	Ant-hypothalamic neural progenitor
Cfap36	0.116297	0.134	0.075	2.01259e-21	4.04067e-17	Ant-hypothalamic neural progenitor
Cops7a	0.112294	0.089	0.04	2.06493e-21	4.14575e-17	Ant-hypothalamic neural progenitor
Apc	-0.159982	0.155	0.157	2.50365e-21	5.02657e-17	Ant-hypothalamic neural progenitor
Igf1r	-0.155839	0.123	0.123	2.64161e-21	5.30356e-17	Ant-hypothalamic neural progenitor
Znhit3	0.149501	0.106	0.049	2.65969e-21	5.33986e-17	Ant-hypothalamic neural progenitor
Maz	-0.150182	0.098	0.099	2.95225e-21	5.92723e-17	Ant-hypothalamic neural progenitor
Pnmal2	0.209799	0.217	0.129	3.31021e-21	6.64592e-17	Ant-hypothalamic neural progenitor
Rsrc1	0.103273	0.111	0.06	3.52167e-21	7.07045e-17	Ant-hypothalamic neural progenitor
Eif2b1	0.145597	0.08	0.029	3.53705e-21	7.10133e-17	Ant-hypothalamic neural progenitor
Gng3	-0.281737	0.296	0.35	3.64719e-21	7.32246e-17	Ant-hypothalamic neural progenitor
Lef1	-0.262987	0.082	0.101	3.77004e-21	7.56911e-17	Ant-hypothalamic neural progenitor
Camsap2	-0.222373	0.071	0.088	3.82914e-21	7.68777e-17	Ant-hypothalamic neural progenitor
Abhd2	-0.277627	0.088	0.113	3.84176e-21	7.71311e-17	Ant-hypothalamic neural progenitor
Camk1	0.161891	0.114	0.054	3.91403e-21	7.8582e-17	Ant-hypothalamic neural progenitor
Rps13	0.206715	0.89	0.798	3.95827e-21	7.94701e-17	Ant-hypothalamic neural progenitor
Ccs	0.118867	0.081	0.034	4.24347e-21	8.5196e-17	Ant-hypothalamic neural progenitor
Ypel5	0.127052	0.108	0.054	4.39932e-21	8.83251e-17	Ant-hypothalamic neural progenitor
2210016L21Rik	0.149671	0.157	0.091	4.65333e-21	9.3425e-17	Ant-hypothalamic neural progenitor
Nmd3	0.173503	0.082	0.028	4.7448e-21	9.52614e-17	Ant-hypothalamic neural progenitor
Pmvk	0.193039	0.184	0.106	4.90722e-21	9.85222e-17	Ant-hypothalamic neural progenitor
Sorbs2	-0.223905	0.051	0.069	5.15386e-21	1.03474e-16	Ant-hypothalamic neural progenitor
Exosc8	0.152547	0.129	0.068	6.45491e-21	1.29595e-16	Ant-hypothalamic neural progenitor
Spry2	-0.471572	0.045	0.102	6.84074e-21	1.37342e-16	Ant-hypothalamic neural progenitor
Eef1g	0.240086	0.759	0.632	7.1414e-21	1.43378e-16	Ant-hypothalamic neural progenitor
Yod1	-0.172299	0.083	0.088	7.20304e-21	1.44615e-16	Ant-hypothalamic neural progenitor
Rprm	0.178497	0.139	0.072	7.25285e-21	1.45616e-16	Ant-hypothalamic neural progenitor
1810026J23Rik	0.152992	0.109	0.051	8.09679e-21	1.62559e-16	Ant-hypothalamic neural progenitor
Aptx	0.156435	0.124	0.063	8.82764e-21	1.77233e-16	Ant-hypothalamic neural progenitor
Ndufa4	0.18498	0.81	0.68	9.15973e-21	1.839e-16	Ant-hypothalamic neural progenitor
Mrpl47	0.132151	0.079	0.031	9.16725e-21	1.84051e-16	Ant-hypothalamic neural progenitor
Atf6b	0.155559	0.085	0.032	9.72887e-21	1.95327e-16	Ant-hypothalamic neural progenitor
Anxa5	0.160607	0.059	0.013	1.00082e-20	2.00935e-16	Ant-hypothalamic neural progenitor
Cacfd1	0.102432	0.142	0.084	1.06457e-20	2.13735e-16	Ant-hypothalamic neural progenitor
Dnajc11	0.113966	0.089	0.041	1.10447e-20	2.21744e-16	Ant-hypothalamic neural progenitor
A430005L14Rik	0.144293	0.124	0.066	1.22385e-20	2.45713e-16	Ant-hypothalamic neural progenitor
Rad21	-0.194594	0.123	0.137	1.2433e-20	2.49617e-16	Ant-hypothalamic neural progenitor
Tram1l1	0.122362	0.146	0.086	1.37524e-20	2.76106e-16	Ant-hypothalamic neural progenitor
Tmed1	0.167875	0.098	0.041	1.4598e-20	2.93084e-16	Ant-hypothalamic neural progenitor
Dner	-0.233525	0.127	0.146	1.4655e-20	2.94228e-16	Ant-hypothalamic neural progenitor
App	-0.218512	0.171	0.19	1.49212e-20	2.99573e-16	Ant-hypothalamic neural progenitor
Copg1	0.142102	0.121	0.063	1.59316e-20	3.19858e-16	Ant-hypothalamic neural progenitor
Preb	0.172216	0.08	0.028	1.63981e-20	3.29224e-16	Ant-hypothalamic neural progenitor
Fam207a	0.185025	0.076	0.023	1.6491e-20	3.3109e-16	Ant-hypothalamic neural progenitor
Wdr43	0.102868	0.113	0.062	1.65583e-20	3.32442e-16	Ant-hypothalamic neural progenitor
H1f0	0.259938	0.478	0.341	1.78282e-20	3.57936e-16	Ant-hypothalamic neural progenitor
Rps26	-0.209017	0.831	0.88	1.8888e-20	3.79215e-16	Ant-hypothalamic neural progenitor
Cnr1	-0.124688	0.072	0.064	1.91127e-20	3.83726e-16	Ant-hypothalamic neural progenitor
Mrpl3	0.110234	0.085	0.037	1.9737e-20	3.9626e-16	Ant-hypothalamic neural progenitor
Thoc1	0.138573	0.103	0.048	2.00423e-20	4.0239e-16	Ant-hypothalamic neural progenitor
Zfpl1	0.230141	0.117	0.049	2.038e-20	4.0917e-16	Ant-hypothalamic neural progenitor
Tmem199	0.211893	0.114	0.049	2.14039e-20	4.29727e-16	Ant-hypothalamic neural progenitor
Gm26724	0.168623	0.056	0.01	2.14792e-20	4.31238e-16	Ant-hypothalamic neural progenitor
Zswim6	-0.101676	0.08	0.07	2.16818e-20	4.35306e-16	Ant-hypothalamic neural progenitor
Ngrn	0.203806	0.1	0.039	2.25354e-20	4.52443e-16	Ant-hypothalamic neural progenitor
2300009A05Rik	0.137913	0.116	0.059	2.38213e-20	4.7826e-16	Ant-hypothalamic neural progenitor
Yy1	-0.123888	0.073	0.068	2.42188e-20	4.8624e-16	Ant-hypothalamic neural progenitor
Prdx3	0.111965	0.108	0.056	2.43792e-20	4.89461e-16	Ant-hypothalamic neural progenitor
Lin37	0.190641	0.087	0.031	2.47934e-20	4.97778e-16	Ant-hypothalamic neural progenitor
Nme1	0.175133	0.799	0.669	2.49738e-20	5.01398e-16	Ant-hypothalamic neural progenitor
Faap20	0.116608	0.116	0.063	2.52476e-20	5.06895e-16	Ant-hypothalamic neural progenitor
Ifrd1	0.161479	0.119	0.058	2.61773e-20	5.25562e-16	Ant-hypothalamic neural progenitor
Snx2	0.161373	0.107	0.049	2.66015e-20	5.34079e-16	Ant-hypothalamic neural progenitor
Nhlh2	-0.46834	0.079	0.159	2.7382e-20	5.49748e-16	Ant-hypothalamic neural progenitor
Mllt3	-0.292135	0.084	0.12	2.75087e-20	5.52292e-16	Ant-hypothalamic neural progenitor
Zfp821	0.128016	0.114	0.06	2.77394e-20	5.56924e-16	Ant-hypothalamic neural progenitor
Sox21	0.128635	0.075	0.027	2.81427e-20	5.65021e-16	Ant-hypothalamic neural progenitor
Hif1a	-0.145775	0.114	0.114	3.13787e-20	6.2999e-16	Ant-hypothalamic neural progenitor
Gm6710	-0.149055	0.088	0.09	3.23051e-20	6.48589e-16	Ant-hypothalamic neural progenitor
Tor1a	0.164733	0.132	0.07	3.28464e-20	6.59456e-16	Ant-hypothalamic neural progenitor
Fmnl2	-0.185049	0.053	0.062	3.36065e-20	6.74718e-16	Ant-hypothalamic neural progenitor
Dapk3	0.127165	0.096	0.045	3.9818e-20	7.99425e-16	Ant-hypothalamic neural progenitor
Pdcd2	0.129258	0.1	0.048	4.41771e-20	8.86944e-16	Ant-hypothalamic neural progenitor
Atp6ap2	0.1168	0.185	0.12	4.88642e-20	9.81047e-16	Ant-hypothalamic neural progenitor
Olig2	0.188801	0.064	0.015	5.08193e-20	1.0203e-15	Ant-hypothalamic neural progenitor
Baz1b	0.118566	0.089	0.04	5.43046e-20	1.09027e-15	Ant-hypothalamic neural progenitor
Kctd10	0.147238	0.091	0.039	5.71455e-20	1.14731e-15	Ant-hypothalamic neural progenitor
Tubb2a	0.417817	0.446	0.308	5.72851e-20	1.15011e-15	Ant-hypothalamic neural progenitor
Snx10	-0.183584	0.048	0.057	5.76347e-20	1.15713e-15	Ant-hypothalamic neural progenitor
Pik3r1	0.120219	0.123	0.068	5.96517e-20	1.19763e-15	Ant-hypothalamic neural progenitor
Lcorl	-0.157589	0.133	0.136	6.22328e-20	1.24945e-15	Ant-hypothalamic neural progenitor
Rnf44	-0.17137	0.068	0.074	6.31886e-20	1.26864e-15	Ant-hypothalamic neural progenitor
Rpl15	-0.100197	0.703	0.669	6.78928e-20	1.36308e-15	Ant-hypothalamic neural progenitor
Elovl4	-0.143767	0.081	0.083	7.0481e-20	1.41505e-15	Ant-hypothalamic neural progenitor
Stk25	0.125804	0.112	0.059	7.40544e-20	1.48679e-15	Ant-hypothalamic neural progenitor
Tssc4	0.106639	0.115	0.063	7.50816e-20	1.50741e-15	Ant-hypothalamic neural progenitor
Rpain	0.189441	0.08	0.027	7.52694e-20	1.51118e-15	Ant-hypothalamic neural progenitor
Tor2a	0.18095	0.079	0.027	7.70066e-20	1.54606e-15	Ant-hypothalamic neural progenitor
Nt5c3b	0.120145	0.082	0.035	8.15087e-20	1.63645e-15	Ant-hypothalamic neural progenitor
Afap1	-0.182334	0.121	0.132	9.13101e-20	1.83323e-15	Ant-hypothalamic neural progenitor
Nuak2	0.150634	0.059	0.014	1.01328e-19	2.03436e-15	Ant-hypothalamic neural progenitor
Zbtb41	-0.280772	0.054	0.088	1.03156e-19	2.07106e-15	Ant-hypothalamic neural progenitor
Hsp90aa1	0.116524	0.641	0.517	1.04441e-19	2.09686e-15	Ant-hypothalamic neural progenitor
Apip	0.173684	0.074	0.024	1.04867e-19	2.10541e-15	Ant-hypothalamic neural progenitor
Ppp1r9a	-0.142175	0.088	0.085	1.11791e-19	2.24443e-15	Ant-hypothalamic neural progenitor
0610037L13Rik	0.104679	0.096	0.049	1.12829e-19	2.26528e-15	Ant-hypothalamic neural progenitor
Clk3	0.15726	0.087	0.034	1.16767e-19	2.34432e-15	Ant-hypothalamic neural progenitor
Hax1	0.159938	0.105	0.047	1.17148e-19	2.35197e-15	Ant-hypothalamic neural progenitor
Atp6v1c1	0.10356	0.138	0.085	1.17871e-19	2.3665e-15	Ant-hypothalamic neural progenitor
Ulk2	-0.173677	0.087	0.093	1.20401e-19	2.41729e-15	Ant-hypothalamic neural progenitor
Nsun2	0.176945	0.082	0.029	1.20589e-19	2.42107e-15	Ant-hypothalamic neural progenitor
Sart1	0.151483	0.079	0.029	1.21743e-19	2.44423e-15	Ant-hypothalamic neural progenitor
Mrps6	0.124551	0.092	0.043	1.28082e-19	2.57151e-15	Ant-hypothalamic neural progenitor
Lrch2	-0.178198	0.081	0.091	1.28678e-19	2.58346e-15	Ant-hypothalamic neural progenitor
Sgce	0.135489	0.11	0.055	1.30269e-19	2.6154e-15	Ant-hypothalamic neural progenitor
Gm6483	-0.154474	0.08	0.085	1.30755e-19	2.62517e-15	Ant-hypothalamic neural progenitor
Rpgrip1	-0.166905	0.043	0.051	1.35737e-19	2.7252e-15	Ant-hypothalamic neural progenitor
Guf1	0.114739	0.085	0.038	1.45842e-19	2.92807e-15	Ant-hypothalamic neural progenitor
Exosc9	0.109042	0.085	0.039	1.47058e-19	2.95248e-15	Ant-hypothalamic neural progenitor
5330434G04Rik	-0.146572	0.07	0.068	1.51215e-19	3.03594e-15	Ant-hypothalamic neural progenitor
Raph1	-0.202497	0.086	0.099	1.52283e-19	3.05738e-15	Ant-hypothalamic neural progenitor
Rpl14	0.203076	0.91	0.871	1.54386e-19	3.09961e-15	Ant-hypothalamic neural progenitor
Prps1	0.119057	0.085	0.038	1.78845e-19	3.59067e-15	Ant-hypothalamic neural progenitor
Zfp62	0.110265	0.077	0.033	1.86117e-19	3.73666e-15	Ant-hypothalamic neural progenitor
Ift46	0.16949	0.108	0.05	1.94678e-19	3.90856e-15	Ant-hypothalamic neural progenitor
Mest	0.151273	0.157	0.089	2.21216e-19	4.44135e-15	Ant-hypothalamic neural progenitor
Rc3h2	-0.218592	0.084	0.098	2.24108e-19	4.49941e-15	Ant-hypothalamic neural progenitor
Gpatch8	0.152814	0.11	0.054	2.30765e-19	4.63306e-15	Ant-hypothalamic neural progenitor
Wrap73	0.171557	0.063	0.016	2.33184e-19	4.68163e-15	Ant-hypothalamic neural progenitor
Clptm1	0.188381	0.092	0.036	2.47328e-19	4.96561e-15	Ant-hypothalamic neural progenitor
Rplp2	0.20427	0.859	0.759	2.49837e-19	5.01598e-15	Ant-hypothalamic neural progenitor
Scfd1	0.131131	0.083	0.035	2.52471e-19	5.06887e-15	Ant-hypothalamic neural progenitor
Prnp	0.232903	0.131	0.061	2.56418e-19	5.14811e-15	Ant-hypothalamic neural progenitor
Dtd2	0.117152	0.073	0.028	2.60525e-19	5.23056e-15	Ant-hypothalamic neural progenitor
Pik3ca	-0.21634	0.085	0.105	2.92927e-19	5.88109e-15	Ant-hypothalamic neural progenitor
Emc7	0.147646	0.123	0.062	2.9965e-19	6.01607e-15	Ant-hypothalamic neural progenitor
Vps37b	0.101786	0.082	0.038	3.00486e-19	6.03285e-15	Ant-hypothalamic neural progenitor
Rpl4	0.215874	0.819	0.711	3.26873e-19	6.56262e-15	Ant-hypothalamic neural progenitor
Rb1cc1	0.11893	0.144	0.086	3.36439e-19	6.75469e-15	Ant-hypothalamic neural progenitor
Wnt7b	0.167476	0.064	0.017	3.45514e-19	6.93688e-15	Ant-hypothalamic neural progenitor
Gm4950	0.171299	0.105	0.047	3.61353e-19	7.25489e-15	Ant-hypothalamic neural progenitor
Snx4	0.112913	0.105	0.054	3.81402e-19	7.65741e-15	Ant-hypothalamic neural progenitor
Ankrd17	-0.106041	0.083	0.074	3.84445e-19	7.71851e-15	Ant-hypothalamic neural progenitor
Med4	0.165725	0.102	0.047	3.91479e-19	7.85972e-15	Ant-hypothalamic neural progenitor
Arfip2	0.11295	0.079	0.034	4.05077e-19	8.13273e-15	Ant-hypothalamic neural progenitor
Sqstm1	0.109077	0.083	0.037	4.15226e-19	8.3365e-15	Ant-hypothalamic neural progenitor
Mrpl9	0.13286	0.074	0.027	4.20554e-19	8.44347e-15	Ant-hypothalamic neural progenitor
Tmem65	-0.223444	0.063	0.082	4.69006e-19	9.41622e-15	Ant-hypothalamic neural progenitor
Sap30bp	0.114074	0.081	0.035	4.79557e-19	9.62808e-15	Ant-hypothalamic neural progenitor
Dcaf13	0.127396	0.083	0.036	4.85867e-19	9.75476e-15	Ant-hypothalamic neural progenitor
Rars2	0.155626	0.084	0.033	4.94196e-19	9.92198e-15	Ant-hypothalamic neural progenitor
Swt1	0.109938	0.077	0.033	5.14482e-19	1.03292e-14	Ant-hypothalamic neural progenitor
Jagn1	0.193496	0.131	0.064	5.36285e-19	1.0767e-14	Ant-hypothalamic neural progenitor
Ina	-0.289393	0.283	0.336	5.47547e-19	1.09931e-14	Ant-hypothalamic neural progenitor
Nol11	0.110352	0.073	0.029	5.53931e-19	1.11213e-14	Ant-hypothalamic neural progenitor
Sft2d1	-0.175997	0.046	0.053	5.88424e-19	1.18138e-14	Ant-hypothalamic neural progenitor
Fbxo44	0.108724	0.085	0.039	6.02021e-19	1.20868e-14	Ant-hypothalamic neural progenitor
Aatf	0.12471	0.075	0.029	6.11927e-19	1.22857e-14	Ant-hypothalamic neural progenitor
Bloc1s6	0.112457	0.118	0.066	6.2354e-19	1.25188e-14	Ant-hypothalamic neural progenitor
Atg5	0.108245	0.084	0.038	6.49586e-19	1.30417e-14	Ant-hypothalamic neural progenitor
Psmg2	0.170471	0.09	0.037	6.52163e-19	1.30935e-14	Ant-hypothalamic neural progenitor
Emc3	0.110798	0.08	0.036	6.59014e-19	1.3231e-14	Ant-hypothalamic neural progenitor
Shfm1	0.197888	0.775	0.646	6.6647e-19	1.33807e-14	Ant-hypothalamic neural progenitor
Mfap1b	0.110696	0.098	0.05	6.90376e-19	1.38607e-14	Ant-hypothalamic neural progenitor
Desi2	0.126787	0.081	0.033	7.45533e-19	1.49681e-14	Ant-hypothalamic neural progenitor
Plppr3	-0.10251	0.111	0.103	7.69528e-19	1.54498e-14	Ant-hypothalamic neural progenitor
Cdkn2d	0.202787	0.151	0.08	7.69811e-19	1.54555e-14	Ant-hypothalamic neural progenitor
Alkbh8	0.134199	0.085	0.037	7.98094e-19	1.60233e-14	Ant-hypothalamic neural progenitor
Arl8a	-0.323042	0.097	0.148	8.66195e-19	1.73906e-14	Ant-hypothalamic neural progenitor
Phospho2	0.139091	0.083	0.035	9.69455e-19	1.94637e-14	Ant-hypothalamic neural progenitor
Lcor	-0.207612	0.084	0.096	1.02299e-18	2.05385e-14	Ant-hypothalamic neural progenitor
Dguok	0.136612	0.088	0.039	1.03139e-18	2.07071e-14	Ant-hypothalamic neural progenitor
Rps14	0.161491	0.981	0.962	1.04013e-18	2.08827e-14	Ant-hypothalamic neural progenitor
Mark3	-0.120564	0.074	0.07	1.08991e-18	2.18822e-14	Ant-hypothalamic neural progenitor
Hddc3	0.289779	0.112	0.043	1.10604e-18	2.22059e-14	Ant-hypothalamic neural progenitor
Lrrc42	0.180829	0.084	0.03	1.1116e-18	2.23177e-14	Ant-hypothalamic neural progenitor
Tox	0.101489	0.095	0.048	1.12409e-18	2.25683e-14	Ant-hypothalamic neural progenitor
2510009E07Rik	-0.139592	0.087	0.084	1.13706e-18	2.28287e-14	Ant-hypothalamic neural progenitor
Rrp15	0.145575	0.065	0.02	1.14649e-18	2.30181e-14	Ant-hypothalamic neural progenitor
Nfib	0.193842	0.107	0.047	1.14737e-18	2.30357e-14	Ant-hypothalamic neural progenitor
Bex1	0.136205	0.239	0.165	1.2008e-18	2.41084e-14	Ant-hypothalamic neural progenitor
Slc3a2	0.152076	0.096	0.043	1.34882e-18	2.70802e-14	Ant-hypothalamic neural progenitor
Nav1	-0.16022	0.1	0.103	1.35398e-18	2.71838e-14	Ant-hypothalamic neural progenitor
Rps27a	0.167557	0.958	0.925	1.39233e-18	2.79539e-14	Ant-hypothalamic neural progenitor
Dusp1	0.19485	0.165	0.093	1.48157e-18	2.97455e-14	Ant-hypothalamic neural progenitor
Acot1	0.153793	0.061	0.018	1.52959e-18	3.07096e-14	Ant-hypothalamic neural progenitor
Nubp2	0.141947	0.066	0.022	1.63859e-18	3.28979e-14	Ant-hypothalamic neural progenitor
Mmadhc	0.106055	0.088	0.041	1.65028e-18	3.31327e-14	Ant-hypothalamic neural progenitor
Epha3	-0.234818	0.042	0.065	1.67819e-18	3.3693e-14	Ant-hypothalamic neural progenitor
0610010K14Rik	-0.124165	0.102	0.098	1.68309e-18	3.37914e-14	Ant-hypothalamic neural progenitor
Ppm1a	-0.205129	0.045	0.062	1.73338e-18	3.48011e-14	Ant-hypothalamic neural progenitor
Iqcb1	0.16464	0.105	0.048	1.73696e-18	3.48729e-14	Ant-hypothalamic neural progenitor
Usp10	0.117952	0.08	0.034	1.75207e-18	3.51763e-14	Ant-hypothalamic neural progenitor
Fam126a	-0.15456	0.046	0.051	1.91539e-18	3.84552e-14	Ant-hypothalamic neural progenitor
Creb1	-0.166086	0.084	0.091	1.99476e-18	4.00487e-14	Ant-hypothalamic neural progenitor
Gm10036	0.197321	0.136	0.071	1.99495e-18	4.00526e-14	Ant-hypothalamic neural progenitor
Klhdc8b	0.198443	0.087	0.032	2.01794e-18	4.05142e-14	Ant-hypothalamic neural progenitor
Six3	0.124637	0.129	0.072	2.02395e-18	4.06349e-14	Ant-hypothalamic neural progenitor
Stmn3	0.107218	0.566	0.46	2.1402e-18	4.29687e-14	Ant-hypothalamic neural progenitor
Mfap3	0.122038	0.08	0.034	2.20226e-18	4.42147e-14	Ant-hypothalamic neural progenitor
Nptn	-0.151293	0.092	0.096	2.4576e-18	4.93413e-14	Ant-hypothalamic neural progenitor
Nmt2	-0.122644	0.082	0.079	2.54915e-18	5.11792e-14	Ant-hypothalamic neural progenitor
Atf7ip	-0.153578	0.083	0.088	2.65774e-18	5.33594e-14	Ant-hypothalamic neural progenitor
5031425E22Rik	0.103934	0.105	0.058	2.76359e-18	5.54846e-14	Ant-hypothalamic neural progenitor
Nme6	0.131938	0.084	0.035	2.83622e-18	5.69428e-14	Ant-hypothalamic neural progenitor
2010107G23Rik	0.251438	0.149	0.073	2.92044e-18	5.86336e-14	Ant-hypothalamic neural progenitor
Ormdl3	0.145069	0.087	0.037	3.01173e-18	6.04665e-14	Ant-hypothalamic neural progenitor
Vps37a	0.158474	0.092	0.038	3.13423e-18	6.29258e-14	Ant-hypothalamic neural progenitor
Npm1	0.239052	0.675	0.538	3.17184e-18	6.36811e-14	Ant-hypothalamic neural progenitor
Klhl24	0.103913	0.1	0.053	3.27232e-18	6.56983e-14	Ant-hypothalamic neural progenitor
Ahcyl1	-0.126169	0.082	0.079	3.28506e-18	6.59542e-14	Ant-hypothalamic neural progenitor
Ubap1	0.192808	0.079	0.026	3.7129e-18	7.45439e-14	Ant-hypothalamic neural progenitor
Ier5	0.119883	0.073	0.028	3.91125e-18	7.85261e-14	Ant-hypothalamic neural progenitor
Psmd5	0.148755	0.102	0.049	4.38434e-18	8.80244e-14	Ant-hypothalamic neural progenitor
Igfbp5	0.11326	0.099	0.049	4.42162e-18	8.87728e-14	Ant-hypothalamic neural progenitor
Dcaf7	-0.137921	0.09	0.089	4.48602e-18	9.00659e-14	Ant-hypothalamic neural progenitor
Cnot8	0.133018	0.077	0.031	4.57537e-18	9.18596e-14	Ant-hypothalamic neural progenitor
Nif3l1	0.112535	0.069	0.027	4.6219e-18	9.27939e-14	Ant-hypothalamic neural progenitor
Nbea	-0.185657	0.097	0.106	4.77854e-18	9.59388e-14	Ant-hypothalamic neural progenitor
Nudt3	-0.111211	0.072	0.066	4.92726e-18	9.89246e-14	Ant-hypothalamic neural progenitor
Igfbpl1	0.112384	0.441	0.339	4.96923e-18	9.97672e-14	Ant-hypothalamic neural progenitor
Nova2	-0.169463	0.051	0.059	5.01357e-18	1.00658e-13	Ant-hypothalamic neural progenitor
Sbds	0.13306	0.085	0.038	5.11514e-18	1.02697e-13	Ant-hypothalamic neural progenitor
Tlk1	-0.170283	0.058	0.066	5.34952e-18	1.07402e-13	Ant-hypothalamic neural progenitor
Fam8a1	-0.191747	0.075	0.087	5.74881e-18	1.15419e-13	Ant-hypothalamic neural progenitor
Hyal2	0.109043	0.088	0.044	5.91778e-18	1.18811e-13	Ant-hypothalamic neural progenitor
Sox12	-0.305398	0.085	0.131	6.31536e-18	1.26793e-13	Ant-hypothalamic neural progenitor
Txndc12	0.100122	0.088	0.044	6.70395e-18	1.34595e-13	Ant-hypothalamic neural progenitor
Btbd10	0.146263	0.096	0.044	7.03169e-18	1.41175e-13	Ant-hypothalamic neural progenitor
Elp3	0.127134	0.077	0.032	7.24221e-18	1.45402e-13	Ant-hypothalamic neural progenitor
Rfc3	0.173624	0.096	0.041	7.25547e-18	1.45668e-13	Ant-hypothalamic neural progenitor
Mpv17	0.114218	0.085	0.04	7.39326e-18	1.48434e-13	Ant-hypothalamic neural progenitor
Frmd4a	-0.121832	0.074	0.07	7.60028e-18	1.52591e-13	Ant-hypothalamic neural progenitor
Pdia4	0.134276	0.17	0.108	7.61382e-18	1.52863e-13	Ant-hypothalamic neural progenitor
Mrpl38	0.130699	0.088	0.04	7.68922e-18	1.54376e-13	Ant-hypothalamic neural progenitor
Abat	0.161498	0.084	0.034	8.09178e-18	1.62459e-13	Ant-hypothalamic neural progenitor
Mpg	0.146942	0.096	0.045	8.82099e-18	1.77099e-13	Ant-hypothalamic neural progenitor
Rangap1	0.110589	0.117	0.067	9.47324e-18	1.90194e-13	Ant-hypothalamic neural progenitor
Oxct1	-0.111423	0.083	0.078	9.69033e-18	1.94553e-13	Ant-hypothalamic neural progenitor
Wdr74	0.152099	0.087	0.037	1.02493e-17	2.05775e-13	Ant-hypothalamic neural progenitor
Ss18	0.106241	0.091	0.045	1.05937e-17	2.1269e-13	Ant-hypothalamic neural progenitor
Derl2	0.112448	0.111	0.062	1.09989e-17	2.20826e-13	Ant-hypothalamic neural progenitor
Ankrd46	0.146286	0.086	0.037	1.10666e-17	2.22184e-13	Ant-hypothalamic neural progenitor
Hars	0.100419	0.102	0.056	1.1195e-17	2.24763e-13	Ant-hypothalamic neural progenitor
Zfp811	-0.127571	0.087	0.086	1.19715e-17	2.40353e-13	Ant-hypothalamic neural progenitor
Ebpl	0.116181	0.101	0.053	1.20361e-17	2.41649e-13	Ant-hypothalamic neural progenitor
Akap8l	0.101686	0.082	0.04	1.21896e-17	2.44731e-13	Ant-hypothalamic neural progenitor
Hilpda	0.115886	0.08	0.036	1.25184e-17	2.51332e-13	Ant-hypothalamic neural progenitor
Dnajc17	0.181047	0.064	0.018	1.25342e-17	2.5165e-13	Ant-hypothalamic neural progenitor
Srp68	0.179518	0.068	0.02	1.32157e-17	2.65331e-13	Ant-hypothalamic neural progenitor
Grpel2	0.111393	0.089	0.044	1.33042e-17	2.67109e-13	Ant-hypothalamic neural progenitor
D430019H16Rik	-0.107205	0.105	0.098	1.3568e-17	2.72404e-13	Ant-hypothalamic neural progenitor
Mettl6	0.154776	0.086	0.037	1.43247e-17	2.87597e-13	Ant-hypothalamic neural progenitor
Mrpl44	0.151532	0.066	0.021	1.43547e-17	2.882e-13	Ant-hypothalamic neural progenitor
Ankrd10	0.122018	0.097	0.047	1.52508e-17	3.06191e-13	Ant-hypothalamic neural progenitor
Gm9844	-0.248089	0.158	0.197	1.55675e-17	3.12548e-13	Ant-hypothalamic neural progenitor
2310033P09Rik	0.147536	0.076	0.03	1.65629e-17	3.32533e-13	Ant-hypothalamic neural progenitor
Hmgcl	0.191754	0.068	0.02	1.67535e-17	3.36361e-13	Ant-hypothalamic neural progenitor
Parp2	0.140409	0.072	0.028	1.73448e-17	3.48232e-13	Ant-hypothalamic neural progenitor
mt-Atp8	-0.164446	0.1	0.109	1.73659e-17	3.48655e-13	Ant-hypothalamic neural progenitor
R3hdm2	-0.131504	0.061	0.062	1.763e-17	3.53957e-13	Ant-hypothalamic neural progenitor
Rfc2	0.116753	0.11	0.06	1.83404e-17	3.68221e-13	Ant-hypothalamic neural progenitor
Rps17	0.171617	0.899	0.835	1.83775e-17	3.68965e-13	Ant-hypothalamic neural progenitor
Exoc7	0.158919	0.085	0.034	1.84444e-17	3.70308e-13	Ant-hypothalamic neural progenitor
Nop14	0.153925	0.066	0.02	1.87805e-17	3.77055e-13	Ant-hypothalamic neural progenitor
Smc2	-0.187826	0.074	0.086	1.92977e-17	3.8744e-13	Ant-hypothalamic neural progenitor
Txlna	-0.105975	0.072	0.066	1.96112e-17	3.93734e-13	Ant-hypothalamic neural progenitor
Stmn1	-0.175615	0.959	0.959	1.97302e-17	3.96122e-13	Ant-hypothalamic neural progenitor
Cdkn2aip	0.136144	0.107	0.055	2.15446e-17	4.32552e-13	Ant-hypothalamic neural progenitor
Mesdc2	0.114078	0.071	0.028	2.15982e-17	4.33626e-13	Ant-hypothalamic neural progenitor
Smox	0.109056	0.067	0.026	2.22772e-17	4.47259e-13	Ant-hypothalamic neural progenitor
Eid2b	0.151062	0.077	0.03	2.30725e-17	4.63227e-13	Ant-hypothalamic neural progenitor
Tmem237	0.135822	0.097	0.047	2.46498e-17	4.94893e-13	Ant-hypothalamic neural progenitor
Fbxl15	0.14476	0.113	0.06	2.58584e-17	5.19158e-13	Ant-hypothalamic neural progenitor
Abcf2	0.131546	0.084	0.036	2.67476e-17	5.37012e-13	Ant-hypothalamic neural progenitor
Fam171a2	-0.12008	0.057	0.056	2.74534e-17	5.51183e-13	Ant-hypothalamic neural progenitor
Rpl13	0.17203	0.974	0.959	2.76714e-17	5.5556e-13	Ant-hypothalamic neural progenitor
Dlx5	0.258459	0.168	0.089	2.80132e-17	5.62421e-13	Ant-hypothalamic neural progenitor
Abce1	0.127059	0.107	0.055	2.80484e-17	5.63128e-13	Ant-hypothalamic neural progenitor
Zfp667	0.111286	0.074	0.033	2.9807e-17	5.98436e-13	Ant-hypothalamic neural progenitor
Urm1	0.119636	0.077	0.033	3.01482e-17	6.05286e-13	Ant-hypothalamic neural progenitor
Prkar2a	-0.188462	0.122	0.135	3.11911e-17	6.26223e-13	Ant-hypothalamic neural progenitor
Nans	0.123894	0.124	0.071	3.20965e-17	6.44401e-13	Ant-hypothalamic neural progenitor
Ing3	0.110835	0.053	0.015	3.27786e-17	6.58096e-13	Ant-hypothalamic neural progenitor
Fam122a	0.146878	0.069	0.023	3.3459e-17	6.71757e-13	Ant-hypothalamic neural progenitor
Bmpr2	-0.231808	0.064	0.09	3.35968e-17	6.74523e-13	Ant-hypothalamic neural progenitor
Srpr	0.120109	0.061	0.021	3.42366e-17	6.87369e-13	Ant-hypothalamic neural progenitor
Kmt2c	-0.158978	0.082	0.087	3.55362e-17	7.13459e-13	Ant-hypothalamic neural progenitor
N6amt2	0.116068	0.114	0.064	3.71821e-17	7.46505e-13	Ant-hypothalamic neural progenitor
Mlx	0.157934	0.082	0.033	4.21737e-17	8.46722e-13	Ant-hypothalamic neural progenitor
Gm20604	0.110796	0.09	0.045	4.61524e-17	9.26602e-13	Ant-hypothalamic neural progenitor
Nob1	0.142802	0.074	0.028	4.83408e-17	9.70538e-13	Ant-hypothalamic neural progenitor
Rpp30	0.163904	0.128	0.069	5.05323e-17	1.01454e-12	Ant-hypothalamic neural progenitor
Sppl3	-0.17912	0.066	0.075	5.46216e-17	1.09664e-12	Ant-hypothalamic neural progenitor
Eps15l1	0.131681	0.058	0.018	5.96122e-17	1.19683e-12	Ant-hypothalamic neural progenitor
Rpn2	0.190673	0.124	0.062	6.43004e-17	1.29096e-12	Ant-hypothalamic neural progenitor
Med6	0.136348	0.076	0.031	6.98979e-17	1.40334e-12	Ant-hypothalamic neural progenitor
Triap1	0.136579	0.087	0.04	7.03555e-17	1.41253e-12	Ant-hypothalamic neural progenitor
Pou2f2	-0.301354	0.117	0.156	7.24022e-17	1.45362e-12	Ant-hypothalamic neural progenitor
Vrk3	0.155744	0.051	0.011	7.34049e-17	1.47375e-12	Ant-hypothalamic neural progenitor
Eif2b5	0.109373	0.082	0.039	7.749e-17	1.55577e-12	Ant-hypothalamic neural progenitor
Islr2	-0.298284	0.15	0.192	7.76102e-17	1.55818e-12	Ant-hypothalamic neural progenitor
Ndufaf3	0.117176	0.133	0.08	8.17047e-17	1.64039e-12	Ant-hypothalamic neural progenitor
Sirt2	0.131369	0.106	0.056	8.30711e-17	1.66782e-12	Ant-hypothalamic neural progenitor
Pak3	0.269446	0.325	0.217	8.79239e-17	1.76525e-12	Ant-hypothalamic neural progenitor
Gabra2	-0.434763	0.06	0.125	8.90989e-17	1.78884e-12	Ant-hypothalamic neural progenitor
Prkag1	0.104379	0.069	0.029	9.13312e-17	1.83366e-12	Ant-hypothalamic neural progenitor
Atad3a	0.139193	0.062	0.021	9.23108e-17	1.85332e-12	Ant-hypothalamic neural progenitor
Gria2	-0.199167	0.215	0.231	9.23161e-17	1.85343e-12	Ant-hypothalamic neural progenitor
Cd47	-0.100452	0.09	0.082	9.54092e-17	1.91553e-12	Ant-hypothalamic neural progenitor
Mcfd2	0.117542	0.06	0.019	9.61452e-17	1.93031e-12	Ant-hypothalamic neural progenitor
Ech1	0.14932	0.081	0.034	9.81337e-17	1.97023e-12	Ant-hypothalamic neural progenitor
Pex14	0.105839	0.073	0.032	1.00354e-16	2.01481e-12	Ant-hypothalamic neural progenitor
Rps15	0.185011	0.85	0.763	1.0792e-16	2.16672e-12	Ant-hypothalamic neural progenitor
Bcl7b	0.130346	0.092	0.045	1.07968e-16	2.16767e-12	Ant-hypothalamic neural progenitor
Gm5617	0.15307	0.123	0.067	1.07975e-16	2.16781e-12	Ant-hypothalamic neural progenitor
Hnrnpul2	-0.105192	0.082	0.076	1.13427e-16	2.27728e-12	Ant-hypothalamic neural progenitor
Rhot1	0.138732	0.097	0.047	1.13631e-16	2.28138e-12	Ant-hypothalamic neural progenitor
Plk3	0.184443	0.064	0.019	1.15212e-16	2.31311e-12	Ant-hypothalamic neural progenitor
Eif2b2	0.141822	0.077	0.031	1.15696e-16	2.32283e-12	Ant-hypothalamic neural progenitor
Ubr5	-0.134182	0.072	0.069	1.16692e-16	2.34282e-12	Ant-hypothalamic neural progenitor
Hnrnpa1	-0.168604	0.763	0.756	1.20014e-16	2.40952e-12	Ant-hypothalamic neural progenitor
Fgd4	-0.10872	0.079	0.075	1.25945e-16	2.52859e-12	Ant-hypothalamic neural progenitor
Ift81	0.156208	0.081	0.034	1.31904e-16	2.64824e-12	Ant-hypothalamic neural progenitor
Fem1b	-0.115103	0.108	0.107	1.3347e-16	2.67967e-12	Ant-hypothalamic neural progenitor
Kansl1	-0.113191	0.052	0.049	1.43755e-16	2.88617e-12	Ant-hypothalamic neural progenitor
Pou3f1	-0.322272	0.024	0.061	1.47848e-16	2.96834e-12	Ant-hypothalamic neural progenitor
Commd5	0.16801	0.054	0.013	1.57132e-16	3.15473e-12	Ant-hypothalamic neural progenitor
Ccdc112	0.10797	0.082	0.039	1.57295e-16	3.15801e-12	Ant-hypothalamic neural progenitor
Rab11fip2	-0.132204	0.07	0.07	1.57389e-16	3.1599e-12	Ant-hypothalamic neural progenitor
Fdx1	0.113738	0.084	0.04	1.57435e-16	3.16081e-12	Ant-hypothalamic neural progenitor
Agpat5	-0.140971	0.066	0.07	1.60731e-16	3.227e-12	Ant-hypothalamic neural progenitor
Nelfa	0.103834	0.071	0.031	1.60745e-16	3.22727e-12	Ant-hypothalamic neural progenitor
Vezt	-0.134889	0.073	0.075	1.63099e-16	3.27454e-12	Ant-hypothalamic neural progenitor
Trim24	-0.146263	0.054	0.058	1.69976e-16	3.41261e-12	Ant-hypothalamic neural progenitor
Pisd	0.163552	0.075	0.029	1.7499e-16	3.51327e-12	Ant-hypothalamic neural progenitor
Clptm1l	0.125718	0.087	0.04	1.76072e-16	3.53499e-12	Ant-hypothalamic neural progenitor
Rfx3	-0.143592	0.064	0.07	1.84091e-16	3.69599e-12	Ant-hypothalamic neural progenitor
Nlgn2	-0.172448	0.045	0.053	1.85022e-16	3.71468e-12	Ant-hypothalamic neural progenitor
Ppip5k2	-0.156236	0.058	0.066	1.85704e-16	3.72837e-12	Ant-hypothalamic neural progenitor
Thsd7a	-0.261882	0.043	0.072	2.04945e-16	4.11467e-12	Ant-hypothalamic neural progenitor
Rpl32	0.170541	0.972	0.959	2.11899e-16	4.2543e-12	Ant-hypothalamic neural progenitor
Faf1	0.159608	0.101	0.049	2.12353e-16	4.2634e-12	Ant-hypothalamic neural progenitor
N6amt1	0.145882	0.07	0.026	2.15404e-16	4.32467e-12	Ant-hypothalamic neural progenitor
Ap2a2	-0.106813	0.078	0.071	2.16834e-16	4.35338e-12	Ant-hypothalamic neural progenitor
Peg3	0.276929	0.323	0.216	2.25366e-16	4.52467e-12	Ant-hypothalamic neural progenitor
Fars2	0.111023	0.062	0.024	2.37685e-16	4.772e-12	Ant-hypothalamic neural progenitor
Rps24	0.165341	0.914	0.852	2.40367e-16	4.82585e-12	Ant-hypothalamic neural progenitor
Arid5b	0.119928	0.053	0.015	2.60438e-16	5.22882e-12	Ant-hypothalamic neural progenitor
Mrpl49	0.151458	0.11	0.057	2.65198e-16	5.32438e-12	Ant-hypothalamic neural progenitor
Xbp1	0.220823	0.098	0.04	2.72451e-16	5.46999e-12	Ant-hypothalamic neural progenitor
Mcl1	-0.110289	0.076	0.072	3.00938e-16	6.04194e-12	Ant-hypothalamic neural progenitor
Fam45a	0.106982	0.064	0.025	3.09006e-16	6.20391e-12	Ant-hypothalamic neural progenitor
Apbb1	0.120175	0.155	0.099	3.19896e-16	6.42256e-12	Ant-hypothalamic neural progenitor
Mettl16	0.178946	0.077	0.027	3.33049e-16	6.68663e-12	Ant-hypothalamic neural progenitor
Trmt10c	0.167986	0.084	0.035	3.91227e-16	7.85467e-12	Ant-hypothalamic neural progenitor
Rps6	0.166299	0.947	0.908	4.16669e-16	8.36546e-12	Ant-hypothalamic neural progenitor
Wdr75	0.104849	0.058	0.019	4.31742e-16	8.66808e-12	Ant-hypothalamic neural progenitor
Gnl3	0.127348	0.057	0.017	4.39495e-16	8.82373e-12	Ant-hypothalamic neural progenitor
Med27	0.130047	0.072	0.029	4.40551e-16	8.84494e-12	Ant-hypothalamic neural progenitor
Sox3	0.130912	0.075	0.031	4.72925e-16	9.49491e-12	Ant-hypothalamic neural progenitor
Mtg2	0.140974	0.065	0.022	4.76673e-16	9.57017e-12	Ant-hypothalamic neural progenitor
Bcl7c	-0.168425	0.055	0.065	4.8223e-16	9.68174e-12	Ant-hypothalamic neural progenitor
Bag5	0.111715	0.092	0.047	5.0796e-16	1.01983e-11	Ant-hypothalamic neural progenitor
Cdk16	-0.100143	0.084	0.077	5.25316e-16	1.05468e-11	Ant-hypothalamic neural progenitor
Cwc27	0.110137	0.053	0.016	5.35924e-16	1.07597e-11	Ant-hypothalamic neural progenitor
Creb3	0.118492	0.067	0.027	5.62074e-16	1.12848e-11	Ant-hypothalamic neural progenitor
Rab3a	0.12841	0.259	0.187	5.74208e-16	1.15284e-11	Ant-hypothalamic neural progenitor
Serpinh1	0.110626	0.082	0.039	6.0053e-16	1.20568e-11	Ant-hypothalamic neural progenitor
Zfp580	-0.108923	0.064	0.059	6.07789e-16	1.22026e-11	Ant-hypothalamic neural progenitor
Dcaf11	0.116997	0.083	0.04	6.20436e-16	1.24565e-11	Ant-hypothalamic neural progenitor
Slc31a1	0.113367	0.086	0.042	6.57601e-16	1.32026e-11	Ant-hypothalamic neural progenitor
AW549877	-0.126867	0.053	0.056	6.57869e-16	1.3208e-11	Ant-hypothalamic neural progenitor
Mrps30	0.10875	0.092	0.048	6.59598e-16	1.32427e-11	Ant-hypothalamic neural progenitor
Sox11	-0.185115	0.821	0.878	6.60193e-16	1.32547e-11	Ant-hypothalamic neural progenitor
Pithd1	0.153461	0.08	0.034	6.64403e-16	1.33392e-11	Ant-hypothalamic neural progenitor
Klc4	0.119785	0.061	0.021	6.65873e-16	1.33687e-11	Ant-hypothalamic neural progenitor
Scamp3	0.115528	0.094	0.048	7.02847e-16	1.41111e-11	Ant-hypothalamic neural progenitor
Cers2	0.150708	0.058	0.016	7.06053e-16	1.41754e-11	Ant-hypothalamic neural progenitor
Flot1	0.137276	0.076	0.032	7.38629e-16	1.48294e-11	Ant-hypothalamic neural progenitor
Hs2st1	-0.156368	0.045	0.053	7.43892e-16	1.49351e-11	Ant-hypothalamic neural progenitor
Cd200	-0.247692	0.15	0.187	7.61283e-16	1.52843e-11	Ant-hypothalamic neural progenitor
Tars	0.115065	0.061	0.022	7.84883e-16	1.57581e-11	Ant-hypothalamic neural progenitor
Bcat1	0.120836	0.083	0.04	7.97723e-16	1.60159e-11	Ant-hypothalamic neural progenitor
Cdc23	0.159768	0.113	0.058	8.07882e-16	1.62198e-11	Ant-hypothalamic neural progenitor
Letm1	0.117852	0.072	0.031	8.19213e-16	1.64473e-11	Ant-hypothalamic neural progenitor
Qtrt1	0.144483	0.085	0.038	8.29757e-16	1.6659e-11	Ant-hypothalamic neural progenitor
Zcchc12	0.253802	0.171	0.095	8.44445e-16	1.69539e-11	Ant-hypothalamic neural progenitor
Actr6	0.102469	0.111	0.066	8.5367e-16	1.71391e-11	Ant-hypothalamic neural progenitor
Snx1	0.111715	0.06	0.021	8.58836e-16	1.72429e-11	Ant-hypothalamic neural progenitor
Uchl5	0.104464	0.084	0.043	8.79288e-16	1.76535e-11	Ant-hypothalamic neural progenitor
Vamp2	-0.158306	0.098	0.103	9.10017e-16	1.82704e-11	Ant-hypothalamic neural progenitor
Arhgap21	-0.116942	0.074	0.072	1.04606e-15	2.10018e-11	Ant-hypothalamic neural progenitor
Ddit3	0.15117	0.08	0.034	1.07785e-15	2.164e-11	Ant-hypothalamic neural progenitor
Abi1	-0.135461	0.071	0.074	1.11126e-15	2.23108e-11	Ant-hypothalamic neural progenitor
Mphosph10	0.129445	0.062	0.022	1.12845e-15	2.26558e-11	Ant-hypothalamic neural progenitor
Myg1	0.124353	0.069	0.028	1.20124e-15	2.41173e-11	Ant-hypothalamic neural progenitor
Rbmx2	0.129792	0.079	0.036	1.25647e-15	2.52261e-11	Ant-hypothalamic neural progenitor
Rab10os	0.125581	0.07	0.028	1.26107e-15	2.53186e-11	Ant-hypothalamic neural progenitor
Nudt11	-0.130357	0.098	0.099	1.2624e-15	2.53451e-11	Ant-hypothalamic neural progenitor
Ttyh3	-0.145525	0.077	0.085	1.33065e-15	2.67154e-11	Ant-hypothalamic neural progenitor
Mrps23	0.139887	0.088	0.042	1.34315e-15	2.69664e-11	Ant-hypothalamic neural progenitor
Yars	0.185905	0.067	0.022	1.42867e-15	2.86834e-11	Ant-hypothalamic neural progenitor
Atp13a2	0.10412	0.075	0.034	1.46635e-15	2.94399e-11	Ant-hypothalamic neural progenitor
Alkbh7	0.164246	0.081	0.033	1.48769e-15	2.98684e-11	Ant-hypothalamic neural progenitor
Kpna4	-0.108714	0.077	0.074	1.54371e-15	3.0993e-11	Ant-hypothalamic neural progenitor
1110012L19Rik	0.115645	0.069	0.029	1.56354e-15	3.13913e-11	Ant-hypothalamic neural progenitor
Strn4	-0.183108	0.132	0.148	1.74677e-15	3.50698e-11	Ant-hypothalamic neural progenitor
Efhd2	0.100831	0.065	0.027	1.82425e-15	3.66254e-11	Ant-hypothalamic neural progenitor
Rabggtb	0.193077	0.084	0.033	1.83296e-15	3.68003e-11	Ant-hypothalamic neural progenitor
Dlx1	0.396306	0.252	0.151	1.84834e-15	3.71091e-11	Ant-hypothalamic neural progenitor
Ormdl2	0.107801	0.062	0.024	1.95958e-15	3.93425e-11	Ant-hypothalamic neural progenitor
Nagk	0.107439	0.111	0.065	1.96683e-15	3.94881e-11	Ant-hypothalamic neural progenitor
Cbl	-0.135368	0.064	0.063	1.99072e-15	3.99677e-11	Ant-hypothalamic neural progenitor
Rpl36-ps3	-0.122242	0.087	0.087	2.07165e-15	4.15924e-11	Ant-hypothalamic neural progenitor
Nol4	0.12501	0.098	0.051	2.07863e-15	4.17326e-11	Ant-hypothalamic neural progenitor
Nudt10	-0.10373	0.098	0.093	2.17815e-15	4.37307e-11	Ant-hypothalamic neural progenitor
Pnmal1	0.120882	0.083	0.039	2.17926e-15	4.37529e-11	Ant-hypothalamic neural progenitor
Celf4	-0.281589	0.281	0.341	2.41506e-15	4.84873e-11	Ant-hypothalamic neural progenitor
Banp	0.117052	0.064	0.025	2.45973e-15	4.9384e-11	Ant-hypothalamic neural progenitor
Shtn1	0.176802	0.121	0.064	2.47834e-15	4.97577e-11	Ant-hypothalamic neural progenitor
Mrpl1	0.108077	0.083	0.041	2.51217e-15	5.04368e-11	Ant-hypothalamic neural progenitor
Cox4i1	0.131087	0.855	0.753	2.56213e-15	5.14399e-11	Ant-hypothalamic neural progenitor
Ttc9b	0.102114	0.209	0.153	2.6932e-15	5.40714e-11	Ant-hypothalamic neural progenitor
Pak7	-0.218633	0.082	0.108	2.73543e-15	5.49193e-11	Ant-hypothalamic neural progenitor
Dpf1	-0.207253	0.067	0.084	2.76198e-15	5.54522e-11	Ant-hypothalamic neural progenitor
Slu7	0.105124	0.069	0.029	2.97949e-15	5.98191e-11	Ant-hypothalamic neural progenitor
Msh2	0.111733	0.075	0.035	3.10733e-15	6.23859e-11	Ant-hypothalamic neural progenitor
Cdc27	-0.16691	0.05	0.061	3.16969e-15	6.36379e-11	Ant-hypothalamic neural progenitor
Sh3gl1	0.156853	0.073	0.028	3.2031e-15	6.43087e-11	Ant-hypothalamic neural progenitor
Pank3	-0.21638	0.053	0.075	3.54554e-15	7.11837e-11	Ant-hypothalamic neural progenitor
B3galt6	0.137124	0.058	0.02	3.94513e-15	7.92064e-11	Ant-hypothalamic neural progenitor
Prr7	0.115222	0.11	0.063	3.9605e-15	7.95149e-11	Ant-hypothalamic neural progenitor
Anapc1	-0.121337	0.054	0.055	4.01657e-15	8.06406e-11	Ant-hypothalamic neural progenitor
Ddt	-0.107459	0.071	0.069	4.09e-15	8.21149e-11	Ant-hypothalamic neural progenitor
Psmf1	0.128144	0.077	0.034	4.20813e-15	8.44865e-11	Ant-hypothalamic neural progenitor
Pcna	-0.129627	0.059	0.062	4.44999e-15	8.93424e-11	Ant-hypothalamic neural progenitor
Med13	-0.127285	0.066	0.068	4.52846e-15	9.09178e-11	Ant-hypothalamic neural progenitor
Sptbn1	-0.170163	0.118	0.129	4.90375e-15	9.84525e-11	Ant-hypothalamic neural progenitor
St8sia2	-0.18407	0.062	0.078	5.36272e-15	1.07667e-10	Ant-hypothalamic neural progenitor
Men1	0.129314	0.054	0.016	5.56954e-15	1.1182e-10	Ant-hypothalamic neural progenitor
Rpl26	-0.172795	0.852	0.891	6.07469e-15	1.21962e-10	Ant-hypothalamic neural progenitor
Slc38a2	-0.11332	0.09	0.086	6.20313e-15	1.2454e-10	Ant-hypothalamic neural progenitor
Ccm2	-0.113363	0.076	0.075	6.31625e-15	1.26811e-10	Ant-hypothalamic neural progenitor
Fto	-0.10695	0.054	0.051	6.50963e-15	1.30694e-10	Ant-hypothalamic neural progenitor
Cenpt	0.103393	0.071	0.032	6.53796e-15	1.31263e-10	Ant-hypothalamic neural progenitor
Dst	-0.145621	0.076	0.082	6.94877e-15	1.39511e-10	Ant-hypothalamic neural progenitor
Lrp6	-0.146086	0.058	0.064	7.25592e-15	1.45677e-10	Ant-hypothalamic neural progenitor
Kin	0.148635	0.087	0.039	7.84892e-15	1.57583e-10	Ant-hypothalamic neural progenitor
Gnao1	-0.138897	0.087	0.09	7.98703e-15	1.60356e-10	Ant-hypothalamic neural progenitor
[truncated: 36,921 more rows]
