# Supplementary material for: The cellular and molecular landscape of hypothalamic patterning and differentiation from embryonic to late postnatal development
Source: Nat Commun. 2020 Aug 31;11:4360. doi: 10.1038/s41467-020-18231-z (PMC7459115; doi:10.1038/s41467-020-18231-z)
Supplement: Supplementary file 10 — Supplementary Data 8 [file 41467_2020_18231_MOESM10_ESM.xlsx]

## Sheet: TableS8
Gene	avg_logFC	% Control (Nkx2-1)	% Mutant	p_value	adjusted_p_value	cluster
Nkx2-1	1.30413	0.421	0.024	1.34096e-126	2.73972e-122	Ant-hypothalamic neural progenitor
Eef1a1	0.452144	0.998	0.992	4.04413e-104	8.26257e-100	Ant-hypothalamic neural progenitor
Rpl35	-0.482774	0.939	0.986	7.02943e-88	1.43618e-83	Ant-hypothalamic neural progenitor
Rps29	-0.424243	0.967	0.99	7.31936e-83	1.49542e-78	Ant-hypothalamic neural progenitor
Rps27	-0.366147	0.982	0.995	1.22106e-64	2.49475e-60	Ant-hypothalamic neural progenitor
Rpl41	-0.331114	0.998	0.999	6.56729e-59	1.34176e-54	Ant-hypothalamic neural progenitor
Rps28	-0.395942	0.891	0.952	1.69411e-50	3.46124e-46	Ant-hypothalamic neural progenitor
Tmsb10	-0.333017	0.977	0.994	6.64768e-47	1.35819e-42	Ant-hypothalamic neural progenitor
Rps4x	0.305575	0.999	0.985	3.89124e-44	7.9502e-40	Ant-hypothalamic neural progenitor
mt-Atp6	-0.198894	1	1	8.4253e-44	1.72137e-39	Ant-hypothalamic neural progenitor
Rpl13a	0.254901	0.997	0.993	1.04169e-43	2.12827e-39	Ant-hypothalamic neural progenitor
Rpl37	-0.289925	0.979	0.996	9.03091e-43	1.84511e-38	Ant-hypothalamic neural progenitor
Ubb	-0.214163	1	1	5.17188e-42	1.05667e-37	Ant-hypothalamic neural progenitor
Rpl38	-0.341466	0.913	0.972	3.19928e-39	6.53644e-35	Ant-hypothalamic neural progenitor
Sec61g	-0.384336	0.797	0.914	2.38367e-38	4.87008e-34	Ant-hypothalamic neural progenitor
Hsp90ab1	0.273735	0.991	0.983	7.90524e-38	1.61512e-33	Ant-hypothalamic neural progenitor
Tpt1	0.295119	0.979	0.962	2.87543e-37	5.87479e-33	Ant-hypothalamic neural progenitor
Ftl1	-0.198463	1	1	1.81046e-35	3.69895e-31	Ant-hypothalamic neural progenitor
Usmg5	-0.451643	0.604	0.768	2.06722e-34	4.22354e-30	Ant-hypothalamic neural progenitor
Rps8	0.242948	0.996	0.992	1.30375e-32	2.66369e-28	Ant-hypothalamic neural progenitor
Hbb-bs	-0.757286	0.458	0.689	3.10062e-32	6.33487e-28	Ant-hypothalamic neural progenitor
Atp5e	-0.37098	0.732	0.868	3.61084e-32	7.37731e-28	Ant-hypothalamic neural progenitor
Rpl37a	-0.218611	0.993	0.995	1.59394e-31	3.25659e-27	Ant-hypothalamic neural progenitor
Hmgn2	-0.437875	0.78	0.893	2.45619e-30	5.01824e-26	Ant-hypothalamic neural progenitor
Rps14	0.245472	0.993	0.991	4.4008e-29	8.99127e-25	Ant-hypothalamic neural progenitor
Rps3a1	0.237221	0.994	0.988	7.53387e-29	1.53924e-24	Ant-hypothalamic neural progenitor
Rpsa	0.261385	0.957	0.935	2.11503e-28	4.32122e-24	Ant-hypothalamic neural progenitor
Peg3	0.601333	0.392	0.187	1.24056e-27	2.53459e-23	Ant-hypothalamic neural progenitor
Cox7c	-0.261327	0.919	0.967	1.48684e-27	3.03775e-23	Ant-hypothalamic neural progenitor
Cox6c	-0.331333	0.762	0.864	9.24725e-27	1.88931e-22	Ant-hypothalamic neural progenitor
Rps27a	0.211198	0.999	0.992	1.07832e-26	2.20311e-22	Ant-hypothalamic neural progenitor
Rpl18	0.26579	0.976	0.934	1.84107e-26	3.76149e-22	Ant-hypothalamic neural progenitor
Shfm1	-0.288042	0.929	0.961	2.6281e-26	5.36947e-22	Ant-hypothalamic neural progenitor
Rpl8	0.226129	0.986	0.977	4.01973e-26	8.21271e-22	Ant-hypothalamic neural progenitor
Rpl21	0.248021	0.977	0.958	8.58826e-26	1.75467e-21	Ant-hypothalamic neural progenitor
Rps20	0.274773	0.938	0.902	1.44357e-25	2.94935e-21	Ant-hypothalamic neural progenitor
Atp5k	-0.41293	0.444	0.623	3.49066e-25	7.13176e-21	Ant-hypothalamic neural progenitor
Rps12	0.309374	0.905	0.829	4.75368e-25	9.71225e-21	Ant-hypothalamic neural progenitor
Rpl17	0.217353	0.992	0.978	6.59818e-25	1.34807e-20	Ant-hypothalamic neural progenitor
Rpl11	0.205455	0.994	0.987	2.85335e-24	5.82969e-20	Ant-hypothalamic neural progenitor
Polr2k	-0.323543	0.679	0.782	9.44702e-24	1.93012e-19	Ant-hypothalamic neural progenitor
Meg3	0.352696	0.966	0.935	2.85203e-23	5.82699e-19	Ant-hypothalamic neural progenitor
Ndufc1	-0.334916	0.606	0.746	8.95004e-23	1.82858e-18	Ant-hypothalamic neural progenitor
Slc25a5	0.370201	0.934	0.899	4.99976e-22	1.0215e-17	Ant-hypothalamic neural progenitor
Rpl26	-0.227179	0.952	0.984	2.83705e-21	5.79637e-17	Ant-hypothalamic neural progenitor
Hba-a1	-0.340397	0.766	0.876	3.83571e-21	7.83674e-17	Ant-hypothalamic neural progenitor
H3f3b	-0.151252	1	1	1.08827e-20	2.22345e-16	Ant-hypothalamic neural progenitor
Gm10076	-0.416371	0.248	0.422	5.15657e-20	1.05354e-15	Ant-hypothalamic neural progenitor
mt-Co3	0.147274	0.998	0.999	1.45629e-19	2.97535e-15	Ant-hypothalamic neural progenitor
Uba52	-0.40181	0.313	0.491	1.74597e-19	3.56718e-15	Ant-hypothalamic neural progenitor
Hba-a2	-0.402342	0.524	0.708	2.87075e-19	5.86523e-15	Ant-hypothalamic neural progenitor
Hsp90aa1	0.254019	0.923	0.879	8.34348e-19	1.70466e-14	Ant-hypothalamic neural progenitor
Erdr1	0.392179	0.281	0.122	8.5787e-19	1.75271e-14	Ant-hypothalamic neural progenitor
Rps7	0.185252	0.991	0.988	9.90328e-19	2.02334e-14	Ant-hypothalamic neural progenitor
Ndufb4	-0.349754	0.495	0.659	1.08756e-18	2.222e-14	Ant-hypothalamic neural progenitor
Rpl10	0.213809	0.978	0.957	1.12494e-18	2.29836e-14	Ant-hypothalamic neural progenitor
Eef2	0.224339	0.922	0.885	1.52701e-18	3.11984e-14	Ant-hypothalamic neural progenitor
Actg1	0.281193	0.966	0.937	3.57687e-18	7.30791e-14	Ant-hypothalamic neural progenitor
Rps23	0.152562	0.996	0.998	8.53052e-18	1.74287e-13	Ant-hypothalamic neural progenitor
Rpl19	0.19162	0.989	0.974	1.19937e-17	2.45043e-13	Ant-hypothalamic neural progenitor
Ndufa3	-0.332638	0.375	0.543	2.08809e-17	4.26618e-13	Ant-hypothalamic neural progenitor
Serf2	-0.237772	0.885	0.945	2.21233e-17	4.52002e-13	Ant-hypothalamic neural progenitor
Morf4l1	-0.233331	0.88	0.935	2.52592e-17	5.1607e-13	Ant-hypothalamic neural progenitor
Rps10	0.219993	0.953	0.924	3.0413e-17	6.21367e-13	Ant-hypothalamic neural progenitor
Tomm7	-0.335148	0.529	0.669	1.00746e-16	2.05834e-12	Ant-hypothalamic neural progenitor
Rpl7	0.172755	0.969	0.964	1.06617e-16	2.17829e-12	Ant-hypothalamic neural progenitor
Rpl12	0.272527	0.84	0.74	1.47627e-16	3.01617e-12	Ant-hypothalamic neural progenitor
Dpysl2	0.325934	0.732	0.65	1.56568e-16	3.19883e-12	Ant-hypothalamic neural progenitor
Bola2	-0.365116	0.249	0.412	1.65359e-16	3.37846e-12	Ant-hypothalamic neural progenitor
Atp5j2	-0.268149	0.714	0.808	2.01746e-16	4.12187e-12	Ant-hypothalamic neural progenitor
Gm10709	0.381718	0.503	0.33	2.09018e-16	4.27044e-12	Ant-hypothalamic neural progenitor
Rps27rt	-0.356127	0.239	0.404	2.09549e-16	4.28129e-12	Ant-hypothalamic neural progenitor
Rpl4	0.199658	0.977	0.959	2.95361e-16	6.03453e-12	Ant-hypothalamic neural progenitor
Rpl7a	0.226765	0.904	0.835	5.76791e-16	1.17844e-11	Ant-hypothalamic neural progenitor
Rpl39	-0.186622	0.972	0.988	5.83876e-16	1.19292e-11	Ant-hypothalamic neural progenitor
H3f3a	0.147954	0.997	0.997	6.69288e-16	1.36742e-11	Ant-hypothalamic neural progenitor
Pax6	-0.481264	0.185	0.345	1.01864e-15	2.08118e-11	Ant-hypothalamic neural progenitor
Ndufa1	-0.349604	0.295	0.45	1.20582e-15	2.46361e-11	Ant-hypothalamic neural progenitor
Rpl10a	0.210978	0.923	0.907	1.34401e-15	2.74594e-11	Ant-hypothalamic neural progenitor
Rpl9	0.163431	0.996	0.992	2.53699e-15	5.18332e-11	Ant-hypothalamic neural progenitor
Rpl23	0.176011	0.982	0.979	5.11014e-15	1.04405e-10	Ant-hypothalamic neural progenitor
Prmt1	-0.254389	0.763	0.857	7.22531e-15	1.4762e-10	Ant-hypothalamic neural progenitor
Ndn	0.428285	0.572	0.426	1.24936e-14	2.55256e-10	Ant-hypothalamic neural progenitor
Rpl32	0.152196	0.997	0.996	1.26641e-14	2.5874e-10	Ant-hypothalamic neural progenitor
Rps9	0.141093	0.996	0.996	1.28866e-14	2.63287e-10	Ant-hypothalamic neural progenitor
Rps13	0.178647	0.986	0.967	1.40934e-14	2.87942e-10	Ant-hypothalamic neural progenitor
Ndufa12	-0.281821	0.61	0.721	1.53564e-14	3.13746e-10	Ant-hypothalamic neural progenitor
Anapc13	-0.315328	0.431	0.568	2.17219e-14	4.438e-10	Ant-hypothalamic neural progenitor
Atp5l	-0.22263	0.824	0.882	2.30534e-14	4.71004e-10	Ant-hypothalamic neural progenitor
Sp9	-0.459365	0.364	0.505	2.73257e-14	5.58291e-10	Ant-hypothalamic neural progenitor
Tmem258	-0.326629	0.384	0.534	2.81412e-14	5.74953e-10	Ant-hypothalamic neural progenitor
Hmgb1	-0.216038	0.926	0.949	4.36907e-14	8.92644e-10	Ant-hypothalamic neural progenitor
Myeov2	-0.305176	0.49	0.63	6.01535e-14	1.229e-09	Ant-hypothalamic neural progenitor
Hmx2	0.369569	0.123	0.034	6.10485e-14	1.24728e-09	Ant-hypothalamic neural progenitor
Ndufa13	-0.258562	0.602	0.701	1.08677e-13	2.22038e-09	Ant-hypothalamic neural progenitor
Cox17	-0.334128	0.239	0.356	1.39245e-13	2.84492e-09	Ant-hypothalamic neural progenitor
Rpl14	0.154969	0.991	0.989	1.84046e-13	3.76024e-09	Ant-hypothalamic neural progenitor
Rpl5	0.237633	0.857	0.784	2.12904e-13	4.34985e-09	Ant-hypothalamic neural progenitor
Uqcr11	-0.27381	0.585	0.709	5.02919e-13	1.02751e-08	Ant-hypothalamic neural progenitor
Gnb2l1	0.23459	0.839	0.763	6.8804e-13	1.40573e-08	Ant-hypothalamic neural progenitor
Gadd45g	-0.283971	0.889	0.946	7.15068e-13	1.46096e-08	Ant-hypothalamic neural progenitor
Rpl27	-0.21716	0.852	0.911	7.29027e-13	1.48948e-08	Ant-hypothalamic neural progenitor
Gm10260	-0.101458	0.509	0.657	7.6402e-13	1.56097e-08	Ant-hypothalamic neural progenitor
Snrpg	-0.267222	0.647	0.75	9.62002e-13	1.96547e-08	Ant-hypothalamic neural progenitor
Mir124-2hg	-0.345441	0.316	0.458	1.03252e-12	2.10955e-08	Ant-hypothalamic neural progenitor
Rps3	0.143375	0.995	0.991	1.24271e-12	2.53897e-08	Ant-hypothalamic neural progenitor
Rpl36	-0.172067	0.935	0.958	1.43882e-12	2.93966e-08	Ant-hypothalamic neural progenitor
Dlx2	-0.255639	0.576	0.722	2.1688e-12	4.43108e-08	Ant-hypothalamic neural progenitor
Ccnd2	0.436964	0.438	0.332	4.37139e-12	8.93118e-08	Ant-hypothalamic neural progenitor
Gsx2	-0.510197	0.123	0.242	5.10533e-12	1.04307e-07	Ant-hypothalamic neural progenitor
Eef1b2	0.236143	0.798	0.721	9.43843e-12	1.92837e-07	Ant-hypothalamic neural progenitor
Tceb2	-0.214505	0.801	0.879	1.09983e-11	2.24707e-07	Ant-hypothalamic neural progenitor
Malat1	-0.155611	1	1	1.35945e-11	2.7775e-07	Ant-hypothalamic neural progenitor
Rps5	0.124572	1	0.992	1.50841e-11	3.08184e-07	Ant-hypothalamic neural progenitor
Zbtb20	0.343081	0.505	0.388	1.61035e-11	3.2901e-07	Ant-hypothalamic neural progenitor
Cycs	-0.249561	0.567	0.673	1.96163e-11	4.00781e-07	Ant-hypothalamic neural progenitor
Sub1	-0.185524	0.883	0.929	3.0578e-11	6.2474e-07	Ant-hypothalamic neural progenitor
Sarnp	-0.240811	0.616	0.696	3.06918e-11	6.27065e-07	Ant-hypothalamic neural progenitor
Pantr1	-0.341738	0.486	0.615	3.60305e-11	7.3614e-07	Ant-hypothalamic neural progenitor
Zdbf2	0.33997	0.308	0.185	3.70661e-11	7.57298e-07	Ant-hypothalamic neural progenitor
mt-Nd4l	-0.272021	0.248	0.387	5.64439e-11	1.1532e-06	Ant-hypothalamic neural progenitor
Sox3	0.354631	0.268	0.149	6.84009e-11	1.3975e-06	Ant-hypothalamic neural progenitor
A730017C20Rik	0.298375	0.213	0.104	7.30202e-11	1.49188e-06	Ant-hypothalamic neural progenitor
Hes6	-0.22824	0.844	0.917	1.00917e-10	2.06184e-06	Ant-hypothalamic neural progenitor
Gm10116	-0.272059	0.093	0.182	1.18667e-10	2.42448e-06	Ant-hypothalamic neural progenitor
Nkx2-4	0.305539	0.18	0.081	1.19839e-10	2.44842e-06	Ant-hypothalamic neural progenitor
Eef1g	0.16107	0.961	0.946	3.07502e-10	6.28257e-06	Ant-hypothalamic neural progenitor
Cox6b1	-0.195796	0.827	0.888	3.14046e-10	6.41627e-06	Ant-hypothalamic neural progenitor
Ybx1	-0.158859	0.956	0.979	3.77394e-10	7.71053e-06	Ant-hypothalamic neural progenitor
Cox7a2	-0.209875	0.737	0.806	4.65407e-10	9.50873e-06	Ant-hypothalamic neural progenitor
Rps15	0.152931	0.97	0.954	5.96841e-10	1.21941e-05	Ant-hypothalamic neural progenitor
Gm2000	-0.280575	0.236	0.35	6.05195e-10	1.23647e-05	Ant-hypothalamic neural progenitor
Uqcrq	-0.206677	0.695	0.771	6.60179e-10	1.34881e-05	Ant-hypothalamic neural progenitor
Hs6st2	0.249964	0.074	0.019	6.85756e-10	1.40107e-05	Ant-hypothalamic neural progenitor
Uqcr10	-0.227464	0.55	0.642	7.12521e-10	1.45575e-05	Ant-hypothalamic neural progenitor
Ndufb8	-0.216593	0.588	0.668	9.1559e-10	1.87064e-05	Ant-hypothalamic neural progenitor
Romo1	-0.244109	0.436	0.56	1.32069e-09	2.69831e-05	Ant-hypothalamic neural progenitor
Sumo1	-0.14968	0.925	0.949	1.33643e-09	2.73047e-05	Ant-hypothalamic neural progenitor
Arx	-0.190299	0.376	0.513	1.36313e-09	2.78501e-05	Ant-hypothalamic neural progenitor
Efna5	0.354244	0.37	0.264	1.37122e-09	2.80153e-05	Ant-hypothalamic neural progenitor
Sepw1	-0.198772	0.706	0.792	1.71765e-09	3.50932e-05	Ant-hypothalamic neural progenitor
Gm8730	0.348738	0.342	0.265	1.8353e-09	3.7497e-05	Ant-hypothalamic neural progenitor
Carhsp1	-0.214769	0.612	0.726	1.97137e-09	4.02771e-05	Ant-hypothalamic neural progenitor
Ubl5	-0.213876	0.617	0.714	2.01664e-09	4.1202e-05	Ant-hypothalamic neural progenitor
Tmed2	-0.22325	0.532	0.65	2.84247e-09	5.80746e-05	Ant-hypothalamic neural progenitor
mt-Nd4	0.124672	0.996	0.988	3.09811e-09	6.32974e-05	Ant-hypothalamic neural progenitor
Hpcal1	0.244117	0.136	0.058	3.63385e-09	7.42432e-05	Ant-hypothalamic neural progenitor
Arpp19	-0.226021	0.531	0.627	3.77153e-09	7.70562e-05	Ant-hypothalamic neural progenitor
Fabp5	0.229055	0.722	0.646	3.97919e-09	8.12987e-05	Ant-hypothalamic neural progenitor
Tpm3-rs7	-0.258802	0.178	0.282	4.97993e-09	0.000101745	Ant-hypothalamic neural progenitor
Rnd3	-0.243598	0.575	0.681	6.30292e-09	0.000128775	Ant-hypothalamic neural progenitor
Snrpf	-0.187882	0.719	0.804	8.18995e-09	0.000167329	Ant-hypothalamic neural progenitor
Nmt1	-0.26626	0.151	0.254	8.21964e-09	0.000167935	Ant-hypothalamic neural progenitor
Tox	0.275022	0.255	0.15	1.27266e-08	0.000260017	Ant-hypothalamic neural progenitor
mt-Nd2	0.147006	0.848	0.833	1.2815e-08	0.000261823	Ant-hypothalamic neural progenitor
Sbk1	-0.236841	0.388	0.5	1.2909e-08	0.000263743	Ant-hypothalamic neural progenitor
2010107E04Rik	-0.221204	0.596	0.698	1.42481e-08	0.000291103	Ant-hypothalamic neural progenitor
Brk1	0.253669	0.499	0.393	1.47438e-08	0.00030123	Ant-hypothalamic neural progenitor
Ndufa2	-0.193268	0.684	0.767	1.60815e-08	0.000328562	Ant-hypothalamic neural progenitor
Rps24	0.134114	0.986	0.987	1.78245e-08	0.000364173	Ant-hypothalamic neural progenitor
Bub3	0.292342	0.476	0.371	1.98084e-08	0.000404705	Ant-hypothalamic neural progenitor
Ranbp1	-0.155579	0.9	0.943	2.13411e-08	0.000436021	Ant-hypothalamic neural progenitor
Dnaja1	-0.154105	0.93	0.952	2.28335e-08	0.000466511	Ant-hypothalamic neural progenitor
Atp5g1	-0.210834	0.6	0.689	2.34883e-08	0.00047989	Ant-hypothalamic neural progenitor
Cct2	0.229047	0.57	0.45	2.52237e-08	0.000515346	Ant-hypothalamic neural progenitor
Jam3	0.253263	0.342	0.226	2.76181e-08	0.000564265	Ant-hypothalamic neural progenitor
Gnai2	0.213484	0.703	0.621	2.88019e-08	0.000588452	Ant-hypothalamic neural progenitor
Ubc	-0.201668	0.67	0.73	2.93632e-08	0.00059992	Ant-hypothalamic neural progenitor
Lsm7	-0.241333	0.132	0.222	3.01821e-08	0.000616651	Ant-hypothalamic neural progenitor
Ost4	-0.245911	0.348	0.456	3.35469e-08	0.000685396	Ant-hypothalamic neural progenitor
Usp50	-0.237551	0.089	0.173	3.3692e-08	0.000688362	Ant-hypothalamic neural progenitor
Mat2a	0.247138	0.45	0.342	3.49913e-08	0.000714907	Ant-hypothalamic neural progenitor
Slirp	-0.243052	0.378	0.467	3.52879e-08	0.000720966	Ant-hypothalamic neural progenitor
Ndufa5	-0.236044	0.403	0.511	3.62122e-08	0.000739852	Ant-hypothalamic neural progenitor
Rpgrip1	0.221849	0.085	0.028	4.12073e-08	0.000841907	Ant-hypothalamic neural progenitor
Dync1i2	-0.200563	0.564	0.673	4.13273e-08	0.000844359	Ant-hypothalamic neural progenitor
Hbb-bt	-0.385635	0.32	0.442	4.9373e-08	0.00100874	Ant-hypothalamic neural progenitor
Nr2f2	0.256111	0.636	0.579	5.29415e-08	0.00108165	Ant-hypothalamic neural progenitor
Nme1	-0.163573	0.83	0.859	5.55744e-08	0.00113544	Ant-hypothalamic neural progenitor
Sp8	-0.279974	0.052	0.121	6.34657e-08	0.00129667	Ant-hypothalamic neural progenitor
Vim	0.227396	0.697	0.611	6.8584e-08	0.00140124	Ant-hypothalamic neural progenitor
Mospd1	-0.243059	0.274	0.389	6.88387e-08	0.00140644	Ant-hypothalamic neural progenitor
Srsf3	0.167846	0.937	0.919	1.147e-07	0.00234345	Ant-hypothalamic neural progenitor
Meis2	-0.279604	0.089	0.167	1.28609e-07	0.00262761	Ant-hypothalamic neural progenitor
Brd1	0.206745	0.126	0.057	1.50475e-07	0.00307435	Ant-hypothalamic neural progenitor
Psmb2	-0.159602	0.77	0.846	1.6879e-07	0.00344855	Ant-hypothalamic neural progenitor
Sox21	0.281748	0.279	0.18	1.96536e-07	0.00401543	Ant-hypothalamic neural progenitor
Uqcrb	-0.148442	0.854	0.886	2.06333e-07	0.00421559	Ant-hypothalamic neural progenitor
Gpbp1	-0.217474	0.459	0.558	2.35515e-07	0.00481181	Ant-hypothalamic neural progenitor
Polr2l	-0.219668	0.086	0.164	2.54314e-07	0.0051959	Ant-hypothalamic neural progenitor
Erh	-0.129851	0.94	0.969	2.61954e-07	0.00535198	Ant-hypothalamic neural progenitor
Btbd17	-0.24453	0.342	0.452	2.65116e-07	0.00541658	Ant-hypothalamic neural progenitor
Eif4g2	-0.123714	0.957	0.97	2.71573e-07	0.0055485	Ant-hypothalamic neural progenitor
Tubb2b	0.179428	0.94	0.924	2.92002e-07	0.0059659	Ant-hypothalamic neural progenitor
Pfdn4	-0.204245	0.577	0.662	3.08757e-07	0.00630821	Ant-hypothalamic neural progenitor
Nhlh2	0.436968	0.136	0.067	4.08206e-07	0.00834006	Ant-hypothalamic neural progenitor
Sdhb	-0.1868	0.58	0.663	4.43245e-07	0.00905595	Ant-hypothalamic neural progenitor
Stmn1	0.130379	0.993	0.988	4.49056e-07	0.00917466	Ant-hypothalamic neural progenitor
Dlx1	-0.228377	0.481	0.594	4.61948e-07	0.00943806	Ant-hypothalamic neural progenitor
Hnrnpu	-0.168879	0.772	0.823	5.53392e-07	0.0113063	Ant-hypothalamic neural progenitor
Bzw1	-0.164511	0.779	0.841	5.9057e-07	0.0120659	Ant-hypothalamic neural progenitor
Rps2	0.13327	0.976	0.971	6.53948e-07	0.0133608	Ant-hypothalamic neural progenitor
Cops6	-0.202145	0.424	0.502	7.32479e-07	0.0149653	Ant-hypothalamic neural progenitor
Pkib	0.314095	0.126	0.062	7.96568e-07	0.0162747	Ant-hypothalamic neural progenitor
Enc1	0.232098	0.14	0.071	8.35118e-07	0.0170623	Ant-hypothalamic neural progenitor
Gnb1	-0.199874	0.83	0.847	9.1975e-07	0.0187914	Ant-hypothalamic neural progenitor
Neurod1	0.183802	0.095	0.038	9.85801e-07	0.0201409	Ant-hypothalamic neural progenitor
Psmb6	-0.136256	0.858	0.886	9.96302e-07	0.0203554	Ant-hypothalamic neural progenitor
Ass1	0.197815	0.082	0.033	1.09864e-06	0.0224463	Ant-hypothalamic neural progenitor
Tmsb4x	0.140694	0.999	0.999	1.15608e-06	0.0236198	Ant-hypothalamic neural progenitor
Zswim5	0.129177	0.085	0.035	1.1728e-06	0.0239615	Ant-hypothalamic neural progenitor
Pgrmc1	0.220749	0.567	0.462	1.32359e-06	0.0270422	Ant-hypothalamic neural progenitor
Tubb3	-0.170111	0.926	0.946	1.37994e-06	0.0281935	Ant-hypothalamic neural progenitor
Jund	-0.185862	0.728	0.787	1.45824e-06	0.0297934	Ant-hypothalamic neural progenitor
Neurog3	0.25239	0.056	0.015	1.55175e-06	0.0317038	Ant-hypothalamic neural progenitor
Ddit4	0.29048	0.269	0.186	1.5523e-06	0.031715	Ant-hypothalamic neural progenitor
Basp1	0.215967	0.649	0.563	1.55388e-06	0.0317474	Ant-hypothalamic neural progenitor
Sox11	0.160727	0.992	0.995	1.65762e-06	0.0338668	Ant-hypothalamic neural progenitor
Hspa8	0.129786	0.992	0.988	1.67924e-06	0.0343086	Ant-hypothalamic neural progenitor
Eif3f	0.154009	0.885	0.846	1.68319e-06	0.0343893	Ant-hypothalamic neural progenitor
Top1	0.16608	0.77	0.704	1.79056e-06	0.0365829	Ant-hypothalamic neural progenitor
Ezr	0.168009	0.074	0.026	1.84355e-06	0.0376655	Ant-hypothalamic neural progenitor
Gpm6b	-0.203341	0.544	0.624	2.09489e-06	0.0428007	Ant-hypothalamic neural progenitor
Dbx1	0.248913	0.158	0.086	2.42174e-06	0.0494786	Ant-hypothalamic neural progenitor
Rps6	0.101657	0.998	0.996	2.65418e-06	0.0542276	Ant-hypothalamic neural progenitor
Xist	0.302176	0.462	0.407	2.71682e-06	0.0555073	Ant-hypothalamic neural progenitor
Rax	0.212442	0.098	0.044	3.12892e-06	0.0639269	Ant-hypothalamic neural progenitor
Cox20	-0.211387	0.31	0.401	3.79224e-06	0.0774793	Ant-hypothalamic neural progenitor
Asb4	0.228349	0.171	0.096	3.79637e-06	0.0775636	Ant-hypothalamic neural progenitor
Cox7a2l	0.162485	0.762	0.712	4.28237e-06	0.087493	Ant-hypothalamic neural progenitor
Hba-x	-0.223939	0.286	0.387	4.45636e-06	0.091048	Ant-hypothalamic neural progenitor
Tmco1	-0.209443	0.234	0.323	4.72297e-06	0.0964951	Ant-hypothalamic neural progenitor
Jun	0.222855	0.331	0.233	4.89059e-06	0.0999196	Ant-hypothalamic neural progenitor
Cox8a	-0.104993	0.804	0.88	4.94693e-06	0.101071	Ant-hypothalamic neural progenitor
Hmga2	0.123119	0.059	0.019	4.95895e-06	0.101316	Ant-hypothalamic neural progenitor
Atpif1	-0.130407	0.866	0.909	5.07619e-06	0.103712	Ant-hypothalamic neural progenitor
Shh	0.144392	0.061	0.02	5.44564e-06	0.11126	Ant-hypothalamic neural progenitor
Ywhae	-0.114783	0.94	0.973	5.47301e-06	0.111819	Ant-hypothalamic neural progenitor
Usp29	0.187608	0.151	0.082	5.484e-06	0.112044	Ant-hypothalamic neural progenitor
Fkbp3	-0.164925	0.681	0.745	5.60625e-06	0.114541	Ant-hypothalamic neural progenitor
Clta	0.182679	0.648	0.561	6.25221e-06	0.127739	Ant-hypothalamic neural progenitor
Celf2	0.21965	0.528	0.429	7.22861e-06	0.147688	Ant-hypothalamic neural progenitor
Fos	0.29901	0.312	0.231	7.31929e-06	0.149541	Ant-hypothalamic neural progenitor
Lrrc8a	-0.225958	0.283	0.378	7.42089e-06	0.151616	Ant-hypothalamic neural progenitor
Cdca7	-0.230213	0.193	0.281	7.72069e-06	0.157741	Ant-hypothalamic neural progenitor
Plagl1	0.205289	0.175	0.102	7.83087e-06	0.159993	Ant-hypothalamic neural progenitor
Ndufb2	-0.186433	0.4	0.498	8.63279e-06	0.176377	Ant-hypothalamic neural progenitor
Zcchc18	0.239925	0.261	0.179	8.92548e-06	0.182356	Ant-hypothalamic neural progenitor
Cox6a1	-0.136087	0.757	0.794	9.17148e-06	0.187382	Ant-hypothalamic neural progenitor
Bcat1	0.220678	0.157	0.09	9.19778e-06	0.18792	Ant-hypothalamic neural progenitor
Cuedc1	0.154819	0.12	0.061	9.36015e-06	0.191237	Ant-hypothalamic neural progenitor
Serf1	-0.183105	0.498	0.59	1.02603e-05	0.209629	Ant-hypothalamic neural progenitor
Islr2	-0.225645	0.103	0.164	1.05222e-05	0.214979	Ant-hypothalamic neural progenitor
Paip1	-0.21201	0.489	0.56	1.05264e-05	0.215065	Ant-hypothalamic neural progenitor
Hnrnpa1	0.10898	0.966	0.956	1.12872e-05	0.230609	Ant-hypothalamic neural progenitor
Mest	0.263697	0.267	0.182	1.22701e-05	0.250691	Ant-hypothalamic neural progenitor
Rps17	0.103192	0.972	0.963	1.23677e-05	0.252685	Ant-hypothalamic neural progenitor
Pgap1	0.201182	0.144	0.079	1.23776e-05	0.252886	Ant-hypothalamic neural progenitor
Txnip	0.232146	0.194	0.127	1.3263e-05	0.270976	Ant-hypothalamic neural progenitor
Calm2	-0.107664	0.977	0.988	1.33408e-05	0.272567	Ant-hypothalamic neural progenitor
Eif3h	0.142326	0.832	0.763	1.42369e-05	0.290875	Ant-hypothalamic neural progenitor
Gpm6a	-0.210763	0.267	0.36	1.45225e-05	0.29671	Ant-hypothalamic neural progenitor
Rps16	0.105906	0.986	0.977	1.46231e-05	0.298765	Ant-hypothalamic neural progenitor
Hap1	0.198959	0.146	0.081	1.47611e-05	0.301585	Ant-hypothalamic neural progenitor
Igfbpl1	0.215663	0.704	0.617	1.60569e-05	0.328058	Ant-hypothalamic neural progenitor
1810013L24Rik	0.159653	0.119	0.061	1.63465e-05	0.333976	Ant-hypothalamic neural progenitor
Ktn1	-0.196388	0.323	0.39	1.75597e-05	0.358762	Ant-hypothalamic neural progenitor
Tmem169	-0.196582	0.1	0.163	1.78866e-05	0.365442	Ant-hypothalamic neural progenitor
Morf4l2	0.145625	0.729	0.638	1.82242e-05	0.372339	Ant-hypothalamic neural progenitor
Hypk	-0.181515	0.323	0.396	1.84221e-05	0.376382	Ant-hypothalamic neural progenitor
Eid1	0.202993	0.507	0.413	1.87142e-05	0.38235	Ant-hypothalamic neural progenitor
Dll3	-0.169641	0.473	0.572	1.88195e-05	0.384502	Ant-hypothalamic neural progenitor
Dpm3	-0.193713	0.154	0.23	1.92086e-05	0.39245	Ant-hypothalamic neural progenitor
Gnb2	0.167576	0.722	0.648	1.94517e-05	0.397419	Ant-hypothalamic neural progenitor
Lix1	-0.242126	0.09	0.143	1.94572e-05	0.39753	Ant-hypothalamic neural progenitor
Phf21a	0.148512	0.211	0.138	2.02494e-05	0.413715	Ant-hypothalamic neural progenitor
Cdk14	0.105741	0.074	0.032	2.02748e-05	0.414235	Ant-hypothalamic neural progenitor
Slc25a3	0.155657	0.697	0.61	2.07791e-05	0.424538	Ant-hypothalamic neural progenitor
Zranb2	-0.133894	0.438	0.46	2.13998e-05	0.43722	Ant-hypothalamic neural progenitor
Rtn1	0.196992	0.644	0.592	2.42395e-05	0.495238	Ant-hypothalamic neural progenitor
Magel2	0.196033	0.131	0.071	2.67418e-05	0.546363	Ant-hypothalamic neural progenitor
Hn1	-0.108293	0.917	0.932	2.8267e-05	0.577523	Ant-hypothalamic neural progenitor
Hnrnpm	-0.145504	0.667	0.722	3.02956e-05	0.618969	Ant-hypothalamic neural progenitor
Mrfap1	0.148538	0.733	0.68	3.15093e-05	0.643766	Ant-hypothalamic neural progenitor
Nrp1	0.21258	0.13	0.071	3.19689e-05	0.653156	Ant-hypothalamic neural progenitor
Rplp1	0.115637	0.947	0.936	3.26761e-05	0.667605	Ant-hypothalamic neural progenitor
Ptms	0.193786	0.425	0.329	3.76125e-05	0.768461	Ant-hypothalamic neural progenitor
Gad2	-0.195709	0.137	0.212	3.77355e-05	0.770974	Ant-hypothalamic neural progenitor
Hist3h2ba	0.197459	0.722	0.642	3.80067e-05	0.776515	Ant-hypothalamic neural progenitor
Marcks	0.138751	0.865	0.821	3.9417e-05	0.80533	Ant-hypothalamic neural progenitor
Pet100	-0.19417	0.152	0.216	4.22656e-05	0.863529	Ant-hypothalamic neural progenitor
Ccdc34	0.201424	0.387	0.297	4.25549e-05	0.86944	Ant-hypothalamic neural progenitor
Kcnq1ot1	0.229937	0.443	0.359	4.27951e-05	0.874347	Ant-hypothalamic neural progenitor
Ndufa11	-0.165923	0.471	0.551	4.34608e-05	0.887947	Ant-hypothalamic neural progenitor
Zic1	-0.23594	0.146	0.221	4.67615e-05	0.955385	Ant-hypothalamic neural progenitor
Egr1	0.157431	0.107	0.054	4.74993e-05	0.970459	Ant-hypothalamic neural progenitor
Rpl30	0.118099	0.88	0.846	4.77349e-05	0.975272	Ant-hypothalamic neural progenitor
Spcs2	-0.148574	0.62	0.674	4.77697e-05	0.975983	Ant-hypothalamic neural progenitor
Dlk1	0.173262	0.793	0.729	5.07167e-05	1	Ant-hypothalamic neural progenitor
Tub	0.131811	0.12	0.067	5.12183e-05	1	Ant-hypothalamic neural progenitor
Vapa	-0.148679	0.654	0.711	5.22475e-05	1	Ant-hypothalamic neural progenitor
Pou3f2	-0.159739	0.332	0.427	5.37934e-05	1	Ant-hypothalamic neural progenitor
Gapdh	0.158396	0.752	0.688	5.57698e-05	1	Ant-hypothalamic neural progenitor
Nap1l1	0.159745	0.667	0.587	5.91171e-05	1	Ant-hypothalamic neural progenitor
Bex1	0.152171	0.227	0.154	5.93885e-05	1	Ant-hypothalamic neural progenitor
Churc1	0.189522	0.241	0.164	5.9971e-05	1	Ant-hypothalamic neural progenitor
Aen	-0.168738	0.1	0.147	6.09611e-05	1	Ant-hypothalamic neural progenitor
Vezf1	0.177847	0.32	0.234	6.35344e-05	1	Ant-hypothalamic neural progenitor
Psmc4	-0.147829	0.525	0.576	6.60554e-05	1	Ant-hypothalamic neural progenitor
Taf6l	0.157802	0.139	0.079	6.82852e-05	1	Ant-hypothalamic neural progenitor
Fam110b	-0.162575	0.212	0.296	7.08136e-05	1	Ant-hypothalamic neural progenitor
2210013O21Rik	0.108744	0.165	0.108	7.54256e-05	1	Ant-hypothalamic neural progenitor
Npm1	0.116373	0.948	0.931	7.86517e-05	1	Ant-hypothalamic neural progenitor
Cox5b	-0.136156	0.72	0.777	8.02021e-05	1	Ant-hypothalamic neural progenitor
Rnasel	0.154161	0.121	0.066	8.2505e-05	1	Ant-hypothalamic neural progenitor
Mrpl52	-0.165314	0.451	0.523	8.46684e-05	1	Ant-hypothalamic neural progenitor
Ivns1abp	-0.175877	0.45	0.536	8.50095e-05	1	Ant-hypothalamic neural progenitor
Sox2	0.164743	0.614	0.521	8.59232e-05	1	Ant-hypothalamic neural progenitor
Mrps10	-0.176839	0.2	0.267	8.73291e-05	1	Ant-hypothalamic neural progenitor
Phpt1	-0.181982	0.184	0.253	8.77339e-05	1	Ant-hypothalamic neural progenitor
Socs2	0.209699	0.133	0.076	8.92423e-05	1	Ant-hypothalamic neural progenitor
Gpc4	0.139756	0.086	0.041	9.18963e-05	1	Ant-hypothalamic neural progenitor
Nop10	-0.180072	0.368	0.448	9.45867e-05	1	Ant-hypothalamic neural progenitor
Kdm5a	0.138963	0.188	0.122	9.77853e-05	1	Ant-hypothalamic neural progenitor
Atf4	0.15258	0.371	0.283	9.86998e-05	1	Ant-hypothalamic neural progenitor
Alyref	0.171482	0.537	0.448	0.000101641	1	Ant-hypothalamic neural progenitor
Apex1	-0.15507	0.516	0.59	0.000109179	1	Ant-hypothalamic neural progenitor
Pnrc1	0.176362	0.426	0.337	0.000111956	1	Ant-hypothalamic neural progenitor
Insm1	-0.183068	0.77	0.826	0.000120674	1	Ant-hypothalamic neural progenitor
Pnisr	0.1748	0.569	0.486	0.000127908	1	Ant-hypothalamic neural progenitor
Zfp157	0.161602	0.21	0.139	0.000129394	1	Ant-hypothalamic neural progenitor
Ndufa7	-0.12951	0.673	0.74	0.000129628	1	Ant-hypothalamic neural progenitor
Atp5g2	0.133473	0.786	0.723	0.000144987	1	Ant-hypothalamic neural progenitor
Scg5	-0.153726	0.425	0.488	0.000162789	1	Ant-hypothalamic neural progenitor
Pam	0.19666	0.121	0.068	0.000165959	1	Ant-hypothalamic neural progenitor
Cplx2	0.173928	0.212	0.142	0.000168071	1	Ant-hypothalamic neural progenitor
Ccnt1	0.107587	0.149	0.096	0.000173744	1	Ant-hypothalamic neural progenitor
Nyap1	0.133538	0.106	0.057	0.000176731	1	Ant-hypothalamic neural progenitor
Nedd8	-0.127539	0.759	0.805	0.000181169	1	Ant-hypothalamic neural progenitor
Acat2	-0.169678	0.359	0.421	0.00018597	1	Ant-hypothalamic neural progenitor
Lamtor2	-0.151905	0.37	0.43	0.000188562	1	Ant-hypothalamic neural progenitor
Gnas	0.124791	0.777	0.732	0.000191986	1	Ant-hypothalamic neural progenitor
Ddx3x	0.189453	0.355	0.278	0.000196499	1	Ant-hypothalamic neural progenitor
Eif3e	0.120897	0.896	0.871	0.000197398	1	Ant-hypothalamic neural progenitor
Prorsd1	0.124122	0.13	0.077	0.000206787	1	Ant-hypothalamic neural progenitor
Cbx3	-0.128326	0.822	0.871	0.000207994	1	Ant-hypothalamic neural progenitor
Ncam1	0.210688	0.254	0.191	0.000208581	1	Ant-hypothalamic neural progenitor
Fam45a	-0.14783	0.074	0.119	0.000212294	1	Ant-hypothalamic neural progenitor
Pabpc1	0.163491	0.529	0.465	0.000216496	1	Ant-hypothalamic neural progenitor
Ccni	0.148406	0.264	0.19	0.000223405	1	Ant-hypothalamic neural progenitor
Ndfip2	-0.161226	0.299	0.371	0.000225732	1	Ant-hypothalamic neural progenitor
Prmt8	0.140303	0.092	0.046	0.000226034	1	Ant-hypothalamic neural progenitor
Gm26699	0.163141	0.312	0.232	0.000230945	1	Ant-hypothalamic neural progenitor
H1f0	-0.138331	0.717	0.784	0.000235486	1	Ant-hypothalamic neural progenitor
Snapc3	-0.171291	0.294	0.353	0.000238941	1	Ant-hypothalamic neural progenitor
Kmt2d	0.174118	0.124	0.071	0.000245182	1	Ant-hypothalamic neural progenitor
Epb41	0.1559	0.169	0.107	0.000249839	1	Ant-hypothalamic neural progenitor
Kdelr2	0.154777	0.189	0.124	0.000258144	1	Ant-hypothalamic neural progenitor
Rpl28	0.101041	0.92	0.918	0.000271311	1	Ant-hypothalamic neural progenitor
Polr2i	-0.157252	0.325	0.388	0.000274012	1	Ant-hypothalamic neural progenitor
Ewsr1	-0.132768	0.669	0.729	0.000276506	1	Ant-hypothalamic neural progenitor
Rbm3	0.127992	0.734	0.719	0.000276793	1	Ant-hypothalamic neural progenitor
Dynll1	0.127341	0.918	0.897	0.00028115	1	Ant-hypothalamic neural progenitor
Dcaf7	0.133205	0.133	0.079	0.000293979	1	Ant-hypothalamic neural progenitor
Impdh2	0.174826	0.178	0.119	0.000301866	1	Ant-hypothalamic neural progenitor
Smpd3	-0.140439	0.056	0.1	0.000319451	1	Ant-hypothalamic neural progenitor
Eif3j2	-0.144941	0.083	0.124	0.000323891	1	Ant-hypothalamic neural progenitor
Ola1	-0.182978	0.285	0.362	0.000328626	1	Ant-hypothalamic neural progenitor
Rab18	-0.144483	0.546	0.604	0.000330887	1	Ant-hypothalamic neural progenitor
Chic2	-0.179481	0.497	0.554	0.000340141	1	Ant-hypothalamic neural progenitor
Igsf8	-0.176232	0.193	0.262	0.000343608	1	Ant-hypothalamic neural progenitor
Maged2	0.216905	0.31	0.242	0.000350023	1	Ant-hypothalamic neural progenitor
Bod1l	0.179846	0.218	0.161	0.000361508	1	Ant-hypothalamic neural progenitor
Ina	0.171057	0.205	0.14	0.000363641	1	Ant-hypothalamic neural progenitor
Ackr3	-0.140838	0.046	0.08	0.00036988	1	Ant-hypothalamic neural progenitor
Ralgds	-0.172684	0.1	0.152	0.000371227	1	Ant-hypothalamic neural progenitor
Klhdc8b	0.17734	0.176	0.115	0.000375896	1	Ant-hypothalamic neural progenitor
Myt1	-0.15335	0.216	0.261	0.000378733	1	Ant-hypothalamic neural progenitor
Krtcap2	-0.155406	0.391	0.457	0.000384647	1	Ant-hypothalamic neural progenitor
Helt	-0.326541	0.139	0.185	0.00038567	1	Ant-hypothalamic neural progenitor
Mtss1	0.176181	0.148	0.093	0.000385946	1	Ant-hypothalamic neural progenitor
Tmbim6	-0.161845	0.275	0.347	0.000403441	1	Ant-hypothalamic neural progenitor
Gdap1	0.137716	0.165	0.107	0.000415874	1	Ant-hypothalamic neural progenitor
Bend5	0.153408	0.231	0.162	0.000441528	1	Ant-hypothalamic neural progenitor
Eif4g3	0.133899	0.205	0.143	0.00044999	1	Ant-hypothalamic neural progenitor
Gtf3c6	-0.157274	0.328	0.4	0.000475198	1	Ant-hypothalamic neural progenitor
Maged1	0.116296	0.66	0.648	0.000489838	1	Ant-hypothalamic neural progenitor
Arpc1a	0.137478	0.518	0.433	0.00049037	1	Ant-hypothalamic neural progenitor
Crip2	-0.14657	0.445	0.524	0.000493689	1	Ant-hypothalamic neural progenitor
Smarcd1	-0.163537	0.24	0.3	0.000506039	1	Ant-hypothalamic neural progenitor
Drap1	-0.147704	0.28	0.325	0.000506286	1	Ant-hypothalamic neural progenitor
Ube2v2	-0.119692	0.67	0.724	0.000508117	1	Ant-hypothalamic neural progenitor
Chchd10	0.223807	0.055	0.029	0.000512317	1	Ant-hypothalamic neural progenitor
Vdac3	-0.135652	0.602	0.677	0.000522502	1	Ant-hypothalamic neural progenitor
Rab5a	-0.166504	0.375	0.427	0.000523981	1	Ant-hypothalamic neural progenitor
Luc7l3	0.155491	0.396	0.316	0.000537021	1	Ant-hypothalamic neural progenitor
Ubn2	0.160108	0.293	0.219	0.00054261	1	Ant-hypothalamic neural progenitor
Mycbp2	0.177745	0.208	0.144	0.0005482	1	Ant-hypothalamic neural progenitor
Timm17a	-0.158042	0.283	0.337	0.000548645	1	Ant-hypothalamic neural progenitor
Dapk3	-0.111528	0.124	0.148	0.000549389	1	Ant-hypothalamic neural progenitor
Rpl27-ps3	-0.141417	0.122	0.16	0.000569557	1	Ant-hypothalamic neural progenitor
Atp2a2	0.1427	0.139	0.086	0.000582218	1	Ant-hypothalamic neural progenitor
Dll1	-0.140086	0.476	0.561	0.000594129	1	Ant-hypothalamic neural progenitor
Srsf9	-0.125314	0.28	0.305	0.000606887	1	Ant-hypothalamic neural progenitor
Dlx5	-0.113586	0.314	0.393	0.000658815	1	Ant-hypothalamic neural progenitor
Lzts1	-0.170459	0.329	0.402	0.000664852	1	Ant-hypothalamic neural progenitor
Mtpn	0.131749	0.278	0.208	0.000677526	1	Ant-hypothalamic neural progenitor
Dlx6os1	-0.223984	0.282	0.356	0.000692662	1	Ant-hypothalamic neural progenitor
Ube2n	-0.113652	0.692	0.742	0.000697043	1	Ant-hypothalamic neural progenitor
Lmo4	0.140418	0.231	0.165	0.000697278	1	Ant-hypothalamic neural progenitor
Strn3	0.147927	0.202	0.14	0.000705639	1	Ant-hypothalamic neural progenitor
Cnr1	0.11601	0.073	0.036	0.00076206	1	Ant-hypothalamic neural progenitor
Tppp3	0.187647	0.163	0.109	0.000772694	1	Ant-hypothalamic neural progenitor
Nono	0.117817	0.796	0.771	0.000775687	1	Ant-hypothalamic neural progenitor
Phf14	0.174456	0.226	0.165	0.000805426	1	Ant-hypothalamic neural progenitor
Gstp1	-0.101432	0.028	0.062	0.000806847	1	Ant-hypothalamic neural progenitor
Wdr6	0.150591	0.243	0.176	0.000809418	1	Ant-hypothalamic neural progenitor
Ccnd3	0.115073	0.171	0.117	0.00083895	1	Ant-hypothalamic neural progenitor
Fus	0.172539	0.505	0.435	0.000860845	1	Ant-hypothalamic neural progenitor
Psmd7	-0.128145	0.561	0.631	0.000876069	1	Ant-hypothalamic neural progenitor
St13	-0.128112	0.633	0.703	0.000893301	1	Ant-hypothalamic neural progenitor
Prrc2b	0.122603	0.154	0.101	0.000893772	1	Ant-hypothalamic neural progenitor
Atp5g3	0.147771	0.534	0.471	0.000897968	1	Ant-hypothalamic neural progenitor
Atp5j	-0.11641	0.805	0.843	0.000911084	1	Ant-hypothalamic neural progenitor
Pon2	0.129857	0.222	0.16	0.000913483	1	Ant-hypothalamic neural progenitor
Celf1	0.148308	0.28	0.21	0.000916968	1	Ant-hypothalamic neural progenitor
Wdr83os	-0.158252	0.157	0.212	0.000951583	1	Ant-hypothalamic neural progenitor
Mrps14	-0.146068	0.49	0.556	0.00095171	1	Ant-hypothalamic neural progenitor
Svbp	-0.12636	0.436	0.477	0.000955751	1	Ant-hypothalamic neural progenitor
Guf1	0.136829	0.2	0.139	0.000956529	1	Ant-hypothalamic neural progenitor
Prmt7	-0.115127	0.075	0.104	0.000957155	1	Ant-hypothalamic neural progenitor
1500011K16Rik	-0.145173	0.194	0.252	0.000980058	1	Ant-hypothalamic neural progenitor
Supt5	-0.123407	0.121	0.151	0.0010084	1	Ant-hypothalamic neural progenitor
Krcc1	0.164074	0.208	0.146	0.00101648	1	Ant-hypothalamic neural progenitor
Rabep1	0.131435	0.173	0.117	0.00104945	1	Ant-hypothalamic neural progenitor
Ndufa4	-0.119173	0.792	0.835	0.00108354	1	Ant-hypothalamic neural progenitor
Fam173a	0.128414	0.164	0.11	0.00109467	1	Ant-hypothalamic neural progenitor
Fst	0.145964	0.128	0.079	0.00110372	1	Ant-hypothalamic neural progenitor
Gm1673	-0.121369	0.638	0.673	0.00110581	1	Ant-hypothalamic neural progenitor
Polr1c	0.121077	0.235	0.173	0.00110998	1	Ant-hypothalamic neural progenitor
Gm8797	-0.126093	0.056	0.099	0.00111625	1	Ant-hypothalamic neural progenitor
Rheb	-0.140962	0.537	0.596	0.00113093	1	Ant-hypothalamic neural progenitor
Cacfd1	0.144521	0.211	0.149	0.00114732	1	Ant-hypothalamic neural progenitor
Stmn2	0.241222	0.434	0.379	0.00115272	1	Ant-hypothalamic neural progenitor
Metap2	-0.13205	0.536	0.589	0.00115758	1	Ant-hypothalamic neural progenitor
Nans	-0.111072	0.083	0.133	0.00116512	1	Ant-hypothalamic neural progenitor
Efnb3	0.108198	0.132	0.084	0.00118552	1	Ant-hypothalamic neural progenitor
Psmb3	-0.110155	0.737	0.775	0.00121693	1	Ant-hypothalamic neural progenitor
Mdh1	0.14228	0.512	0.433	0.00128385	1	Ant-hypothalamic neural progenitor
Sf3b4	-0.113537	0.309	0.335	0.00132985	1	Ant-hypothalamic neural progenitor
Bcl7a	-0.149693	0.342	0.4	0.00134618	1	Ant-hypothalamic neural progenitor
Rps21	-0.116842	0.786	0.81	0.00134897	1	Ant-hypothalamic neural progenitor
Pten	0.128801	0.149	0.096	0.00135569	1	Ant-hypothalamic neural progenitor
Ptp4a2	0.162475	0.342	0.27	0.00136555	1	Ant-hypothalamic neural progenitor
Dda1	-0.117913	0.3	0.334	0.00138121	1	Ant-hypothalamic neural progenitor
Iws1	0.116657	0.15	0.1	0.00138226	1	Ant-hypothalamic neural progenitor
Tsc22d3	0.141687	0.36	0.286	0.00139446	1	Ant-hypothalamic neural progenitor
Zfp706	-0.123945	0.535	0.586	0.00144929	1	Ant-hypothalamic neural progenitor
Mfap4	0.195632	0.188	0.133	0.00148724	1	Ant-hypothalamic neural progenitor
Btg1	0.141506	0.63	0.561	0.00153101	1	Ant-hypothalamic neural progenitor
Rmst	-0.106583	0.235	0.243	0.001562	1	Ant-hypothalamic neural progenitor
Tab2	0.116557	0.113	0.068	0.00158306	1	Ant-hypothalamic neural progenitor
Eif4e	-0.123091	0.53	0.571	0.00159897	1	Ant-hypothalamic neural progenitor
Igf2bp1	0.140036	0.224	0.162	0.00162126	1	Ant-hypothalamic neural progenitor
Tmem256	-0.137176	0.388	0.438	0.00164328	1	Ant-hypothalamic neural progenitor
Npepps	0.137211	0.335	0.263	0.00171542	1	Ant-hypothalamic neural progenitor
Rasl11b	0.10363	0.089	0.05	0.00171863	1	Ant-hypothalamic neural progenitor
Id1	0.116912	0.065	0.032	0.00178396	1	Ant-hypothalamic neural progenitor
Gm9844	-0.110228	0.05	0.089	0.0017882	1	Ant-hypothalamic neural progenitor
2510009E07Rik	-0.123179	0.192	0.256	0.00183913	1	Ant-hypothalamic neural progenitor
Ddx18	-0.14728	0.222	0.275	0.00185957	1	Ant-hypothalamic neural progenitor
Gtf3c1	0.108532	0.06	0.029	0.00185995	1	Ant-hypothalamic neural progenitor
Upf3b	0.161379	0.258	0.195	0.00189832	1	Ant-hypothalamic neural progenitor
Fgf15	-0.144445	0.024	0.053	0.00190652	1	Ant-hypothalamic neural progenitor
Psma4	0.104161	0.64	0.563	0.001929	1	Ant-hypothalamic neural progenitor
Shd	0.109504	0.164	0.113	0.00195127	1	Ant-hypothalamic neural progenitor
Zfp87	-0.111846	0.039	0.064	0.00196474	1	Ant-hypothalamic neural progenitor
Trp53inp2	0.11219	0.134	0.088	0.001998	1	Ant-hypothalamic neural progenitor
Phtf1	0.121631	0.15	0.1	0.00200203	1	Ant-hypothalamic neural progenitor
Eno1	-0.143719	0.28	0.318	0.00200486	1	Ant-hypothalamic neural progenitor
Psmg4	-0.143833	0.263	0.309	0.00200831	1	Ant-hypothalamic neural progenitor
Pex13	-0.136261	0.251	0.304	0.00203087	1	Ant-hypothalamic neural progenitor
Yes1	-0.138057	0.074	0.115	0.00203791	1	Ant-hypothalamic neural progenitor
Timm13	-0.130045	0.611	0.661	0.00205976	1	Ant-hypothalamic neural progenitor
Coa3	-0.131676	0.456	0.521	0.00206245	1	Ant-hypothalamic neural progenitor
0610010K14Rik	-0.126546	0.089	0.132	0.00208474	1	Ant-hypothalamic neural progenitor
Cdkn1c	0.193763	0.819	0.803	0.00208793	1	Ant-hypothalamic neural progenitor
Brd2	0.129691	0.228	0.167	0.00210765	1	Ant-hypothalamic neural progenitor
Tcf7l2	-0.178777	0.091	0.137	0.00213665	1	Ant-hypothalamic neural progenitor
Hmgn3	-0.126749	0.42	0.446	0.00217357	1	Ant-hypothalamic neural progenitor
Vps29	-0.131101	0.357	0.409	0.00219198	1	Ant-hypothalamic neural progenitor
Mrpl34	-0.130397	0.447	0.504	0.00221001	1	Ant-hypothalamic neural progenitor
Snrk	0.127703	0.143	0.094	0.00221748	1	Ant-hypothalamic neural progenitor
Fkbp1a	-0.100691	0.729	0.779	0.00226688	1	Ant-hypothalamic neural progenitor
D8Ertd738e	-0.125896	0.564	0.629	0.00228977	1	Ant-hypothalamic neural progenitor
C1d	-0.104531	0.538	0.559	0.00232709	1	Ant-hypothalamic neural progenitor
Zfp780b	-0.134233	0.073	0.113	0.0023693	1	Ant-hypothalamic neural progenitor
Msi2	0.148948	0.264	0.2	0.00239201	1	Ant-hypothalamic neural progenitor
Nktr	0.165433	0.293	0.228	0.00240379	1	Ant-hypothalamic neural progenitor
Fbxo46	0.102606	0.078	0.043	0.00241504	1	Ant-hypothalamic neural progenitor
Ypel1	0.139938	0.215	0.156	0.00253223	1	Ant-hypothalamic neural progenitor
Lrrcc1	0.114097	0.092	0.053	0.00262374	1	Ant-hypothalamic neural progenitor
Ubap2l	-0.132542	0.285	0.345	0.0026775	1	Ant-hypothalamic neural progenitor
Tspan12	-0.14879	0.13	0.172	0.0026939	1	Ant-hypothalamic neural progenitor
Acot8	0.106735	0.065	0.033	0.00269858	1	Ant-hypothalamic neural progenitor
Sec61a2	0.103197	0.118	0.076	0.00272523	1	Ant-hypothalamic neural progenitor
Ankrd46	-0.117282	0.097	0.127	0.00273242	1	Ant-hypothalamic neural progenitor
Zranb1	0.129479	0.143	0.095	0.00275971	1	Ant-hypothalamic neural progenitor
Phf6	-0.122527	0.269	0.304	0.0027655	1	Ant-hypothalamic neural progenitor
Rbm45	-0.124535	0.075	0.118	0.00278215	1	Ant-hypothalamic neural progenitor
Ccdc71	-0.120094	0.066	0.109	0.00279405	1	Ant-hypothalamic neural progenitor
Psmd14	-0.139191	0.436	0.503	0.00279526	1	Ant-hypothalamic neural progenitor
2900076A07Rik	0.106897	0.105	0.064	0.00284183	1	Ant-hypothalamic neural progenitor
Scrn1	-0.119214	0.066	0.105	0.00286948	1	Ant-hypothalamic neural progenitor
Pcdh8	-0.150214	0.078	0.121	0.00291562	1	Ant-hypothalamic neural progenitor
Cxxc5	-0.144929	0.153	0.209	0.00293076	1	Ant-hypothalamic neural progenitor
Ddx39	-0.108384	0.293	0.318	0.00298552	1	Ant-hypothalamic neural progenitor
Gm8186	-0.139445	0.139	0.19	0.00304377	1	Ant-hypothalamic neural progenitor
Pycrl	-0.13007	0.178	0.227	0.0030703	1	Ant-hypothalamic neural progenitor
Klf6	0.104556	0.145	0.1	0.00313604	1	Ant-hypothalamic neural progenitor
Uchl3	-0.140447	0.26	0.324	0.00316094	1	Ant-hypothalamic neural progenitor
Smim18	0.125517	0.105	0.064	0.00316258	1	Ant-hypothalamic neural progenitor
Ly6h	-0.128312	0.302	0.313	0.00317085	1	Ant-hypothalamic neural progenitor
1810043H04Rik	-0.150023	0.157	0.207	0.00318319	1	Ant-hypothalamic neural progenitor
Paxbp1	0.105809	0.135	0.09	0.00323139	1	Ant-hypothalamic neural progenitor
Aip	-0.124559	0.084	0.121	0.00326947	1	Ant-hypothalamic neural progenitor
Ube2s	-0.145819	0.711	0.749	0.00327055	1	Ant-hypothalamic neural progenitor
Mrps12	-0.137193	0.258	0.304	0.00334159	1	Ant-hypothalamic neural progenitor
Ctsz	0.116568	0.169	0.12	0.00338474	1	Ant-hypothalamic neural progenitor
Rtn3	0.129825	0.703	0.651	0.00342425	1	Ant-hypothalamic neural progenitor
Gm11808	-0.142242	0.198	0.25	0.00343359	1	Ant-hypothalamic neural progenitor
Clk1	0.143533	0.357	0.289	0.00346112	1	Ant-hypothalamic neural progenitor
Arl14ep	0.103987	0.129	0.087	0.00346331	1	Ant-hypothalamic neural progenitor
Pik3ip1	0.11512	0.083	0.047	0.00347685	1	Ant-hypothalamic neural progenitor
Kdm7a	0.118436	0.189	0.138	0.00348847	1	Ant-hypothalamic neural progenitor
Ythdf2	0.137676	0.438	0.368	0.00349017	1	Ant-hypothalamic neural progenitor
Syt1	0.137758	0.144	0.096	0.00354803	1	Ant-hypothalamic neural progenitor
Riok1	0.122518	0.157	0.108	0.00356805	1	Ant-hypothalamic neural progenitor
Mau2	0.14523	0.152	0.103	0.00359217	1	Ant-hypothalamic neural progenitor
Denr	-0.124794	0.31	0.355	0.0035946	1	Ant-hypothalamic neural progenitor
Eif4b	0.135838	0.258	0.196	0.00367345	1	Ant-hypothalamic neural progenitor
Tnpo1	0.160281	0.202	0.148	0.00375114	1	Ant-hypothalamic neural progenitor
Pmpca	-0.123213	0.169	0.2	0.00378494	1	Ant-hypothalamic neural progenitor
2300009A05Rik	0.128808	0.214	0.157	0.00385291	1	Ant-hypothalamic neural progenitor
Cript	-0.120338	0.504	0.559	0.00385736	1	Ant-hypothalamic neural progenitor
Akt3	0.106195	0.089	0.052	0.0039018	1	Ant-hypothalamic neural progenitor
Ddx41	-0.13581	0.117	0.161	0.00393745	1	Ant-hypothalamic neural progenitor
Rexo2	-0.132046	0.091	0.132	0.00398448	1	Ant-hypothalamic neural progenitor
Midn	0.159142	0.251	0.19	0.00399098	1	Ant-hypothalamic neural progenitor
Fxyd6	0.156278	0.289	0.226	0.00405902	1	Ant-hypothalamic neural progenitor
Mpv17	-0.130091	0.13	0.178	0.0041189	1	Ant-hypothalamic neural progenitor
Dusp26	-0.106788	0.048	0.085	0.00411973	1	Ant-hypothalamic neural progenitor
Polr3k	-0.111471	0.601	0.631	0.00418313	1	Ant-hypothalamic neural progenitor
Chmp1a	-0.137866	0.161	0.209	0.00420597	1	Ant-hypothalamic neural progenitor
Hspa9	-0.102474	0.35	0.421	0.00422343	1	Ant-hypothalamic neural progenitor
Dicer1	0.100061	0.124	0.082	0.00423786	1	Ant-hypothalamic neural progenitor
Myl12a	-0.135626	0.306	0.371	0.00430351	1	Ant-hypothalamic neural progenitor
Idh3g	0.13456	0.259	0.198	0.00431327	1	Ant-hypothalamic neural progenitor
Kif2a	0.138657	0.212	0.166	0.00433823	1	Ant-hypothalamic neural progenitor
Bex2	0.10407	0.692	0.638	0.00445102	1	Ant-hypothalamic neural progenitor
Ttc5	-0.129723	0.342	0.388	0.0044524	1	Ant-hypothalamic neural progenitor
Mrpl19	-0.135424	0.121	0.165	0.00451674	1	Ant-hypothalamic neural progenitor
Srp54b	-0.127275	0.35	0.407	0.0045286	1	Ant-hypothalamic neural progenitor
Nrarp	-0.159819	0.125	0.171	0.00458445	1	Ant-hypothalamic neural progenitor
Ankrd11	0.133462	0.362	0.295	0.00463493	1	Ant-hypothalamic neural progenitor
Serp1	-0.117628	0.384	0.412	0.00465468	1	Ant-hypothalamic neural progenitor
Bloc1s1	-0.119459	0.071	0.106	0.0046619	1	Ant-hypothalamic neural progenitor
Glrx3	-0.112316	0.611	0.661	0.00474598	1	Ant-hypothalamic neural progenitor
Celf3	0.163958	0.367	0.312	0.00474685	1	Ant-hypothalamic neural progenitor
Pdcd10	-0.140889	0.297	0.353	0.00482151	1	Ant-hypothalamic neural progenitor
Mrps18c	-0.13762	0.218	0.269	0.00482222	1	Ant-hypothalamic neural progenitor
Ndufv3	-0.114044	0.451	0.479	0.0048321	1	Ant-hypothalamic neural progenitor
Hbb-bh1	-0.19562	0.102	0.15	0.00485731	1	Ant-hypothalamic neural progenitor
Mrps21	-0.115132	0.462	0.504	0.00486109	1	Ant-hypothalamic neural progenitor
Ogfr	0.139828	0.229	0.171	0.00504164	1	Ant-hypothalamic neural progenitor
Fabp7	-0.143903	0.444	0.508	0.00512926	1	Ant-hypothalamic neural progenitor
Fam134a	0.114893	0.1	0.064	0.00519924	1	Ant-hypothalamic neural progenitor
Gabarap	0.105399	0.709	0.677	0.00524281	1	Ant-hypothalamic neural progenitor
Pnmal2	0.137883	0.146	0.1	0.00530761	1	Ant-hypothalamic neural progenitor
Lsm14b	0.120553	0.209	0.154	0.00537775	1	Ant-hypothalamic neural progenitor
Bcl11a	0.142321	0.34	0.283	0.00541037	1	Ant-hypothalamic neural progenitor
Zmat5	-0.122841	0.2	0.255	0.00547938	1	Ant-hypothalamic neural progenitor
Sfxn1	0.143134	0.233	0.176	0.00556193	1	Ant-hypothalamic neural progenitor
Kdelr1	0.1522	0.181	0.137	0.00561521	1	Ant-hypothalamic neural progenitor
Aktip	-0.105855	0.116	0.163	0.00589543	1	Ant-hypothalamic neural progenitor
Pum2	0.120542	0.27	0.21	0.00593444	1	Ant-hypothalamic neural progenitor
Zmynd8	0.11349	0.189	0.138	0.00593672	1	Ant-hypothalamic neural progenitor
Mycn	-0.138007	0.104	0.146	0.00594543	1	Ant-hypothalamic neural progenitor
Sms	0.138418	0.432	0.365	0.00595169	1	Ant-hypothalamic neural progenitor
Cd81	-0.132353	0.416	0.48	0.00600243	1	Ant-hypothalamic neural progenitor
Gm5900	-0.130231	0.176	0.223	0.00603274	1	Ant-hypothalamic neural progenitor
Map4k4	0.130192	0.183	0.132	0.00604577	1	Ant-hypothalamic neural progenitor
Tfam	0.142158	0.145	0.102	0.00606243	1	Ant-hypothalamic neural progenitor
Fam204a	-0.114234	0.336	0.374	0.00611131	1	Ant-hypothalamic neural progenitor
Hspd1	-0.115459	0.524	0.584	0.00620745	1	Ant-hypothalamic neural progenitor
Uba1	0.126145	0.322	0.259	0.00626968	1	Ant-hypothalamic neural progenitor
Krt10	-0.133996	0.163	0.204	0.00631782	1	Ant-hypothalamic neural progenitor
Nisch	0.153458	0.368	0.303	0.00633847	1	Ant-hypothalamic neural progenitor
Kpna1	-0.123321	0.171	0.206	0.00635586	1	Ant-hypothalamic neural progenitor
Nkd1	-0.11568	0.136	0.138	0.00638205	1	Ant-hypothalamic neural progenitor
Map1b	0.115418	0.922	0.907	0.00644635	1	Ant-hypothalamic neural progenitor
Iscu	-0.122555	0.232	0.271	0.00645127	1	Ant-hypothalamic neural progenitor
Drg1	-0.130252	0.413	0.475	0.00647842	1	Ant-hypothalamic neural progenitor
Ift74	0.151399	0.199	0.148	0.00648402	1	Ant-hypothalamic neural progenitor
Cmas	-0.131888	0.272	0.328	0.00654016	1	Ant-hypothalamic neural progenitor
Lsm6	-0.122021	0.438	0.502	0.00657165	1	Ant-hypothalamic neural progenitor
Gipc1	-0.133747	0.294	0.347	0.00664215	1	Ant-hypothalamic neural progenitor
Paip2	-0.104302	0.843	0.867	0.00670257	1	Ant-hypothalamic neural progenitor
Uqcrc2	0.128913	0.391	0.35	0.00671406	1	Ant-hypothalamic neural progenitor
Smap1	0.142905	0.28	0.221	0.0067848	1	Ant-hypothalamic neural progenitor
Tbca	0.106014	0.767	0.738	0.00689024	1	Ant-hypothalamic neural progenitor
Slc25a4	-0.106959	0.766	0.793	0.0069562	1	Ant-hypothalamic neural progenitor
Timmdc1	-0.110677	0.083	0.125	0.00698889	1	Ant-hypothalamic neural progenitor
Vbp1	0.127452	0.619	0.56	0.00698934	1	Ant-hypothalamic neural progenitor
Pcbp2	0.116003	0.623	0.568	0.00714957	1	Ant-hypothalamic neural progenitor
Bmp2k	-0.1078	0.031	0.056	0.00732176	1	Ant-hypothalamic neural progenitor
Tbcc	-0.108952	0.195	0.223	0.00732607	1	Ant-hypothalamic neural progenitor
0610009B22Rik	-0.100279	0.31	0.339	0.00743037	1	Ant-hypothalamic neural progenitor
Pdpk1	0.115306	0.112	0.072	0.0074792	1	Ant-hypothalamic neural progenitor
Tdg	-0.112724	0.442	0.482	0.00758157	1	Ant-hypothalamic neural progenitor
Adk	-0.11373	0.051	0.083	0.00764411	1	Ant-hypothalamic neural progenitor
Ssbp2	0.140202	0.301	0.241	0.00767907	1	Ant-hypothalamic neural progenitor
Insig2	-0.104384	0.076	0.11	0.00769099	1	Ant-hypothalamic neural progenitor
Usp22	0.135057	0.231	0.176	0.00772042	1	Ant-hypothalamic neural progenitor
Akr1a1	0.114467	0.653	0.604	0.00773403	1	Ant-hypothalamic neural progenitor
Ccz1	-0.114469	0.213	0.249	0.00775303	1	Ant-hypothalamic neural progenitor
Sp3	-0.110532	0.257	0.296	0.00775929	1	Ant-hypothalamic neural progenitor
B9d1	0.10823	0.131	0.088	0.00777046	1	Ant-hypothalamic neural progenitor
Ikzf5	-0.108826	0.122	0.146	0.00785877	1	Ant-hypothalamic neural progenitor
Prelid1	0.143565	0.325	0.263	0.00790593	1	Ant-hypothalamic neural progenitor
Tubb4b	0.144698	0.221	0.17	0.00791975	1	Ant-hypothalamic neural progenitor
Cab39	0.100325	0.255	0.2	0.00803407	1	Ant-hypothalamic neural progenitor
Smim11	-0.118875	0.349	0.392	0.00803974	1	Ant-hypothalamic neural progenitor
Vmp1	-0.12112	0.136	0.183	0.00817512	1	Ant-hypothalamic neural progenitor
Gm10036	-0.106089	0.077	0.105	0.00818859	1	Ant-hypothalamic neural progenitor
Pin4	-0.121372	0.287	0.33	0.00819146	1	Ant-hypothalamic neural progenitor
Mboat2	0.123619	0.125	0.085	0.00826637	1	Ant-hypothalamic neural progenitor
Stk25	0.131469	0.188	0.138	0.00840913	1	Ant-hypothalamic neural progenitor
Srsf10	-0.109279	0.524	0.575	0.00855386	1	Ant-hypothalamic neural progenitor
Dusp1	0.13157	0.262	0.205	0.00883059	1	Ant-hypothalamic neural progenitor
Jmy	0.10219	0.079	0.046	0.00886354	1	Ant-hypothalamic neural progenitor
Adrm1	-0.113037	0.327	0.371	0.0090976	1	Ant-hypothalamic neural progenitor
Smim7	0.123565	0.34	0.279	0.00910786	1	Ant-hypothalamic neural progenitor
Frg1	-0.110058	0.302	0.342	0.00911588	1	Ant-hypothalamic neural progenitor
Osgep	0.127477	0.165	0.119	0.00916865	1	Ant-hypothalamic neural progenitor
Tmed1	-0.112393	0.145	0.177	0.0091924	1	Ant-hypothalamic neural progenitor
Ube3a	0.128935	0.519	0.46	0.00926275	1	Ant-hypothalamic neural progenitor
Eif3m	0.128861	0.469	0.42	0.00926365	1	Ant-hypothalamic neural progenitor
Hnrnpll	-0.118744	0.381	0.421	0.0092898	1	Ant-hypothalamic neural progenitor
Calb1	0.106779	0.073	0.042	0.00932362	1	Ant-hypothalamic neural progenitor
Tcaf1	0.120304	0.316	0.255	0.00935322	1	Ant-hypothalamic neural progenitor
Thrap3	-0.127744	0.247	0.296	0.00937628	1	Ant-hypothalamic neural progenitor
Phb	-0.121024	0.123	0.168	0.0093895	1	Ant-hypothalamic neural progenitor
Stmn3	0.134074	0.538	0.488	0.00948066	1	Ant-hypothalamic neural progenitor
Dnttip1	0.103655	0.223	0.172	0.00959778	1	Ant-hypothalamic neural progenitor
Rps26-ps1	-0.119346	0.129	0.169	0.00970164	1	Ant-hypothalamic neural progenitor
2700029M09Rik	-0.123454	0.212	0.26	0.00983497	1	Ant-hypothalamic neural progenitor
Odc1	0.138571	0.306	0.247	0.00990791	1	Ant-hypothalamic neural progenitor
Ubxn1	-0.11586	0.398	0.452	0.0100465	1	Ant-hypothalamic neural progenitor
Pym1	-0.112948	0.12	0.16	0.0100586	1	Ant-hypothalamic neural progenitor
Ago2	0.114682	0.118	0.079	0.0101012	1	Ant-hypothalamic neural progenitor
4933434E20Rik	0.141305	0.372	0.319	0.0101447	1	Ant-hypothalamic neural progenitor
Ndufb3	-0.111215	0.364	0.419	0.0102065	1	Ant-hypothalamic neural progenitor
Cited1	0.20335	0.051	0.029	0.0102601	1	Ant-hypothalamic neural progenitor
Plk3	-0.148033	0.148	0.19	0.0102633	1	Ant-hypothalamic neural progenitor
Rnaseh2c	0.112621	0.235	0.182	0.0104216	1	Ant-hypothalamic neural progenitor
Ppp2r1b	-0.10516	0.073	0.105	0.0104569	1	Ant-hypothalamic neural progenitor
Zfp326	0.13247	0.285	0.228	0.0104594	1	Ant-hypothalamic neural progenitor
Psmd12	-0.11131	0.41	0.462	0.0104872	1	Ant-hypothalamic neural progenitor
Gabpb1	-0.102184	0.15	0.166	0.0106759	1	Ant-hypothalamic neural progenitor
Dctn4	0.108631	0.145	0.103	0.0107548	1	Ant-hypothalamic neural progenitor
Atp5d	0.107359	0.634	0.573	0.0109093	1	Ant-hypothalamic neural progenitor
Bola1	-0.122368	0.275	0.327	0.0109955	1	Ant-hypothalamic neural progenitor
Gm6563	-0.110399	0.103	0.141	0.0111602	1	Ant-hypothalamic neural progenitor
Desi1	0.121391	0.105	0.069	0.0111707	1	Ant-hypothalamic neural progenitor
Vcp	0.111941	0.685	0.629	0.011254	1	Ant-hypothalamic neural progenitor
Baz1b	0.119965	0.162	0.117	0.0113971	1	Ant-hypothalamic neural progenitor
Cdk12	0.104058	0.155	0.112	0.0114166	1	Ant-hypothalamic neural progenitor
Ap2a1	0.104638	0.103	0.067	0.011553	1	Ant-hypothalamic neural progenitor
Necap1	0.100142	0.14	0.098	0.0116633	1	Ant-hypothalamic neural progenitor
Spats2	-0.100295	0.075	0.107	0.0116884	1	Ant-hypothalamic neural progenitor
Kif1bp	0.122986	0.159	0.114	0.0117167	1	Ant-hypothalamic neural progenitor
1300002E11Rik	-0.120723	0.097	0.136	0.0117902	1	Ant-hypothalamic neural progenitor
Golph3l	0.114877	0.109	0.072	0.0119539	1	Ant-hypothalamic neural progenitor
Elmod2	0.119556	0.109	0.075	0.0119787	1	Ant-hypothalamic neural progenitor
Trappc4	-0.107452	0.515	0.573	0.0120767	1	Ant-hypothalamic neural progenitor
1810058I24Rik	-0.116117	0.406	0.438	0.0121543	1	Ant-hypothalamic neural progenitor
B630019K06Rik	0.12426	0.158	0.113	0.0122196	1	Ant-hypothalamic neural progenitor
Med13	0.131863	0.118	0.08	0.0122521	1	Ant-hypothalamic neural progenitor
Rdx	0.126499	0.462	0.397	0.0123067	1	Ant-hypothalamic neural progenitor
Polr1d	0.148147	0.431	0.375	0.0124009	1	Ant-hypothalamic neural progenitor
Atp6v1h	0.105911	0.273	0.218	0.0126623	1	Ant-hypothalamic neural progenitor
Aes	-0.113332	0.322	0.372	0.012727	1	Ant-hypothalamic neural progenitor
Id4	-0.117031	0.184	0.196	0.0127757	1	Ant-hypothalamic neural progenitor
F2r	-0.117431	0.302	0.35	0.0128651	1	Ant-hypothalamic neural progenitor
2019-03-08	0.116034	0.114	0.076	0.0129282	1	Ant-hypothalamic neural progenitor
Mpc1	-0.135416	0.242	0.288	0.0129396	1	Ant-hypothalamic neural progenitor
Tomm20	0.10393	0.699	0.656	0.0130088	1	Ant-hypothalamic neural progenitor
Tcf4	0.132087	0.473	0.426	0.0130623	1	Ant-hypothalamic neural progenitor
P4hb	0.113586	0.128	0.088	0.0131101	1	Ant-hypothalamic neural progenitor
Anp32b	0.125341	0.457	0.404	0.0131397	1	Ant-hypothalamic neural progenitor
Snrnp70	0.114514	0.44	0.377	0.0131574	1	Ant-hypothalamic neural progenitor
Cd320	-0.103286	0.112	0.137	0.0134829	1	Ant-hypothalamic neural progenitor
Tnrc6c	0.10851	0.277	0.221	0.0138234	1	Ant-hypothalamic neural progenitor
Rap1b	-0.118126	0.213	0.266	0.0138268	1	Ant-hypothalamic neural progenitor
Gm26735	-0.135266	0.164	0.212	0.0140124	1	Ant-hypothalamic neural progenitor
Idh1	-0.110435	0.445	0.487	0.0141669	1	Ant-hypothalamic neural progenitor
Srpk2	0.129971	0.369	0.313	0.0142298	1	Ant-hypothalamic neural progenitor
mt-Nd3	-0.106004	0.426	0.455	0.014293	1	Ant-hypothalamic neural progenitor
Pum3	-0.1111	0.115	0.152	0.0143363	1	Ant-hypothalamic neural progenitor
Eif3g	-0.103195	0.482	0.52	0.0144376	1	Ant-hypothalamic neural progenitor
Asah1	-0.116022	0.153	0.202	0.0144502	1	Ant-hypothalamic neural progenitor
Snrpa	-0.117169	0.301	0.343	0.0145021	1	Ant-hypothalamic neural progenitor
Cdk8	0.104637	0.197	0.149	0.0145561	1	Ant-hypothalamic neural progenitor
Arl6	-0.109834	0.137	0.171	0.0146213	1	Ant-hypothalamic neural progenitor
Tmx4	0.107796	0.149	0.106	0.0148721	1	Ant-hypothalamic neural progenitor
Srm	-0.121545	0.136	0.179	0.0149815	1	Ant-hypothalamic neural progenitor
Gin1	0.108254	0.103	0.068	0.0149955	1	Ant-hypothalamic neural progenitor
Gprasp2	0.129181	0.161	0.118	0.0150045	1	Ant-hypothalamic neural progenitor
Cxxc4	-0.123913	0.175	0.208	0.0156735	1	Ant-hypothalamic neural progenitor
Usp14	-0.117023	0.239	0.291	0.0157419	1	Ant-hypothalamic neural progenitor
Zfp280d	0.120195	0.169	0.134	0.0158099	1	Ant-hypothalamic neural progenitor
Tnks2	0.138838	0.241	0.204	0.0158878	1	Ant-hypothalamic neural progenitor
Tspyl1	0.129974	0.238	0.189	0.016112	1	Ant-hypothalamic neural progenitor
Mrpl1	-0.113731	0.114	0.153	0.0163308	1	Ant-hypothalamic neural progenitor
Pcsk1n	0.118119	0.325	0.267	0.0164813	1	Ant-hypothalamic neural progenitor
Zbtb14	-0.114637	0.115	0.154	0.0165331	1	Ant-hypothalamic neural progenitor
Rpf2	-0.119893	0.241	0.287	0.0166203	1	Ant-hypothalamic neural progenitor
Dusp6	0.108753	0.159	0.117	0.0167341	1	Ant-hypothalamic neural progenitor
Taf10	0.144551	0.306	0.252	0.0168058	1	Ant-hypothalamic neural progenitor
Ier2	0.15021	0.313	0.271	0.0170079	1	Ant-hypothalamic neural progenitor
Ctnnbl1	0.110895	0.339	0.281	0.0170936	1	Ant-hypothalamic neural progenitor
Immp1l	-0.11966	0.292	0.34	0.0178757	1	Ant-hypothalamic neural progenitor
Rbm15	-0.13344	0.145	0.185	0.0182571	1	Ant-hypothalamic neural progenitor
Lman2l	-0.1203	0.136	0.179	0.0185958	1	Ant-hypothalamic neural progenitor
Pno1	-0.108724	0.112	0.154	0.0186975	1	Ant-hypothalamic neural progenitor
Lrrc8d	0.105749	0.072	0.044	0.0187054	1	Ant-hypothalamic neural progenitor
Pdcd7	0.102655	0.098	0.065	0.0189606	1	Ant-hypothalamic neural progenitor
Baz2b	0.114824	0.271	0.218	0.0192631	1	Ant-hypothalamic neural progenitor
Khdrbs1	0.108917	0.651	0.604	0.0193138	1	Ant-hypothalamic neural progenitor
Txnl4a	-0.108041	0.372	0.412	0.0193463	1	Ant-hypothalamic neural progenitor
Ptcd2	0.104265	0.096	0.064	0.0193971	1	Ant-hypothalamic neural progenitor
Hras	0.114315	0.25	0.198	0.0194627	1	Ant-hypothalamic neural progenitor
Actr10	0.102915	0.326	0.27	0.0197762	1	Ant-hypothalamic neural progenitor
Ddx17	0.109424	0.22	0.171	0.019898	1	Ant-hypothalamic neural progenitor
Rcn1	-0.12092	0.18	0.223	0.0199423	1	Ant-hypothalamic neural progenitor
Bptf	0.128112	0.226	0.177	0.0200188	1	Ant-hypothalamic neural progenitor
Msrb1	0.110649	0.118	0.081	0.0200408	1	Ant-hypothalamic neural progenitor
Ssu72	0.12743	0.38	0.325	0.0211053	1	Ant-hypothalamic neural progenitor
Armcx3	-0.106729	0.215	0.264	0.0212179	1	Ant-hypothalamic neural progenitor
Rnf214	0.1207	0.139	0.1	0.0215135	1	Ant-hypothalamic neural progenitor
Btbd1	-0.113305	0.314	0.348	0.0217139	1	Ant-hypothalamic neural progenitor
Ahi1	0.115461	0.294	0.24	0.0217331	1	Ant-hypothalamic neural progenitor
Aamp	-0.11087	0.323	0.37	0.0218343	1	Ant-hypothalamic neural progenitor
Serpinh1	0.122198	0.196	0.15	0.0219152	1	Ant-hypothalamic neural progenitor
Mark3	0.122363	0.189	0.148	0.0219581	1	Ant-hypothalamic neural progenitor
Ppp1r14b	-0.121954	0.378	0.43	0.0221011	1	Ant-hypothalamic neural progenitor
Emg1	-0.114595	0.463	0.507	0.0224024	1	Ant-hypothalamic neural progenitor
Diablo	0.114675	0.291	0.238	0.0225601	1	Ant-hypothalamic neural progenitor
Rbm25	0.116288	0.554	0.502	0.0227276	1	Ant-hypothalamic neural progenitor
Ccnt2	0.105387	0.455	0.396	0.0227442	1	Ant-hypothalamic neural progenitor
Gm6710	-0.100359	0.081	0.112	0.0228072	1	Ant-hypothalamic neural progenitor
Grpel1	-0.108792	0.272	0.323	0.0230986	1	Ant-hypothalamic neural progenitor
Dner	0.111715	0.164	0.122	0.0234955	1	Ant-hypothalamic neural progenitor
Slu7	0.129316	0.174	0.132	0.0235297	1	Ant-hypothalamic neural progenitor
Sap18	-0.114511	0.231	0.268	0.0237387	1	Ant-hypothalamic neural progenitor
Snf8	-0.111502	0.271	0.319	0.0237924	1	Ant-hypothalamic neural progenitor
Atp2b1	0.103904	0.13	0.092	0.024008	1	Ant-hypothalamic neural progenitor
Akr1b8	0.108326	0.1	0.067	0.0240803	1	Ant-hypothalamic neural progenitor
Gm10093	-0.101519	0.102	0.138	0.0243195	1	Ant-hypothalamic neural progenitor
Arid1a	0.111483	0.275	0.223	0.0247505	1	Ant-hypothalamic neural progenitor
Svip	0.106558	0.083	0.056	0.0248079	1	Ant-hypothalamic neural progenitor
Tma16	-0.112658	0.118	0.148	0.0250981	1	Ant-hypothalamic neural progenitor
Rabl2	0.107661	0.19	0.146	0.0252737	1	Ant-hypothalamic neural progenitor
1110001J03Rik	-0.100867	0.229	0.274	0.0253693	1	Ant-hypothalamic neural progenitor
Srek1ip1	-0.120971	0.224	0.268	0.0256353	1	Ant-hypothalamic neural progenitor
Lpar6	-0.11731	0.199	0.239	0.0257204	1	Ant-hypothalamic neural progenitor
Fcf1	-0.10356	0.219	0.269	0.0257487	1	Ant-hypothalamic neural progenitor
Pfdn1	-0.104715	0.506	0.551	0.0260503	1	Ant-hypothalamic neural progenitor
Sh3bgrl	0.109094	0.62	0.574	0.0268512	1	Ant-hypothalamic neural progenitor
Lamtor4	-0.112629	0.213	0.254	0.0270289	1	Ant-hypothalamic neural progenitor
Mrpl33	-0.104382	0.398	0.438	0.0278249	1	Ant-hypothalamic neural progenitor
Rab3ip	-0.100577	0.107	0.138	0.0278711	1	Ant-hypothalamic neural progenitor
Gria2	0.10966	0.085	0.06	0.0280469	1	Ant-hypothalamic neural progenitor
Prpf19	0.107768	0.362	0.307	0.0289755	1	Ant-hypothalamic neural progenitor
Ing4	0.11535	0.338	0.289	0.0292474	1	Ant-hypothalamic neural progenitor
RP23-59P20.3	-0.100566	0.061	0.089	0.029366	1	Ant-hypothalamic neural progenitor
Eprs	0.102812	0.239	0.192	0.0298079	1	Ant-hypothalamic neural progenitor
Tle1	-0.107556	0.19	0.237	0.0300068	1	Ant-hypothalamic neural progenitor
Nhp2	-0.108058	0.395	0.434	0.0310402	1	Ant-hypothalamic neural progenitor
Fdps	-0.105009	0.228	0.261	0.0312091	1	Ant-hypothalamic neural progenitor
Lgr4	-0.110047	0.137	0.152	0.0315117	1	Ant-hypothalamic neural progenitor
Pak3	0.100409	0.701	0.649	0.0318246	1	Ant-hypothalamic neural progenitor
Sltm	0.119677	0.312	0.26	0.0318427	1	Ant-hypothalamic neural progenitor
Lrrc42	0.101315	0.169	0.128	0.0321287	1	Ant-hypothalamic neural progenitor
Akap9	0.124108	0.442	0.388	0.0324412	1	Ant-hypothalamic neural progenitor
Itm2c	0.12881	0.268	0.22	0.0330695	1	Ant-hypothalamic neural progenitor
Acvr2b	0.109323	0.361	0.308	0.0333702	1	Ant-hypothalamic neural progenitor
Alg2	0.107047	0.134	0.098	0.0340426	1	Ant-hypothalamic neural progenitor
Tdrkh	-0.104358	0.169	0.201	0.0342571	1	Ant-hypothalamic neural progenitor
Hnrnpr	-0.105911	0.591	0.64	0.0345169	1	Ant-hypothalamic neural progenitor
Snx5	0.105858	0.216	0.171	0.0355513	1	Ant-hypothalamic neural progenitor
Fam122a	0.114668	0.152	0.113	0.0361498	1	Ant-hypothalamic neural progenitor
Pcm1	0.105242	0.273	0.224	0.0371153	1	Ant-hypothalamic neural progenitor
Prrc2c	0.11548	0.3	0.25	0.0379605	1	Ant-hypothalamic neural progenitor
Kmt2e	0.119781	0.408	0.363	0.0381811	1	Ant-hypothalamic neural progenitor
Uchl1	0.105988	0.501	0.446	0.0390012	1	Ant-hypothalamic neural progenitor
Phip	0.120902	0.489	0.444	0.0391881	1	Ant-hypothalamic neural progenitor
Pdia6	-0.102465	0.386	0.42	0.0397206	1	Ant-hypothalamic neural progenitor
Ppa1	-0.108497	0.293	0.338	0.0397573	1	Ant-hypothalamic neural progenitor
Mcm2	-0.121372	0.293	0.337	0.0416367	1	Ant-hypothalamic neural progenitor
Ezh2	0.112101	0.458	0.422	0.0423034	1	Ant-hypothalamic neural progenitor
Dhx30	0.109904	0.405	0.351	0.0423682	1	Ant-hypothalamic neural progenitor
Meaf6	0.109647	0.185	0.146	0.0428723	1	Ant-hypothalamic neural progenitor
Tox3	0.11422	0.485	0.431	0.0439744	1	Ant-hypothalamic neural progenitor
Hmgb2	0.102362	0.621	0.575	0.0450806	1	Ant-hypothalamic neural progenitor
Hook3	0.104496	0.163	0.125	0.0453588	1	Ant-hypothalamic neural progenitor
Ccar1	0.10039	0.397	0.345	0.0456924	1	Ant-hypothalamic neural progenitor
Snrnp48	0.110818	0.199	0.158	0.0468448	1	Ant-hypothalamic neural progenitor
Xrn2	0.104983	0.302	0.255	0.0469354	1	Ant-hypothalamic neural progenitor
Fam192a	0.104892	0.331	0.281	0.0470897	1	Ant-hypothalamic neural progenitor
Armcx2	0.12109	0.229	0.185	0.047803	1	Ant-hypothalamic neural progenitor
Nap1l5	0.129192	0.297	0.259	0.0506071	1	Ant-hypothalamic neural progenitor
Aplp1	0.123694	0.228	0.188	0.0509627	1	Ant-hypothalamic neural progenitor
Spns1	0.102314	0.096	0.068	0.0512977	1	Ant-hypothalamic neural progenitor
Gm11549	-0.104754	0.053	0.078	0.0521349	1	Ant-hypothalamic neural progenitor
Hes1	-0.127761	0.061	0.077	0.0521842	1	Ant-hypothalamic neural progenitor
Ppig	0.101965	0.378	0.329	0.0527945	1	Ant-hypothalamic neural progenitor
Zfp644	0.102637	0.252	0.207	0.0541554	1	Ant-hypothalamic neural progenitor
Fam216a	0.113824	0.232	0.196	0.0542134	1	Ant-hypothalamic neural progenitor
Klhl9	0.114378	0.308	0.275	0.0546613	1	Ant-hypothalamic neural progenitor
Mmd	0.114102	0.208	0.168	0.0547841	1	Ant-hypothalamic neural progenitor
Myh10	0.112676	0.179	0.141	0.0557532	1	Ant-hypothalamic neural progenitor
Gpi1	0.107974	0.216	0.176	0.0562605	1	Ant-hypothalamic neural progenitor
Ncl	0.101904	0.583	0.545	0.0569893	1	Ant-hypothalamic neural progenitor
Fam188a	0.10208	0.18	0.153	0.0609301	1	Ant-hypothalamic neural progenitor
Hist1h1c	0.119134	0.13	0.097	0.0622338	1	Ant-hypothalamic neural progenitor
Vdac1	0.110862	0.41	0.37	0.0631442	1	Ant-hypothalamic neural progenitor
Ppp2r2a	0.112662	0.323	0.277	0.0633206	1	Ant-hypothalamic neural progenitor
Crmp1	0.102185	0.423	0.379	0.0636319	1	Ant-hypothalamic neural progenitor
Borcs8	0.104772	0.16	0.125	0.06451	1	Ant-hypothalamic neural progenitor
Taok1	0.100431	0.155	0.12	0.0664423	1	Ant-hypothalamic neural progenitor
Patz1	0.102155	0.281	0.238	0.0766975	1	Ant-hypothalamic neural progenitor
Cald1	0.101389	0.551	0.504	0.0771925	1	Ant-hypothalamic neural progenitor
Cotl1	0.125351	0.299	0.268	0.0777034	1	Ant-hypothalamic neural progenitor
Iqcb1	0.109125	0.183	0.152	0.0779923	1	Ant-hypothalamic neural progenitor
Trp53	0.103229	0.27	0.229	0.0787592	1	Ant-hypothalamic neural progenitor
Mpped2	-0.107747	0.255	0.272	0.0845291	1	Ant-hypothalamic neural progenitor
Zfp36l1	-0.105254	0.102	0.121	0.086961	1	Ant-hypothalamic neural progenitor
Bhlhe22	-0.118034	0.083	0.105	0.0887358	1	Ant-hypothalamic neural progenitor
Gde1	0.113416	0.181	0.148	0.0979873	1	Ant-hypothalamic neural progenitor
Mapk1ip1l	0.110024	0.193	0.157	0.10029	1	Ant-hypothalamic neural progenitor
Nipbl	0.104209	0.203	0.169	0.102345	1	Ant-hypothalamic neural progenitor
Dut	0.104689	0.182	0.154	0.104449	1	Ant-hypothalamic neural progenitor
Smc1a	0.107903	0.237	0.203	0.10874	1	Ant-hypothalamic neural progenitor
Nmral1	0.10338	0.251	0.213	0.116022	1	Ant-hypothalamic neural progenitor
Hist1h2bc	0.109329	0.113	0.086	0.116598	1	Ant-hypothalamic neural progenitor
2010107G23Rik	0.119547	0.139	0.11	0.120622	1	Ant-hypothalamic neural progenitor
Irf2bpl	0.10204	0.151	0.121	0.121629	1	Ant-hypothalamic neural progenitor
E2f1	-0.103138	0.119	0.145	0.123719	1	Ant-hypothalamic neural progenitor
Zbtb18	0.101408	0.216	0.184	0.126689	1	Ant-hypothalamic neural progenitor
Cpe	0.109649	0.438	0.404	0.126801	1	Ant-hypothalamic neural progenitor
Tax1bp1	0.102486	0.335	0.305	0.244468	1	Ant-hypothalamic neural progenitor
Otp	0.104701	0.063	0.051	0.262276	1	Ant-hypothalamic neural progenitor
Ddrgk1	-1.18285	0	0.75	0.000172547	1	Arcuate nucleus
Grb10	-1.45984	0.452	0.75	0.000501171	1	Arcuate nucleus
Eef1a1	0.714009	1	1	0.00115236	1	Arcuate nucleus
Atp5g3	1.48984	0.742	0	0.00345708	1	Arcuate nucleus
Rsrc2	1.287	0.742	0	0.00345708	1	Arcuate nucleus
Cul2	-1.10752	0.032	0.75	0.00363249	1	Arcuate nucleus
Dsel	-0.782837	0	0.5	0.00392584	1	Arcuate nucleus
Pls3	-0.782837	0	0.5	0.00392584	1	Arcuate nucleus
Nadk2	-0.880938	0	0.5	0.00392584	1	Arcuate nucleus
Fam92b	-0.677444	0	0.5	0.00392584	1	Arcuate nucleus
Gm42469	-0.677444	0	0.5	0.00392584	1	Arcuate nucleus
Hiatl1	-0.677444	0	0.5	0.00392584	1	Arcuate nucleus
Kitl	-0.873	0	0.5	0.00392584	1	Arcuate nucleus
Nr2c1	-0.835525	0	0.5	0.00392584	1	Arcuate nucleus
Sema4a	-0.835525	0	0.5	0.00392584	1	Arcuate nucleus
Serinc1	1.32389	0.71	0	0.00516064	1	Arcuate nucleus
Nt5c3	1.16026	0.71	0	0.00516064	1	Arcuate nucleus
Nkx2-1	1.31749	0.71	0	0.00516064	1	Arcuate nucleus
Snap47	1.29713	0.71	0	0.00516064	1	Arcuate nucleus
D930028M14Rik	-1.46069	0.258	1	0.00527373	1	Arcuate nucleus
Rpl7a	1.19711	1	0.5	0.00728142	1	Arcuate nucleus
Gnb2	0.859323	0.903	1	0.0073212	1	Arcuate nucleus
Nipsnap1	1.13878	0.677	0	0.00745352	1	Arcuate nucleus
Stk25	1.21039	0.677	0	0.00745352	1	Arcuate nucleus
Pitpna	1.03763	0.677	0	0.00745352	1	Arcuate nucleus
Rbp1	1.54507	0.677	0	0.00745352	1	Arcuate nucleus
Pcif1	-0.911291	0.258	1	0.00852938	1	Arcuate nucleus
Cdk4	1.43503	0.903	0.25	0.00965149	1	Arcuate nucleus
Ctbp1	1.39926	0.903	0.25	0.0102997	1	Arcuate nucleus
Rad23b	1.18364	0.645	0	0.0104725	1	Arcuate nucleus
Map2	1.13565	0.645	0	0.0104725	1	Arcuate nucleus
Srp9	1.01049	0.645	0	0.0104725	1	Arcuate nucleus
Med28	1.08223	0.645	0	0.0104725	1	Arcuate nucleus
Reep5	-0.850706	0.71	0.75	0.0129101	1	Arcuate nucleus
Atp5f1	0.390615	1	0.5	0.0131517	1	Arcuate nucleus
Tmem261	-0.853652	0.29	1	0.0132546	1	Arcuate nucleus
Tmem186	-1.03314	0.097	0.75	0.0132861	1	Arcuate nucleus
Cd47	-0.923091	0.29	1	0.0134226	1	Arcuate nucleus
Arl6ip1	-0.519107	0.774	0.5	0.0137344	1	Arcuate nucleus
Mrps24	1.04287	0.613	0	0.0143753	1	Arcuate nucleus
Kcnk2	0.995059	0.613	0	0.0143753	1	Arcuate nucleus
Cyb5r4	0.994259	0.613	0	0.0143753	1	Arcuate nucleus
Wsb1	0.979133	0.613	0	0.0143753	1	Arcuate nucleus
Capns1	0.95387	0.613	0	0.0143753	1	Arcuate nucleus
Rsl24d1	-0.878108	0.323	1	0.015099	1	Arcuate nucleus
Cd24a	0.752771	1	1	0.0161309	1	Arcuate nucleus
Ralgapb	-0.780428	0.032	0.5	0.0163652	1	Arcuate nucleus
Med13	-0.652371	0.032	0.5	0.0163652	1	Arcuate nucleus
Fbxo34	-0.792851	0.032	0.5	0.0163652	1	Arcuate nucleus
Ctsf	-0.798476	0.032	0.5	0.0163652	1	Arcuate nucleus
1810043H04Rik	-0.91412	0.032	0.5	0.0163652	1	Arcuate nucleus
Fam3c	-0.741854	0.032	0.5	0.0163652	1	Arcuate nucleus
Uxs1	-0.757764	0.032	0.5	0.0163652	1	Arcuate nucleus
Hic2	-0.810452	0.032	0.5	0.0163652	1	Arcuate nucleus
Kcnma1	-0.942668	0.032	0.5	0.0163652	1	Arcuate nucleus
Uxt	-0.942668	0.032	0.5	0.0163652	1	Arcuate nucleus
Gabpa	-0.583773	0.032	0.5	0.0163652	1	Arcuate nucleus
Ercc5	-0.592375	0.032	0.5	0.0163652	1	Arcuate nucleus
Lipa	-0.632778	0.032	0.5	0.0163652	1	Arcuate nucleus
Tmem191c	-0.882673	0.032	0.5	0.0163652	1	Arcuate nucleus
Pdik1l	-0.741519	0.032	0.5	0.0163652	1	Arcuate nucleus
Ddx26b	-0.707631	0.032	0.5	0.0163652	1	Arcuate nucleus
Rrp8	-0.914093	0.032	0.5	0.0163652	1	Arcuate nucleus
Ube2t	-0.615867	0.032	0.5	0.0163652	1	Arcuate nucleus
Dlg5	-0.715943	0.032	0.5	0.0163652	1	Arcuate nucleus
3110035E14Rik	-0.781706	0.032	0.5	0.0163652	1	Arcuate nucleus
Cd3eap	-0.848765	0.032	0.5	0.0163652	1	Arcuate nucleus
Gatsl2	-0.940748	0.032	0.5	0.0163652	1	Arcuate nucleus
2700081O15Rik	-0.831681	0.032	0.5	0.0163652	1	Arcuate nucleus
H2-Ke6	-0.89426	0.032	0.5	0.0163652	1	Arcuate nucleus
Ptov1	0.784103	0.968	1	0.0172558	1	Arcuate nucleus
Zfp61	-0.964065	0.097	0.75	0.0186367	1	Arcuate nucleus
Tcf7l2	1.09338	0.581	0	0.0193428	1	Arcuate nucleus
Tmem147	0.97966	0.581	0	0.0193428	1	Arcuate nucleus
Fam69b	0.918209	0.581	0	0.0193428	1	Arcuate nucleus
Ddt	0.889832	0.581	0	0.0193428	1	Arcuate nucleus
Asna1	0.887808	0.581	0	0.0193428	1	Arcuate nucleus
Actl6b	-0.971772	0.452	1	0.0203741	1	Arcuate nucleus
Psip1	1.28904	0.871	0.25	0.0205627	1	Arcuate nucleus
Gnb2l1	1.04527	0.968	0.5	0.021907	1	Arcuate nucleus
Dnajc5	0.966865	0.548	0	0.0255829	1	Arcuate nucleus
2019-03-07	0.995739	0.548	0	0.0255829	1	Arcuate nucleus
Tmem183a	0.937809	0.548	0	0.0255829	1	Arcuate nucleus
H1fx	0.913126	0.548	0	0.0255829	1	Arcuate nucleus
Npm3	0.907451	0.548	0	0.0255829	1	Arcuate nucleus
Atp1b3	0.881749	0.548	0	0.0255829	1	Arcuate nucleus
Mad2l2	0.877117	0.548	0	0.0255829	1	Arcuate nucleus
Ina	0.693842	0.968	1	0.0264261	1	Arcuate nucleus
Pcbp4	0.410879	0.839	0.25	0.0280952	1	Arcuate nucleus
Sox11	0.762124	0.968	1	0.0296961	1	Arcuate nucleus
Pten	-0.717416	0.355	1	0.031414	1	Arcuate nucleus
Snca	-1.03414	0.355	1	0.0331404	1	Arcuate nucleus
Pak3	1.02618	0.516	0	0.0333339	1	Arcuate nucleus
Vamp7	0.879292	0.516	0	0.0333339	1	Arcuate nucleus
Hspa9	0.835574	0.516	0	0.0333339	1	Arcuate nucleus
2019-03-05	0.827137	0.516	0	0.0333339	1	Arcuate nucleus
Arid4b	0.791022	0.516	0	0.0333339	1	Arcuate nucleus
Ndufs8	0.783993	0.516	0	0.0333339	1	Arcuate nucleus
Rnf2	0.957911	0.516	0	0.0333339	1	Arcuate nucleus
Kif1a	0.913218	0.516	0	0.0333339	1	Arcuate nucleus
Atf4	0.902893	0.516	0	0.0333339	1	Arcuate nucleus
Sssca1	0.888522	0.516	0	0.0333339	1	Arcuate nucleus
Sdf2	0.880091	0.516	0	0.0333339	1	Arcuate nucleus
Cwc15	0.872274	0.516	0	0.0333339	1	Arcuate nucleus
Pak1	0.79683	0.516	0	0.0333339	1	Arcuate nucleus
Fbxo3	0.793552	0.516	0	0.0333339	1	Arcuate nucleus
Cnpy2	0.773685	0.516	0	0.0333339	1	Arcuate nucleus
Shfm1	-0.706299	0.871	1	0.0355176	1	Arcuate nucleus
Rps29	-0.605353	0.968	1	0.0355484	1	Arcuate nucleus
Fdps	-0.367141	0.581	0.25	0.0376401	1	Arcuate nucleus
Slc25a33	-0.793562	0.129	0.75	0.0389065	1	Arcuate nucleus
Sap30	-0.653351	0.548	0.5	0.0389327	1	Arcuate nucleus
Lrrc8a	-0.906772	0.452	0.5	0.0392756	1	Arcuate nucleus
Zfand5	0.914563	0.871	0.25	0.0393696	1	Arcuate nucleus
Srp14	0.776558	1	0.75	0.0399997	1	Arcuate nucleus
Gdi2	-0.928572	0.742	1	0.0404744	1	Arcuate nucleus
Zmat2	-0.810333	0.484	0.5	0.0414503	1	Arcuate nucleus
Rpl21	0.547734	1	1	0.0416421	1	Arcuate nucleus
Cnbp	0.106762	0.742	0.25	0.0416552	1	Arcuate nucleus
2410002F23Rik	0.854899	0.484	0	0.0428695	1	Arcuate nucleus
Psmg4	0.701453	0.484	0	0.0428695	1	Arcuate nucleus
Bclaf1	0.952605	0.484	0	0.0428695	1	Arcuate nucleus
Zfhx3	0.94806	0.484	0	0.0428695	1	Arcuate nucleus
Pink1	0.910295	0.484	0	0.0428695	1	Arcuate nucleus
Gars	0.909732	0.484	0	0.0428695	1	Arcuate nucleus
Phip	0.835802	0.484	0	0.0428695	1	Arcuate nucleus
Arrdc3	0.809502	0.484	0	0.0428695	1	Arcuate nucleus
Coprs	0.802779	0.484	0	0.0428695	1	Arcuate nucleus
Tpgs2	0.776804	0.484	0	0.0428695	1	Arcuate nucleus
Sfr1	0.769275	0.484	0	0.0428695	1	Arcuate nucleus
Gm2000	0.719206	0.484	0	0.0428695	1	Arcuate nucleus
Atraid	0.717783	0.484	0	0.0428695	1	Arcuate nucleus
Anapc11	0.7086	0.484	0	0.0428695	1	Arcuate nucleus
Prkaca	0.696477	0.484	0	0.0428695	1	Arcuate nucleus
Tox	0.669628	0.484	0	0.0428695	1	Arcuate nucleus
Diablo	0.778049	0.484	0	0.0428695	1	Arcuate nucleus
Rab5c	0.747694	0.484	0	0.0428695	1	Arcuate nucleus
Mrps5	0.738958	0.484	0	0.0428695	1	Arcuate nucleus
Lbh	0.957191	0.484	0	0.0428695	1	Arcuate nucleus
Gprasp1	0.883124	0.484	0	0.0428695	1	Arcuate nucleus
Lmnb1	0.844026	0.484	0	0.0428695	1	Arcuate nucleus
Gnai3	0.826805	0.484	0	0.0428695	1	Arcuate nucleus
Por	0.820983	0.484	0	0.0428695	1	Arcuate nucleus
Snrpa1	0.785093	0.484	0	0.0428695	1	Arcuate nucleus
Psmg3	0.782723	0.484	0	0.0428695	1	Arcuate nucleus
Isyna1	0.759195	0.484	0	0.0428695	1	Arcuate nucleus
Smap1	0.731492	0.484	0	0.0428695	1	Arcuate nucleus
Eif2s1	0.708874	0.484	0	0.0428695	1	Arcuate nucleus
mt-Nd3	-0.893724	0.581	1	0.043044	1	Arcuate nucleus
Pafah1b2	-0.593865	0.839	0.75	0.0432343	1	Arcuate nucleus
Rhno1	-1.17132	0.194	0.75	0.0433881	1	Arcuate nucleus
Copg1	-0.975767	0.323	0.5	0.0443467	1	Arcuate nucleus
Praf2	-1.16981	0.355	0.75	0.0455011	1	Arcuate nucleus
Bag1	-0.46262	0.903	0.75	0.0455422	1	Arcuate nucleus
Samm50	-0.724664	0.355	0.25	0.0459018	1	Arcuate nucleus
Raph1	-0.866332	0.161	0.75	0.0461254	1	Arcuate nucleus
Rpl17	0.529413	1	1	0.046329	1	Arcuate nucleus
Myl6	0.63269	0.935	1	0.0478396	1	Arcuate nucleus
Xist	1.42459	0.613	0.25	0.0481492	1	Arcuate nucleus
Igfbp2	-1.06718	0.161	0.75	0.0487878	1	Arcuate nucleus
Tmpo	-0.54853	0.387	1	0.0499996	1	Arcuate nucleus
Pam	-0.949628	0.161	0.75	0.0501273	1	Arcuate nucleus
Tmbim4	-1.0057	0.323	0.75	0.050923	1	Arcuate nucleus
Lamp1	-0.433785	0.484	0.25	0.0520835	1	Arcuate nucleus
Clta	0.789577	0.839	0.75	0.0521605	1	Arcuate nucleus
Tbpl1	-0.725238	0.645	0.75	0.0541556	1	Arcuate nucleus
Dynlt1f	-1.02757	0.355	0.75	0.0543289	1	Arcuate nucleus
2210013O21Rik	0.898024	0.452	0	0.0545052	1	Arcuate nucleus
Lcorl	0.871957	0.452	0	0.0545052	1	Arcuate nucleus
Eif1a	0.793151	0.452	0	0.0545052	1	Arcuate nucleus
Gria2	0.767362	0.452	0	0.0545052	1	Arcuate nucleus
Sar1a	0.657875	0.452	0	0.0545052	1	Arcuate nucleus
Cdc123	0.644546	0.452	0	0.0545052	1	Arcuate nucleus
Atp2c1	0.605929	0.452	0	0.0545052	1	Arcuate nucleus
Pik3r1	0.944806	0.452	0	0.0545052	1	Arcuate nucleus
Nptx2	0.902795	0.452	0	0.0545052	1	Arcuate nucleus
Eapp	0.865241	0.452	0	0.0545052	1	Arcuate nucleus
Zfp462	0.859994	0.452	0	0.0545052	1	Arcuate nucleus
Tomm70a	0.854585	0.452	0	0.0545052	1	Arcuate nucleus
Eif4e2	0.82119	0.452	0	0.0545052	1	Arcuate nucleus
D1Ertd622e	0.819266	0.452	0	0.0545052	1	Arcuate nucleus
Tpm1	0.791571	0.452	0	0.0545052	1	Arcuate nucleus
Mpc1	0.786231	0.452	0	0.0545052	1	Arcuate nucleus
Sh3bp1	0.747787	0.452	0	0.0545052	1	Arcuate nucleus
Smim8	0.743875	0.452	0	0.0545052	1	Arcuate nucleus
Ten1	0.738431	0.452	0	0.0545052	1	Arcuate nucleus
Slc38a1	0.721837	0.452	0	0.0545052	1	Arcuate nucleus
Chmp4b	0.708659	0.452	0	0.0545052	1	Arcuate nucleus
Leprotl1	0.705027	0.452	0	0.0545052	1	Arcuate nucleus
Taok1	0.676781	0.452	0	0.0545052	1	Arcuate nucleus
Tbcc	0.672972	0.452	0	0.0545052	1	Arcuate nucleus
Nktr	0.63116	0.452	0	0.0545052	1	Arcuate nucleus
Tgfbr1	0.614563	0.452	0	0.0545052	1	Arcuate nucleus
Bmyc	0.794254	0.452	0	0.0545052	1	Arcuate nucleus
Trappc2	0.699421	0.452	0	0.0545052	1	Arcuate nucleus
Fam133b	0.691681	0.452	0	0.0545052	1	Arcuate nucleus
Ist1	0.666255	0.452	0	0.0545052	1	Arcuate nucleus
Htatsf1	0.664761	0.452	0	0.0545052	1	Arcuate nucleus
Bend5	0.611205	0.452	0	0.0545052	1	Arcuate nucleus
Ccser2	-0.860586	0.194	0.75	0.0551698	1	Arcuate nucleus
Fam49b	-0.754351	0.806	1	0.055211	1	Arcuate nucleus
Hmgb3	0.651924	0.968	0.5	0.0560448	1	Arcuate nucleus
St13	-0.953066	0.613	1	0.05697	1	Arcuate nucleus
Tpi1	0.805139	0.839	0.25	0.0600464	1	Arcuate nucleus
Haghl	-0.684535	0.161	0.75	0.0602898	1	Arcuate nucleus
Gm9843	-0.424034	0.484	0.25	0.0602907	1	Arcuate nucleus
Prkaa1	-0.916335	0.065	0.5	0.0605571	1	Arcuate nucleus
Akirin2	0.898197	0.839	0.25	0.0610633	1	Arcuate nucleus
Rnf115	-0.641211	0.452	1	0.0613392	1	Arcuate nucleus
Rc3h2	-0.725233	0.161	0.75	0.0616426	1	Arcuate nucleus
Fh1	-0.656369	0.161	0.75	0.0621012	1	Arcuate nucleus
Elavl3	0.53133	0.806	0.25	0.0622766	1	Arcuate nucleus
Tmem258	-0.687044	0.71	1	0.0626294	1	Arcuate nucleus
Rplp2	-0.468796	0.968	1	0.0629442	1	Arcuate nucleus
Akip1	-0.434115	0	0.25	0.0638089	1	Arcuate nucleus
Atxn1	-0.434115	0	0.25	0.0638089	1	Arcuate nucleus
Cox10	-0.434115	0	0.25	0.0638089	1	Arcuate nucleus
Cpa2	-0.434115	0	0.25	0.0638089	1	Arcuate nucleus
Cpeb1	-0.434115	0	0.25	0.0638089	1	Arcuate nucleus
Ctxn3	-0.434115	0	0.25	0.0638089	1	Arcuate nucleus
Cxcl12	-0.434115	0	0.25	0.0638089	1	Arcuate nucleus
Dvl3	-0.434115	0	0.25	0.0638089	1	Arcuate nucleus
Faah	-0.434115	0	0.25	0.0638089	1	Arcuate nucleus
Fam120a	-0.434115	0	0.25	0.0638089	1	Arcuate nucleus
Frmd8	-0.434115	0	0.25	0.0638089	1	Arcuate nucleus
Fuz	-0.434115	0	0.25	0.0638089	1	Arcuate nucleus
Gldc	-0.434115	0	0.25	0.0638089	1	Arcuate nucleus
Gm12925	-0.434115	0	0.25	0.0638089	1	Arcuate nucleus
Gm13830	-0.434115	0	0.25	0.0638089	1	Arcuate nucleus
Gm26917	-0.434115	0	0.25	0.0638089	1	Arcuate nucleus
Gm27197	-0.434115	0	0.25	0.0638089	1	Arcuate nucleus
Gm29340	-0.434115	0	0.25	0.0638089	1	Arcuate nucleus
Gypa	-0.434115	0	0.25	0.0638089	1	Arcuate nucleus
Hcn2	-0.434115	0	0.25	0.0638089	1	Arcuate nucleus
Heatr5b	-0.434115	0	0.25	0.0638089	1	Arcuate nucleus
Hectd2	-0.434115	0	0.25	0.0638089	1	Arcuate nucleus
Itga2b	-0.434115	0	0.25	0.0638089	1	Arcuate nucleus
Itga3	-0.434115	0	0.25	0.0638089	1	Arcuate nucleus
Lmo2	-0.434115	0	0.25	0.0638089	1	Arcuate nucleus
Myl9	-0.434115	0	0.25	0.0638089	1	Arcuate nucleus
Nek7	-0.434115	0	0.25	0.0638089	1	Arcuate nucleus
Ngb	-0.434115	0	0.25	0.0638089	1	Arcuate nucleus
Ogg1	-0.434115	0	0.25	0.0638089	1	Arcuate nucleus
Ppard	-0.434115	0	0.25	0.0638089	1	Arcuate nucleus
Rab3il1	-0.434115	0	0.25	0.0638089	1	Arcuate nucleus
Rnf17	-0.434115	0	0.25	0.0638089	1	Arcuate nucleus
Spink10	-0.434115	0	0.25	0.0638089	1	Arcuate nucleus
Tmem67	-0.434115	0	0.25	0.0638089	1	Arcuate nucleus
Tmtc3	-0.434115	0	0.25	0.0638089	1	Arcuate nucleus
Vgll2	-0.434115	0	0.25	0.0638089	1	Arcuate nucleus
Wipf3	-0.434115	0	0.25	0.0638089	1	Arcuate nucleus
Zfp608	-0.434115	0	0.25	0.0638089	1	Arcuate nucleus
Zfpm2	-0.434115	0	0.25	0.0638089	1	Arcuate nucleus
Znhit2	-0.434115	0	0.25	0.0638089	1	Arcuate nucleus
Arfgef3	-0.73582	0	0.25	0.0638089	1	Arcuate nucleus
Slco3a1	-0.73582	0	0.25	0.0638089	1	Arcuate nucleus
2900055J20Rik	-0.566692	0	0.25	0.0638089	1	Arcuate nucleus
4732419C18Rik	-0.566692	0	0.25	0.0638089	1	Arcuate nucleus
A430105J06Rik	-0.566692	0	0.25	0.0638089	1	Arcuate nucleus
Acads	-0.566692	0	0.25	0.0638089	1	Arcuate nucleus
Aldh6a1	-0.566692	0	0.25	0.0638089	1	Arcuate nucleus
Bcl9l	-0.566692	0	0.25	0.0638089	1	Arcuate nucleus
Camkk1	-0.566692	0	0.25	0.0638089	1	Arcuate nucleus
Cdh10	-0.566692	0	0.25	0.0638089	1	Arcuate nucleus
Cpne4	-0.566692	0	0.25	0.0638089	1	Arcuate nucleus
Ddx27	-0.566692	0	0.25	0.0638089	1	Arcuate nucleus
Dgkeos	-0.566692	0	0.25	0.0638089	1	Arcuate nucleus
Dhx37	-0.566692	0	0.25	0.0638089	1	Arcuate nucleus
Elac2	-0.566692	0	0.25	0.0638089	1	Arcuate nucleus
Epha4	-0.566692	0	0.25	0.0638089	1	Arcuate nucleus
Eya1	-0.566692	0	0.25	0.0638089	1	Arcuate nucleus
Fut7	-0.566692	0	0.25	0.0638089	1	Arcuate nucleus
Gbx2	-0.566692	0	0.25	0.0638089	1	Arcuate nucleus
Gm14326	-0.566692	0	0.25	0.0638089	1	Arcuate nucleus
Gm26909	-0.566692	0	0.25	0.0638089	1	Arcuate nucleus
Hsf1	-0.566692	0	0.25	0.0638089	1	Arcuate nucleus
Iqck	-0.566692	0	0.25	0.0638089	1	Arcuate nucleus
Mtfp1	-0.566692	0	0.25	0.0638089	1	Arcuate nucleus
Nol9	-0.566692	0	0.25	0.0638089	1	Arcuate nucleus
Nxpe4	-0.566692	0	0.25	0.0638089	1	Arcuate nucleus
Otud5	-0.566692	0	0.25	0.0638089	1	Arcuate nucleus
Pde8a	-0.566692	0	0.25	0.0638089	1	Arcuate nucleus
Pon2	-0.566692	0	0.25	0.0638089	1	Arcuate nucleus
Ppfia2	-0.566692	0	0.25	0.0638089	1	Arcuate nucleus
Prdm8	-0.566692	0	0.25	0.0638089	1	Arcuate nucleus
Sema4b	-0.566692	0	0.25	0.0638089	1	Arcuate nucleus
Slc25a32	-0.566692	0	0.25	0.0638089	1	Arcuate nucleus
Tef	-0.566692	0	0.25	0.0638089	1	Arcuate nucleus
Thumpd2	-0.566692	0	0.25	0.0638089	1	Arcuate nucleus
Traf3	-0.566692	0	0.25	0.0638089	1	Arcuate nucleus
Wasf2	-0.566692	0	0.25	0.0638089	1	Arcuate nucleus
Wbscr25	-0.566692	0	0.25	0.0638089	1	Arcuate nucleus
Zfp112	-0.566692	0	0.25	0.0638089	1	Arcuate nucleus
Zfp454	-0.566692	0	0.25	0.0638089	1	Arcuate nucleus
1700066B17Rik	-0.354342	0	0.25	0.0638089	1	Arcuate nucleus
2310022B05Rik	-0.354342	0	0.25	0.0638089	1	Arcuate nucleus
Acp2	-0.354342	0	0.25	0.0638089	1	Arcuate nucleus
Acsl1	-0.354342	0	0.25	0.0638089	1	Arcuate nucleus
Adck2	-0.354342	0	0.25	0.0638089	1	Arcuate nucleus
Atl2	-0.354342	0	0.25	0.0638089	1	Arcuate nucleus
Bcl2l12	-0.354342	0	0.25	0.0638089	1	Arcuate nucleus
Bend3	-0.354342	0	0.25	0.0638089	1	Arcuate nucleus
Cep72	-0.354342	0	0.25	0.0638089	1	Arcuate nucleus
Cit	-0.354342	0	0.25	0.0638089	1	Arcuate nucleus
Col4a2	-0.354342	0	0.25	0.0638089	1	Arcuate nucleus
Dmpk	-0.354342	0	0.25	0.0638089	1	Arcuate nucleus
Dpp8	-0.354342	0	0.25	0.0638089	1	Arcuate nucleus
Fbxo2	-0.354342	0	0.25	0.0638089	1	Arcuate nucleus
Gabre	-0.354342	0	0.25	0.0638089	1	Arcuate nucleus
Gatsl3	-0.354342	0	0.25	0.0638089	1	Arcuate nucleus
Gm10184	-0.354342	0	0.25	0.0638089	1	Arcuate nucleus
Gm16503	-0.354342	0	0.25	0.0638089	1	Arcuate nucleus
Gm26564	-0.354342	0	0.25	0.0638089	1	Arcuate nucleus
Gm6563	-0.354342	0	0.25	0.0638089	1	Arcuate nucleus
Gsdmd	-0.354342	0	0.25	0.0638089	1	Arcuate nucleus
Gspt2	-0.354342	0	0.25	0.0638089	1	Arcuate nucleus
Hcrtr1	-0.354342	0	0.25	0.0638089	1	Arcuate nucleus
Ido2	-0.354342	0	0.25	0.0638089	1	Arcuate nucleus
Khk	-0.354342	0	0.25	0.0638089	1	Arcuate nucleus
Kif20b	-0.354342	0	0.25	0.0638089	1	Arcuate nucleus
Klhl25	-0.354342	0	0.25	0.0638089	1	Arcuate nucleus
Lipt2	-0.354342	0	0.25	0.0638089	1	Arcuate nucleus
Lsp1	-0.354342	0	0.25	0.0638089	1	Arcuate nucleus
Medag	-0.354342	0	0.25	0.0638089	1	Arcuate nucleus
Nagpa	-0.354342	0	0.25	0.0638089	1	Arcuate nucleus
Nsmaf	-0.354342	0	0.25	0.0638089	1	Arcuate nucleus
Ophn1	-0.354342	0	0.25	0.0638089	1	Arcuate nucleus
Pacrg	-0.354342	0	0.25	0.0638089	1	Arcuate nucleus
Paox	-0.354342	0	0.25	0.0638089	1	Arcuate nucleus
Pbld2	-0.354342	0	0.25	0.0638089	1	Arcuate nucleus
Pdk3	-0.354342	0	0.25	0.0638089	1	Arcuate nucleus
Polr1e	-0.354342	0	0.25	0.0638089	1	Arcuate nucleus
Pygo2	-0.354342	0	0.25	0.0638089	1	Arcuate nucleus
Rab34	-0.354342	0	0.25	0.0638089	1	Arcuate nucleus
Rhou	-0.354342	0	0.25	0.0638089	1	Arcuate nucleus
Rps6ka3	-0.354342	0	0.25	0.0638089	1	Arcuate nucleus
Slk	-0.354342	0	0.25	0.0638089	1	Arcuate nucleus
Spats1	-0.354342	0	0.25	0.0638089	1	Arcuate nucleus
Tbc1d10c	-0.354342	0	0.25	0.0638089	1	Arcuate nucleus
Tbc1d22b	-0.354342	0	0.25	0.0638089	1	Arcuate nucleus
Them6	-0.354342	0	0.25	0.0638089	1	Arcuate nucleus
Tmem115	-0.354342	0	0.25	0.0638089	1	Arcuate nucleus
Tmem229a	-0.354342	0	0.25	0.0638089	1	Arcuate nucleus
Tmem87b	-0.354342	0	0.25	0.0638089	1	Arcuate nucleus
Tom1l1	-0.354342	0	0.25	0.0638089	1	Arcuate nucleus
Topbp1	-0.354342	0	0.25	0.0638089	1	Arcuate nucleus
Tunar	-0.354342	0	0.25	0.0638089	1	Arcuate nucleus
Vldlr	-0.354342	0	0.25	0.0638089	1	Arcuate nucleus
Wdr17	-0.354342	0	0.25	0.0638089	1	Arcuate nucleus
Wdr7	-0.354342	0	0.25	0.0638089	1	Arcuate nucleus
Zbtb26	-0.354342	0	0.25	0.0638089	1	Arcuate nucleus
Zbtb3	-0.354342	0	0.25	0.0638089	1	Arcuate nucleus
Zmym1	-0.354342	0	0.25	0.0638089	1	Arcuate nucleus
4930432K21Rik	-0.625706	0	0.25	0.0638089	1	Arcuate nucleus
6720427I07Rik	-0.625706	0	0.25	0.0638089	1	Arcuate nucleus
Ano4	-0.625706	0	0.25	0.0638089	1	Arcuate nucleus
Arfgef2	-0.625706	0	0.25	0.0638089	1	Arcuate nucleus
Cc2d1b	-0.625706	0	0.25	0.0638089	1	Arcuate nucleus
Cxcr2	-0.625706	0	0.25	0.0638089	1	Arcuate nucleus
Fbxl4	-0.625706	0	0.25	0.0638089	1	Arcuate nucleus
Fbxo16	-0.625706	0	0.25	0.0638089	1	Arcuate nucleus
Fbxo7	-0.625706	0	0.25	0.0638089	1	Arcuate nucleus
Fdxacb1	-0.625706	0	0.25	0.0638089	1	Arcuate nucleus
Fhl2	-0.625706	0	0.25	0.0638089	1	Arcuate nucleus
Gm26733	-0.625706	0	0.25	0.0638089	1	Arcuate nucleus
Gpr108	-0.625706	0	0.25	0.0638089	1	Arcuate nucleus
Gpr180	-0.625706	0	0.25	0.0638089	1	Arcuate nucleus
Grtp1	-0.625706	0	0.25	0.0638089	1	Arcuate nucleus
Herc3	-0.625706	0	0.25	0.0638089	1	Arcuate nucleus
Hinfp	-0.625706	0	0.25	0.0638089	1	Arcuate nucleus
Hmg20a	-0.625706	0	0.25	0.0638089	1	Arcuate nucleus
Inhbb	-0.625706	0	0.25	0.0638089	1	Arcuate nucleus
Mcmdc2	-0.625706	0	0.25	0.0638089	1	Arcuate nucleus
Nabp1	-0.625706	0	0.25	0.0638089	1	Arcuate nucleus
Ndst4	-0.625706	0	0.25	0.0638089	1	Arcuate nucleus
Papolb	-0.625706	0	0.25	0.0638089	1	Arcuate nucleus
Plcd3	-0.625706	0	0.25	0.0638089	1	Arcuate nucleus
Prepl	-0.625706	0	0.25	0.0638089	1	Arcuate nucleus
Pycr1	-0.625706	0	0.25	0.0638089	1	Arcuate nucleus
Rfx4	-0.625706	0	0.25	0.0638089	1	Arcuate nucleus
Sorcs1	-0.625706	0	0.25	0.0638089	1	Arcuate nucleus
Tapt1	-0.625706	0	0.25	0.0638089	1	Arcuate nucleus
Tbc1d4	-0.625706	0	0.25	0.0638089	1	Arcuate nucleus
Tmod1	-0.625706	0	0.25	0.0638089	1	Arcuate nucleus
Xpo5	-0.625706	0	0.25	0.0638089	1	Arcuate nucleus
Zfp229	-0.625706	0	0.25	0.0638089	1	Arcuate nucleus
Ndufs4	-0.667903	0.742	1	0.0638304	1	Arcuate nucleus
Cspp1	-0.837303	0.226	0.75	0.0640888	1	Arcuate nucleus
Rnd3	1.13613	0.806	0.25	0.0644531	1	Arcuate nucleus
Sf3b5	-0.719059	0.484	1	0.064638	1	Arcuate nucleus
Rnf20	-0.987889	0.194	0.75	0.0665187	1	Arcuate nucleus
Fundc2	-0.634777	0.484	1	0.0669067	1	Arcuate nucleus
Uqcr10	-0.607903	0.774	1	0.0673278	1	Arcuate nucleus
Bnip3l	-0.835527	0.548	0.75	0.0679648	1	Arcuate nucleus
Klhl9	0.871715	0.419	0	0.0686064	1	Arcuate nucleus
Vstm2a	0.834752	0.419	0	0.0686064	1	Arcuate nucleus
Nrxn1	0.8248	0.419	0	0.0686064	1	Arcuate nucleus
Gps1	0.790597	0.419	0	0.0686064	1	Arcuate nucleus
Ccdc28b	0.787097	0.419	0	0.0686064	1	Arcuate nucleus
Max	0.774675	0.419	0	0.0686064	1	Arcuate nucleus
Scamp1	0.774004	0.419	0	0.0686064	1	Arcuate nucleus
Ing1	0.76787	0.419	0	0.0686064	1	Arcuate nucleus
Trim28	0.760752	0.419	0	0.0686064	1	Arcuate nucleus
Polr2i	0.755444	0.419	0	0.0686064	1	Arcuate nucleus
Azi2	0.752164	0.419	0	0.0686064	1	Arcuate nucleus
Sdha	0.747971	0.419	0	0.0686064	1	Arcuate nucleus
Zfp664	0.740627	0.419	0	0.0686064	1	Arcuate nucleus
Rcan1	0.727353	0.419	0	0.0686064	1	Arcuate nucleus
Cldnd1	0.719433	0.419	0	0.0686064	1	Arcuate nucleus
Gm9493	0.718531	0.419	0	0.0686064	1	Arcuate nucleus
Kif21a	0.71315	0.419	0	0.0686064	1	Arcuate nucleus
Gdpd1	0.709615	0.419	0	0.0686064	1	Arcuate nucleus
Pdhb	0.709442	0.419	0	0.0686064	1	Arcuate nucleus
Pcnp	0.70532	0.419	0	0.0686064	1	Arcuate nucleus
Ehd1	0.680055	0.419	0	0.0686064	1	Arcuate nucleus
Eci2	0.679817	0.419	0	0.0686064	1	Arcuate nucleus
Chd3	0.669095	0.419	0	0.0686064	1	Arcuate nucleus
Pid1	0.668218	0.419	0	0.0686064	1	Arcuate nucleus
Mex3b	0.664394	0.419	0	0.0686064	1	Arcuate nucleus
Dtx3	0.66101	0.419	0	0.0686064	1	Arcuate nucleus
Rere	0.654896	0.419	0	0.0686064	1	Arcuate nucleus
Apoo	0.654615	0.419	0	0.0686064	1	Arcuate nucleus
Nars	0.650095	0.419	0	0.0686064	1	Arcuate nucleus
Zfp579	0.64807	0.419	0	0.0686064	1	Arcuate nucleus
Kdm5b	0.642635	0.419	0	0.0686064	1	Arcuate nucleus
Cox19	0.627747	0.419	0	0.0686064	1	Arcuate nucleus
Cuta	0.626362	0.419	0	0.0686064	1	Arcuate nucleus
Deaf1	0.618444	0.419	0	0.0686064	1	Arcuate nucleus
Uba1	0.614733	0.419	0	0.0686064	1	Arcuate nucleus
Arfrp1	0.612838	0.419	0	0.0686064	1	Arcuate nucleus
Zrsr2	0.610042	0.419	0	0.0686064	1	Arcuate nucleus
Ppm1b	0.606488	0.419	0	0.0686064	1	Arcuate nucleus
Sdccag3	0.604181	0.419	0	0.0686064	1	Arcuate nucleus
Elof1	0.60227	0.419	0	0.0686064	1	Arcuate nucleus
Luc7l	0.596184	0.419	0	0.0686064	1	Arcuate nucleus
Huwe1	0.588931	0.419	0	0.0686064	1	Arcuate nucleus
Dnttip2	0.576403	0.419	0	0.0686064	1	Arcuate nucleus
Chchd6	0.558997	0.419	0	0.0686064	1	Arcuate nucleus
A330069E16Rik	-1.12151	0.065	0.5	0.0686291	1	Arcuate nucleus
Rsrp1	-0.341408	0.774	0.5	0.0700488	1	Arcuate nucleus
0610012G03Rik	0.563659	0.806	0.25	0.0712517	1	Arcuate nucleus
Ndufb2	-0.675814	0.71	1	0.0746772	1	Arcuate nucleus
Zfp637	-0.745394	0.29	0.25	0.0767785	1	Arcuate nucleus
Ndufa3	-0.785216	0.645	1	0.0781544	1	Arcuate nucleus
Onecut2	-0.951087	0.097	0.5	0.0790165	1	Arcuate nucleus
Cirbp	-0.611093	0.806	1	0.0791618	1	Arcuate nucleus
Tlk1	-0.905519	0.226	0.75	0.0802014	1	Arcuate nucleus
Nenf	-0.921867	0.548	1	0.0803321	1	Arcuate nucleus
Prr5	-0.73519	0.194	0.75	0.0803437	1	Arcuate nucleus
Rpl35a	-0.445109	1	1	0.080846	1	Arcuate nucleus
Zfp292	-0.443221	0.452	1	0.0821368	1	Arcuate nucleus
Nfyb	-0.707279	0.194	0.75	0.0846815	1	Arcuate nucleus
Sms	-0.552474	0.935	1	0.0848155	1	Arcuate nucleus
1110001J03Rik	-0.554057	0.677	0.5	0.0849029	1	Arcuate nucleus
Kcnq1ot1	0.829365	0.387	0	0.0855983	1	Arcuate nucleus
Mrps12	0.819654	0.387	0	0.0855983	1	Arcuate nucleus
Suds3	0.77285	0.387	0	0.0855983	1	Arcuate nucleus
Tmem165	0.767995	0.387	0	0.0855983	1	Arcuate nucleus
Srp54b	0.763712	0.387	0	0.0855983	1	Arcuate nucleus
Zmynd11	0.762498	0.387	0	0.0855983	1	Arcuate nucleus
Midn	0.753659	0.387	0	0.0855983	1	Arcuate nucleus
Hecw1	0.733734	0.387	0	0.0855983	1	Arcuate nucleus
Mrpl40	0.727396	0.387	0	0.0855983	1	Arcuate nucleus
Nae1	0.712988	0.387	0	0.0855983	1	Arcuate nucleus
Dpm2	0.708209	0.387	0	0.0855983	1	Arcuate nucleus
Brd3	0.706061	0.387	0	0.0855983	1	Arcuate nucleus
Sf3b4	0.703232	0.387	0	0.0855983	1	Arcuate nucleus
Pdlim7	0.684464	0.387	0	0.0855983	1	Arcuate nucleus
Cbln1	0.683433	0.387	0	0.0855983	1	Arcuate nucleus
Map4	0.680264	0.387	0	0.0855983	1	Arcuate nucleus
Ubxn6	0.674425	0.387	0	0.0855983	1	Arcuate nucleus
Acat1	0.671758	0.387	0	0.0855983	1	Arcuate nucleus
Ncs1	0.667869	0.387	0	0.0855983	1	Arcuate nucleus
Ptpn1	0.667185	0.387	0	0.0855983	1	Arcuate nucleus
Cd63	0.666086	0.387	0	0.0855983	1	Arcuate nucleus
Fam220a	0.66171	0.387	0	0.0855983	1	Arcuate nucleus
Gripap1	0.658716	0.387	0	0.0855983	1	Arcuate nucleus
Fdx1l	0.649546	0.387	0	0.0855983	1	Arcuate nucleus
Senp6	0.648629	0.387	0	0.0855983	1	Arcuate nucleus
Tspan7	0.638379	0.387	0	0.0855983	1	Arcuate nucleus
Smim19	0.630142	0.387	0	0.0855983	1	Arcuate nucleus
Naa35	0.624093	0.387	0	0.0855983	1	Arcuate nucleus
Cfap20	0.621864	0.387	0	0.0855983	1	Arcuate nucleus
Pum1	0.618204	0.387	0	0.0855983	1	Arcuate nucleus
Malsu1	0.615505	0.387	0	0.0855983	1	Arcuate nucleus
Mlx	0.611647	0.387	0	0.0855983	1	Arcuate nucleus
Kansl2	0.607081	0.387	0	0.0855983	1	Arcuate nucleus
Mfap1a	0.60573	0.387	0	0.0855983	1	Arcuate nucleus
Gm20604	0.604756	0.387	0	0.0855983	1	Arcuate nucleus
Rbm42	0.602688	0.387	0	0.0855983	1	Arcuate nucleus
Plk2	0.600059	0.387	0	0.0855983	1	Arcuate nucleus
Idh3b	0.595039	0.387	0	0.0855983	1	Arcuate nucleus
Fam162a	0.591866	0.387	0	0.0855983	1	Arcuate nucleus
Utp23	0.583904	0.387	0	0.0855983	1	Arcuate nucleus
2019-09-09	0.576158	0.387	0	0.0855983	1	Arcuate nucleus
Hsdl1	0.574722	0.387	0	0.0855983	1	Arcuate nucleus
Pigyl	0.569896	0.387	0	0.0855983	1	Arcuate nucleus
Vapb	0.566489	0.387	0	0.0855983	1	Arcuate nucleus
Panx1	0.562702	0.387	0	0.0855983	1	Arcuate nucleus
1110038F14Rik	0.561139	0.387	0	0.0855983	1	Arcuate nucleus
Zscan21	0.538308	0.387	0	0.0855983	1	Arcuate nucleus
Usp33	0.533633	0.387	0	0.0855983	1	Arcuate nucleus
Bet1l	0.533244	0.387	0	0.0855983	1	Arcuate nucleus
Cstf3	0.531652	0.387	0	0.0855983	1	Arcuate nucleus
Trip12	0.515325	0.387	0	0.0855983	1	Arcuate nucleus
Zfp946	0.514478	0.387	0	0.0855983	1	Arcuate nucleus
Agpat5	0.673877	0.387	0	0.0855983	1	Arcuate nucleus
Grina	0.691331	0.387	0	0.0855983	1	Arcuate nucleus
Tusc2	0.688564	0.387	0	0.0855983	1	Arcuate nucleus
Gstm7	0.627637	0.387	0	0.0855983	1	Arcuate nucleus
Surf2	-0.771136	0.194	0.75	0.0858482	1	Arcuate nucleus
Akr1b3	-0.532695	0.355	0.25	0.0868146	1	Arcuate nucleus
Ercc3	-0.724515	0.065	0.5	0.0878304	1	Arcuate nucleus
Scand1	-0.618695	0.677	0.75	0.0880085	1	Arcuate nucleus
Zfp131	-0.710472	0.226	0.75	0.0888939	1	Arcuate nucleus
Rab11a	0.963587	0.774	0.25	0.0890434	1	Arcuate nucleus
Sec61b	0.877879	0.806	0.25	0.0893517	1	Arcuate nucleus
Atp6v1d	-0.628473	0.677	1	0.0895878	1	Arcuate nucleus
Tmem256	0.695282	0.806	0.25	0.0898643	1	Arcuate nucleus
Tra2b	0.717367	0.806	0.25	0.0899329	1	Arcuate nucleus
Ube2d2a	0.872976	0.806	0.25	0.0900252	1	Arcuate nucleus
Parl	-0.855205	0.29	0.75	0.0901814	1	Arcuate nucleus
Zfp386	-0.733897	0.226	0.75	0.0901883	1	Arcuate nucleus
Lamtor2	-0.528496	0.645	0.5	0.0903161	1	Arcuate nucleus
Ric8	-0.644944	0.194	0.75	0.0910461	1	Arcuate nucleus
Plcl1	-0.868405	0.065	0.5	0.0913141	1	Arcuate nucleus
mt-Nd5	-0.668633	0.613	0.75	0.0917324	1	Arcuate nucleus
Sarnp	-0.829208	0.484	0.75	0.0944756	1	Arcuate nucleus
2019-03-02	-0.71095	0.065	0.5	0.0960626	1	Arcuate nucleus
Rps28	-0.502519	1	1	0.0973308	1	Arcuate nucleus
Arhgdig	-0.692767	0.581	1	0.0985329	1	Arcuate nucleus
Acbd6	-0.349934	0.419	0.25	0.0994318	1	Arcuate nucleus
Ptn	-0.638776	0.871	1	0.10098	1	Arcuate nucleus
Aamp	-0.42016	0.484	1	0.102707	1	Arcuate nucleus
Ctnna2	-0.674528	0.226	0.75	0.103095	1	Arcuate nucleus
Rps14	0.386539	1	1	0.103224	1	Arcuate nucleus
Fam103a1	-0.614065	0.677	1	0.103308	1	Arcuate nucleus
Rpl35	-0.496472	1	1	0.10417	1	Arcuate nucleus
Mapre1	-0.291234	0.935	0.75	0.10447	1	Arcuate nucleus
Smim10l1	-0.39589	0.677	0.5	0.104902	1	Arcuate nucleus
Snrpd3	0.884192	0.742	0.25	0.105335	1	Arcuate nucleus
Pum2	0.721162	0.355	0	0.10598	1	Arcuate nucleus
Mrps7	0.705184	0.355	0	0.10598	1	Arcuate nucleus
Mtfr1	0.683196	0.355	0	0.10598	1	Arcuate nucleus
Fam57b	0.681895	0.355	0	0.10598	1	Arcuate nucleus
Gopc	0.674709	0.355	0	0.10598	1	Arcuate nucleus
Eif3j1	0.672313	0.355	0	0.10598	1	Arcuate nucleus
Serp1	0.643451	0.355	0	0.10598	1	Arcuate nucleus
Mvk	0.627273	0.355	0	0.10598	1	Arcuate nucleus
Ubqln1	0.612091	0.355	0	0.10598	1	Arcuate nucleus
Gpaa1	0.610324	0.355	0	0.10598	1	Arcuate nucleus
Ppp2r5e	0.606191	0.355	0	0.10598	1	Arcuate nucleus
Dhx15	0.605606	0.355	0	0.10598	1	Arcuate nucleus
Mapk8ip2	0.600614	0.355	0	0.10598	1	Arcuate nucleus
Akap12	0.590393	0.355	0	0.10598	1	Arcuate nucleus
Mark3	0.589113	0.355	0	0.10598	1	Arcuate nucleus
Raf1	0.585347	0.355	0	0.10598	1	Arcuate nucleus
Nol12	0.576466	0.355	0	0.10598	1	Arcuate nucleus
Terf2ip	0.573721	0.355	0	0.10598	1	Arcuate nucleus
Rnf114	0.570254	0.355	0	0.10598	1	Arcuate nucleus
Spast	0.556024	0.355	0	0.10598	1	Arcuate nucleus
Tcea1	0.55036	0.355	0	0.10598	1	Arcuate nucleus
Myo1b	0.545974	0.355	0	0.10598	1	Arcuate nucleus
Lsm10	0.544816	0.355	0	0.10598	1	Arcuate nucleus
Emc7	0.540185	0.355	0	0.10598	1	Arcuate nucleus
Rtn2	0.540104	0.355	0	0.10598	1	Arcuate nucleus
Strn3	0.529746	0.355	0	0.10598	1	Arcuate nucleus
Adam10	0.497857	0.355	0	0.10598	1	Arcuate nucleus
Nudt19	0.48899	0.355	0	0.10598	1	Arcuate nucleus
Dcaf7	0.483874	0.355	0	0.10598	1	Arcuate nucleus
Lrrtm3	0.470498	0.355	0	0.10598	1	Arcuate nucleus
Abhd17a	0.705155	0.355	0	0.10598	1	Arcuate nucleus
Ube2w	0.65823	0.355	0	0.10598	1	Arcuate nucleus
Stk32c	0.645558	0.355	0	0.10598	1	Arcuate nucleus
Rbm7	0.637617	0.355	0	0.10598	1	Arcuate nucleus
Id3	0.629844	0.355	0	0.10598	1	Arcuate nucleus
Os9	0.608553	0.355	0	0.10598	1	Arcuate nucleus
Ugp2	0.603545	0.355	0	0.10598	1	Arcuate nucleus
Zfp68	0.599442	0.355	0	0.10598	1	Arcuate nucleus
1700037H04Rik	0.593864	0.355	0	0.10598	1	Arcuate nucleus
Vasp	0.578529	0.355	0	0.10598	1	Arcuate nucleus
Asnsd1	0.571106	0.355	0	0.10598	1	Arcuate nucleus
Trim13	0.548243	0.355	0	0.10598	1	Arcuate nucleus
Use1	0.544289	0.355	0	0.10598	1	Arcuate nucleus
Cops2	0.526555	0.355	0	0.10598	1	Arcuate nucleus
Zfp560	0.517368	0.355	0	0.10598	1	Arcuate nucleus
Sv2a	0.507706	0.355	0	0.10598	1	Arcuate nucleus
Dnm1l	0.504474	0.355	0	0.10598	1	Arcuate nucleus
Arhgap12	0.486043	0.355	0	0.10598	1	Arcuate nucleus
Rdh14	0.482031	0.355	0	0.10598	1	Arcuate nucleus
Smarca1	0.827131	0.355	0	0.10598	1	Arcuate nucleus
Ier2	0.808457	0.355	0	0.10598	1	Arcuate nucleus
Elp5	0.706827	0.355	0	0.10598	1	Arcuate nucleus
BC004004	0.674605	0.355	0	0.10598	1	Arcuate nucleus
Cadm4	0.667173	0.355	0	0.10598	1	Arcuate nucleus
Emc4	0.667047	0.355	0	0.10598	1	Arcuate nucleus
Gm8773	0.658131	0.355	0	0.10598	1	Arcuate nucleus
Comt	0.642837	0.355	0	0.10598	1	Arcuate nucleus
Psmd5	0.624032	0.355	0	0.10598	1	Arcuate nucleus
Ythdc1	0.620916	0.355	0	0.10598	1	Arcuate nucleus
Id4	0.615556	0.355	0	0.10598	1	Arcuate nucleus
Lyar	0.613288	0.355	0	0.10598	1	Arcuate nucleus
Gpsm1	0.605639	0.355	0	0.10598	1	Arcuate nucleus
Usf1	0.600935	0.355	0	0.10598	1	Arcuate nucleus
Cux1	0.600327	0.355	0	0.10598	1	Arcuate nucleus
Aes	0.596385	0.355	0	0.10598	1	Arcuate nucleus
Nsmce1	0.595605	0.355	0	0.10598	1	Arcuate nucleus
Appbp2	0.593342	0.355	0	0.10598	1	Arcuate nucleus
Zmynd8	0.583538	0.355	0	0.10598	1	Arcuate nucleus
Stard7	0.579063	0.355	0	0.10598	1	Arcuate nucleus
Ap1ar	0.577785	0.355	0	0.10598	1	Arcuate nucleus
Rexo2	0.572931	0.355	0	0.10598	1	Arcuate nucleus
Lasp1	0.554235	0.355	0	0.10598	1	Arcuate nucleus
Nyap1	0.532552	0.355	0	0.10598	1	Arcuate nucleus
Pdcd4	0.531247	0.355	0	0.10598	1	Arcuate nucleus
Cbarp	0.522557	0.355	0	0.10598	1	Arcuate nucleus
Agtpbp1	0.515193	0.355	0	0.10598	1	Arcuate nucleus
Shd	0.506378	0.355	0	0.10598	1	Arcuate nucleus
Uba5	0.48612	0.355	0	0.10598	1	Arcuate nucleus
Abcb7	-0.753193	0.065	0.5	0.106072	1	Arcuate nucleus
Chgb	-0.568465	0.548	1	0.106152	1	Arcuate nucleus
Ankle2	-0.833684	0.065	0.5	0.106439	1	Arcuate nucleus
Grik5	-0.766088	0.065	0.5	0.106731	1	Arcuate nucleus
Tipin	-0.729755	0.065	0.5	0.106845	1	Arcuate nucleus
A730017C20Rik	-0.70152	0.516	1	0.106889	1	Arcuate nucleus
Upf1	-0.830215	0.065	0.5	0.107253	1	Arcuate nucleus
Hnrnpm	-0.719802	0.645	1	0.107526	1	Arcuate nucleus
Dtnb	-0.596758	0.065	0.5	0.107726	1	Arcuate nucleus
Ppp1r1a	1.04366	0.774	0.25	0.107874	1	Arcuate nucleus
Decr1	-0.512628	0.065	0.5	0.107981	1	Arcuate nucleus
Gng3	0.189822	0.903	0.5	0.108019	1	Arcuate nucleus
Sugt1	-0.129262	0.548	0.25	0.108261	1	Arcuate nucleus
Nnt	-0.709464	0.065	0.5	0.109551	1	Arcuate nucleus
Smim4	-0.748512	0.065	0.5	0.109635	1	Arcuate nucleus
Ylpm1	-0.590646	0.065	0.5	0.109654	1	Arcuate nucleus
Asl	-1.04433	0.097	0.5	0.111082	1	Arcuate nucleus
Arpc3	0.672426	0.774	0.25	0.111837	1	Arcuate nucleus
Syt4	0.225577	0.903	0.5	0.111928	1	Arcuate nucleus
Ift52	-0.586397	0.065	0.5	0.111978	1	Arcuate nucleus
Ttpal	-0.709237	0.065	0.5	0.112621	1	Arcuate nucleus
Hibch	-0.61533	0.065	0.5	0.113126	1	Arcuate nucleus
Ubash3b	-1.04788	0.129	0.5	0.113216	1	Arcuate nucleus
Sall2	-0.5792	0.065	0.5	0.113717	1	Arcuate nucleus
Npm1	0.521562	0.935	0.5	0.114394	1	Arcuate nucleus
Arpc1b	-0.573288	0.065	0.5	0.114644	1	Arcuate nucleus
Evl	0.453959	0.935	0.5	0.114917	1	Arcuate nucleus
Fgfbp3	-0.545395	0.065	0.5	0.114917	1	Arcuate nucleus
Ppp1ca	0.399832	0.935	0.5	0.114996	1	Arcuate nucleus
Lcmt1	-0.668497	0.226	0.75	0.115077	1	Arcuate nucleus
Smad2	-0.563856	0.065	0.5	0.115227	1	Arcuate nucleus
Mmd2	-0.91972	0.065	0.5	0.115362	1	Arcuate nucleus
Eid1	0.65453	0.935	0.5	0.115421	1	Arcuate nucleus
Ddit3	-0.787312	0.258	0.25	0.116729	1	Arcuate nucleus
Serf2	-0.245527	0.968	0.75	0.116992	1	Arcuate nucleus
Polr1d	0.64869	0.774	0.25	0.117343	1	Arcuate nucleus
Dnajc8	0.586875	0.774	0.25	0.118653	1	Arcuate nucleus
Kpna1	-0.635333	0.226	0.75	0.119958	1	Arcuate nucleus
Mrps33	-0.554469	0.677	0.75	0.121127	1	Arcuate nucleus
2010107E04Rik	-0.511348	0.871	1	0.121419	1	Arcuate nucleus
Impdh2	-0.638163	0.226	0.75	0.121614	1	Arcuate nucleus
Sys1	-0.760427	0.258	0.75	0.122206	1	Arcuate nucleus
Xpr1	-0.605039	0.645	0.75	0.12329	1	Arcuate nucleus
Nefl	-0.347837	0.516	1	0.124404	1	Arcuate nucleus
Ip6k2	-0.781705	0.419	0.75	0.124732	1	Arcuate nucleus
Prmt2	0.952277	0.742	0.25	0.126307	1	Arcuate nucleus
Farsb	-0.551196	0.226	0.75	0.126497	1	Arcuate nucleus
Gltscr2	-0.727605	0.323	0.25	0.127137	1	Arcuate nucleus
Dctn1	0.649929	0.323	0	0.130346	1	Arcuate nucleus
Smarcc2	0.635648	0.323	0	0.130346	1	Arcuate nucleus
Fbxo44	0.634847	0.323	0	0.130346	1	Arcuate nucleus
Appl1	0.624157	0.323	0	0.130346	1	Arcuate nucleus
Aasdhppt	0.620729	0.323	0	0.130346	1	Arcuate nucleus
Snw1	0.619116	0.323	0	0.130346	1	Arcuate nucleus
Xpnpep1	0.590297	0.323	0	0.130346	1	Arcuate nucleus
Commd2	0.567475	0.323	0	0.130346	1	Arcuate nucleus
Lrif1	0.550546	0.323	0	0.130346	1	Arcuate nucleus
Epb41l4aos	0.544094	0.323	0	0.130346	1	Arcuate nucleus
Commd7	0.535864	0.323	0	0.130346	1	Arcuate nucleus
R3hdm1	0.507577	0.323	0	0.130346	1	Arcuate nucleus
Zfp451	0.506899	0.323	0	0.130346	1	Arcuate nucleus
Rae1	0.498843	0.323	0	0.130346	1	Arcuate nucleus
Smarcd1	0.495778	0.323	0	0.130346	1	Arcuate nucleus
Rrs1	0.492389	0.323	0	0.130346	1	Arcuate nucleus
Rad23a	0.491996	0.323	0	0.130346	1	Arcuate nucleus
N4bp2l2	0.48101	0.323	0	0.130346	1	Arcuate nucleus
Pspc1	0.47384	0.323	0	0.130346	1	Arcuate nucleus
Tango2	0.465763	0.323	0	0.130346	1	Arcuate nucleus
Mrps23	0.44691	0.323	0	0.130346	1	Arcuate nucleus
Gdap1	0.704041	0.323	0	0.130346	1	Arcuate nucleus
Ccnl1	0.646397	0.323	0	0.130346	1	Arcuate nucleus
Vimp	0.638974	0.323	0	0.130346	1	Arcuate nucleus
Psmd10	0.62299	0.323	0	0.130346	1	Arcuate nucleus
Commd8	0.614538	0.323	0	0.130346	1	Arcuate nucleus
Epn1	0.610183	0.323	0	0.130346	1	Arcuate nucleus
Kpna3	0.60523	0.323	0	0.130346	1	Arcuate nucleus
AI413582	0.600751	0.323	0	0.130346	1	Arcuate nucleus
Srgap1	0.587898	0.323	0	0.130346	1	Arcuate nucleus
Glt8d1	0.58453	0.323	0	0.130346	1	Arcuate nucleus
Clk4	0.582401	0.323	0	0.130346	1	Arcuate nucleus
Bag6	0.578298	0.323	0	0.130346	1	Arcuate nucleus
Metap1	0.576869	0.323	0	0.130346	1	Arcuate nucleus
Selt	0.570434	0.323	0	0.130346	1	Arcuate nucleus
Lsm11	0.567834	0.323	0	0.130346	1	Arcuate nucleus
1700025G04Rik	0.566835	0.323	0	0.130346	1	Arcuate nucleus
Abhd17c	0.566475	0.323	0	0.130346	1	Arcuate nucleus
Chd3os	0.565952	0.323	0	0.130346	1	Arcuate nucleus
Uap1	0.561807	0.323	0	0.130346	1	Arcuate nucleus
Lims1	0.558436	0.323	0	0.130346	1	Arcuate nucleus
Wdr83	0.558289	0.323	0	0.130346	1	Arcuate nucleus
Nipa1	0.555384	0.323	0	0.130346	1	Arcuate nucleus
Zfp444	0.549513	0.323	0	0.130346	1	Arcuate nucleus
Arfip2	0.548263	0.323	0	0.130346	1	Arcuate nucleus
Ankrd46	0.538376	0.323	0	0.130346	1	Arcuate nucleus
Rnh1	0.533654	0.323	0	0.130346	1	Arcuate nucleus
Trappc5	0.529122	0.323	0	0.130346	1	Arcuate nucleus
Snhg12	0.524111	0.323	0	0.130346	1	Arcuate nucleus
Mtfr1l	0.519753	0.323	0	0.130346	1	Arcuate nucleus
Psmd3	0.51822	0.323	0	0.130346	1	Arcuate nucleus
Mbtd1	0.507942	0.323	0	0.130346	1	Arcuate nucleus
Slc35b1	0.500573	0.323	0	0.130346	1	Arcuate nucleus
Fam110b	0.493874	0.323	0	0.130346	1	Arcuate nucleus
Wdr61	0.492411	0.323	0	0.130346	1	Arcuate nucleus
Kif26a	0.491785	0.323	0	0.130346	1	Arcuate nucleus
Ssr1	0.491589	0.323	0	0.130346	1	Arcuate nucleus
Sike1	0.484089	0.323	0	0.130346	1	Arcuate nucleus
Fbxo21	0.48193	0.323	0	0.130346	1	Arcuate nucleus
Bicd1	0.479025	0.323	0	0.130346	1	Arcuate nucleus
Mrpl38	0.478426	0.323	0	0.130346	1	Arcuate nucleus
Ptpra	0.474081	0.323	0	0.130346	1	Arcuate nucleus
Odc1	0.459164	0.323	0	0.130346	1	Arcuate nucleus
Nabp2	0.454907	0.323	0	0.130346	1	Arcuate nucleus
Snhg6	0.433453	0.323	0	0.130346	1	Arcuate nucleus
Nifk	0.432407	0.323	0	0.130346	1	Arcuate nucleus
Hs2st1	0.43192	0.323	0	0.130346	1	Arcuate nucleus
Oser1	0.422784	0.323	0	0.130346	1	Arcuate nucleus
Miat	0.420478	0.323	0	0.130346	1	Arcuate nucleus
Qdpr	0.410862	0.323	0	0.130346	1	Arcuate nucleus
Dek	0.703664	0.323	0	0.130346	1	Arcuate nucleus
Gm6483	0.602868	0.323	0	0.130346	1	Arcuate nucleus
Khdrbs3	0.534708	0.323	0	0.130346	1	Arcuate nucleus
Vamp4	0.533062	0.323	0	0.130346	1	Arcuate nucleus
Dpp3	0.507277	0.323	0	0.130346	1	Arcuate nucleus
Polr2h	0.504093	0.323	0	0.130346	1	Arcuate nucleus
Fbrsl1	0.493172	0.323	0	0.130346	1	Arcuate nucleus
Tmem120a	0.479281	0.323	0	0.130346	1	Arcuate nucleus
Apbb2	-0.760819	0.129	0.5	0.130833	1	Arcuate nucleus
Dusp26	-0.765338	0.452	0.75	0.130835	1	Arcuate nucleus
Atp5b	0.568106	0.968	1	0.131046	1	Arcuate nucleus
Snrpf	0.816886	0.742	0.25	0.131239	1	Arcuate nucleus
Tspan5	-0.665239	0.258	0.75	0.132783	1	Arcuate nucleus
Wtap	-0.678743	0.613	1	0.132834	1	Arcuate nucleus
Pja2	-0.975335	0.323	0.75	0.135186	1	Arcuate nucleus
Gtf3c6	-0.883744	0.323	0.75	0.137132	1	Arcuate nucleus
Wipi2	-1.00937	0.097	0.5	0.137652	1	Arcuate nucleus
Ly6h	-0.404301	0.968	1	0.137706	1	Arcuate nucleus
Rbx1	-0.397712	0.871	0.75	0.13887	1	Arcuate nucleus
Pdia3	0.50067	0.742	0.25	0.139321	1	Arcuate nucleus
Pfn2	-0.389641	0.968	0.75	0.14052	1	Arcuate nucleus
Psma1	-0.45723	0.645	0.5	0.140583	1	Arcuate nucleus
Eif5b	-0.820628	0.355	0.75	0.141377	1	Arcuate nucleus
Anp32a	-0.626872	0.71	1	0.141693	1	Arcuate nucleus
Ywhaz	-0.172018	0.581	1	0.141747	1	Arcuate nucleus
Yaf2	0.766931	0.742	0.25	0.142585	1	Arcuate nucleus
Kif5a	-0.414274	0.258	0.75	0.144923	1	Arcuate nucleus
Pts	-0.641328	0.258	0.75	0.144947	1	Arcuate nucleus
Tuba1b	0.942408	0.871	0.5	0.146555	1	Arcuate nucleus
Amer2	-0.588721	0.097	0.5	0.148116	1	Arcuate nucleus
Tle4	-0.551165	0.581	1	0.148693	1	Arcuate nucleus
Islr2	0.677431	0.903	0.5	0.149286	1	Arcuate nucleus
Msantd3	-0.677004	0.323	0.75	0.149812	1	Arcuate nucleus
Rpl13-ps3	-0.586749	0.097	0.5	0.149914	1	Arcuate nucleus
Rnmtl1	-0.740721	0.097	0.5	0.150746	1	Arcuate nucleus
Gabrg2	-0.916166	0.097	0.5	0.150859	1	Arcuate nucleus
Med31	-0.549259	0.323	0.25	0.152556	1	Arcuate nucleus
Dbn1	0.600181	0.742	0.25	0.15408	1	Arcuate nucleus
Pitpnm1	-0.581888	0.097	0.5	0.154524	1	Arcuate nucleus
Casp3	-0.697406	0.097	0.5	0.155099	1	Arcuate nucleus
Kif5c	0.503371	1	0.75	0.155204	1	Arcuate nucleus
Pcsk1n	-0.569813	0.903	1	0.155568	1	Arcuate nucleus
Atp1b1	-0.909973	0.452	0.75	0.156322	1	Arcuate nucleus
Slc31a2	-0.789447	0.097	0.5	0.156529	1	Arcuate nucleus
Etnk1	-0.690612	0.29	0.75	0.156779	1	Arcuate nucleus
Mrpl12	-0.375949	0.548	1	0.156801	1	Arcuate nucleus
Ncbp2	-0.810809	0.355	0.75	0.156863	1	Arcuate nucleus
Rpl6l	-0.660425	0.355	0.75	0.157248	1	Arcuate nucleus
Hbb-bs	-0.202066	0.484	0.25	0.157871	1	Arcuate nucleus
Abhd8	-0.455772	0.258	0.75	0.157931	1	Arcuate nucleus
Rpl27	0.586789	0.968	0.75	0.158932	1	Arcuate nucleus
Enho	0.713926	0.29	0	0.159408	1	Arcuate nucleus
Kdelr2	0.702944	0.29	0	0.159408	1	Arcuate nucleus
Jun	0.692791	0.29	0	0.159408	1	Arcuate nucleus
Kif1bp	0.661261	0.29	0	0.159408	1	Arcuate nucleus
Pde7a	0.639872	0.29	0	0.159408	1	Arcuate nucleus
Nup54	0.638745	0.29	0	0.159408	1	Arcuate nucleus
Rab4a	0.609713	0.29	0	0.159408	1	Arcuate nucleus
Tacc2	0.591404	0.29	0	0.159408	1	Arcuate nucleus
Hspa4	0.586852	0.29	0	0.159408	1	Arcuate nucleus
Nkiras2	0.585185	0.29	0	0.159408	1	Arcuate nucleus
Ift43	0.583012	0.29	0	0.159408	1	Arcuate nucleus
1500009L16Rik	0.579223	0.29	0	0.159408	1	Arcuate nucleus
Dlk1	0.561022	0.29	0	0.159408	1	Arcuate nucleus
Pgp	0.558213	0.29	0	0.159408	1	Arcuate nucleus
Prpf38b	0.555673	0.29	0	0.159408	1	Arcuate nucleus
Stau1	0.549403	0.29	0	0.159408	1	Arcuate nucleus
Ifngr2	0.546504	0.29	0	0.159408	1	Arcuate nucleus
Phactr3	0.543647	0.29	0	0.159408	1	Arcuate nucleus
Nrsn2	0.539369	0.29	0	0.159408	1	Arcuate nucleus
Fbxw5	0.534693	0.29	0	0.159408	1	Arcuate nucleus
Arl6ip6	0.529939	0.29	0	0.159408	1	Arcuate nucleus
Osgep	0.528302	0.29	0	0.159408	1	Arcuate nucleus
Snapin	0.521736	0.29	0	0.159408	1	Arcuate nucleus
Bin1	0.518639	0.29	0	0.159408	1	Arcuate nucleus
Igfbp5	0.517616	0.29	0	0.159408	1	Arcuate nucleus
Slc25a23	0.516259	0.29	0	0.159408	1	Arcuate nucleus
Lrpap1	0.512979	0.29	0	0.159408	1	Arcuate nucleus
Yif1b	0.512141	0.29	0	0.159408	1	Arcuate nucleus
1810026J23Rik	0.507019	0.29	0	0.159408	1	Arcuate nucleus
Rbck1	0.505965	0.29	0	0.159408	1	Arcuate nucleus
Rab9b	0.499621	0.29	0	0.159408	1	Arcuate nucleus
Nrsn1	0.498543	0.29	0	0.159408	1	Arcuate nucleus
Nagk	0.497884	0.29	0	0.159408	1	Arcuate nucleus
BC005561	0.497109	0.29	0	0.159408	1	Arcuate nucleus
Rb1cc1	0.495859	0.29	0	0.159408	1	Arcuate nucleus
Stk16	0.49447	0.29	0	0.159408	1	Arcuate nucleus
Pick1	0.489023	0.29	0	0.159408	1	Arcuate nucleus
Nfu1	0.488828	0.29	0	0.159408	1	Arcuate nucleus
Cox17	0.48273	0.29	0	0.159408	1	Arcuate nucleus
Tdp2	0.481896	0.29	0	0.159408	1	Arcuate nucleus
Eif1ad	0.480745	0.29	0	0.159408	1	Arcuate nucleus
Tmem55b	0.474195	0.29	0	0.159408	1	Arcuate nucleus
Jmjd6	0.473422	0.29	0	0.159408	1	Arcuate nucleus
Ago2	0.470504	0.29	0	0.159408	1	Arcuate nucleus
Klhl5	0.468617	0.29	0	0.159408	1	Arcuate nucleus
Tmem222	0.462945	0.29	0	0.159408	1	Arcuate nucleus
Ppp5c	0.453673	0.29	0	0.159408	1	Arcuate nucleus
Tob1	0.453042	0.29	0	0.159408	1	Arcuate nucleus
Dpm1	0.451567	0.29	0	0.159408	1	Arcuate nucleus
Pik3r3	0.446739	0.29	0	0.159408	1	Arcuate nucleus
Zfand1	0.446271	0.29	0	0.159408	1	Arcuate nucleus
Amz2	0.445376	0.29	0	0.159408	1	Arcuate nucleus
Cops7b	0.438759	0.29	0	0.159408	1	Arcuate nucleus
Prkce	0.437015	0.29	0	0.159408	1	Arcuate nucleus
Nelfcd	0.436771	0.29	0	0.159408	1	Arcuate nucleus
Ydjc	0.435385	0.29	0	0.159408	1	Arcuate nucleus
St8sia3	0.43171	0.29	0	0.159408	1	Arcuate nucleus
Heatr6	0.430816	0.29	0	0.159408	1	Arcuate nucleus
Ppil2	0.430145	0.29	0	0.159408	1	Arcuate nucleus
Rab3b	0.429901	0.29	0	0.159408	1	Arcuate nucleus
Dync1li2	0.428566	0.29	0	0.159408	1	Arcuate nucleus
Gpatch4	0.426124	0.29	0	0.159408	1	Arcuate nucleus
Impad1	0.421836	0.29	0	0.159408	1	Arcuate nucleus
2019-09-02	0.412476	0.29	0	0.159408	1	Arcuate nucleus
Chp1	0.407017	0.29	0	0.159408	1	Arcuate nucleus
Hexa	0.405179	0.29	0	0.159408	1	Arcuate nucleus
Ttc19	0.403515	0.29	0	0.159408	1	Arcuate nucleus
Ptprf	0.403288	0.29	0	0.159408	1	Arcuate nucleus
Mcl1	0.403259	0.29	0	0.159408	1	Arcuate nucleus
Gm14698	0.400992	0.29	0	0.159408	1	Arcuate nucleus
Nelfb	0.399748	0.29	0	0.159408	1	Arcuate nucleus
Mtmr4	0.390433	0.29	0	0.159408	1	Arcuate nucleus
Twf2	0.390223	0.29	0	0.159408	1	Arcuate nucleus
Snx4	0.38701	0.29	0	0.159408	1	Arcuate nucleus
Cers4	0.384536	0.29	0	0.159408	1	Arcuate nucleus
Plekhb2	0.370724	0.29	0	0.159408	1	Arcuate nucleus
Zmynd19	0.360021	0.29	0	0.159408	1	Arcuate nucleus
Ep300	0.358609	0.29	0	0.159408	1	Arcuate nucleus
Snap91	0.726039	0.29	0	0.159408	1	Arcuate nucleus
Sirt2	0.708077	0.29	0	0.159408	1	Arcuate nucleus
2019-09-11	0.693588	0.29	0	0.159408	1	Arcuate nucleus
Sac3d1	0.681682	0.29	0	0.159408	1	Arcuate nucleus
Nefm	0.668902	0.29	0	0.159408	1	Arcuate nucleus
Lpgat1	0.639648	0.29	0	0.159408	1	Arcuate nucleus
Anapc2	0.605849	0.29	0	0.159408	1	Arcuate nucleus
Atp6v0e	0.593197	0.29	0	0.159408	1	Arcuate nucleus
Ppp1r35	0.593186	0.29	0	0.159408	1	Arcuate nucleus
Yae1d1	0.592143	0.29	0	0.159408	1	Arcuate nucleus
Slc39a10	0.585714	0.29	0	0.159408	1	Arcuate nucleus
Rnf149	0.557812	0.29	0	0.159408	1	Arcuate nucleus
Sart1	0.55658	0.29	0	0.159408	1	Arcuate nucleus
Med19	0.553608	0.29	0	0.159408	1	Arcuate nucleus
Gapvd1	0.534484	0.29	0	0.159408	1	Arcuate nucleus
Cdc42ep3	0.530771	0.29	0	0.159408	1	Arcuate nucleus
Gadd45gip1	0.527441	0.29	0	0.159408	1	Arcuate nucleus
Csnk1g3	0.525847	0.29	0	0.159408	1	Arcuate nucleus
Amotl2	0.521624	0.29	0	0.159408	1	Arcuate nucleus
Brd9	0.514537	0.29	0	0.159408	1	Arcuate nucleus
Acvr2b	0.512683	0.29	0	0.159408	1	Arcuate nucleus
Znhit3	0.507912	0.29	0	0.159408	1	Arcuate nucleus
Socs2	0.506204	0.29	0	0.159408	1	Arcuate nucleus
Shkbp1	0.495303	0.29	0	0.159408	1	Arcuate nucleus
Glmn	0.490814	0.29	0	0.159408	1	Arcuate nucleus
Ndufaf2	0.478041	0.29	0	0.159408	1	Arcuate nucleus
Srek1ip1	0.477527	0.29	0	0.159408	1	Arcuate nucleus
Ddx41	0.475552	0.29	0	0.159408	1	Arcuate nucleus
Sh3bp5	0.462289	0.29	0	0.159408	1	Arcuate nucleus
D930015E06Rik	0.459226	0.29	0	0.159408	1	Arcuate nucleus
Tmem55a	0.458914	0.29	0	0.159408	1	Arcuate nucleus
Cdc42se1	0.45741	0.29	0	0.159408	1	Arcuate nucleus
Hmox2	0.455577	0.29	0	0.159408	1	Arcuate nucleus
Zfp414	0.455096	0.29	0	0.159408	1	Arcuate nucleus
Hax1	0.446632	0.29	0	0.159408	1	Arcuate nucleus
Brox	0.437799	0.29	0	0.159408	1	Arcuate nucleus
Ash2l	0.43378	0.29	0	0.159408	1	Arcuate nucleus
Prrc2c	0.430702	0.29	0	0.159408	1	Arcuate nucleus
Abhd11	0.414941	0.29	0	0.159408	1	Arcuate nucleus
Snx12	0.399877	0.29	0	0.159408	1	Arcuate nucleus
Anapc10	0.390259	0.29	0	0.159408	1	Arcuate nucleus
Adgrl1	0.385809	0.29	0	0.159408	1	Arcuate nucleus
Ganab	0.379582	0.29	0	0.159408	1	Arcuate nucleus
Dctd	0.359478	0.29	0	0.159408	1	Arcuate nucleus
Tgoln1	0.486119	0.29	0	0.159408	1	Arcuate nucleus
Bnip1	0.448215	0.29	0	0.159408	1	Arcuate nucleus
Eif4a2	0.419478	0.871	1	0.159719	1	Arcuate nucleus
Faap100	-0.998491	0.129	0.5	0.159729	1	Arcuate nucleus
Npdc1	0.583658	0.742	0.25	0.160486	1	Arcuate nucleus
Tmem14a	-0.694531	0.097	0.5	0.161273	1	Arcuate nucleus
Zic1	-0.571832	0.097	0.5	0.161727	1	Arcuate nucleus
Cyb5a	0.854767	0.742	0.25	0.161747	1	Arcuate nucleus
Sec23ip	-0.685853	0.097	0.5	0.161818	1	Arcuate nucleus
Picalm	-0.61295	0.258	0.75	0.162322	1	Arcuate nucleus
Uqcc2	0.665636	0.903	0.5	0.162728	1	Arcuate nucleus
Ppp3r1	-0.702963	0.484	0.5	0.163718	1	Arcuate nucleus
Dner	-0.484016	0.581	0.5	0.165026	1	Arcuate nucleus
Smc3	-0.658861	0.29	0.25	0.165338	1	Arcuate nucleus
Akr7a5	-0.8382	0.161	0.5	0.166117	1	Arcuate nucleus
Stxbp6	-0.783557	0.129	0.5	0.166242	1	Arcuate nucleus
Chmp1a	-0.804508	0.129	0.5	0.166552	1	Arcuate nucleus
Pgm2	-0.715534	0.097	0.5	0.167627	1	Arcuate nucleus
Fiz1	-0.770596	0.097	0.5	0.168037	1	Arcuate nucleus
Matr3	0.831511	0.742	0.25	0.168055	1	Arcuate nucleus
Timm22	-0.564647	0.258	0.75	0.16807	1	Arcuate nucleus
Pdap1	0.288946	0.774	1	0.170099	1	Arcuate nucleus
Gatad2b	-0.856416	0.129	0.5	0.170216	1	Arcuate nucleus
Dnajc17	-0.778926	0.129	0.5	0.171189	1	Arcuate nucleus
Celf4	-0.518337	0.581	1	0.171225	1	Arcuate nucleus
Ctnna1	-0.667716	0.097	0.5	0.172328	1	Arcuate nucleus
Mrps21	-0.487309	0.613	1	0.17292	1	Arcuate nucleus
Eif3k	-0.321483	0.903	0.75	0.173087	1	Arcuate nucleus
Grcc10	-0.946907	0.161	0.5	0.173094	1	Arcuate nucleus
Tmem126b	-0.69605	0.129	0.5	0.173532	1	Arcuate nucleus
Stx7	0.235306	0.645	0.25	0.173763	1	Arcuate nucleus
Carhsp1	0.675993	0.903	0.5	0.173842	1	Arcuate nucleus
Rps20	0.314158	1	0.75	0.174062	1	Arcuate nucleus
2700060E02Rik	-0.28255	0.903	0.75	0.174515	1	Arcuate nucleus
Chchd10	1.04713	0.871	0.5	0.175006	1	Arcuate nucleus
Rpl9-ps6	-0.542699	0.29	0.25	0.175301	1	Arcuate nucleus
Eif3h	0.44316	0.903	0.5	0.17596	1	Arcuate nucleus
Ppp1r9a	-0.767405	0.387	0.75	0.176125	1	Arcuate nucleus
Atg7	-0.505115	0.032	0.25	0.177248	1	Arcuate nucleus
Dera	-0.505115	0.032	0.25	0.177248	1	Arcuate nucleus
Psmc3ip	-0.505115	0.032	0.25	0.177248	1	Arcuate nucleus
3110056K07Rik	-0.329227	0.032	0.25	0.177248	1	Arcuate nucleus
Sbf1	-0.330691	0.032	0.25	0.177248	1	Arcuate nucleus
Tdrp	-0.340363	0.032	0.25	0.177248	1	Arcuate nucleus
Tnnc1	-0.372538	0.032	0.25	0.177248	1	Arcuate nucleus
Kif13a	-0.380296	0.032	0.25	0.177248	1	Arcuate nucleus
Man2b1	-0.386141	0.032	0.25	0.177248	1	Arcuate nucleus
Tmem238	-0.386141	0.032	0.25	0.177248	1	Arcuate nucleus
Tmem98	-0.386141	0.032	0.25	0.177248	1	Arcuate nucleus
Mxd1	-0.392797	0.032	0.25	0.177248	1	Arcuate nucleus
Rims2	-0.392797	0.032	0.25	0.177248	1	Arcuate nucleus
Tctn1	-0.392797	0.032	0.25	0.177248	1	Arcuate nucleus
Gm2861	-0.480162	0.032	0.25	0.177248	1	Arcuate nucleus
Spcs3	-0.600633	0.032	0.25	0.177248	1	Arcuate nucleus
Tshz1	-0.337089	0.032	0.25	0.177248	1	Arcuate nucleus
Cdk7	-0.407122	0.032	0.25	0.177248	1	Arcuate nucleus
Cnst	-0.505812	0.032	0.25	0.177248	1	Arcuate nucleus
Lysmd2	-0.505812	0.032	0.25	0.177248	1	Arcuate nucleus
Ythdc2	-0.505812	0.032	0.25	0.177248	1	Arcuate nucleus
Gck	-0.518718	0.032	0.25	0.177248	1	Arcuate nucleus
Tnks	-0.518718	0.032	0.25	0.177248	1	Arcuate nucleus
1700113A16Rik	-0.564826	0.032	0.25	0.177248	1	Arcuate nucleus
Cdk2ap2	-0.564826	0.032	0.25	0.177248	1	Arcuate nucleus
Egln1	-0.279135	0.032	0.25	0.177248	1	Arcuate nucleus
Lin28b	-0.279135	0.032	0.25	0.177248	1	Arcuate nucleus
Dyrk1b	-0.293462	0.032	0.25	0.177248	1	Arcuate nucleus
Lrrc40	-0.293462	0.032	0.25	0.177248	1	Arcuate nucleus
Asb7	-0.311668	0.032	0.25	0.177248	1	Arcuate nucleus
Hdac6	-0.311668	0.032	0.25	0.177248	1	Arcuate nucleus
Mpv17l2	-0.311668	0.032	0.25	0.177248	1	Arcuate nucleus
C2cd5	-0.31585	0.032	0.25	0.177248	1	Arcuate nucleus
Zfp459	-0.373235	0.032	0.25	0.177248	1	Arcuate nucleus
Pcnxl3	-0.391441	0.032	0.25	0.177248	1	Arcuate nucleus
Vac14	-0.463268	0.032	0.25	0.177248	1	Arcuate nucleus
Cep162	-0.491486	0.032	0.25	0.177248	1	Arcuate nucleus
Tmem150a	-0.501937	0.032	0.25	0.177248	1	Arcuate nucleus
Plxnb1	-0.509707	0.032	0.25	0.177248	1	Arcuate nucleus
Uggt2	-0.509707	0.032	0.25	0.177248	1	Arcuate nucleus
Zfp74	-0.509707	0.032	0.25	0.177248	1	Arcuate nucleus
Adcyap1	-0.512873	0.032	0.25	0.177248	1	Arcuate nucleus
Syap1	-0.512873	0.032	0.25	0.177248	1	Arcuate nucleus
Zfp947	-0.512873	0.032	0.25	0.177248	1	Arcuate nucleus
Zfp12	-0.519696	0.032	0.25	0.177248	1	Arcuate nucleus
Atp1a1	-0.524018	0.032	0.25	0.177248	1	Arcuate nucleus
Rpa1	-0.524018	0.032	0.25	0.177248	1	Arcuate nucleus
Dedd	-0.572773	0.032	0.25	0.177248	1	Arcuate nucleus
Mfsd10	-0.577731	0.032	0.25	0.177248	1	Arcuate nucleus
Nrbp2	-0.577731	0.032	0.25	0.177248	1	Arcuate nucleus
Rnf157	-0.577731	0.032	0.25	0.177248	1	Arcuate nucleus
Slx1b	-0.577731	0.032	0.25	0.177248	1	Arcuate nucleus
Cables2	-0.269273	0.032	0.25	0.177248	1	Arcuate nucleus
Cnpy4	-0.269273	0.032	0.25	0.177248	1	Arcuate nucleus
Scyl3	-0.269273	0.032	0.25	0.177248	1	Arcuate nucleus
Ccnb2	-0.304809	0.032	0.25	0.177248	1	Arcuate nucleus
2010109A12Rik	-0.306367	0.032	0.25	0.177248	1	Arcuate nucleus
Ccnd3	-0.306367	0.032	0.25	0.177248	1	Arcuate nucleus
Gm10263	-0.306367	0.032	0.25	0.177248	1	Arcuate nucleus
Gm17056	-0.306367	0.032	0.25	0.177248	1	Arcuate nucleus
Gm28050	-0.306367	0.032	0.25	0.177248	1	Arcuate nucleus
Chm	-0.329269	0.032	0.25	0.177248	1	Arcuate nucleus
Mynn	-0.329269	0.032	0.25	0.177248	1	Arcuate nucleus
Tatdn3	-0.329269	0.032	0.25	0.177248	1	Arcuate nucleus
Shf	-0.37713	0.032	0.25	0.177248	1	Arcuate nucleus
Clptm1	-0.485695	0.032	0.25	0.177248	1	Arcuate nucleus
Agbl5	-0.525374	0.032	0.25	0.177248	1	Arcuate nucleus
Ankrd39	-0.525374	0.032	0.25	0.177248	1	Arcuate nucleus
Atp6v0a2	-0.525374	0.032	0.25	0.177248	1	Arcuate nucleus
Creg1	-0.525374	0.032	0.25	0.177248	1	Arcuate nucleus
Hnrnpul1	-0.525374	0.032	0.25	0.177248	1	Arcuate nucleus
Ikzf2	-0.525374	0.032	0.25	0.177248	1	Arcuate nucleus
Sin3a	-0.525374	0.032	0.25	0.177248	1	Arcuate nucleus
Stbd1	-0.525374	0.032	0.25	0.177248	1	Arcuate nucleus
Trmt10a	-0.525374	0.032	0.25	0.177248	1	Arcuate nucleus
Col14a1	-0.266107	0.032	0.25	0.177248	1	Arcuate nucleus
Zfp710	-0.266107	0.032	0.25	0.177248	1	Arcuate nucleus
Cenpb	-0.478457	0.032	0.25	0.177248	1	Arcuate nucleus
Hcn1	-0.478457	0.032	0.25	0.177248	1	Arcuate nucleus
Hist2h4	-0.478457	0.032	0.25	0.177248	1	Arcuate nucleus
Lima1	-0.478457	0.032	0.25	0.177248	1	Arcuate nucleus
Cpt1a	-0.539176	0.032	0.25	0.177248	1	Arcuate nucleus
Med9os	-0.539176	0.032	0.25	0.177248	1	Arcuate nucleus
Gm21887	-0.539699	0.032	0.25	0.177248	1	Arcuate nucleus
Nol4	-0.539699	0.032	0.25	0.177248	1	Arcuate nucleus
Specc1l	-0.539699	0.032	0.25	0.177248	1	Arcuate nucleus
Scrt1	-0.829158	0.032	0.25	0.177248	1	Arcuate nucleus
Mag	-0.189242	0.032	0.25	0.177248	1	Arcuate nucleus
Map2k6	-0.228771	0.032	0.25	0.177248	1	Arcuate nucleus
2810408A11Rik	-0.289587	0.032	0.25	0.177248	1	Arcuate nucleus
Tjap1	-0.289587	0.032	0.25	0.177248	1	Arcuate nucleus
Ttc39c	-0.289587	0.032	0.25	0.177248	1	Arcuate nucleus
Mul1	-0.308544	0.032	0.25	0.177248	1	Arcuate nucleus
Epha7	-0.34588	0.032	0.25	0.177248	1	Arcuate nucleus
Nradd	-0.34588	0.032	0.25	0.177248	1	Arcuate nucleus
Ctdp1	-0.349046	0.032	0.25	0.177248	1	Arcuate nucleus
Cxxc5	-0.349046	0.032	0.25	0.177248	1	Arcuate nucleus
Nup62cl	-0.349046	0.032	0.25	0.177248	1	Arcuate nucleus
Rufy1	-0.356724	0.032	0.25	0.177248	1	Arcuate nucleus
Scrn3	-0.356724	0.032	0.25	0.177248	1	Arcuate nucleus
Hdac5	-0.358909	0.032	0.25	0.177248	1	Arcuate nucleus
Pgm1	-0.358909	0.032	0.25	0.177248	1	Arcuate nucleus
Rictor	-0.358909	0.032	0.25	0.177248	1	Arcuate nucleus
Uvrag	-0.358909	0.032	0.25	0.177248	1	Arcuate nucleus
1500015A07Rik	-0.36936	0.032	0.25	0.177248	1	Arcuate nucleus
Lemd2	-0.387181	0.032	0.25	0.177248	1	Arcuate nucleus
Slc12a9	-0.387181	0.032	0.25	0.177248	1	Arcuate nucleus
Ezh1	-0.394868	0.032	0.25	0.177248	1	Arcuate nucleus
Pgbd5	-0.394868	0.032	0.25	0.177248	1	Arcuate nucleus
Pi4ka	-0.394868	0.032	0.25	0.177248	1	Arcuate nucleus
Zfp239	-0.394868	0.032	0.25	0.177248	1	Arcuate nucleus
Zfp423	-0.394868	0.032	0.25	0.177248	1	Arcuate nucleus
Thop1	-0.560951	0.032	0.25	0.177248	1	Arcuate nucleus
Tns1	-0.560951	0.032	0.25	0.177248	1	Arcuate nucleus
Neo1	-0.309676	0.032	0.25	0.177248	1	Arcuate nucleus
Dhx34	-0.347585	0.032	0.25	0.177248	1	Arcuate nucleus
Csnk1g2	-0.357204	0.032	0.25	0.177248	1	Arcuate nucleus
BC030336	-0.401942	0.032	0.25	0.177248	1	Arcuate nucleus
Hrsp12	-0.401942	0.032	0.25	0.177248	1	Arcuate nucleus
Nmrk1	-0.401942	0.032	0.25	0.177248	1	Arcuate nucleus
Ppp1r12b	-0.401942	0.032	0.25	0.177248	1	Arcuate nucleus
Zfp800	-0.401942	0.032	0.25	0.177248	1	Arcuate nucleus
Mfsd3	-0.537471	0.032	0.25	0.177248	1	Arcuate nucleus
Tmem132c	-0.537471	0.032	0.25	0.177248	1	Arcuate nucleus
Vps33a	-0.570782	0.032	0.25	0.177248	1	Arcuate nucleus
Cep89	-0.409042	0.032	0.25	0.177248	1	Arcuate nucleus
Galnt11	-0.409042	0.032	0.25	0.177248	1	Arcuate nucleus
Paqr4	-0.409042	0.032	0.25	0.177248	1	Arcuate nucleus
Phf2	-0.409042	0.032	0.25	0.177248	1	Arcuate nucleus
Stat2	-0.409042	0.032	0.25	0.177248	1	Arcuate nucleus
Traf3ip1	-0.409042	0.032	0.25	0.177248	1	Arcuate nucleus
Zc3h6	-0.409042	0.032	0.25	0.177248	1	Arcuate nucleus
Dcaf17	-0.23476	0.032	0.25	0.177248	1	Arcuate nucleus
Xrcc4	-0.247026	0.032	0.25	0.177248	1	Arcuate nucleus
Cacna1h	-0.291098	0.032	0.25	0.177248	1	Arcuate nucleus
Gm10094	-0.291098	0.032	0.25	0.177248	1	Arcuate nucleus
2019-03-11	-0.291098	0.032	0.25	0.177248	1	Arcuate nucleus
Gm3512	-0.292765	0.032	0.25	0.177248	1	Arcuate nucleus
Capn15	-0.297356	0.032	0.25	0.177248	1	Arcuate nucleus
Nhsl1	-0.297356	0.032	0.25	0.177248	1	Arcuate nucleus
Cwf19l1	-0.299245	0.032	0.25	0.177248	1	Arcuate nucleus
Eif2d	-0.299245	0.032	0.25	0.177248	1	Arcuate nucleus
Mut	-0.299245	0.032	0.25	0.177248	1	Arcuate nucleus
Nkain4	-0.299245	0.032	0.25	0.177248	1	Arcuate nucleus
Rab3gap2	-0.299245	0.032	0.25	0.177248	1	Arcuate nucleus
Adrb1	-0.300523	0.032	0.25	0.177248	1	Arcuate nucleus
Pkp2	-0.300523	0.032	0.25	0.177248	1	Arcuate nucleus
1810011O10Rik	-0.301293	0.032	0.25	0.177248	1	Arcuate nucleus
Azin2	-0.301293	0.032	0.25	0.177248	1	Arcuate nucleus
Cptp	-0.307346	0.032	0.25	0.177248	1	Arcuate nucleus
Slc2a6	-0.307346	0.032	0.25	0.177248	1	Arcuate nucleus
Gemin2	-0.346073	0.032	0.25	0.177248	1	Arcuate nucleus
Pus1	-0.511595	0.032	0.25	0.177248	1	Arcuate nucleus
Eif3j2	-0.512024	0.032	0.25	0.177248	1	Arcuate nucleus
Gpr153	-0.517159	0.032	0.25	0.177248	1	Arcuate nucleus
Cryga	-0.519758	0.032	0.25	0.177248	1	Arcuate nucleus
Gp1bb	-0.519758	0.032	0.25	0.177248	1	Arcuate nucleus
Tor1b	-0.519758	0.032	0.25	0.177248	1	Arcuate nucleus
Wbscr17	-0.519758	0.032	0.25	0.177248	1	Arcuate nucleus
Mterf1a	-0.537664	0.032	0.25	0.177248	1	Arcuate nucleus
Eif2ak1	-0.541619	0.032	0.25	0.177248	1	Arcuate nucleus
Ercc6l2	-0.541619	0.032	0.25	0.177248	1	Arcuate nucleus
Tada2b	-0.541619	0.032	0.25	0.177248	1	Arcuate nucleus
Gm9803	-0.548694	0.032	0.25	0.177248	1	Arcuate nucleus
Sppl2b	-0.552204	0.032	0.25	0.177248	1	Arcuate nucleus
Tiparp	-0.552204	0.032	0.25	0.177248	1	Arcuate nucleus
Acrbp	-0.578772	0.032	0.25	0.177248	1	Arcuate nucleus
Dis3l2	-0.584387	0.032	0.25	0.177248	1	Arcuate nucleus
Trmt2a	-0.584387	0.032	0.25	0.177248	1	Arcuate nucleus
C2cd2l	-0.586459	0.032	0.25	0.177248	1	Arcuate nucleus
Fstl5	-0.593533	0.032	0.25	0.177248	1	Arcuate nucleus
Txnrd2	-0.93073	0.032	0.25	0.177248	1	Arcuate nucleus
Pcnx	-0.249777	0.032	0.25	0.177248	1	Arcuate nucleus
3110052M02Rik	-0.257316	0.032	0.25	0.177248	1	Arcuate nucleus
Eri2	-0.280122	0.032	0.25	0.177248	1	Arcuate nucleus
Izumo4	-0.280122	0.032	0.25	0.177248	1	Arcuate nucleus
Vps51	-0.280122	0.032	0.25	0.177248	1	Arcuate nucleus
Lrp1	-0.301066	0.032	0.25	0.177248	1	Arcuate nucleus
Nfkbid	-0.307408	0.032	0.25	0.177248	1	Arcuate nucleus
Smc2os	-0.307408	0.032	0.25	0.177248	1	Arcuate nucleus
Cln5	-0.315095	0.032	0.25	0.177248	1	Arcuate nucleus
Dnm1	-0.315095	0.032	0.25	0.177248	1	Arcuate nucleus
Epcam	-0.315095	0.032	0.25	0.177248	1	Arcuate nucleus
Dlk2	-0.327349	0.032	0.25	0.177248	1	Arcuate nucleus
Ikzf5	-0.327349	0.032	0.25	0.177248	1	Arcuate nucleus
Lonp1	-0.327349	0.032	0.25	0.177248	1	Arcuate nucleus
Pde12	-0.327349	0.032	0.25	0.177248	1	Arcuate nucleus
[truncated: 19,539 more rows]
