# Supplementary material for: The cellular and molecular landscape of hypothalamic patterning and differentiation from embryonic to late postnatal development
Source: Nat Commun. 2020 Aug 31;11:4360. doi: 10.1038/s41467-020-18231-z (PMC7459115; doi:10.1038/s41467-020-18231-z)
Supplement: Supplementary file 11 — Supplementary Data 9 [file 41467_2020_18231_MOESM11_ESM.xlsx]

## Sheet: TableS9
TF list	AH Neural Progenitor	Ant ID	ARC	DMH	Hypothalamic NPC	ID & TT	MMN	Pax7+ve TT	PMN	POA	Prethalamic NPC	Prethalamus	PVH & SON	SCN	SMN	SMN/MMN progenitor	VMH
	Cdkn1c	D930028M14Rik	Pomc	Sst	Fabp7	Lhx8	Lhx1os	Pitx2	Hmx2	Six6	2810417H13Rik	Meis2	Otp	Zic1	Pitx2	Neurog2	Chchd10
	Gadd45g	Onecut2	Chchd10	Isl1	Hes5	Snhg11	Pcp4	Gm28050	Bub3	Lhx8	Fabp7	Isl1	Cartpt	Dlx5	Barhl1	Gadd45g	Gm2694
	Pkib	Sncg	S100a10	Six6	Hes1	Cadm1	Foxb1	Nrn1	Cited1	Gad2	Rrm2	Pax6	Tbca	Arx	Nr4a2	Cdkn1c	Fezf1
	Dlk1	Snhg11	Six6	Otp	Id3	Pcsk1n	Lhx1	Uncx	Dlx1	Dlx1	Hes5	Sp8	Arxes2	Gad2	Lmx1a	Nhlh2	Nup62cl
	Hes6	Ina	Rbp1	Dlk1	Hmgb2	Mapt	Gm27199	Tmem163	Dlx2	Ina	Hmgb2	Gad2	Gm2694	Dlx1	Chgb	Ppp1r14a	Calb1
	Slc25a5	Cartpt	Sox14	Cited1	Dbi	Gabra2	Nefl	Nhlh2	Peg3	Dlx5	H2afz	Arx	Fezf1	Dlx2	Gm28050	Neurog1	Snca
	Ass1	Nefl	Syt4	Tbca	Vim	Rnf121	Zfhx3	Cacna2d1	Zcchc12	Syt1	Dek	Dlx5	Nnat	Dlx6os1	Syt4	Fezf2	Vgll2
	Peg3	Ntm	Mgst3	Nap1l5	Ptn	Zfhx3	Cadm1	Galnt9	Isl1	Pcsk1n	Dut	Islr2	Ndn	Sp9	Foxa1	Pantr1	Sox14
	Isl1	Crabp1	Gap43	Ndn	Ube2c	Runx1t1	Nhlh2	Barhl2	Hap1	Zfhx3	Anp32b	Tshz2	Sim1	Six6	Irx5	Hes6	Plp1
	Btg2	Pcsk1n	Arhgdig	Gpc3	Cks2	Chd3os	Lhx5	Rgmb	Calb1	Ndn	Ldha	Nrxn3	Plk2	Pmaip1	Foxp2	Btg2	Rnd3
	Nkx2-1	Sst	Rac3	Npy	2810417H13Rik	Meg3	Islr2	Robo3	Dlx6os1	Nnat	Dbi	Mir124-2hg	Cntnap2	Calb1	Irx3	Lhx5	Mt1
	Meg3	Mapt	Six3	Jun	Nrarp	Ndn	Uncx	Ppp3ca	Nap1l5	Rtn1	Gmnn	Six3	Lmo4	Chd3	Zcchc12	Igfbpl1	Pam
	Mfng	C1ql1	Gm2694	Bcl11b	Ldha	Gria2	Lin7a	Foxb1	Prox1	Tshz2	Siva1	Celf4	Crabp2	Igfbpl1	Pou3f4	Mfng	Nr2f2
	Tcf12	Tubb2a	Calb1	Junb	Ccnb1	Rprm	Nrsn1	Nkx2-4	Hmx3	Mapt	Tipin	Zdhhc2	Ppp2r2b	Onecut2	Neurod6	Neurod1	Cbln1
	Neurog3	Resp18	Stmn2	Bex2	Phgdh	Celf4	Rnf121	Cntn2	Meg3	Ly6h	Vim	Nefm	Nrn1	Cd1d1	Barhl2	Arl4a	Ndn
	Mdk	Tmem158	Ndn	Peg3	Siva1	Rtn1	Fgf13	Igfbpl1	Ndn	Hap1	Hes1	Sp9	Prnp	Dmrtb1	Nhlh2	Fam110a	Nkx2-1
	Six6	Syt4	Prdm12	Calcr	Prdx1	Stmn4	Nkx2-1	Lhx5	Dlk1	Gria2	Sox2	Map1b	Neurod6	Zic3	Nxph1	Olig2	Arxes2
	Sox21	Ly6h	Klf6	Snap25	Anp32b	Pcdh17	Pitx2	Sim1	Nup62cl	Cadm1	Prdx1	Dlx6os1	Gprasp2	D930028M14Rik	Cacna2d1	Mfap4	Gap43
	Cald1	Islr2	Ppp1r1a	Ngfrap1	Ptprz1	Nnat	Gap43	Gm27199	Cadm1	Kif5c	Hist1h2ap	Dlx2	Rgmb	Zic4	Phlda1	Pitx2	Shtn1
	Sox3	Rtn1	Pcsk1n	Ly6h	Mdk	Gad2	D930028M14Rik	Cd24a	Lef1	Dlx2	Hmga2	Fign	Cbln1	Gad1	Ebf1	Insm1
	Rax	Cadm1	Tagln2	Stmn4	Birc5	Caly	Spock1	Gnas	Gal	Stmn4	Tuba1b	Nefl	Bhlhb9	Itm2c	Igfbpl1	Ppib
	Efna5	C1qtnf4	Nkx2-1	Hap1	Cenpa	Fabp3	Stmn2	Nkx2-1	Gsx1	Pgrmc1	Alyref	Runx1t1	Zdbf2	Zfhx3	C130021I20Rik	Dll3
	Dbx1	Syt1	Tspan17	Zdbf2	H2afz	Kif5c	Pou2f2	Pax7	Zdbf2		Hat1	Slc32a1	Resp18	Lhx1	Igsf8	Dbx1
	Cplx2	Xpr1	Reep5	Six3	Pttg1	Tubb2a	Onecut2	Sox4			Lmo1	Tpgs2	Slc25a5	Prnp	Calb2	Tmem163
	Mbip	Stmn2	Robo2	Maged1	Cdca8	Eid1	Ap1s2	Stmn2			Ran	Nr2f1	Stmn2	Islr2	Rmst	Abracl
	Zbtb20	Stmn4	Ap1s2	Ubb	Ccnd1	Zic1	Fezf2	Nrsn1			Nrarp		Ina	Nrxn3	Nrn1	Ccnd1
	Pak3	Gabra2	Shtn1	Dbpht2	Nusap1	Foxg1	Serf1	Tox3			Phgdh		Nhlh2	Shtn1	Tmem163	Mdk
	Cnih4	Gpm6a	Thsd4	Dusp1	Cdc20	Fam69b	Galnt9	Basp1			Ccnd1			Gstm7	Mpped2	Tmsb4x
	Ascl1	Rac3	Smpd3	Tpgs2	Mest	Resp18	Dmrtb1	Neurod6			Ddah1			Trp53i11	C1ql1	Emx2
	Ppib	Stmn3	Isl1	Gm8797	Zfp36l1	Ina		Tubb3			Rpa2			Insm1	Ntng1	Btbd17
		Pnoc	Mpped2	Cnih2	Rrm2	Grin2b		Rnd3			Usp1			Six3	Pxylp1	Slc25a5
		Negr1	Cnr1	Dpf2	Tuba1b	Uchl1		Tmsb4x			Dnajc9				Celf4	Nrn1
		Gap43	Tubb2a	Wbp5	Hmgn2	Cited1		Fech			Sfrp1				Cbln2	Gm27199
		Pgrmc1	Ly6h		Ccnd2	Hap1		Cacnb3			Pbk				Ebf2	Elavl2
		Uchl1			Gng5	C1qtnf4		Spock1			Tyms				Klhl35	Nhlh1
					Qk	Agl		Nkain4			Ckb				Epha3	Pam
					Cdk1	Ncam1		Slc25a5			2700094K13Rik				Dmrta2	Ccnd2
					Eef1d	Myt1l		Pxylp1			Slbp				Mlf1	Cacna2d1
					Cenpf	Tshz2		Fdft1			Cks2				Lmx1b	Srrm4
					Sox9	Ube3a		Rab3c			Ptprz1					Pou3f2
					Cks1b	Stmn3		Actg1			Gins2					Sstr2
					Ckb	Zcchc12					Hnrnpf
					Rpl22l1	Ankrd12					Mcm6
					H2afx	Dlx1					Gapdh
					Pbk	Pgrmc1					Nasp
					H2afv	Cd200					Birc5
					Acot1	Syt1					Eef1d
					Hmgn3	Atp6v0e2					Qk
					Ttyh1						Npm1
					Top2a						Ranbp1
					Ran						Lig1
					Spc25						Psat1
					Dek						Smc4
					Nes						Paics
					Dlk1						Cks1b
					Glo1						Hells
					Tmem47						Pcna
					Sparc						Hspe1
					Sox2						Hmgn2
					Rps2						Lsm2
					Ccnb2						Mdk
					Ednrb						Mcm3
					Prc1						Srsf2
					Ccna2						Mcm7
					Cdca3						Prdx4
					Wnt7b						Top2a
					Gnai2						Cdca8
					Nfib						Rfc4
					Hnrnpf						Ccna2
					Gsta4						Rgcc
					2700094K13Rik						Cenpa
					Gpx8						Sox9
					Plpp3						Zfp36l1
					Igfbp5						Mif
					Lockd						Dctpp1
					Pea15a						Spc24
					Tipin						Mcm5
					Smc2						Nr2e1
					Dnajc9						Mt3
					1810037I17Rik						Tmpo
					Mt3						Cnbp
					Pdpn						Olig2
					Gmnn						Cenpm
					Notch2						Tk1
					Sfrp2						Mcm4
					Cenpm						Prim1
					Mgst1						Dhfr
					Smc4						Cenpq
					Tubb4b						Gng5
					Rpl12						Ednrb
					Gapdh						Id4
					Id4						Pantr1
					Tead2						Jun
					Cenpw						Cyr61
					Ranbp1						Ppia
					Hspe1						Hspd1
					Spc24						Sparc
					Sfrp1						Spc25
					Rpsa						Lsm5
					Lsm5						Ung
					Ptx3						Mcm2
					Ccdc34						Gsr
					Id1						Smc2
					Nfia						Rps27l
					H2-Ke6						Pea15a
					Serpinh1						Rps2
					Usp1						Nap1l1
					Prdx4						Gnai2
					Dut						Cdk1
					Alyref						Mest
					Psat1						Elavl1
					Jun						Nes
					Tmpo						Eif1ax
					Rcn1						Cdk2ap1
											Rpsa
											Ccne2
											Cdca7
											Hmgn3
											Tpi1
											Ncl
											Syce2
											Ptn
											Hmgb1
											Pa2g4
											Rbp1
											Lyar
											Mt1
											Set
											Eno1
											1810037I17Rik
											Nop58
											Rbbp7
											Uhrf1
											Sox21
											Tead2
											Gm3764
											Rbm3
											Oat
											Skp2
											Cenpw
											Hsp90aa1
											Fbxo5
											Chaf1b
											Lmnb1
											Rrm1
											Pdpn
											Pgam1
											Tcf3
											Pbdc1
											Dtymk
											Cenpk
											Pttg1
											Cdca3
											Ccnb1
											G3bp1
											Mrfap1
											Pole4
											Impdh2
											Fen1
											Nfib
											Pabpc1
											Slc25a5
											Notch1
											Galk1
											Lhx2
